# Supplementary material for: LSM14B is an Oocyte‐Specific RNA‐Binding Protein Indispensable for Maternal mRNA Metabolism and Oocyte Development in Mice
Source: Adv Sci (Weinh). 2023 Apr 21;10(18):2300043. doi: 10.1002/advs.202300043 (PMC10288277; doi:10.1002/advs.202300043)
Supplement: Supplementary file 6 — Supplemental Table 1 [file ADVS-10-2300043-s002.xlsx]

## Sheet: RBPome-1
Dataset S1. List of the putative RNA binding proteins identified by RIC in mouse oocytes (Replicate #1)
Gene symbol	Gene name	First protein	Peptides	Unique peptides	Sequence coverage [%]	Unique sequence coverage [%]	Mol. weight [kDa]
1700009N14Rik	GTP-binding nuclear protein Ran	Q14AA6	1	1	4.6	1.5	24.357
1700012A03Rik	Putative uncharacterized protein	Q9DAF1	1	1	6.9	0.4	14.949
1700018B08Rik	RIKEN cDNA 1700018B08 gene (Fragment)	S4R173	1	1	4.8	0.4	21.624
2210010C04Rik	Putative uncharacterized protein	Q9CPN9	1	1	4.9	0.5	26.422
2210011C24Rik	RIKEN cDNA 2210011C24 gene (Fragment)	A0A087WQC3	1	1	11.2	9.7	9.0693
3110043O21Rik	MCG141727, isoform CRA_b	A2ANZ2	1	1	2.8	4.8	35.89
4921501E09Rik	RIKEN cDNA 4921501E09	A0A0R4J054	1	1	1	7.2	102.14
4921511C20Rik	Putative uncharacterized protein	Q8BVT7	1	1	1.9	0.9	53.74
4930402H24Rik	RIKEN cDNA 4930402H24 gene (Fragment)	F6W2S3	1	1	3.6	2.2	26.772
4930433I11Rik	RIKEN cDNA 4930433I11 gene	B2RX47	1	1	1.3	6.4	69.803
4930550L24Rik	MCG117379	Q99PA7	1	1	2.8	0.6	35.043
4932415D10Rik	RIKEN cDNA 4932415D10 gene	E9Q0G0	1	1	1.6	2.6	63.71
4933421I07Rik	Putative uncharacterized protein	Q9D420	1	1	4.2	0.5	25.178
6330408A02Rik	RIKEN cDNA 6330408A02 gene	A0A0R4J1C4	1	1	1.1	6.9	95.097
9130019O22Rik	MCG142067	G3X941	1	1	1.7	2	62.145
9530053A07Rik	RIKEN cDNA 9530053A07 gene	E9PVG8	1	1	0.3	2.9	280.23
Aard	Alanine and arginine-rich domain-containing protein	Q811W1	1	1	5.4	1	18.923
Aars	Alanine--tRNA ligase, cytoplasmic	Q8BGQ7	1	1	0.9	1	106.91
Abca8b	Isoform 2 of ATP-binding cassette sub-family A member 8-B	Q8K440-2	1	1	1	0.8	176.16
Abca9	ATP-binding cassette sub-family A member 9	Q8K449	1	1	0.6	0.7	183.11
Abcc10	Isoform 2 of Multidrug resistance-associated protein 7	Q8R4P9-2	1	1	0.6	0.7	159.64
Abcc8	ATP-binding cassette, sub-family C (CFTR/MRP), member 8 (Fragment)	A0A1B0GR95	1	1	12.3	6	7.8398
Abce1	ATP-binding cassette sub-family E member 1	P61222	1	1	1.5	1.5	67.314
Abcg1	ATP-binding cassette sub-family G member 1	Q64343	1	1	1.4	1.1	74.032
Abhd18	Isoform 3 of Protein ABHD18	Q8C1A9-3	1	1	4.7	0.9	21.867
Ablim1	Actin-binding LIM protein 1	E9Q9Q7	1	1	2.2	2.6	45.883
Acadvl	Very long-chain-specific acyl-CoA dehydrogenase, mitochondrial	B1AR28	1	1	1.4	4.3	68.55
Acat1	Acetyl-CoA acetyltransferase, mitochondrial	Q8QZT1	1	1	2.1	0.7	44.816
Acbd6	Acyl-CoA-binding domain-containing protein 6	Q9D061	1	1	3.9	0.5	30.887
Accsl	Isoform 2 of Probable inactive 1-aminocyclopropane-1-carboxylate synthase-like protein 2	Q3UX83-2	1	1	1.5	1.3	60.199
Aco2	Aconitate hydratase, mitochondrial	Q99KI0	1	1	1.2	0.6	85.462
Actg1	Actin, cytoplasmic 2	P63260	9	8	32.5	36.2	41.792
Actl11	Actin-like 11	Q9D5V1	1	1	0.7	0.4	130.8
Actr3	Actin-related protein 3	Q99JY9	1	1	2.2	0.6	47.357
Adam24	Disintegrin and metalloproteinase domain-containing protein 24	Q9R160	1	1	1.2	0.3	85.053
Adam6b	A disintegrin and metallopeptidase domain 6B	Q6IMH7	1	1	1.2	1.1	85.35
Adamts4	A disintegrin and metalloproteinase with thrombospondin motifs 4	Q8BNJ2	1	1	1.2	0.9	90.069
Adgrl3	Adhesion G protein-coupled receptor L3	D6RFB0	1	1	13.4	3	8.0305
Adh4	Alcohol dehydrogenase 4 (Fragment)	E0CYI4	1	1	4.2	3	23.255
Afap1	Actin filament-associated protein 1 (Fragment)	E9Q8X9	1	1	1.4	2.4	69.665
Aff3	AF4/FMR2 family member 3	F8WJA7	1	1	0.7	3.5	133.2
Aga	Aga protein	B7ZNK6	1	1	3.6	3.9	35.925
Agl	Amylo-1,6-glucosidase, 4-alpha-glucanotransferase	A0A0G2JGI9	1	1	0.7	7.8	145.13
Agpat3	1-acyl-sn-glycerol-3-phosphate acyltransferase gamma	Q9D517	1	1	2.4	0.5	43.295
Agrp	Agouti-related protein	P56473	1	1	6.9	1.5	14.432
Agxt2	Alanine--glyoxylate aminotransferase 2, mitochondrial	H7BWY3	1	1	1.7	1.9	60.1
Ahcyl2	Adenosylhomocysteinase	H3BKT5	1	1	2.2	2.1	45.055
Ak8	Adenylate kinase 8	Q32M07	1	1	2.3	1.3	55.072
Ak9	Adenylate kinase 9	G3UYQ4	1	1	0.5	2	219.53
Akap13	A-kinase anchor protein 13 (Fragment)	A0A140LHQ3	1	1	2.1	6.4	47.038
Akap2	Isoform 5 of A-kinase anchor protein 2	O54931-5	2	2	1.7	13.8	84.076
Alb	Serum albumin	P07724	2	1	4.4	12.1	68.692
Aldh1a3	Aldehyde dehydrogenase family 1 member A3 (Fragment)	G3UWP3	1	1	3.2	2	30.357
Aldoart1	Fructose-bisphosphate aldolase	Q9CPQ9	3	3	10.4	17.2	39.284
Alg13	Putative bifunctional UDP-N-acetylglucosamine transferase and deubiquitinase ALG13	Q9D8C3	3	3	3.3	15	128.66
Alg5	Dolichyl-phosphate beta-glucosyltransferase	Q9DB25	1	1	2.8	0.4	36.79
Alyref2	Isoform 2 of Aly/REF export factor 2	Q9JJW6-2	3	3	22.1	16.3	23.602
Amh	Anti-Mullerian hormone	Q5EC55	1	1	2	1.6	59.3
Amot	Angiomotin (Fragment)	B1AXE9	1	1	2.9	4.1	58.145
Ampd3	AMP deaminase 3	A0A1L1SRX2	1	1	1.2	5.5	89.567
Ank2	Isoform 3 of Ankyrin-2	Q8C8R3-3	1	1	0.9	0.8	117.43
Ankhd1	Ankyrin repeat and KH domain-containing 1 (Fragment)	F7C545	1	1	4.2	2.2	22.995
Ankib1	Ankyrin repeat and IBR domain-containing protein 1 (Fragment)	A0A0G2JEA0	1	1	1.1	8.3	92.617
Ankrd11	Ankyrin repeat domain-containing protein 11	E9Q4F7	1	1	0.3	2.5	296.18
Ankrd26	Ankyrin repeat domain-containing protein 26	D3Z482	1	1	0.5	3.2	192.22
Ankub1	Protein ANKUB1	A0A0G2JE12	1	1	1.8	8.4	56.954
Ano8	Anoctamin	A0A1L1SR96	1	1	1.7	5.5	123.99
Anpep	Aminopeptidase N	P97449	1	1	0.9	1.4	109.65
Aox1	Aldehyde oxidase 1	G3X8P9	1	1	0.8	2	146.65
Aox4	Aldehyde oxidase 4	Q3TYQ9	1	1	0.7	1.3	148.28
Ap1m1	AP-1 complex subunit mu-1 (Fragment)	S4R1Q4	1	1	13.1	3.4	12.592
Ap4b1	AP complex subunit beta	A0A0G2JFY6	1	1	1.6	8.1	64.332
Api5	Apoptosis inhibitor 5	O35841	1	1	1.8	1.8	56.784
Aqp8	Aquaporin-8	P56404	1	1	6.1	1.5	27.797
Arel1	Apoptosis-resistant E3 ubiquitin protein ligase 1	E9PZX5	1	1	1.8	2.7	57.65
Arfgef1	Brefeldin A-inhibited guanine nucleotide-exchange protein 1	G3X9K3	1	1	0.5	1.9	208.5
Arhgap10	Isoform 4 of Rho GTPase-activating protein 10	Q6Y5D8-4	1	1	1.3	1	77.237
Arhgap20	Rho GTPase-activating protein 20	D3YUH8	1	1	0.8	3.7	127.76
Arhgap31	Rho GTPase-activating protein 31	A6X8Z5	1	1	0.6	4.4	155.27
Arhgap5	Rho GTPase-activating protein 5	E9PYT0	1	1	0.6	2.7	172.47
Arhgap6	Isoform 2 of Rho GTPase-activating protein 6	O54834-2	1	1	3.8	1.8	72.712
Arhgef19	Rho guanine nucleotide exchange factor 19 (Fragment)	A2A829	1	1	5.9	5.3	16.352
Arl9	ADP-ribosylation factor-like 9	Q6IMB2	1	1	9	1.1	15.066
Arnt2	Isoform 2 of Aryl hydrocarbon receptor nuclear translocator 2	Q61324-2	1	1	1.3	1.2	76.822
Arvcf	Isoform 4 of Armadillo repeat protein deleted in velo-cardio-facial syndrome homolog	P98203-4	1	1	1	1.4	97.164
Ascc3	Activating signal cointegrator 1 complex subunit 3	E9PZJ8	1	1	0.4	2.7	250.55
Aspm	Abnormal spindle-like microcephaly-associated protein homolog	Q8CJ27	1	1	0.3	0.8	364.21
Asxl3	Isoform 2 of Putative Polycomb group protein ASXL3	Q8C4A5-2	1	1	0.4	0.8	237.51
Atad3a	ATPase family, AAA domain-containing 3A (Fragment)	H3BK90	1	1	4.1	1.9	24.807
Atp13a2	Cation-transporting ATPase (Fragment)	E9PYX5	1	1	0.9	2.7	104.96
Atp1a1	Sodium/potassium-transporting ATPase subunit alpha-1	Q8VDN2	2	2	1.4	10.4	112.98
Atp2a3	Calcium-transporting ATPase	B1ATS4	1	1	0.9	4.2	107.6
Atp2b2	Calcium-transporting ATPase	S4R1C4	1	1	0.8	2.1	127.3
Atp5a1	ATP synthase subunit alpha	D3Z6F5	1	1	2.2	3.2	54.594
Atp5c1	ATP synthase subunit gamma, mitochondrial (Fragment)	A2AKV0	2	2	21.8	13.9	10.955
Atp6v1g1	V-type proton ATPase subunit G 1	Q9CR51	2	2	13.6	10.3	13.724
Atp7a	Copper-transporting ATPase 1	A2AG68	1	1	0.6	4.9	162.03
Atpif1	ATPase inhibitor, mitochondrial	E9PV44	1	1	12.2	2.9	8.7887
Atrn	Attractin	Q9WU60	1	1	0.6	0.2	158.06
Atxn7l1	Ataxin 7-like 1	B2RW07	1	1	1.2	3.9	78.022
AW822073	Expressed sequence AW822073	A0A0N4SUK1	1	1	1.4	7.4	71.351
Axdnd1	Axonemal dynein light chain domain-containing protein 1 (Fragment)	J3QNG8	1	1	1.9	5.9	54.973
BC030870	CDNA sequence BC030870	Q3V2G4	1	1	12.7	1.2	8.5136
Bcar1	Isoform Cas-A of Breast cancer anti-estrogen resistance protein 1	Q61140-2	1	1	1	1.2	94.391
Bcl2l1	Bcl-2-like protein 1 (Fragment)	A2AHX9	1	1	5.8	4.9	17.127
Bdnf	Brain-derived neurotrophic factor	A2AII2	1	1	7.4	4.9	29.177
Bhmt	Betaine--homocysteine S-methyltransferase 1	O35490	1	1	2.5	1.8	45.02
Bod1l	Isoform 2 of Biorientation of chromosomes in cell division protein 1-like 1	E9Q6J5-2	1	1	0.3	2.4	322.3
Bre	BRCA1-A complex subunit BRE	D3Z7P0	1	1	2.3	3.1	43.749
Btaf1	B-TFIID TATA-box-binding protein-associated factor 1	E9QAE3	1	1	2.2	2.3	207.05
Btbd9	BTB/POZ domain-containing protein 9	Q8C726	1	1	1.5	0.8	69.147
Btf3	Isoform 2 of Transcription factor BTF3	Q64152-2	1	1	17.3	1.1	17.699
C2cd5	C2 domain-containing protein 5	E9Q026	1	1	0.8	7.3	109.9
C330027C09Rik	RIKEN cDNA C330027C09 gene	D3Z7B5	1	1	1	3.1	102.13
Cacna1a	Voltage-dependent P/Q-type calcium channel subunit alpha	E9Q1R5	1	1	0.4	2.6	262.16
Cacna1d	Isoform 2 of Voltage-dependent L-type calcium channel subunit alpha-1D	Q99246-3	1	1	0.4	0.6	243.2
Cacybp	Calcyclin-binding protein	Q9CXW3	1	1	4.8	0.5	26.51
Cadps	Calcium-dependent secretion activator 1	K4DI76	1	1	0.7	1.9	153.06
Calb2	Calbindin 2, isoform CRA_a	Q8CCS7	1	1	3.7	1.4	28.122
Calcoco2	Calcium-binding and coiled-coil domain-containing protein 2	G8JL78	1	1	2.9	5.3	37.556
Cald1	Caldesmon 1	Q8VCQ8	4	4	7.2	20.6	60.452
Camk2b	Calcium/calmodulin-dependent protein kinase type II subunit beta	Q5SVI9	1	1	1.9	1.6	54.103
Camsap1	Calmodulin-regulated spectrin-associated protein 1 (Fragment)	A2AHC4	1	1	0.8	8.9	119.73
Capn6	Calpain-6	O35646	1	1	1.4	1.8	74.542
Caprin1	Caprin-1	Q60865	2	2	2.4	11	78.168
Casp8ap2	CASP8-associated protein 2	Q9WUF3	1	1	0.5	0.2	219.09
Cast	Isoform 3 of Calpastatin	P51125-3	1	1	1.6	1.6	79.694
Cbr2	Carbonyl reductase [NADPH] 2	P08074	1	1	3.7	1.7	25.958
Cbx3	Chromobox protein homolog 3	D3Z1A9	1	1	19.7	3.3	8.0862
Cc2d1a	Coiled-coil and C2 domain-containing protein 1A	E9PX94	1	1	1	2.8	98.642
Ccdc15	Coiled-coil domain-containing protein 15	Q8C9M2	1	1	1.1	0.8	93.526
Ccdc171	Coiled-coil domain-containing protein 171	E9Q1U1	1	1	0.7	2.6	152.31
Ccdc172	Isoform 2 of Coiled-coil domain-containing protein 172	Q810N9-2	1	1	4.5	1	23.509
Ccdc175	Coiled-coil domain-containing protein 175	E9PVB3	1	1	1.1	2.9	97.121
Ccdc177	Coiled-coil domain-containing protein 177	Q3UHB8	1	1	3.1	1.3	79.856
Ccdc18	Isoform 2 of Coiled-coil domain-containing protein 18	Q640L5-2	1	1	2.2	1.1	47.555
Ccdc180	Coiled-coil domain-containing 180 (Fragment)	F6QNN0	1	1	0.6	2.3	174.81
Ccdc186	Coiled-coil domain-containing protein 186 (Fragment)	F7CUD4	1	1	4.7	2.2	21.663
Ccdc47	Coiled-coil domain-containing protein 47 (Fragment)	B1AR93	1	1	6.5	4.2	16.285
Ccdc88a	Girdin (Fragment)	Z4YLN8	1	1	2.5	1.2	39.973
Ccl17	C-C motif chemokine	F6R5P4	1	1	8.7	2.2	11.539
Ccna2	Cyclin-A2	A0A0G2JEY1	1	1	3.2	8.2	32.543
Ccpg1os	Cell cycle progression 1, opposite strand	V9GXK1	1	1	9.8	0.1	13.713
Cct6a	T-complex protein 1 subunit zeta	P80317	1	1	2.4	1.4	58.004
Cd53	Leukocyte surface antigen CD53	Q61451	1	1	17.8	1.1	24.164
Cdc42bpa	Serine/threonine-protein kinase MRCK alpha (Fragment)	F6YZJ7	1	1	1.2	5.9	81.878
Cdc5l	Cell division cycle 5-like protein	Q6A068	1	1	1.1	1.1	92.188
Cdhr3	Cadherin-related family member 3	Q8BL00	1	1	1.1	0.9	92.083
Cdk11b	Cyclin-dependent kinase 11B	A2A9P6	1	1	1.2	5.1	87.319
Cdk19	Cyclin-dependent kinase 19	A0A1L1SRF1	1	1	5.5	5.5	19.266
Cdkl3	Cyclin-dependent kinase-like 3 (Fragment)	F6RBI5	1	1	4	4.2	25.087
Cdyl2	Chromodomain Y-like protein 2	Q9D5D8	1	1	1.8	0.5	56.141
Ceacam20	Carcinoembryonic antigen-related cell adhesion molecule 20 (Fragment)	A0A140LJ85	1	1	7	6.1	14.066
Celf1	CUG triplet repeat, RNA binding protein 1, isoform CRA_b	A0A0R4J0T5	3	3	6.6	18.3	52.178
Celf2	CUGBP Elav-like family member 2	A0A0R4J2B0	3	3	6.1	18.3	46.607
Cenpj	Centromere protein J	Q569L8	1	1	0.7	1.2	153.08
Cep131	5-azacytidine induced gene 1	B1AXI9	1	1	0.8	4	120.23
Cep162	Centrosomal protein of 162 kDa	Q6ZQ06	1	1	1.1	1	160.85
Cep250	Centrosome-associated protein CEP250	E9Q5A8	1	1	0.4	4.5	278.84
Cep41	Centrosomal protein of 41 kDa (Fragment)	D3Z672	1	1	12.2	3.2	9.0996
Cep57	Centrosomal protein of 57 kDa	D6RH89	1	1	4.3	3.8	24.165
Cfap43	Cilia and flagella-associated protein 43	E9Q7R9	1	1	0.5	2.4	193.42
Cfap52	Isoform 2 of Cilia- and flagella-associated protein 52	Q5F201-2	1	1	3.2	1.2	37.367
Cfap57	Cilia- and flagella-associated protein 57	Q9D180	1	1	0.7	0.5	144.93
Cfap69	Cilia- and flagella-associated protein 69 (Fragment)	F6S241	1	1	1.9	8	54.187
Cfap74	Cilia- and flagella-associated protein 74	G3UWF6	1	1	7	2	14.935
Cfl1	Cofilin-1	F8WGL3	3	3	12.8	16.5	24.576
Cftr	Cystic fibrosis transmembrane conductance regulator	F6U9G7	1	1	1.7	2.9	60.606
Cggbp1	CGG triplet repeat-binding protein 1	Q8BHG9	2	2	10.8	10.8	18.761
Chd8	Chromodomain-helicase-DNA-binding protein 8 (Fragment)	F7AL76	2	2	0.9	12.4	263.84
Chdh	Choline dehydrogenase, mitochondrial	Q8BJ64	1	1	1.5	1	66.414
Chek2	Serine/threonine-protein kinase Chk2	Q9Z265	1	1	1.6	0.2	61.088
Chfr	Isoform 4 of E3 ubiquitin-protein ligase CHFR	Q810L3-4	1	1	1.7	1	57.925
Chia	Acidic mammalian chitinase	Q91XA9	1	1	1.9	0.6	52.003
Chmp1a	Charged multivesicular body protein 1a	Q921W0	1	1	4.1	0.6	21.607
Chmp4b	Charged multivesicular body protein 4b	Q9D8B3	5	5	24.1	22.7	24.936
Chmp5	Charged multivesicular body protein 5	Q9D7S9	1	1	3.2	0.4	24.575
Chrd	Chordin	Q9Z0E2	1	1	0.9	0.2	101.51
Chtf8	Chromosome transmission fidelity protein 8 homolog isoform 2	H3BL81	1	1	8.8	1.9	11.242
Chtop	Chromatin target of PRMT1 protein	E9PW20	2	2	12.8	13.1	22.106
Cirbp	Cold-inducible RNA-binding protein	P60824	1	1	6.4	1.5	18.607
Cisd1	CDGSH iron-sulfur domain-containing protein 1	Q91WS0	1	1	13.9	0.7	12.097
Clec2g	C-type lectin domain family 2 member G	Q9D676	1	1	7.1	0.4	30.884
Clic5	Chloride intracellular channel protein 5	Q8BXK9	1	1	3.6	0.9	28.287
Clock	Circadian locomoter output cycles protein kaput	A0A0J9YU61	1	1	1.1	7.7	96.264
Clu	Clusterin (Fragment)	E9Q2G2	1	1	4.3	2.5	23.651
Cmya5	Cardiomyopathy-associated protein 5	E9QLJ0	1	1	0.2	2.3	405.57
Cnbp	Cellular nucleic acid-binding protein	A0A0N4SVS6	2	2	15.2	14.3	18.799
Cngb1	Cyclic nucleotide-gated channel beta 1	E9PXX0	1	1	1	2.9	97.042
Cnn1	Calponin (Fragment)	A0A1L1SUB2	1	1	5.6	5.5	25.912
Cnn2	Calponin	D3Z7R6	2	2	12.4	13.2	28.958
Cnnm2	Isoform 2 of Metal transporter CNNM2	Q3TWN3-2	1	1	1.1	1.3	94.435
Cntln	Isoform 4 of Centlein	A2AM05-4	1	1	0.6	4.8	160.66
Cntnap4	Contactin-associated protein-like 4	D3YWB9	1	1	0.7	3.6	144.76
Cog8	Conserved oligomeric Golgi complex subunit 8 (Fragment)	M0QW66	1	1	9.1	1.8	11.351
Col13a1	Collagen alpha-1(XIII) chain	D3Z7B8	1	1	1.3	3.1	65.617
Col1a2	Collagen alpha-2(I) chain	Q01149	1	1	3.1	1.4	129.56
Col6a2	Collagen alpha-2(VI) chain	D3Z7D5	1	1	1.1	3.1	98.987
Col6a3	Collagen, type VI, alpha 3	J3QQ16	1	1	0.4	9.2	288.69
Col6a4	Collagen alpha-4(VI) chain	A2AX52	1	1	0.4	4.6	250.8
Comtd1	Catechol O-methyltransferase domain-containing protein 1	H3BJ37	1	1	4.5	1.9	22.215
Coq2	4-hydroxybenzoate polyprenyltransferase, mitochondrial (Fragment)	F7CDY3	1	1	7.2	2.2	13.288
Cpeb1	Cytoplasmic polyadenylation element-binding protein 1	P70166	10	1	22.3	40.9	61.917
Cpsf6	Cleavage and polyadenylation-specificity factor subunit 6 (Fragment)	H3BKW0	1	1	7.7	1.9	21.248
Crebrf	CREB3 regulatory factor (Fragment)	B8JJI3	1	1	6.6	3.8	16.133
Csde1	Cold shock domain-containing protein E1	Q91W50	5	5	7.3	23	88.79
Csf1	Macrophage colony-stimulating factor 1 (Fragment)	D3Z090	1	1	4.9	3.4	21.349
Csnk2b	Casein kinase II subunit beta	G3UXG7	1	1	5.5	2	18.926
Csrp1	Cysteine and glycine-rich protein 1	P97315	2	2	14	11.2	20.583
Cstf2t	Cleavage stimulation factor subunit 2 tau variant	Q8C7E9	1	1	1.4	0.8	65.862
Ctcf	Transcriptional repressor CTCF	Q61164	1	1	1.2	1.2	83.745
Ctnna1	Catenin alpha-1	P26231	2	2	1.3	11.9	100.11
Cul2	Cullin-2 (Fragment)	E0CYT5	1	1	1.5	3	67.718
Cul5	Cullin-5	E9Q6Z0	1	1	1.4	2.9	75.952
Cux2	Homeobox protein cut-like 2	P70298	1	1	0.6	1.4	154.66
Cxx1c	CAAX box 1C	Q9D6I0	1	1	9.8	0.4	13.578
Cxxc1	CXXC-type zinc finger protein 1	Q9CWW7	1	1	1.4	0.5	76.166
Cxxc4	CXXC-type zinc finger protein 4	Q6NXI8	1	1	4.5	1.1	20.978
Cycs	Cytochrome c, somatic	P62897	5	5	36.2	25	11.605
Cyct	Cytochrome c, testis-specific	P00015	2	2	14.3	12.2	11.713
Cyp1a1	Cytochrome P450 1A1	P00184	1	1	1.7	1.7	59.229
Cysltr2	Cysteinyl leukotriene receptor 2	Q920A1	1	1	2.9	0.6	35.212
D6Ertd527e	DNA segment, Chr 6, ERATO Doi 527,-expressed	F7D6F6	1	1	9.7	7.4	46.846
Daam2	Disheveled-associated activator of morphogenesis 2	Q80U19	1	1	1	1	128.37
Dazl	Deleted in azoospermia-like	Q64368	2	2	7.4	10.9	33.312
Dcaf12l2	DDB1- and CUL4-associated factor 12-like protein 2	Q8BGW4	1	1	1.9	1	51.622
Dctn1	Dynactin subunit 1	D3YX34	1	1	0.8	3.6	126.82
Ddias	DNA damage-induced apoptosis suppressor protein	E9QLR9	1	1	1	2.3	100.11
Ddx17	Probable ATP-dependent RNA helicase DDX17	Q501J6	2	2	3.5	11	72.399
Ddx20	Probable ATP-dependent RNA helicase DDX20	Q9JJY4	1	1	1.1	0.3	91.709
Ddx24	ATP-dependent RNA helicase DDX24	F8WJA0	1	1	1	2	101.37
Ddx27	MCG14602, isoform CRA_b (Fragment)	H3BLJ6	1	1	2.9	1.9	33.952
Ddx3y	ATP-dependent RNA helicase DDX3Y	A0A087WQV7	1	1	97.6	9.4	4.3136
Ddx46	Probable ATP-dependent RNA helicase DDX46	F8WHR6	1	1	0.9	2.1	117
Ddx6	Probable ATP-dependent RNA helicase DDX6	P54823	3	3	9.9	15.6	54.191
Dek	Protein DEK (Fragment)	E9Q8Y1	1	1	5.9	3.7	23.048
Dennd6b	Protein DENND6B	Q9D9V7	1	1	1.5	0.4	66.587
Des	Desmin	P31001	1	1	1.9	1.6	53.497
Dgka	Diacylglycerol kinase alpha	O88673	1	1	1.2	1.7	82.761
Dhx32	DEAH (Asp-Glu-Ala-His) box polypeptide 32, isoform CRA_b	D3Z4E3	1	1	1.5	3.2	68.811
Diaph3	Protein diaphanous homolog 3	F8WIG5	1	1	0.8	2.1	133.71
Dimt1	Probable dimethyladenosine transferase	Q9D0D4	1	1	2.9	0.5	35.274
Dis3l2	DIS3-like exonuclease 2	Q8CI75	1	1	1	0.8	97.774
Dld	Dihydrolipoyl dehydrogenase, mitochondrial	O08749	1	1	2.2	1.8	54.272
Dlg5	Discs, large homolog 5 (Drosophila) (Fragment)	F6VMK9	1	1	3.9	2.3	25.54
Dlgap4	Disks large-associated protein 4	B7ZNS2	1	1	1.3	4	106.17
Dlst	Isoform 2 of Dihydrolipoyllysine-residue succinyltransferase component of 2-oxoglutarate dehydrogenase complex, mitochondrial	Q9D2G2-2	1	1	4.5	0.5	22.23
Dmap1	DNA methyltransferase 1-associated protein 1	Q9JI44	1	1	2.6	0.4	53.129
Dmd	Dystrophin	P11531	1	1	0.2	1.7	425.83
Dnaaf2	Isoform 2 of Protein kintoun	Q8BPI1-2	1	1	1.2	0.9	84.604
Dnaaf5	Dynein assembly factor 5, axonemal	B9EJR8	1	1	1.1	3.8	93.85
Dnah10	Dynein, axonemal, heavy chain 10	F7ABZ6	1	1	0.2	3.5	522.69
Dnah3	Dynein heavy chain 3, axonemal (Fragment)	A0A140LI99	1	1	0.9	6.2	110.98
Dnah8	Isoform 2 of Dynein heavy chain 8, axonemal	Q91XQ0-2	1	1	1	0.6	480.15
Dnah9	Dynein, axonemal, heavy chain 9 (Fragment)	B7FAT5	1	1	3.9	4.2	30.972
Dnajc21	DnaJ homolog subfamily C member 21 (Fragment)	F6QYD2	1	1	2.4	2.4	44.095
Dnajc24	DnaJ homolog subfamily C member 24 (Fragment)	F7CGC9	1	1	7.8	5.4	13.067
Dnm1l	Isoform 2 of Dynamin-1-like protein	Q8K1M6-2	1	1	1.3	0.8	80.211
Dnmbp	Dynamin-binding protein	A0A1D5RMB5	1	1	0.6	7.1	177.04
Dnmt1	DNA (cytosine-5)-methyltransferase	J3QNW0	2	2	1.7	12.3	169.95
Dntt	Isoform TDT-S of DNA nucleotidylexotransferase	P09838-2	1	1	1.8	1.7	58.265
Dnttip1	Deoxynucleotidyltransferase terminal-interacting protein 1	Q99LB0	1	1	2.7	0.6	36.852
Dock2	Dedicator of cytokinesis protein 2	D6RGU3	1	1	1.2	3	83.579
Dpy30	Protein dpy-30 homolog	Q99LT0	1	1	11.1	0.6	11.213
Dpysl2	Dihydropyrimidinase-related protein 2	O08553	1	1	1.6	1.8	62.277
Dpysl5	Dihydropyrimidinase-related protein 5	Q3SYJ1	1	1	9.3	1.3	10.586
Dsel	Dermatan-sulfate epimerase-like protein	Q0VBN2	1	1	0.7	1.4	138.87
Dtymk	Isoform Short of Thymidylate kinase	P97930-2	1	1	11.2	1.4	8.9472
Dus3l	tRNA-dihydrouridine(47) synthase [NAD(P)(+)]	A0A0R4IZY9	1	1	1.4	7.3	71.15
Dync1i2	Cytoplasmic dynein 1 intermediate chain 2	A2BFF8	1	1	3.4	4.5	68.265
Dync1li2	Cytoplasmic dynein 1 light intermediate chain 2 (Fragment)	A0A1D5RMC1	1	1	3.9	5.6	45.24
E330034G19Rik	RIKEN cDNA E330034G19 gene (Fragment)	E9Q3J0	1	1	4.1	3	26.63
Edn3	Endothelin-3	E0CZ86	1	1	5.4	3	18.636
Eef1a1	Elongation factor 1-alpha 1	P10126	8	8	22.7	31.6	50.113
Eef2	Elongation factor 2	P58252	1	1	1.4	1.5	95.313
Efcab12	BC060267 protein	I6L9E6	1	1	2.3	1.9	45.052
Efcab8	EF-hand calcium-binding domain-containing protein 8 (Fragment)	H3BJ05	1	1	12.8	1.9	15.37
Efhd1	EF-hand domain-containing protein D1	Q9D4J1	1	1	3.8	0.5	26.999
Egr2	E3 SUMO-protein ligase EGR2	D3Z3K7	1	1	10.4	3.2	43.798
Egr4	Early growth response protein 4	Q9WUF2	1	1	1.9	0.2	49.553
Ehd2	EH domain-containing protein 2	Q8BH64	2	2	2.6	10.8	61.174
Eif2s2	Eukaryotic translation initiation factor 2 subunit 2	Q99L45	1	1	2.7	0.6	38.092
Eif3a	Eukaryotic translation initiation factor 3 subunit A	P23116	1	1	0.7	1.7	161.93
Eif3c	Eukaryotic translation initiation factor 3 subunit C (Fragment)	M0QWV3	1	1	3.6	1.8	28.579
Eif4enif1	Eukaryotic translation initiation factor 4E transporter	A8Y5K6	8	8	16.3	33.8	87.881
Eif4g1	Eukaryotic translation initiation factor 4 gamma 1 (Fragment)	A0A0J9YUL1	1	1	7.8	7.5	13.341
Eif4g2	Eukaryotic translation initiation factor 4 gamma 2	F7CBP1	1	1	1	2.2	97.888
Eif4h	Isoform Short of Eukaryotic translation initiation factor 4H	Q9WUK2-2	4	4	31.6	18.8	25.186
Eif5a	Eukaryotic translation initiation factor 5A (Fragment)	A0A0A0MQM0	2	2	12.1	14.4	16.302
Elavl1	ELAV-like protein 1	P70372	2	2	11	11.4	36.169
Elavl2	ELAV-like protein	B1AXZ4	17	17	42.8	97.6	42.531
Elf3	Isoform 2 of ETS-related transcription factor Elf-3	Q3UPW2-2	1	1	2.4	1.3	42.059
Eloa	Elongin-A	Q8CB77	1	1	1.9	0.8	87.16
Eml6	Echinoderm microtubule-associated protein-like 6	Q5SQM0	1	1	0.5	1.2	217.94
Eno1	Alpha-enolase	P17182	3	3	6.9	15.9	47.14
Epb41	Protein 4.1 (Fragment)	A0A1D5RLV1	1	1	3.2	5.8	53.898
Epha5	Epha5 protein	Q6PFV6	1	1	1.1	2.9	91.045
Epha7	Eph receptor A7, isoform CRA_b	A2BDQ4	1	1	0.8	4.6	111.39
Eps15l1	Isoform 3 of Epidermal growth factor receptor substrate 15-like 1	Q60902-3	1	1	1.3	1.2	75.877
Erc2	Isoform 3 of ERC protein 2	Q6PH08-3	1	1	0.9	1.1	115.5
Erh	Enhancer of rudimentary homolog	P84089	1	1	15.4	1.4	12.259
Ero1a	ERO1-like protein alpha	Q8R180	1	1	3	0.7	54.084
Esco1	Isoform 3 of N-acetyltransferase ESCO1	Q69Z69-3	1	1	1.3	1.1	77.306
Espn	Espin	B1AWQ3	1	1	1.3	6.1	91.785
Esrp1	Epithelial-splicing regulatory protein 1	Z4YJI3	7	7	12.3	30.8	73.197
Evi5	Ecotropic viral integration site 5 protein (Fragment)	E9PWR7	1	1	1.4	2.8	76.629
Exoc5	Exocyst complex component 5 (Fragment)	E0CYX2	1	1	4.5	3	23.366
Fam118b	Protein FAM118B (Fragment)	A0A1L1SQJ7	1	1	20	5.6	5.3701
Fam134c	Protein FAM134C	Q9CQV4	1	1	1.9	0.5	51.637
Fam183b	Protein FAM183B	A0A0R4J0N6	1	1	7.7	7	13.911
Fam184a	Family with sequence similarity 184, member A (Fragment)	F6TU77	1	1	1	2.8	117.1
Fam19a2	Expressed sequence AI851790	A0A0R4J0M7	1	1	6.7	7	15.121
Fam227b	Protein FAM227B	E9PUC3	1	1	1.7	2.9	62.936
Fam3c	Protein FAM3C	E9Q8C5	1	1	12.1	2.4	10.704
Fam47c	Family with sequence similarity 47, member A	Q14BE7	1	1	2.1	1.4	50.616
Fam60a	Protein FAM60A	A0A0N4SW91	1	1	20.5	7.4	5.237
Fam63a	Ubiquitin carboxyl-terminal hydrolase MINDY-1 (Fragment)	A0A0G2JDK1	1	1	40.9	8.4	2.3325
Fam69c	Isoform 2 of Protein FAM69C	Q8BQT2-2	1	1	3.4	0.9	29.833
Fam71b	Protein FAM71B	Q5STT6	1	1	1.4	1.2	68.884
Fam71d	Family with sequence similarity 71, member D	D3YV92	1	1	2	3.7	50.108
Fam76b	Protein FAM76B	Q80XP8	1	1	10.3	1	38.555
Fam96b	Mitotic spindle-associated MMXD complex subunit MIP18	F8WHV1	1	1	6.6	2.1	15.003
Farp1	FERM, RhoGEF and pleckstrin domain-containing protein 1	F8VPU2	1	1	0.7	2.1	118.87
Fat1	FAT atypical cadherin 1	F2Z4A3	1	1	0.2	9.3	506.26
Fau	40S ribosomal protein S30	Q642K5	1	1	8.3	1.5	14.416
Fbxw16	F-box and WD-40 domain protein 16	Q497Z0	1	1	2.4	1.2	53.621
Fbxw25	F-box and WD-40 domain protein 25	F7C9P2	2	2	4.3	13	53.336
Fbxw28	F-box and WD-40 domain protein 28	A0A0G2JFZ2	3	3	7.3	18.4	48.13
Fcmr	Fas apoptotic inhibitory molecule 3	A0A0G2LB91	1	1	2.1	7.8	47.532
Fhl1	Four and a half LIM domains protein 1	A2AEX7	1	1	4.3	5	23.686
Filip1	Filamin A interacting protein 1	Q059P4	1	1	0.7	1.4	137.91
Fkbp10	Peptidylprolyl isomerase (Fragment)	F6W360	1	1	13.6	2.2	7.2801
Fkbp1a	Peptidyl-prolyl cis-trans isomerase FKBP1A	P26883	1	1	12	1.6	11.922
Fkbp3	Peptidyl-prolyl cis-trans isomerase FKBP3	Q62446	2	2	8	10.9	25.147
Fkbp8	Peptidyl-prolyl cis-trans isomerase FKBP8	O35465	1	1	2.2	1.8	43.528
Flna	Filamin, alpha (Fragment)	B7FAV1	10	9	4.8	42.3	274.63
Flnc	Isoform 2 of Filamin-C	Q8VHX6-2	2	1	0.8	10.4	287.36
Fmn1	Isoform 3 of Formin-1	Q05860-3	1	1	0.7	1.4	152.64
Fmn2	Formin-2	Q9JL04	1	1	0.6	0.3	167.38
Fndc1	Fibronectin type III domain-containing 1	E9Q043	1	1	0.5	2.6	189.09
Foxr2	Forkhead box protein R2	Q3UM89	1	1	3	1.3	35.035
Frmd4a	Isoform 2 of FERM domain-containing protein 4A	Q8BIE6-2	1	1	0.9	1	116.46
Fubp1	Far upstream element-binding protein 1	A0A0G2JG00	5	5	10.9	26.5	54.844
Fus	RNA-binding protein FUS (Fragment)	G3UXT7	3	3	46.9	16.3	13.897
Fxr1	Fragile X mental retardation syndrome-related protein 1	A0A0H2UH27	2	2	4	14.3	51.014
Fyn	Tyrosine-protein kinase Fyn (Fragment)	D3YVZ0	1	1	25	3.7	3.9363
G2e3	G2/M phase-specific E3 ubiquitin-protein ligase	E9Q7E5	1	1	1.4	2.4	71.086
G3bp1	Ras GTPase-activating protein-binding protein 1	P97855	1	1	4.9	1.4	51.828
G3bp2	Isoform B of Ras GTPase-activating protein-binding protein 2	P97379-2	2	2	6.7	11.1	50.784
Gabra2	Gamma-aminobutyric acid receptor subunit alpha-2	P26048	1	1	2	1.6	51.138
Gabrb1	Gamma-aminobutyric acid receptor subunit beta-1 (Fragment)	A0A0G2JGS8	1	1	4	7.8	26.06
Gabrg2	Gamma-aminobutyric acid receptor subunit gamma-2	Q8C7N0	1	1	2.3	1.7	44.503
Galr3	Galanin receptor type 3	O88853	1	1	2.7	1.7	40.42
Gapdh	Glyceraldehyde-3-phosphate dehydrogenase (Fragment)	S4R257	2	2	11.4	14.5	29.939
Gatb	Glutamyl-tRNA(Gln) amidotransferase subunit B, mitochondrial	Q3TLZ6	1	1	1.9	1.3	52.541
Gchfr	GTP cyclohydrolase 1 feedback regulatory protein	P99025	1	1	31	1.4	9.584
Gclm	Glutamate--cysteine ligase regulatory subunit (Fragment)	A0A0G2JDI4	1	1	8.2	8.4	10.778
Gcom1	GRINL1A complex locus	E9Q3C8	1	1	2.4	2.7	43.902
Gin1	Isoform 2 of Gypsy retrotransposon integrase-like protein 1	Q8K259-2	1	1	2.1	0.8	48.863
Gins3	DNA replication complex GINS protein PSF3	A0A1D5RLV2	1	1	6.2	5.8	16.125
Glcci1	Isoform 2 of Glucocorticoid-induced transcript 1 protein	Q8K3I9-2	1	1	2.8	0.8	47.474
Gls	Isoform 2 of Glutaminase kidney isoform, mitochondrial	D3Z7P3-2	1	1	1.5	3.1	65.994
Gls2	Glutaminase liver isoform, mitochondrial (Fragment)	F6WPK7	1	1	6.5	2.2	22.178
Glt8d2	Glycosyltransferase 8 domain-containing protein 2	H3BLS5	1	1	19.1	1.9	5.2614
Gm10112	MCG60406	D3YWP5	1	1	7.7	3.6	13.482
Gm10263	MCG49140	J3QNN8	1	1	18.8	1.9	7.873
Gm10269	MCG123152	G3UWD7	1	1	7.3	2	14.585
Gm1045	Uncharacterized protein	J3QNT8	1	1	7.1	1.9	14.435
Gm10647	Uncharacterized protein	E9Q8X0	1	1	7.3	2.4	13.759
Gm10770	Uncharacterized protein	F7D043	1	1	3.8	2.1	27.761
Gm11555	Uncharacterized protein	E9PUW3	1	1	5.5	4.3	17.231
Gm12253	Uncharacterized protein	Q5NC48	1	1	3.9	1.2	24.88
Gm15013	40S ribosomal protein S4	V9GWY0	1	1	3.4	1.5	29.939
Gm16494	Uncharacterized protein	E9Q2Z4	1	1	14.9	4.4	9.3114
Gm20390	Nucleoside diphosphate kinase	E9PZF0	3	3	19.1	16.7	30.2
Gm20425	Uncharacterized protein	E9Q035	2	2	2.9	12.8	107.8
Gm20834	Uncharacterized protein	J3QM72	1	1	4	1.9	26.052
Gm21994	Uncharacterized protein	F6T2D2	1	1	2.7	5.9	38.247
Gm29394	Uncharacterized protein	H3BIW7	1	1	4.5	1.9	21.606
Gm35339	Uncharacterized protein	A0A140LHH9	1	1	0.5	6.4	185.68
Gm35911	Uncharacterized protein	A0A1D5RLS7	1	1	4.2	5.9	23.865
Gm4565	Uncharacterized protein	A0A140LJ87	1	1	4.7	9.3	33.791
Gm4922	Sperm motility kinase Z	Q8C0N0	1	1	1.8	0.9	56.083
Gm5449	MCG49198	D3Z5N9	2	2	14.4	13.5	13.546
Gm6619	Uncharacterized protein	F6URP1	1	1	5.1	2.5	18.948
Gm6793	EG627828 protein	B2RXM2	3	1	12.5	17	36.609
Gm8094	Uncharacterized protein	K7N6U8	1	1	6.2	1.8	25.332
Gm8356	Uncharacterized protein	K7N759	1	1	4.4	1.9	24.236
Gm8797	MCG23377, isoform CRA_b	A0A0A6YW67	11	11	93.5	45.2	8.7279
Gm8973	Uncharacterized protein	D3YX71	1	1	11.5	6.1	12.034
Gm9195	Uncharacterized protein	A0A140LHT4	1	1	0.3	6.4	294.68
Gm9493	Uncharacterized protein	F6SVV1	1	1	6.2	2.2	21.882
Gm9922	Putative uncharacterized protein (Fragment)	Q8C3P1	1	1	4.2	0.8	15.023
Gm9936	Putative uncharacterized protein	Q8C864	1	1	5.6	0.8	17.577
Gm9949	Putative uncharacterized protein	Q8C9F4	1	1	8.7	0.8	11.624
Gnal	Guanine nucleotide binding protein, alpha stimulating, olfactory type	Q66L47	1	1	2.5	1.1	51.356
Gosr2	Golgi SNAP receptor complex member 2	A2A9I0	1	1	5.5	5.1	19.571
Gpr50	Melatonin-related receptor	O88495	1	1	1.9	1.7	65.129
Grik4	Glutamate receptor ionotropic, kainate 4	Q8BMF5	1	1	0.9	0.9	107.26
Gsap	Gamma-secretase-activating protein (Fragment)	A0A0G2JF17	1	1	1.9	8.2	83.732
Gsdmc	Gasdermin-C	Q99NB5	1	1	1.9	0.6	52.743
Gsto1	Glutathione S-transferase omega-1	O09131	1	1	3.8	1.8	27.497
H1f0	Histone H1.0	P10922	2	2	9.8	12.1	20.861
H1fx	H1 histone family, member X	Q80ZM5	1	1	5.3	1	20.151
H2afj	Histone H2A	A0A0N4SV66	8	2	69.8	34.8	13.66
H2afv	Histone H2A.V	Q3THW5	3	1	23.4	16.3	13.509
H2afx	Histone H2AX	P27661	5	1	39.9	25	15.142
H2-D1	Isoform 2 of H-2 class I histocompatibility antigen, alpha chain	P01895-2	1	1	3.2	1.7	32.471
H2-M3	Histocompatibility 2, M region locus 3	Q31093	1	1	5.4	1.4	37.856
H3f3a	Histone H3	F8WI35	9	9	34.8	37.3	15.199
Hadh	Hydroxyacyl-coenzyme A dehydrogenase, mitochondrial	Q61425	1	1	2.9	1.1	34.463
Hapln2	Hyaluronan and proteoglycan link protein 2	Q9ESM3	1	1	2.6	0.4	37.925
Hapln3	Hyaluronan and proteoglycan link protein 3	A0A0U1RNW2	1	1	3.6	6.6	28.489
Has1	Hyaluronan synthase 1	Q61647	1	1	2.2	1.1	65.544
Haus1	HAUS augmin-like complex subunit 1	Q8BHX1	1	1	3.2	1	31.379
Haus7	HAUS augmin-like complex subunit 7	Q8BKT8	1	1	2.5	0.9	40.656
Hbb-y	Globin b1	Q9CR49	1	1	6.1	1.7	16.145
Hcfc1	Host cell factor 1	B1AUX2	2	2	1.1	13.7	215.05
Hdgf	Hepatoma-derived growth factor	P51859	1	1	3.4	1.6	26.268
Hdgfrp3	Hepatoma-derived growth factor-related protein 3	Q9JMG7	1	1	4	0.3	22.43
Hells	Lymphocyte-specific helicase (Fragment)	D3Z414	1	1	4.3	3.2	24.49
Herc1	HECT and RLD domain-containing E3 ubiquitin protein ligase family member 1	E9PZP8	1	1	0.2	2.7	532.65
Hist1h1b	Histone H1.5	P43276	7	4	30.9	30.3	22.576
Hist1h1d	Histone H1.3	P43277	10	2	28.5	41.4	22.099
Hist1h1e	Histone H1.4	P43274	11	3	32.4	42.4	21.977
Hist1h2al	Histone H2A	F8WIX8	6	1	47.2	27.9	13.607
Hist1h2bc	Histone H2B type 1-C/E/G	Q6ZWY9	8	4	61.9	31.5	13.906
Hist1h4a	Histone H4	P62806	14	14	70.9	69.2	11.367
Hist3h2ba	Histone H2B type 3-A	Q9D2U9	5	1	46.8	23.6	13.994
Hmga1	High mobility group protein HMG-I/HMG-Y	P17095	4	3	23.4	19.7	11.614
Hmga2	High mobility group protein HMGI-C	Q6NSP9	1	1	7	1.6	14.055
Hmgb1	High mobility group protein B1 (Fragment)	A0A0J9YUZ4	9	7	37.4	40.2	24.233
Hmgb2	High mobility group protein B2	P30681	3	1	15.2	15.7	24.162
Hmgb3	High mobility group protein B3	O54879	4	4	12.5	20.5	23.01
Hnrnpa1	Heterogeneous nuclear ribonucleoprotein A1	Q5EBP8	6	6	16.9	27.3	38.833
Hnrnpa2b1	Isoform 3 of Heterogeneous nuclear ribonucleoproteins A2/B1	O88569-3	5	5	23.3	25.5	32.46
Hnrnpa3	Heterogeneous nuclear ribonucleoprotein A3	A2AL12	4	2	14.5	21.2	34.476
Hnrnpab	Heterogeneous nuclear ribonucleoprotein A/B	Q80XR6	1	1	4.2	1.4	33.816
Hnrnpc	Isoform 4 of Heterogeneous nuclear ribonucleoproteins C1/C2	Q9Z204-4	5	5	15.1	22.6	32.223
Hnrnpd	Heterogeneous nuclear ribonucleoprotein D0 (Fragment)	E9Q5B6	1	1	9.3	2.5	12.139
Hnrnpf	Heterogeneous nuclear ribonucleoprotein F	Q9Z2X1	4	3	15.9	18.6	45.729
Hnrnph1	Heterogeneous nuclear ribonucleoprotein H	Q8C2Q7	2	1	5.5	12.2	51.217
Hnrnpk	Heterogeneous nuclear ribonucleoprotein K (Fragment)	H3BKD0	2	2	8.4	13.6	33.197
Hnrnpm	Heterogeneous nuclear ribonucleoprotein M	B8JK33	1	1	2.5	3.8	68.161
Hnrnpu	Heterogeneous nuclear ribonucleoprotein U	G3XA10	5	5	7.6	25.5	86.805
Hp1bp3	Heterochromatin protein 1-binding protein 3 (Fragment)	A2AM63	1	1	5.3	4.8	23.047
Hsp90aa1	Heat shock protein HSP 90-alpha	P07901	5	5	7.1	25.3	84.787
Hspa5	78 kDa glucose-regulated protein	P20029	2	1	3.8	12	72.421
Hspa8	Heat shock cognate 71 kDa protein	Q504P4	15	14	26	70.9	68.778
Hspa9	Stress-70 protein, mitochondrial	P38647	4	4	7.4	19.7	73.46
Hspd1	60 kDa heat shock protein, mitochondrial (Fragment)	D3Z7J9	2	2	26.1	13.6	15.271
Hspe1	10 kDa heat shock protein, mitochondrial	Q64433	3	3	26.5	15.2	10.963
Htatsf1	HIV Tat-specific factor 1 homolog	Q8BGC0	1	1	1.2	1	86.239
Htt	Huntingtin	G3X9H5	1	1	0.6	1.9	344.78
Ifi27l2b	Interferon alpha-inducible protein 27-like protein 2B	Q8VC49	1	1	17	0.7	27.772
Igf2bp2	Insulin-like growth factor 2 mRNA-binding protein 2	A6X8Z3	11	1	28.1	42.8	58.039
Igf2bp3	Insulin-like growth factor 2 mRNA-binding protein 3	Q9CPN8	4	3	9.7	19	63.574
Igfbp7	Insulin-like growth factor-binding protein 7	F8WH23	1	1	3.9	2.5	29.1
Ighmbp2	DNA-binding protein SMUBP-2	D3Z5P5	1	1	1.4	8.4	97.496
Ighv7-1	Uncharacterized protein (Fragment)	A0A075B5S2	1	1	7.4	9.9	13.644
Ik	Protein Red	Q9Z1M8	1	1	1.3	0.2	65.615
Ikzf4	Isoform 3 of Zinc finger protein Eos	Q8C208-3	1	1	1.7	0.9	58.052
Il21	Interleukin-21	E9PX58	1	1	5.6	2.8	18.363
Immp2l	Mitochondrial inner membrane protease subunit 2	K3W4P5	1	1	11.4	1.9	8.718
Inca1	Isoform 2 of Protein INCA1	Q6PKN7-2	1	1	4.6	1	22.59
Ing1	Inhibitor of growth protein 1 (Fragment)	A0A1B0GSP9	1	1	11.7	5.9	9.3255
Intu	Protein inturned	Q059U7	1	1	1	1.4	104.82
Ipo5	Isoform 2 of Importin-5	Q8BKC5-2	1	1	1.3	1	116.91
Ipo7	Importin-7	Q9EPL8	1	1	0.9	0.4	119.49
Ippk	Inositol-pentakisphosphate 2-kinase	Q6P1C1	1	1	2.2	1.1	55.927
Iqca1l	Isoform 2 of IQ and AAA domain-containing protein 1-like	A6H690-2	1	1	2	4.4	50.403
Iqgap1	Ras GTPase-activating-like protein IQGAP1	Q9JKF1	2	2	1.1	10.2	188.74
Irf9	Interferon regulatory factor 9	E9PZJ2	1	1	2.2	2.7	51.482
Itga1	Integrin alpha-1	Q3V3R4	1	1	0.8	1.2	130.81
Itga2	Integrin alpha-2	Q62469	1	1	0.8	1.1	128.95
Itgal	Integrin alpha-L	D3Z627	1	1	0.7	3.2	133.26
Itgax	Integrin alpha-X	Q9QXH4	1	1	1.2	0.3	129.15
Itpr1	Inositol 1,4,5-trisphosphate receptor type 1 (Fragment)	A0A0N4SW22	1	1	5.9	7.4	16.657
Jmjd1c	Probable JmjC domain-containing histone demethylation protein 2C (Fragment)	G3UYW3	1	1	1.6	9	82.239
Kcnj13	Inward rectifier potassium channel 13	G3UX25	1	1	11.6	2	10.007
Kcnma1	Calcium-activated potassium channel subunit alpha-1	J3QP84	1	1	0.8	9.4	119.19
Kcnq3	Potassium voltage-gated channel subfamily KQT member 3	Q8K3F6	1	1	1	0.8	96.85
Kctd16	BTB/POZ domain-containing protein KCTD16	Q5DTY9	1	1	2.6	1.2	48.972
Kdm7a	Lysine-specific demethylase 7A	Q3UWM4	1	1	1	1.3	106.07
Kif17	Kinesin-like protein	A2AM72	1	1	1.3	4.8	79.793
Kif24	Isoform 2 of Kinesin-like protein KIF24	Q6NWW5-2	1	1	0.7	1.1	134.85
Kif27	Isoform 2 of Kinesin-like protein KIF27	Q7M6Z4-2	1	1	1	1	104.72
Kif5c	Kinesin heavy chain isoform 5C	P28738	1	1	1.4	1.6	109.27
Kif6	Kinesin-like protein	E9PX57	1	1	1.1	2.8	90.681
Kif9	Kinesin-like protein	Q14BL9	1	1	1.6	1.4	64.113
Kir3dl2	KIR-like receptor 2 KIRL2.1	Q673W2	1	1	2.3	1.1	43.483
Kirrel	Isoform 2 of Kin of IRRE-like protein 1	Q80W68-2	1	1	1.4	1	69.966
Klf5	Krueppel-like factor 5	Q9Z0Z7	1	1	2	0.2	49.753
Klhl18	Kelch-like 18	A0A0G2JG13	1	1	1.8	8	56.405
Klhl25	Kelch-like protein 25 (Fragment)	A0A0U1RNK3	1	1	9.7	6.6	10.526
Kmt2a	Isoform 2 of Histone-lysine N-methyltransferase 2A	P55200-2	1	1	0.2	1.6	429.36
Kmt2d	Histone-lysine N-methyltransferase	A0A0A0MQ73	1	1	0.2	9	600.3
Kndc1	Protein very KIND	Q0KK55	1	1	0.5	1.4	191.31
Knl1	Kinetochore scaffold 1	A3KGI3	1	1	0.4	4.5	238.18
Kntc1	Kinetochore-associated protein 1	Q8C3Y4	1	1	0.4	0.8	250.36
Kpna4	Importin subunit alpha-3	O35343	1	1	1.9	1.8	57.922
Krcc1	Lysine-rich coiled-coil protein 1	Q99JT5	1	1	3.5	0.6	30.718
Krt10	Keratin, type I cytoskeletal 10	A2A513	7	5	12.3	31	57.04
Krt16	Keratin, type I cytoskeletal 16	Q9Z2K1	4	1	6.6	18.6	51.606
Krt2	Keratin, type II cytoskeletal 2 epidermal	Q3TTY5	7	3	8.2	28.5	70.922
Krt5	Keratin, type II cytoskeletal 5	Q922U2	13	5	17.4	54.6	61.766
Krt76	Keratin, type II cytoskeletal 2 oral	Q3UV17	4	1	4.4	19.1	62.844
Krt79	Keratin, type II cytoskeletal 79	Q8VED5	5	1	5.8	23.3	57.552
Krt80	Keratin, type II cytoskeletal 80	Q0VBK2	1	1	2.2	1.4	50.66
Krt88	Keratin 88	Q9CPR6	1	1	4.7	2.6	18.193
Lama1	Laminin subunit alpha-1	F8VQ40	1	1	0.3	2.1	338.14
Larp1	La-related protein 1	Z4YJT3	1	1	1.2	1	121.15
Ldhb	L-lactate dehydrogenase (Fragment)	A0A0N4SVV8	4	4	21.2	22.1	21.04
Lemd1	LEM domain-containing protein 1	A0A087WQH1	1	1	4.4	9.5	23.399
Lepr	Isoform A of Leptin receptor	P48356-2	1	1	1.5	1.6	101.06
Lhfpl2	Lipoma HMGIC fusion partner-like 2 protein (Fragment)	D3Z4C4	1	1	26.5	3.2	3.8577
Lin28a	Protein lin-28 homolog A	Q8K3Y3	2	2	12	10.4	22.72
Lman1l	Protein ERGIC-53-like	Q8VCD3	1	1	1.8	0.7	56.311
Lmbr1	Limb region 1 protein	A0A0G2JFX9	1	1	2.5	8.1	40.985
Lmcd1	LIM and cysteine-rich domains protein 1	Q8VEE1	1	1	3	0.7	40.996
Lmna	Isoform C2 of Prelamin-A/C	P48678-3	1	1	2.4	1.6	52.651
Lmo7	LIM domain only 7 (Fragment)	F6TFN2	2	2	1.6	12.9	133.84
Lmx1b	LIM homeobox transcription factor 1-beta (Fragment)	H3BJD7	1	1	2.4	7.1	41.153
Lonrf2	LON peptidase N-terminal domain and ring finger 2	B2RT44	1	1	1.7	3.9	58.412
Lrig1	Leucine-rich repeats and immunoglobulin-like domains protein 1	P70193	1	1	0.7	1.5	119.15
Lrp1	Prolow-density lipoprotein receptor-related protein 1 (Fragment)	F6XU19	1	1	69.2	2.2	1.5127
Lrrc37a	Leucine-rich repeat-containing 37A (Fragment)	B1AWG4	1	1	0.4	4.1	356.68
Lrrc8d	Volume-regulated anion channel subunit LRRC8D	Q8BGR2	1	1	1	1	98.112
Lrrd1	Leucine-rich repeat and death domain-containing protein 1 (Fragment)	D3Z4M8	1	1	8.5	3.2	18.288
Lrsam1	E3 ubiquitin-protein ligase LRSAM1 (Fragment)	A2AHX2	1	1	18.2	8.6	6.2954
Lsm14a	Protein LSM14 homolog A (Fragment)	F6X2V9	3	3	8.4	16.5	31.292
Lsm14b	Protein LSM14 homolog B	Q8CGC4	5	5	19	24.1	42.309
Ltbp1	Latent-transforming growth factor beta-binding protein 1 (Fragment)	B1B1E2	1	1	0.9	3.9	107.03
Luc7l	Putative RNA-binding protein Luc7-like 1 (Fragment)	D3Z765	1	1	8.1	3.1	20.113
Lypd1	Ly6/PLAUR domain-containing protein 1 (Fragment)	F6TKE8	1	1	41.4	3	3.0977
Lyrm2	LYR motif-containing protein 2	Q8R033	1	1	10.2	0.7	10.38
Lyz1	Lysozyme C-1	P17897	1	1	8.1	1.7	16.794
Madd	MAP kinase-activating death domain protein	A6PWP8	1	1	0.8	6.8	123.36
Malrd1	MAM and LDL-receptor class A domain-containing protein 1	A2AJX4	1	1	0.4	4.9	236.19
Mamdc2	MAM domain-containing protein 2	A0A0R4J0J7	1	1	1.3	7.1	77.35
Maml2	Mastermind-like 2 (Drosophila)	E9Q7L5	1	1	3.6	2.4	44.564
Man1a1	Mannosyl-oligosaccharide 1,2-alpha-mannosidase IA	P45700	1	1	1.4	1.6	73.275
Manf	Mesencephalic astrocyte-derived neurotrophic factor (Fragment)	F7C1S6	1	1	15.4	2.2	5.8067
Map2	Microtubule-associated protein (Fragment)	G3UWW1	2	2	6.8	12.3	36.629
Map3k15	Mitogen-activated protein kinase kinase kinase 15	A2AQW0	1	1	0.7	4.7	149.33
Map4	Microtubule-associated protein (Fragment)	A0A0G2JFK3	3	2	19.3	18.5	21.064
Map6	Microtubule-associated protein 6	A0A140LIT9	1	1	1.3	6.2	74.54
Map7d1	MAP7 domain-containing protein 1	A2AJI1	2	2	2.7	14	85.763
Map7d2	MAP7 domain-containing protein 2 (Fragment)	A2AG51	1	1	3.7	5	45.397
Marc2	Mitochondrial amidoxime reducing component 2 (Fragment)	E0CZH6	1	1	4.7	2.9	21.74
Mark1	Serine/threonine-protein kinase MARK1	Q8VHJ5	1	1	1.1	0.7	88.334
Matr3	Matrin-3 (Fragment)	A0A087WSU2	1	1	2.9	9.1	42.479
Mbd2	Methyl-CpG-binding domain protein 2	Q9Z2E1	1	1	2.2	0.2	43.5
Mcf2	Mcf.2 transforming sequence	Q8C067	1	1	1	5	107.27
Mcm4	DNA replication licensing factor MCM4	P49717	1	1	1	1.6	96.735
Mcm6	DNA helicase	Q3ULG5	1	1	2.8	1.4	89.783
Mctp1	Multiple C2 domains, transmembrane 1	E9Q1Y4	1	1	4.8	2.9	21.437
Mdga1	MAM domain-containing glycosylphosphatidylinositol anchor protein 1 (Fragment)	E9Q6S8	1	1	1	3.2	98.586
Mdh1	Malate dehydrogenase, cytoplasmic (Fragment)	B1ATQ3	1	1	11	4.2	16.652
Mdk	Midkine	P12025	1	1	7.1	1.7	15.434
Mecom	MDS1 and EVI1 complex locus protein MDS1 (Fragment)	G3UYY9	1	1	1.5	2	68.969
Mecp2	Methyl-CpG-binding protein 2	D3YY81	1	1	6.4	3.5	19.062
Med12l	Mediator of RNA polymerase II transcription subunit 12-like protein	A0A0G2JET8	1	1	0.4	8.3	244.31
Megf6	Multiple epidermal growth factor-like domains protein 6	A0A0A0MQ83	1	1	0.6	9	164.78
Mettl13	Methyltransferase-like protein 13 (Fragment)	H3BLQ8	1	1	3.8	1.9	26.584
Mettl16	Methyltransferase-like protein 16 (Fragment)	Q5SW13	1	1	30.3	2.1	3.9425
Mex3a	Mex3 RNA-binding family member A	G3UYU0	1	1	3.5	2	54.224
Mfap3l	Microfibrillar-associated protein 3-like	Q9D3X9	1	1	2.4	0.5	45.341
Mga	MAX gene-associated protein	H7BX50	1	1	0.3	4.6	312.13
Mgat3	Beta-1,4-mannosyl-glycoprotein 4-beta-N-acetylglucosaminyltransferase	Q5RKT9	1	1	1.7	1.4	62.05
Micu2	Calcium uptake protein 2, mitochondrial	Q8CD10	1	1	2.1	0.8	49.475
Miox	Inositol oxygenase	Q9QXN5	1	1	4.2	0.3	33.163
Mlh3	MutL homolog 3	Q68FG1	1	1	0.6	1.1	158.72
Mlkl	Isoform 2 of Mixed lineage kinase domain-like protein	Q9D2Y4-2	1	1	1.9	0.5	53.375
Mobp	Isoform 4 of Myelin-associated oligodendrocyte basic protein	Q9D2P8-4	1	1	15.9	0.5	8.1855
Mogat1	2-acylglycerol O-acyltransferase 1	Q91ZV4	1	1	2.7	0.6	38.791
Mon2	Mon2 protein	B9EKJ3	1	1	0.5	3.8	188.35
Mospd2	Motile sperm domain-containing protein 2	B1AU74	1	1	1.7	4.2	59.81
Mpp3	MAGUK p55 subfamily member 3	Q6XE40	1	1	1.5	1.7	66.486
Mroh1	Maestro heat-like repeat family member 1	D3Z624	1	1	0.8	3.2	122.19
Mrpl22	39S ribosomal protein L22, mitochondrial	Q8BU88	1	1	4.4	0.9	23.805
Msn	Moesin	P26041	3	3	3.8	15.9	67.766
Mt2	Metallothionein-2	P02798	1	1	19.7	1.7	6.1153
Mtbp	Isoform 3 of Mdm2-binding protein	Q8BJS8-3	1	1	1.7	1	58.294
Mtmr6	Myotubularin-related protein 6	Q8VE11	1	1	1.5	0.7	70.932
Mtus1	Microtubule-associated tumor suppressor 1 homolog (Fragment)	D3Z2H5	1	1	9.8	7	10.558
Muc1	Mucin 1, transmembrane	A0A0R4J0H1	1	1	5.7	7.1	64.636
Mybbp1a	Myb-binding protein 1A	Q7TPV4	1	1	0.7	1	152.04
Myc	Myc proto-oncogene protein (Fragment)	E0CZD1	1	1	31.2	3	3.9692
Mycbp2	E3 ubiquitin-protein ligase MYCBP2 (Fragment)	F7CZG3	1	1	1	2.2	95.07
Myh10	Myosin-10	Q5SV64	1	1	0.5	1.3	232.47
Myh11	Myosin-11	E9QPE7	2	2	1.3	12.5	223.35
Myh14	Myosin-14	K3W4R2	1	1	0.4	1.8	228.56
Myh7b	Myosin-7B	A2AQP0	1	1	0.5	4.7	221.49
Myh9	Myosin-9	Q8VDD5	2	2	1.3	10.4	226.37
Myl6b	Myosin light chain 6B	Q8CI43	1	1	4.3	0.8	22.749
Mylk	Myosin light chain kinase, smooth muscle	B1B1A8	1	1	0.5	4	213.61
Myo1b	Unconventional myosin-Ib	E9QNH6	1	1	0.8	2.5	125.03
Myo5a	Unconventional myosin-Va	D3YZ62	1	1	0.5	3.4	212.33
Myo7a	Unconventional myosin-VIIa	A0A0U1RPX7	1	1	0.4	7	249.53
Myrip	Rab effector MyRIP	Q8K3I4	1	1	1.1	0.8	94.923
Myt1l	Myelin transcription factor 1-like protein	E9QLD2	1	1	0.8	3.2	132.76
Naca	Nascent polypeptide-associated complex subunit alpha, muscle-specific form	P70670	2	2	2.7	11.2	220.5
Naip2	Baculoviral IAP repeat-containing protein 1b	A9C471	1	1	0.6	4.3	157.67
Nav2	Neuron navigator 2	V9GXT3	2	2	1.1	12.8	255.56
Nbea	Isoform 3 of Neurobeachin	Q9EPN1-3	1	1	0.3	0.4	323.2
Ncl	Nucleolin	P09405	4	4	6.2	20	76.722
Ncoa7	Nuclear receptor coactivator 7	A0A1L1SSS4	1	1	1	5.4	101.16
Ndst4	Sulfotransferase	G3UX70	1	1	2.5	2	42.555
Ndufaf1	Complex I intermediate-associated protein 30, mitochondrial	A2AQ17	1	1	2.7	7.1	37.782
Neb	Nebulin	A2AQA9	1	1	0.1	4.7	800.56
Neil3	Endonuclease 8-like 3 (Fragment)	D3Z1T7	1	1	18.4	3.2	5.6136
Nf1	Isoform 1 of Neurofibromin	Q04690-2	1	1	0.3	1.4	317.22
Nfxl1	Nuclear transcription factor, X-box-binding-like 1	E9PZN0	1	1	1.8	2.7	54.711
Nkpd1	NTPase KAP family P-loop domain-containing protein 1	A0A1L1SVH6	1	1	1.6	5.4	75.58
Nktr	NK-tumor recognition protein (Fragment)	S4R2C2	1	1	9.5	1.6	11.296
Nlgn4l	Neuroligin 4-like	B0F2B4	1	1	1	4.3	97.347
Nlk	Serine/threonine-protein kinase NLK (Fragment)	F6QKY6	1	1	8.6	2.3	11.915
Nlrp12	NACHT, LRR and PYD domains-containing protein 12	E9Q5R7	1	1	1.9	2.5	119.32
Nlrp3	Isoform 4 of NACHT, LRR and PYD domains-containing protein 3	Q8R4B8-4	1	1	1.1	0.7	95.709
Nlrp5	Isoform 8 of NACHT, LRR and PYD domains-containing protein 5	Q9R1M5-8	1	1	1.2	0.3	83
Noc2l	Nucleolar complex protein 2 homolog	Q9WV70	1	1	5.5	0.2	85.423
Nop58	Nucleolar protein 58	A0A087WNW0	1	1	15	9.8	6.9861
Notch3	Neurogenic locus notch homolog protein 3	Q61982	1	1	0.4	1.1	244.25
Noxo1	NADPH oxidase organizer 1	Q8VCM2	1	1	2.6	0.7	38.827
Npat	Protein NPAT	Q8BMA5	1	1	0.6	0.9	152.17
Npc1	Niemann-Pick C1 protein	O35604	1	1	3	1.8	142.88
Npm1	Nucleophosmin	Q5SQB0	10	10	21.2	40.8	29.524
Nr0b2	Nuclear receptor subfamily 0 group B member 2	Q62227	1	1	3.5	1.1	28.763
Nrip1	Nuclear receptor-interacting protein 1	Q8CBD1	1	1	0.8	0.8	126.34
Nsd3	Histone-lysine N-methyltransferase	D3Z197	1	1	0.6	3.3	156.1
Nt5c1b	Cytosolic 5'-nucleotidase 1B (Fragment)	D3Z145	1	1	4.1	3.3	24.783
Ntrk2	Isoform GP95-TRKB of BDNF/NT-3 growth factors receptor	P15209-2	1	1	1.9	1.7	53.185
Nup107	Nuclear pore complex protein Nup107	E9Q4V9	1	1	1	2.5	106.5
Nup188	Nucleoporin NUP188 homolog	Q6ZQH8	1	1	0.5	1	196.69
Nvl	Nuclear valosin-containing protein-like	Q9DBY8	1	1	1.1	0.4	94.475
Nxn	Isoform 2 of Nucleoredoxin	P97346-2	1	1	2.3	1.4	43.283
Oacyl	Isoform 2 of O-acyltransferase like protein	Q8BML2-2	1	1	1.5	0.9	68.689
Odf4	Outer dense fiber protein 4	A0A0R4J255	1	1	7.9	6.7	20.506
Ogn	Mimecan	Q62000	1	1	3	1.1	34.012
Olfr1214	Olfactory receptor	A2ATG3	1	1	2.9	4.7	35.152
Olfr1260	Olfactory receptor	Q8VGN9	1	1	2.9	0.7	35.077
Olfr1262	Olfactory receptor	Q8VGN2	1	1	3	0.7	34.007
Olfr1279	Olfactory receptor	Q8VF38	1	1	2.9	0.7	35.282
Olfr1434	Olfactory receptor 1434 (Fragment)	A0A140LJA3	1	1	7.1	6.2	14.461
Olfr1490	Olfactory receptor	A0A140LHU2	1	1	2.8	6.3	35.438
Olfr467	Olfactory receptor	Q7TRV2	1	1	2.9	1.8	33.805
Olfr895	Olfactory receptor	A0A1D5RM29	1	1	2.9	5.7	34.871
Olfr998	Olfactory receptor 998	Q8VF76	1	1	2.9	0.7	35.374
Osbpl1a	Oxysterol-binding protein-related protein 1 (Fragment)	D3YZ66	1	1	4.8	3.4	21.12
Osbpl2	Oxysterol-binding protein-related protein 2	Q8BX94	1	1	1.9	0.9	55.384
Otog	Isoform 2 of Otogelin	O55225-2	1	1	1.3	1.7	76.556
P3h3	Prolyl 3-hydroxylase 3	D6RHQ3	1	1	13.1	3	37.019
P4ha3	Prolyl 4-hydroxylase subunit alpha-3 (Fragment)	F6R2A2	1	1	2.3	2.3	43.739
Pa2g4	Isoform 2 of Proliferation-associated protein 2G4	P50580-2	1	1	2.6	1.6	37.971
Pabpc1l	Polyadenylate-binding protein	A2A5N3	15	15	30.3	93.5	67.433
Padi6	Protein-arginine deiminase type-6	Q8K3V4	5	5	10	23.4	76.778
Pafah1b2	Platelet-activating factor acetylhydrolase IB subunit beta (Fragment)	A0A1L1SQV7	1	1	8.4	5.6	11.863
Pafah1b3	Platelet-activating factor acetylhydrolase IB subunit gamma	D3Z7E6	2	2	9.4	13.4	20.149
Palmd	Palmdelphin	Q3UVT7	1	1	1.6	7.1	62.616
Pappa2	Pappalysin 2	E9PZ87	1	1	0.3	2.7	198.82
Pard3	Partitioning defective 3 homolog (Fragment)	F6UGU7	1	1	1	2.2	100.61
Parp14	Isoform 2 of Poly [ADP-ribose] polymerase 14	Q2EMV9-2	1	1	0.7	1.4	137.36
Pate1	Prostate and testis-expressed 1	E9Q658	1	1	5.6	2.4	14.093
Pate3	Prostate and testis expressed protein 3	B3GLJ3	1	1	9.2	3.9	11.66
Patj	InaD-like protein	A2ADS8	1	1	1	5.1	97.516
Patl2	Protein PAT1 homolog 2	A2ARM1	3	3	8.9	17.3	59.639
Pax7	Paired box protein Pax-7	G3UX36	2	2	4.4	12.3	55.108
Pbrm1	Protein polybromo-1	D6RIL0	1	1	1.1	3.5	99.018
Pcbp1	Poly(rC)-binding protein 1	P60335	7	5	31.7	30.3	37.497
Pcdhac1	Protocadherin alpha C1	Q91Y10	1	1	0.9	0.6	104.59
Pcdhb2	Protocadherin beta 2 (Fragment)	A0A0A6YW85	1	1	10.4	8.7	13.81
Pclo	Isoform 2 of Protein piccolo	Q9QYX7-2	1	1	0.2	0.3	528.25
Pcm1	Pericentriolar material 1 protein	Q9R0L6	1	1	0.4	0.3	228.84
Pcnx2	Isoform 4 of Pecanex-like protein 2	Q5DU28-4	1	1	1.3	1.2	75.238
Pcnx3	Isoform 2 of Pecanex-like protein 3	Q8VI59-2	1	1	0.6	0.7	178.9
Pdap1	28 kDa heat- and acid-stable phosphoprotein	Q3UHX2	1	1	6.1	1.3	20.605
Pdcd5	Programmed cell death protein 5	D3Z7Q5	2	2	11.7	13.3	21.985
Pde7b	Phosphodiesterase	E9PW23	1	1	2	2.8	50.782
Pdhx	Pyruvate dehydrogenase protein X component, mitochondrial	Q8BKZ9	1	1	1.8	0.9	53.998
Pdk4	[Pyruvate dehydrogenase (acetyl-transferring)] kinase isozyme 4, mitochondrial (Fragment)	A0A0N4SW53	1	1	8.3	7.3	12.537
Pdlim4	PDZ and LIM domain protein 4	Q5SWV3	1	1	3.7	1.5	26.261
Pdzd2	PDZ domain-containing 2	E9Q1M1	1	1	0.3	2.6	296.72
Pet117	Protein PET117 homolog, mitochondrial	P0DJF2	1	1	11.2	1.7	9.1235
Pfdn2	Prefoldin subunit 2 (Fragment)	F8WJ30	1	1	7	2.1	14.31
Pfkfb1	Isoform 2 of 6-phosphofructo-2-kinase/fructose-2,6-bisphosphatase 1	P70266-2	1	1	2	1.5	52.112
Pfn1	Profilin-1	P62962	2	2	7.1	11.4	14.957
Pgam2	Phosphoglycerate mutase 2	O70250	1	1	3.6	1.7	28.827
Pgm5	Phosphoglucomutase-like protein 5	Q8BZF8	1	1	1.6	0.9	62.219
Pgrmc2	Membrane-associated progesterone receptor component 2	Q80UU9	1	1	4.1	1	23.334
Phactr1	Phosphatase and actin regulator	B1B1B8	1	1	1.8	4	63.109
Phactr3	Phosphatase and actin regulator	A2AHM4	1	1	1.6	4.9	62.406
Phf2	Lysine-specific demethylase PHF2	Q9WTU0	1	1	0.8	0.2	120.81
Phlpp2	MCG16947	J3QM82	1	1	0.7	1.9	149.61
Phox2a	Paired mesoderm homeobox protein 2A	Q62066	1	1	3.2	1.1	29.417
Phyhipl	Phytanoyl-CoA hydroxylase-interacting protein-like	F7D3N3	1	1	2.7	2.1	37.474
Pigw	Phosphatidylinositol-glycan biosynthesis class W protein	Q8C398	1	1	2	0.8	56.84
Pigz	GPI mannosyltransferase 4	Q8BTP0	1	1	1.4	0.9	62.042
Pik3cd	Phosphatidylinositol 4,5-bisphosphate 3-kinase catalytic subunit delta isoform	B0QZL5	1	1	1.2	4.3	119.4
Pithd1	PITH domain-containing protein 1 (Fragment)	B1AV58	1	1	20	4.1	7.6513
Pitpnm1	Membrane-associated phosphatidylinositol transfer protein 1	O35954	1	1	0.7	1.8	134.94
Pkdrej	Polycystic kidney disease and receptor for egg jelly-related protein	F8VQF3	1	1	1.6	2.1	241.34
Pkm	Isoform M1 of Pyruvate kinase PKM	P52480-2	2	2	2.6	11.7	57.984
Pla2g2f	Isoform 2 of Group IIF secretory phospholipase A2	Q9QZT4-2	1	1	4.3	0.3	23.259
Pla2g4c	Egg and early embryo abundant protein	Q64GA5	1	1	1.5	1.4	67.881
Plagl1	Pleiomorphic adenoma gene-like 1	Q3UQW2	1	1	1.3	1.3	76.563
Plekhh3	Pleckstrin homology domain-containing family H member 3 (Fragment)	M0QWE8	1	1	2.8	1.8	33.89
Plxdc2	Plexin domain-containing protein 2	B1AY86	1	1	1.9	4	53.733
Pnliprp2	Pancreatic lipase-related protein 2	P17892	1	1	3.3	1.7	54.016
Pnma1	Paraneoplastic antigen Ma1 homolog	Q8C1C8	1	1	3.1	0.9	39.718
Pnn	Pinin	Q3TUQ5	1	1	1.1	1.8	82.504
Poglut1	Protein O-glucosyltransferase 1	Q8BYB9	1	1	2.3	0.9	46.379
Polr1d	DNA-directed RNA polymerases I and III subunit RPAC2	A0A0J9YUH6	1	1	27.3	7.6	3.7913
Pom121l2	Novel protein similar to nuclear envelope pore membrane protein POM121	Q3V0N0	1	1	1.9	1.2	51.327
Por	NADPH--cytochrome P450 reductase	Q05DV1	1	1	1.4	1.6	72.93
Postn	Isoform 5 of Periostin	Q62009-5	1	1	2	1.1	87.098
Ppef2	Serine/threonine-protein phosphatase with EF-hands 2	O35385	1	1	1.2	1.8	86.644
Ppia	Peptidyl-prolyl cis-trans isomerase A	P17742	2	2	16.5	12	17.971
Ppib	Peptidyl-prolyl cis-trans isomerase B	P24369	1	1	5.1	1.7	23.713
Ppid	Peptidyl-prolyl cis-trans isomerase D (Fragment)	A0A0A6YW70	1	1	12.3	8.7	8.0158
Ppif	Peptidyl-prolyl cis-trans isomerase F, mitochondrial	Q99KR7	1	1	4.9	0.6	21.737
Ppm1l	Isoform 2 of Protein phosphatase 1L	Q8BHN0-2	1	1	3.5	1	28.649
Ppp1r12a	Isoform 2 of Protein phosphatase 1 regulatory subunit 12A	Q9DBR7-2	3	3	3.9	14.9	111.81
Ppp2r5e	Serine/threonine-protein phosphatase 2A 56 kDa regulatory subunit epsilon isoform	Q61151	1	1	3.9	1.2	54.713
Prdm10	PR domain zinc finger protein 10	A0A1L1SRM4	1	1	0.8	5.5	126.52
Prdm16	PR domain zinc finger protein 16	A2A934	1	1	0.8	5.1	130.34
Prdx6	Peroxiredoxin-6	D3Z0Y2	1	1	6	3.3	22.494
Prkdc	DNA-dependent protein kinase catalytic subunit	P97313	2	2	0.5	11.2	471.47
Prmt1	Protein arginine N-methyltransferase 1 (Fragment)	A0A140LI33	1	1	5.9	6.4	17.319
Prodh	Proline dehydrogenase 1, mitochondrial (Fragment)	F6PYI8	1	1	3.7	6.7	27.676
Prpf8	Pre-mRNA-processing-splicing factor 8	Q99PV0	1	1	0.4	0.5	273.61
Psip1	PC4 and SFRS1-interacting protein (Fragment)	F6RB63	1	1	15.6	4.5	10.353
Psmc1	26S protease regulatory subunit 4	P62192	1	1	2	1.5	49.184
Psmc3ip	Homologous-pairing protein 2 homolog	O35047	1	1	4.1	1.8	24.748
Psmd6	26S proteasome non-ATPase regulatory subunit 6	Q99JI4	1	1	2.3	0.6	45.536
Ptbp2	Polypyrimidine tract-binding protein 2	Q91Z31	2	2	7	10.3	57.488
Ptp4a1	Protein tyrosine phosphatase type IVA 1	A0A0J9YTW7	1	1	22.7	7.7	5.0317
Ptp4a2	Protein tyrosine phosphatase type IVA 2	O70274	1	1	5.4	1.7	19.127
Ptpn13	Protein tyrosine phosphatase, non-receptor type 13	G5E8B1	1	1	0.4	1.9	270.23
Ptpn14	Tyrosine-protein phosphatase non-receptor type 14	Q62130	1	1	0.8	1.1	135.04
Ptpra	Receptor-type tyrosine-protein phosphatase alpha	P18052	1	1	1.1	1.7	93.696
Ptrf	Polymerase I and transcript release factor	O54724	4	4	5.9	20.5	43.953
Purg	Isoform 2 of Purine-rich element-binding protein gamma	Q8R4E6-2	1	1	2.8	0.7	36.936
Pus3	tRNA pseudouridine synthase	Q9D0F7	1	1	2.8	0.5	36.444
Pycr2	Pyrroline-5-carboxylate reductase 2	Q922Q4	1	1	3.1	0.6	33.659
Pzp	Pregnancy zone protein	Q61838	1	1	0.6	1.1	165.85
Qser1	Glutamine and serine-rich 1	A2BIE1	1	1	0.5	4.5	185.38
R3hcc1	R3H and coiled-coil domain-containing protein 1	E9PUE1	1	1	1.8	2.9	54.145
R3hdm1	R3H domain-containing 1 (Fragment)	A0A087WRE1	1	1	53.1	9.6	3.8143
Rab11fip2	RAB11 family interacting protein 2 (Class I), isoform CRA_a	G3UW57	1	1	4.3	2	41.768
Rab23	Putative uncharacterized protein	Q9D4I9	1	1	3.8	1.6	26.777
Rab25	Ras-related protein Rab-25 (Fragment)	D3YYB3	1	1	6.5	3.5	15.306
Ranbp1	Ran-specific GTPase-activating protein	H7BX22	1	1	5.9	1.9	17.887
Ranbp2	E3 SUMO-protein ligase RanBP2	Q9ERU9	1	1	0.3	0.4	341.12
Rasgef1b	Uncharacterized protein	E9Q813	1	1	2.1	5.9	50.29
Rasip1	Ras-interacting protein 1	Q3U0S6	1	1	0.9	1.3	103.56
Rbbp6	Isoform 2 of E3 ubiquitin-protein ligase RBBP6	P97868-2	1	1	0.5	1.4	195.31
Rbbp8	DNA endonuclease RBBP8	Q80YR6	1	1	1	1	100.83
Rbck1	RanBP-type and C3HC4-type zinc finger-containing protein 1 (Fragment)	F6VII1	1	1	3.9	2.2	26.346
Rbm14	MCG8382, isoform CRA_c	E9QL13	2	2	5.9	12.7	62.674
Rbm25	RNA-binding protein 25	B2RY56	1	1	1.1	3.9	99.551
Rbm28	RNA-binding protein 28	Q8CGC6	1	1	1.2	0.8	84.213
Rbm7	RNA-binding protein 7	A0A1L1SUJ3	1	1	25.6	5.5	4.453
Rbmx	RNA-binding motif protein, X chromosome (Fragment)	A2AFI4	4	4	40.8	21.2	11.298
Rbpms2	Putative uncharacterized protein	Q9CWY6	4	4	31.5	19	18.295
Rcan1	Calcipressin 1 large isoform	Q7TNY3	1	1	3.6	1	28.136
Rcor2	REST corepressor 2	A0A0R4J1I0	1	1	1.9	6.8	53.304
Repin1	Replication initiator 1 (Fragment)	E9Q8A0	1	1	2.5	7.3	40.518
Rfwd3	E3 ubiquitin-protein ligase RFWD3	Q8CIK8	1	1	1.2	0.8	84.311
Rgl1	Ral guanine nucleotide dissociation stimulator-like 1	E9Q8N0	1	1	1.2	2.4	85.96
Rgs1	Regulator of G-protein-signaling 1	E9PZR4	1	1	19.6	9.2	5.2411
Rgs22	Regulator of G-protein-signaling 22 (Fragment)	G3UYR1	1	1	0.8	2	131.33
Rhbdf1	Isoform 2 of Inactive rhomboid protein 1	Q6PIX5-2	1	1	3.2	1.1	31.555
Rhoa	Transforming protein RhoA (Fragment)	A0A0A6YXF6	1	1	7.3	8.5	18.71
Rilpl1	RILP-like protein 1 (Fragment)	A0A0G2JEF9	1	1	9.3	8.3	11.09
Rimbp3	RIMS-binding protein 3	E9PZY2	1	1	1	2.7	177.28
Ripk4	Receptor-interacting serine/threonine-protein kinase 4	D3YXY4	1	1	2.5	3.6	79.458
Rnf150	Isoform 3 of RING finger protein 150	Q5DTZ6-3	1	1	3.1	1.2	31.764
Rnf17	Isoform 3 of RING finger protein 17	Q99MV7-3	1	1	0.8	0.6	121.17
Rnf181	E3 ubiquitin-protein ligase RNF181 (Fragment)	F6SLH0	1	1	8.3	2.2	12.834
Rnf213	E3 ubiquitin-protein ligase RNF213	A0A171EBL2	1	1	0.2	6	584.62
Rnf225	RING finger protein 225	Q9D7D1	1	1	2.7	0.4	35.839
Rnf40	E3 ubiquitin-protein ligase BRE1B	A0A0U1RPJ4	1	1	1	6.5	102.38
Rnpc3	RNA-binding protein 40 (Fragment)	F6TN13	1	1	1.9	2.2	52.475
Rp9	Putative uncharacterized protein	Q3UGI5	1	1	5.8	1.4	18.678
Rpap3	RNA polymerase II-associated protein 3	Q9D706	1	1	1.4	0.4	74.095
Rpgr	Putative uncharacterized protein	Q8CDM3	1	1	0.9	10	108.46
Rpl10	60S ribosomal protein L10 (Fragment)	A0A1B0GXC3	1	1	5.4	5.9	18.692
Rpl10a	Ribosomal protein	Q5XJF6	1	1	7.4	1.2	24.831
Rpl12	60S ribosomal protein L12	P35979	3	3	27.9	15.6	17.804
Rpl13	60S ribosomal protein L13	P47963	4	1	16.6	19.6	24.305
Rpl13a	60S ribosomal protein L13a (Fragment)	A0A1B0GQW6	1	1	15.7	6.1	7.9826
Rpl13-ps3	60S ribosomal protein L13	A0A140T8K8	4	1	15	21.2	24.008
Rpl14	60S ribosomal protein L14 (Fragment)	A0A1L1SUF6	1	1	19	5.4	6.8838
Rpl15	Ribosomal protein L15 (Fragment)	B8JKK2	1	1	8.4	3.8	12.65
Rpl17	60S ribosomal protein L17	Q6ZWZ7	1	1	5.4	1	21.397
Rpl18	60S ribosomal protein L18	A0A1B0GSS8	3	3	20.6	17.4	17.958
Rpl18a	60S ribosomal protein L18a	A0A1D5RMC7	1	1	12.9	5.8	8.0947
Rpl19	Ribosomal protein L19	A2A547	6	6	26.3	28.1	23.247
Rpl23	60S ribosomal protein L23	P62830	2	2	25	11.6	14.865
Rpl23a-ps3	Uncharacterized protein	A0A140T8M7	3	3	20.5	17.8	17.698
Rpl24	60S ribosomal protein L24	Q8BP67	6	6	33.8	27.3	17.779
Rpl27	60S ribosomal protein L27	P61358	3	3	20.6	15.4	15.798
Rpl28	60S ribosomal protein L28	P41105	4	4	28.5	19.6	15.733
Rpl3	60S ribosomal protein L3	A0A087WNS0	1	1	5	9.8	19.773
Rpl31	60S ribosomal protein L31	P62900	2	2	15.2	11.5	14.463
Rpl32	60S ribosomal protein L32	P62911	2	2	16.3	11.5	15.86
Rpl36a	60S ribosomal protein L36a	P83882	3	3	23.6	15.2	12.441
Rpl37a	60S ribosomal protein L37a	P61514	3	3	42.4	15.4	10.275
Rpl38	60S ribosomal protein L38	Q9JJI8	1	1	18.6	0.3	8.2038
Rpl39	60S ribosomal protein L39	P62892	1	1	19.6	1.5	6.4066
Rpl4	60S ribosomal protein L4	Q9D8E6	5	5	13.6	22.7	47.153
Rpl5	60S ribosomal protein L5 (Fragment)	D3YYV8	1	1	8.6	3.5	17.997
Rpl6l	60S ribosomal protein L6	E9PUX4	3	3	6.1	16.9	33.59
Rpl7	60S ribosomal protein L7	P14148	4	4	15.9	20	31.419
Rpl7a-ps3	Uncharacterized protein	A0A140T8L1	3	3	13.3	18.2	30.431
Rpl8	60S ribosomal protein L8	P62918	5	5	16.3	24.2	28.024
Rplp1	60S acidic ribosomal protein P1	P47955	1	1	28.1	1.6	11.475
Rplp2	60S acidic ribosomal protein P2	P99027	1	1	16.5	1.4	11.651
Rpn2	Dolichyl-diphosphooligosaccharide--protein glycosyltransferase subunit 2	A2ACG7	1	1	1.5	5.1	67.501
Rps10	40S ribosomal protein S10	P63325	1	1	8.5	1.5	18.916
Rps14	40S ribosomal protein S14	P62264	4	4	18.5	19.1	16.273
Rps16	40S ribosomal protein S16	P14131	1	1	7.5	1.7	16.445
Rps17	40S ribosomal protein S17	P63276	2	2	15.6	11.4	15.524
Rps18	40S ribosomal protein S18	S4R1N6	1	1	8.4	2.2	12.483
Rps19	40S ribosomal protein S19 (Fragment)	D3YUT3	1	1	6.8	3.8	14.896
Rps2	40S ribosomal protein S2 (Fragment)	D3YVC1	5	5	21.2	26.1	28.601
Rps20	40S ribosomal protein S20	P60867	1	1	15.1	1.5	13.373
Rps25	40S ribosomal protein S25	A0A1L1SQA8	4	4	45.2	21.2	10.309
Rps27	40S ribosomal protein S27	A0A0G2JEX7	1	1	15.4	8.4	5.6466
Rps3	40S ribosomal protein S3	A0A140LI77	1	1	9	6.3	15.797
Rps3a	40S ribosomal protein S3a	P97351	1	1	4.2	1.4	29.885
Rps5	40S ribosomal protein S5 (Fragment)	D3YYM6	5	5	25.3	25.6	20.413
Rps6kl1	Isoform 2 of Ribosomal protein S6 kinase-like 1	Q8R2S1-2	1	1	2	0.7	48.856
Rps8	40S ribosomal protein S8	P62242	3	3	18.3	15.4	24.205
Rps9	40S ribosomal protein S9 (Fragment)	F7CJS8	1	1	6.7	3.6	16.206
Rpsa	40S ribosomal protein SA (Fragment)	A0A1L1SRW0	1	1	14	5.5	10.125
Rragb	Ras-related GTP-binding protein B (Fragment)	G3UYP1	1	1	7.8	2	13.01
Rrbp1	Ribosome-binding protein 1	A2AVJ7	1	1	0.9	4.6	158.39
Rrp12	RRP12-like protein	Q6P5B0	1	1	0.7	1.1	143.13
Rrp8	Ribosomal RNA-processing protein 8	E9PVA2	1	1	1.8	2.9	56.511
Rsbn1l	Round spermatid basic protein 1-like	A0A0G2JEI9	1	1	1.5	8.3	68.765
Rtfdc1	Protein RTF2 homolog	Q99K95	1	1	2.9	0.6	33.934
Ryr1	Ryanodine receptor 1	K3W4M2	1	1	0.2	5.6	564.89
S100a16	S100 calcium-binding protein A16 (Fragment)	D3Z2Y6	1	1	16.7	3.2	8.2995
S100a4	Protein S100-A4 (Fragment)	A0A0G2JGD2	1	1	11.5	8	9.0621
S100a9	Protein S100-A9	P31725	1	1	9.7	1.6	13.049
Saa2	Serum amyloid A protein	A0A1B0GQV5	1	1	10.2	6	10.074
Saa3	Serum amyloid A-3 protein	P04918	1	1	8.2	1.7	13.773
Safb2	Scaffold attachment factor B2 (Fragment)	F6VRR0	1	1	10.8	2.2	8.8816
Sag	S-arrestin	J3QNF6	1	1	2.2	1.9	44.889
Sall3	Isoform 2 of Sal-like protein 3	Q62255-2	2	2	2.2	10.9	130.71
Sall4	Isoform 3 of Sal-like protein 4	Q8BX22-3	1	1	3.2	0.9	29.725
Samd7	Sterile alpha motif domain-containing protein 7	F8WHA0	1	1	2	2.1	49.259
Sap130	Histone deacetylase complex subunit SAP130	A0A0R4J060	1	1	1.1	7.1	111.16
Sarnp	SAP domain-containing ribonucleoprotein	Q9D1J3	2	2	13.8	10.2	23.532
Sbspon	Somatomedin-B and thrombospondin type-1 domain-containing protein	Q3UPR9	1	1	4.5	1.3	29.463
Scaper	Putative uncharacterized protein	Q8BIZ8	1	1	1	3.9	100.74
Scml2	Sex comb on midleg-like 2 (Drosophila)	B1AVB3	1	1	0.9	4.1	106.72
Scml4	Sex comb on midleg-like protein 4	D3Z791	1	1	5.1	3.6	19.707
Scn11a	Sodium channel protein type 11 subunit alpha	Q9R053	1	1	0.5	0.3	201.38
Scn5a	Sodium channel protein	K3W4N7	1	1	0.4	6.8	227.7
Scrib	Protein scribble homolog	Q80U72	1	1	0.6	1	174.06
Scyl1	N-terminal kinase-like protein	Q9EQC5	1	1	1.1	0.4	89.159
Sdhaf4	Succinate dehydrogenase assembly factor 4, mitochondrial	Q8BTE0	1	1	8.7	0.9	11.888
Sdk2	Isoform 2 of Protein sidekick-2	Q6V4S5-2	1	1	1.6	1	62.687
Sdpr	Serum deprivation-response protein	Q63918	1	1	2.6	1.1	46.763
Sdr39u1	Isoform 2 of Epimerase family protein SDR39U1	Q5M8N4-2	1	1	5.1	1.2	31.458
Sec31b	Isoform 2 of Protein transport protein Sec31B	Q3TZ89-2	1	1	0.7	1.3	108.64
Sec62	Translocation protein SEC62	Q8BU14	1	1	3	0.9	45.58
Selenbp1	Selenium-binding protein 1	D6RHN2	1	1	8.1	6.9	13.666
Sema4a	Semaphorin-4A	D3YWV5	1	1	1.4	3.6	68.923
Sept11	Septin-11 (Fragment)	A0A0J9YVA6	1	1	4.4	7.7	23.154
Sept7	Septin-7	E9Q9F5	1	1	2.3	2.6	50.68
Serbp1	Plasminogen activator inhibitor 1 RNA-binding protein	A0A0N4SWH2	5	5	30.8	26.3	22.702
Serf2	Small EDRK-rich factor 2	A2ARQ2	2	2	26.2	13.8	4.7704
Serinc2	Serine incorporator 2	E9Q7Q6	1	1	2	2.4	51.877
Serpina3a	Serine protease inhibitor A3A	H7BWY0	1	1	2.1	1.9	47.903
Serpinb6d	MCG20280	Q3UWK8	1	1	2.4	1.3	43.315
Set	Protein SET (Fragment)	A2BE92	1	1	6	4.5	17.584
Sf3b6	Splicing factor 3B subunit 6	P59708	1	1	11.2	1.5	14.585
Sfn	14-3-3 protein sigma	O70456	1	1	3.2	1.7	27.706
Sfpq	Splicing factor, proline- and glutamine-rich	Q8VIJ6	3	3	5	15.1	75.441
Sh2b2	SH2B adapter protein 2	Q9JID9	1	1	1.4	0.3	66.557
Shisa9	Protein shisa-9	E9QN38	1	1	2.2	2.3	45.214
Siglec15	SIGLEC-I	A7E1W8	1	1	11.7	4.3	36.917
Sik2	Serine/threonine-protein kinase SIK2	H3BJC9	1	1	0.9	2.1	103.81
Skp1	S-phase kinase-associated protein 1	Q9WTX5	1	1	7.4	0.2	18.672
Slain2	SLAIN motif-containing protein 2 (Fragment)	A0A0J9YUJ0	1	1	4.8	7.5	20.683
Slc16a9	Monocarboxylate transporter 9	Q7TM99	1	1	1.8	1	55.757
Slc17a1	Sodium-dependent phosphate transport protein 1	Q61983	1	1	1.9	1.1	51.649
Slc22a14	Solute carrier family 22 (Organic cation transporter), member 14	Q497L9	1	1	2.1	1.2	71.008
Slc22a17	Solute carrier family 22 member 17	Q9D9E0	1	1	2	0.4	43.195
Slc22a30	Putative uncharacterized protein	Q3V3G0	1	1	2.1	3.9	49.619
Slc22a7	Solute carrier family 22 member 7	A0A0R4J122	1	1	1.7	7	59.612
Slc25a21	Mitochondrial 2-oxodicarboxylate carrier	B6CI26	1	1	3	3.9	34.35
Slc25a45	Solute carrier family 25 member 45 (Fragment)	D3Z5G2	1	1	4.6	3.2	21.316
Slc26a10	Solute carrier family 26 member 10	F8WGV3	1	1	1.3	2.1	74.071
Slc30a10	Zinc transporter 10	Q3UVU3	1	1	1.9	1.3	50.91
Slc34a2	Sodium-dependent phosphate transport protein 2B	Q9DBP0	1	1	1.3	0.4	76.244
Slc34a3	Sodium-dependent phosphate transport protein 2C	Q80SU6	1	1	1.5	1	63.938
Slc38a9	Sodium-coupled neutral amino acid transporter 9	Q8BGD6	1	1	1.6	1	63.391
Slc3a2	4F2 cell-surface antigen heavy chain (Fragment)	A0A0U1RPG5	1	1	9.2	6.5	11.932
Slc4a1ap	Solute carrier family 4 (anion exchanger), member 1, adaptor protein	E9Q1Q0	1	1	1.7	2.8	59.409
Smc1a	Structural maintenance of chromosomes protein 1A	Q9CU62	1	1	0.7	0.5	143.23
Smc4	Putative uncharacterized protein (Fragment)	Q3U763	1	1	4.2	2.5	38.099
Smr2	Submaxillary gland androgen-regulated protein 2, isoform alpha	O09133	1	1	6	1.8	16.629
Smurf2	Isoform 2 of E3 ubiquitin-protein ligase SMURF2	A2A5Z6-2	1	1	5.3	5.4	84.568
Snrnp48	U11/U12 small nuclear ribonucleoprotein 48 kDa protein	J3QMA8	1	1	3.3	1.9	32.093
Snrpa	U1 small nuclear ribonucleoprotein A (Fragment)	D3Z0S6	1	1	5.3	3.4	27.372
Snrpb2	U2 small nuclear ribonucleoprotein B'' (Fragment)	A2CES4	1	1	12.6	4.5	16.009
Snw1	SNW domain-containing protein 1	A0A0B4J1E2	1	1	1.7	8.5	61.461
Snx13	Sorting nexin-13	E9Q7T4	1	1	1.3	2.4	89.22
Snx29	Sorting nexin-29	D3YZ90	1	1	4	3.4	41.777
Sorbs3	Vinexin	Q9R1Z8	2	2	1.5	10.1	82.348
Sparcl1	SPARC-like protein 1	P70663	1	1	1.4	1.4	72.286
Spc25	Kinetochore protein Spc25 (Fragment)	A2AUT1	1	1	6.8	4.7	15.675
Specc1l	Cytospin-A	A0A0R4J0J8	4	4	3.2	21.9	126.55
Spef2	Sperm flagellar protein 2	E0CYG3	1	1	0.5	6.2	197.97
Speg	Striated muscle-specific serine/threonine-protein kinase (Fragment)	A0A087WSE3	1	1	0.3	9.1	328.32
Spg21	Maspardin (Fragment)	A0A1L1SSV6	1	1	6.7	5.4	15.488
Spo11	Isoform 5 of Meiotic recombination protein SPO11	Q9WTK8-5	1	1	2.5	0.3	39.882
Sppl2b	Isoform 2 of Signal peptide peptidase-like 2B	Q3TD49-2	1	1	1.4	1.3	56.432
Sprr2k	Small proline-rich protein 2K	G5E8D1	1	1	13.2	4.3	7.559
Sptan1	Spectrin alpha chain, non-erythrocytic 1	A3KGU5	4	4	1.6	21.1	282.89
Sptbn1	Spectrin beta chain, non-erythrocytic 1 (Fragment)	A0A0A0MQG2	1	1	0.4	8.9	244.25
Srp72	Signal recognition particle 72	E9Q740	1	1	2.8	2.4	67.928
Srrm2	Isoform 3 of Serine/arginine repetitive matrix protein 2	Q8BTI8-3	1	1	0.6	0.9	285.15
Srsf1	Serine/arginine-rich-splicing factor 1	H7BX95	1	1	6.3	1.9	28.329
Srsf10	Putative uncharacterized protein	Q3TFP0	1	1	4.9	1.3	22.135
Srsf3	Isoform Short of Serine/arginine-rich splicing factor 3	P84104-2	2	2	15.3	11.2	14.203
Srsf7	Isoform 3 of Serine/arginine-rich splicing factor 7	Q8BL97-3	1	1	5.7	0.9	17.89
Sspo	SCO-spondin	A0A1D5RLZ9	1	1	0.2	5.7	550.4
Ssrp1	FACT complex subunit SSRP1 (Fragment)	A2AW05	1	1	2.2	4.6	71.527
Ssxa1	Synovial sarcoma, X member A1	B1AUS7	1	1	7.1	4.1	15.099
St3gal4	CMP-N-acetylneuraminate-beta-galactosamide-alpha-2,3-sialyltransferase 4 (Fragment)	A0A1L1SR32	1	1	8	5.6	13.46
St7	Suppressor of tumorigenicity 7 protein	D3YUN2	1	1	1.8	3.7	57.443
Stard3nl	MLN64 N-terminal domain homolog (Fragment)	A0A0G2JFQ1	1	1	100	8.1	1.839
Stard9	StAR-related lipid transfer protein 9 (Fragment)	A2AKH9	1	1	0.2	4.8	454.46
Stat6	Signal transducer and transcription activator 6	P52633	1	1	1.1	1.6	93.496
Stk35	Serine/threonine-protein kinase 35	Q80ZW0	1	1	1.7	1	59.459
Stmn1	Stathmin (Fragment)	D3Z1Z8	3	3	25.5	17	11.729
Stmn2	Stathmin-2	P55821	1	1	5.6	1.6	20.828
Stx17	Putative uncharacterized protein	Q9D614	1	1	3.3	0.4	31.514
Stxbp1	Syntaxin-binding protein 1	O08599	1	1	1.7	1.8	67.568
Sub1	Activated RNA polymerase II transcriptional coactivator p15	P11031	1	1	7.1	1.7	14.427
Sugp2	SURP and G-patch domain-containing protein 2 (Fragment)	F6X398	1	1	9.4	2.2	26.272
Sult1c2	Sulfotransferase 1C2	Q9D939	1	1	3	0.4	34.953
Sult4a1	Isoform 2 of Sulfotransferase 4A1	P63046-2	1	1	3.2	1.5	32.323
Sumo3	Small ubiquitin-related modifier 3 (Fragment)	G3UZX6	1	1	25.5	3.1	5.2631
Sun1	SUN domain-containing protein 1 (Fragment)	F7AJ01	1	1	7.7	2.2	12.553
Supt16	Suppressor of Ty 16	G3X956	1	1	1.1	1.9	119.84
Supt3	Suppressor of Ty 3 (Fragment)	B0QZW5	1	1	2.4	4.3	42.702
Susd5	MCG14773	G3UW60	1	1	1.5	2	66.802
Svbp	Coiled-coil domain containing 23, isoform CRA_c	A2A7P9	1	1	7.8	5.3	12.02
Svop	Synaptic vesicle 2-related protein	Q8BFT9	1	1	1.6	1	60.768
Swap70	Switch-associated protein 70	Q6A028	1	1	1.7	1.1	68.995
Syce2	Synaptonemal complex central element protein 2	E9PYH4	1	1	5.1	2.8	20.316
Sympk	Symplekin	F8WJD4	1	1	0.7	2	142.62
Syn3	Synapsin-3	D3Z620	1	1	3.7	3.2	27.194
Syncrip	Heterogeneous nuclear ribonucleoprotein Q	G3UXJ6	4	4	10.9	21.8	49.704
Syne2	Nesprin-2	E9QP46	2	2	0.3	12.6	782.13
Syngap1	Ras/Rap GTPase-activating protein SynGAP (Fragment)	A0A0J9YUY7	1	1	13.8	8.8	7.4215
Synm	Synemin	A0A140LJ61	1	1	2.4	6.1	43.086
Tada2a	Transcriptional adapter 2-alpha (Fragment)	B1AT25	1	1	3.8	4.2	27.589
Taf4b	Transcription initiation factor TFIID subunit 4B	G5E8Z2	1	1	1.5	1.9	90.083
Tagln	Transgelin	P37804	2	2	12.4	11.7	22.576
Tagln2	Transgelin-2	Q9WVA4	3	3	18.6	14.5	22.395
Tardbp	TAR DNA-binding protein 43 (Fragment)	A0A087WR97	5	5	22.6	26.5	26.715
Tbc1d17	TBC1 domain family member 17 (Fragment)	A0A140LJ22	1	1	19.1	6.1	5.4393
Tbcc	Tubulin-specific chaperone C	A0A0R4J0M1	1	1	3.2	7.1	38.094
Tcea1	Transcription elongation factor A protein 1	P10711	4	4	12	20	33.88
Tcf3	Transcription factor E2-alpha (Fragment)	F6T941	1	1	1.4	7.2	66.095
Tcfl5	Transcription factor-like 5 (basic helix-loop-helix)	E9Q5K1	1	1	3.1	2.5	30.581
Tcp11	T-complex protein 11	Q5FWA2	1	1	1.8	3.9	54.218
Tcp11l2	T-complex protein 11-like protein 2	Q8K1H7	1	1	1.7	0.8	57.889
Tcrg-C2	T-cell receptor gamma, constant 2 (Fragment)	A0A075B5Z2	1	1	5.4	9.9	18.986
Tcrg-C3	T cell receptor gamma, constant 3 (Fragment)	A0A0G2JG12	1	1	6.1	8.1	16.656
Tdrd12	Putative ATP-dependent RNA helicase TDRD12 (Fragment)	A0A087WQS9	1	1	0.8	9.4	126.04
Tdrd6	Tudor domain-containing protein 6	F2Z429	1	1	0.4	2.7	238.01
Tek	Angiopoietin-1 receptor	Q80YS4	1	1	0.8	4.1	120.05
Tepp	Isoform 2 of Testis, prostate and placenta-expressed protein	Q6IMH0-2	1	1	8.7	1.1	12.347
Tes	Putative uncharacterized protein	Q3ULB1	1	1	2.2	4.8	46.586
Tex16	Testis expressed gene 16	A2RT18	1	1	0.8	4.5	127.56
Tex30	Testis-expressed protein 30 (Fragment)	D3Z7L3	1	1	13	3.2	7.5138
Tex35	Testis-expressed protein 35	D3Z652	1	1	4.8	9.8	21.633
Tgfb3	Putative uncharacterized protein	Q91YU7	1	1	2.2	1.7	47.144
Tgfbi	Transforming growth factor-beta-induced protein ig-h3	P82198	1	1	2	1.4	74.596
Thoc1	THO complex subunit 1	Q8R3N6	1	1	1.4	0.7	75.435
Thop1	Thimet oligopeptidase	A0A0R4IZY0	1	1	1.6	7.3	78.026
Tial1	Nucleolysin TIAR	Q921W2	3	3	10.1	15.3	41.53
Tjap1	Tight junction-associated protein 1	Q9DCD5	1	1	1.7	0.4	59.419
Tjp1	Tight junction protein ZO-1	A0A0U1RPW2	2	2	1.2	14	127.25
Tktl2	Transketolase-like protein 2	A0A0R4J2A3	1	1	1.4	6.7	68.481
Tln1	Talin-1	P26039	4	4	2.6	19.7	269.82
Tma7	Translation machinery-associated protein 7	Q8K003	2	2	21.9	10.5	7.0662
Tmc2	Transmembrane channel-like protein 2	Q8R4P4	1	1	1	0.7	101.13
Tmc8	Transmembrane channel-like protein 8 (Fragment)	B1ATB9	1	1	8.4	4.3	19.352
Tmcc3	Transmembrane and coiled-coil domains protein 3 (Fragment)	D3Z1L1	1	1	7.5	3.3	15.499
Tmco1	Calcium load-activated calcium channel (Fragment)	A0A0A6YVS2	1	1	5.5	8.8	22.283
Tmem19	Transmembrane protein 19	Q91W52	1	1	3.9	0.7	36.296
Tmem200b	Transmembrane protein 200B	D3Z0P8	1	1	4.2	3.4	30.336
Tmem263	Transmembrane protein 263	Q9DAM7	1	1	17.4	0.4	11.549
Tmem30a	Cell cycle control protein 50A	D3YVV1	1	1	11.9	3.7	37.178
Tmprss2	Transmembrane protease serine 2	Q9JIQ8	1	1	1.8	0.3	53.525
Tmsb4x	Isoform Short of Thymosin beta-4	P20065-2	1	1	27.3	1.7	5.0526
Tnfaip3	Tumor necrosis factor alpha-induced protein 3 (Fragment)	D3YXE1	1	1	10.5	3.6	10.332
Tnks1bp1	182 kDa tankyrase-1-binding protein	Z4YJL4	1	1	0.9	1.5	112.65
Tnrc6a	Trinucleotide repeat-containing gene 6A protein (Fragment)	A0A0U1RPB4	1	1	14.5	6.5	8.1996
Tnxb	Tenascin XB	E9Q2T3	1	1	0.3	2.5	339.9
Toe1	Isoform 2 of Target of EGR1 protein 1	Q9D2E2-2	1	1	2.7	0.5	37.149
Top2b	DNA topoisomerase 2-beta (Fragment)	F6V2E8	1	1	5	2.2	20.593
Tpi1	Triosephosphate isomerase	P17751	2	2	7.7	12	32.191
Tra2a	Transformer-2 protein homolog alpha	A0A0N4SVC2	1	1	3.2	7.4	32.259
Traf3ip1	TRAF3-interacting protein 1	A0A087WQD8	1	1	1.4	9.7	74.277
Traip	E3 ubiquitin-protein ligase TRAIP	Q8VIG6	1	1	1.9	0.7	53.149
Trav8d-2	T cell receptor alpha variable 8D-2	A0A075B616	1	1	8.1	9.8	12.518
Trim12a	Tripartite motif-containing protein 12A	A0A0R4J1B5	1	1	3	6.9	35.183
Trim30c	Tripartite motif-containing 30C	D3YVI9	1	1	1.8	3.7	59.524
Trim35	Tripartite motif-containing 35	A0A0R4J031	1	1	1.7	7.2	58.724
Trpc4ap	Isoform 2 of Short transient receptor potential channel 4-associated protein	Q9JLV2-2	1	1	1.1	0.3	89.913
Trpm5	Isoform 3 of Transient receptor potential cation channel subfamily M member 5	Q9JJH7-3	1	1	0.9	0.3	112.46
Trpm8	Transient receptor potential cation channel subfamily M member 8	Q8R4D5	1	1	0.8	0.7	127.71
Trrap	Transformation/transcription domain-associated protein	E9PZA7	1	1	0.2	5.9	434.04
Try10	MCG140784	Q792Z1	2	2	8.1	10.8	26.221
Tshz1	Teashirt homolog 1	Q5DTH5	1	1	0.8	1.2	118.57
Tspear	Isoform 3 of Thrombospondin-type laminin G domain and EAR repeat-containing protein	J3S6Y1-3	1	1	2.1	1.9	58.122
Tspo	Translocator protein (Fragment)	A0A140LIU9	1	1	13.7	6.2	11.341
Ttc21b	Tetratricopeptide repeat protein 21B	E9PVK4	2	2	1.4	13.1	145.37
Ttc39b	Isoform 2 of Tetratricopeptide repeat protein 39B	Q8BYY4-2	1	1	1.7	0.9	58.619
Ttk	Dual-specificity protein kinase TTK	Q3TPW2	1	1	1.2	1.6	86.986
Ttll3	Tubulin monoglycylase TTLL3 (Fragment)	F8VQA1	1	1	1.2	4.4	81.727
Ttll6	Isoform 2 of Tubulin polyglutamylase TTLL6	A4Q9E8-2	1	1	1.3	4.4	82.249
Ttn	Isoform 2 of Titin	A2ASS6-2	5	5	0.2	26.2	2986.4
Tuba1c	Tubulin alpha-1C chain	P68373	6	6	21.2	27.5	49.909
Tubb4b	Tubulin beta-4B chain	P68372	7	7	20	29.6	49.83
Tubgcp5	Isoform 2 of Gamma-tubulin complex component 5	Q8BKN5-2	1	1	0.9	1	110.6
U2surp	U2 snRNP-associated SURP motif-containing protein	A0A087WRG2	1	1	6.4	9.3	48.026
Ubap2l	Ubiquitin associated protein 2-like, isoform CRA_b	A0A0H2UH17	1	1	2.5	8.4	103.94
Ube2k	Ubiquitin-conjugating enzyme E2 K	A0A0J9YU07	1	1	6	7.7	16.618
Ube2l3	Ubiquitin-conjugating enzyme E2 L3	P68037	1	1	5.8	1.5	17.861
Ube2n	Ubiquitin-conjugating enzyme E2 N	P61089	1	1	7.2	1.5	17.138
Ube2o	(E3-independent) E2 ubiquitin-conjugating enzyme UBE2O	Q6ZPJ3	1	1	0.7	1	140.83
Ube2v1	Isoform 2 of Ubiquitin-conjugating enzyme E2 variant 1	Q9CZY3-2	1	1	11.4	0.5	11.725
Ube3a	Ubiquitin-protein ligase E3A (Fragment)	A0A0J9YUY4	1	1	8.3	7.4	22.143
Ube4a	Ubiquitin conjugation factor E4 A	E9Q735	1	1	0.9	2.4	118.2
Ubr2	E3 ubiquitin-protein ligase UBR2	Q6WKZ8	1	1	0.5	1	199.15
Ubr4	E3 ubiquitin-protein ligase UBR4 (Fragment)	F6SSP6	1	1	0.4	4.8	225.23
Ubtfl1	Upstream-binding factor 1-like protein 1	Q3USZ2	1	1	2.3	1.3	46.131
Uhrf1	Isoform 2 of E3 ubiquitin-protein ligase UHRF1	Q8VDF2-2	3	3	4.8	15.1	87.555
Ulk3	Isoform 3 of Serine/threonine-protein kinase ULK3	Q3U3Q1-3	1	1	3.1	1.3	33.58
Ulk4	Isoform 4 of Serine/threonine-protein kinase ULK4	Q3V129-4	1	1	9.4	1.2	45.213
Unc5c	Netrin receptor UNC5C	E9PVI4	1	1	1	2.8	96.632
Unc79	Protein unc-79 homolog	G8JL63	1	1	0.4	2.9	275.37
Upf2	UPF2 regulator of nonsense transcripts homolog (yeast) (Fragment)	F6Q3G7	1	1	1.7	4.7	60.532
Urb1	Nucleolar pre-ribosomal-associated protein 1	E9PU96	1	1	0.4	2.9	254.84
Urgcp	Isoform 2 of Up-regulator of cell proliferation	Q5NCI0-2	1	1	1	1.2	100.11
Uri1	Unconventional prefoldin RPB5 interactor (Fragment)	A0A0U1RPG9	1	1	1.7	6.6	58.488
Usp25	Ubiquitin carboxyl-terminal hydrolase 25	P57080	1	1	0.9	1.5	121.42
Usp3	Ubiquitin carboxyl-terminal hydrolase 3	G3UZF0	1	1	1.9	2.4	53.674
Usp4	Ubiquitin carboxyl-terminal hydrolase 4	A0A0A6YW28	1	1	1	8.7	103.72
Usp47	Ubiquitin carboxyl-terminal hydrolase 47	A0A1L1SV73	1	1	2.6	5.4	157.15
Utrn	Utrophin	E9Q6R7	1	1	0.3	2.4	392.7
Vars2	Valine--tRNA ligase, mitochondrial	Q3U2A8	1	1	3.6	1.3	118.46
Vasp	Vasodilator-stimulated phosphoprotein	P70460	1	1	3.2	1.4	39.666
Vax2	Ventral anterior homeobox 2	Q9WTP9	1	1	3.1	0.2	31.701
Vcan	Versican core protein (Fragment)	F7B603	1	1	6.4	2.2	16.615
Vcl	Vinculin	Q64727	4	4	4.6	19.1	116.72
Vim	Vimentin (Fragment)	A2AKJ2	1	1	10.4	8.6	14.85
Vmn1r189	Vomeronasal 1 receptor 189	Q8K3N3	1	1	9.9	0.8	35.487
Vmn1r43	Vomeronasal type-1 receptor 43	Q8VIC9	1	1	2.7	0.7	37.649
Vmn2r50	Vomeronasal 2, receptor 50	K7N652	1	1	1.1	2.8	96.78
Vps41	Vacuolar protein sorting-associated protein 41 homolog	Q5KU39	1	1	1.1	1.2	98.601
Vps4b	Vacuolar protein sorting-associated protein 4B	P46467	2	2	2.9	11.7	49.419
Vps50	Isoform 2 of Syndetin	Q8CI71-2	1	1	1	0.8	107.17
Vsnl1	Visinin-like protein 1	P62761	1	1	5.8	1.5	22.142
Vwa9	Isoform 2 of von Willebrand factor A domain-containing protein 9	Q8R3P6-2	1	1	3.5	0.7	28.663
Wasf2	Wiskott-Aldrich syndrome protein family member 2	Q8BH43	1	1	1.8	1	54.073
Wbp1	WW domain-binding protein 1	A0A0N4SVJ3	1	1	4.6	7.4	21.056
Wdfy3	WD repeat and FYVE domain-containing protein 3	A0A1D5RLV7	1	1	0.3	5.8	392.82
Wdr36	Putative uncharacterized protein	Q3TA68	1	1	1	1.3	97.783
Wdr47	WD repeat-containing protein 47	A0A0G2JFW8	1	1	17	8.1	5.968
Wdr5	WD repeat-containing protein 5 (Fragment)	F6Q3W0	1	1	3.2	2.3	31.014
Wdr63	WD repeat domain 63	B2RY71	2	2	2	13.6	105.52
Wdr64	RIKEN cDNA 4930511H01, isoform CRA_a (Fragment)	A0A0A6YW40	1	1	1.7	8.7	59.636
Wdr86	WD repeat domain 86	D3Z757	1	1	2.4	3.1	41.299
Wipi1	WD repeat domain phosphoinositide-interacting protein 1	B1AT64	1	1	3.1	4.2	32.686
Wnk3	Serine/threonine-protein kinase WNK3	V9GXP7	1	1	1.4	1	70.397
Wnt7b	Protein Wnt	E9Q5E3	1	1	3.2	2.5	31.915
Wrn	Werner syndrome ATP-dependent helicase homolog	A0A1B0GR54	1	1	0.8	6	129.76
Wscd2	WSC domain-containing protein 2	D4PHA7	1	1	1.6	3.1	64.597
Xcr1	Chemokine (C motif) receptor 1	S4R1K3	1	1	3.3	0.3	38.996
Xirp1	Xin actin-binding repeat-containing protein 1	E9QQ93	1	1	0.8	2.3	123.69
Xirp2	Isoform 2 of Xin actin-binding repeat-containing protein 2	Q4U4S6-2	1	1	0.3	1.2	371.92
Xrn2	Isoform 2 of 5'-3' exoribonuclease 2	Q9DBR1-2	1	1	1	0.4	108.11
Ybx1	Nuclease-sensitive element-binding protein 1	P62960	8	3	25.8	31.2	35.73
Ybx2	Y box protein 2	B2RUF0	18	14	61.6	100	38.08
Ybx3	Y-box-binding protein 3	Q9JKB3	13	2	44.6	53.1	38.813
Ywhaz	14-3-3 protein zeta/delta (Fragment)	D3YW45	1	1	42.3	3.6	3.0024
Zar1	Zygote arrest protein 1	Q80SU3	12	12	40.2	46.9	39.985
Zar1l	Zygote arrest 1-like	C3VD30	4	4	17.2	20.6	33.765
Zbtb18	Zinc finger and BTB domain-containing protein 18	A0A0A6YWR6	1	1	5.5	8.6	25.998
Zbtb20	Isoform 2 of Zinc finger and BTB domain-containing protein 20	Q8K0L9-2	1	1	1.3	0.8	73.381
Zbtb6	Zinc finger and BTB domain-containing protein 6	Q8K088	1	1	2.1	0.8	48.187
Zc3h13	Zinc finger CCCH domain-containing protein 13	E9Q784	2	2	1	12.8	203.75
Zc3h7b	Zinc finger CCCH type-containing 7B	F8VPP8	1	1	0.9	2.1	110.29
Zfp110	Zinc finger protein 110	A0A0R4J249	1	1	4.7	6.7	94.08
Zfp157	Zinc finger protein 157	Q6PCM4	1	1	1.6	1.1	66.371
Zfp184	Zinc finger protein 184	Q7TSH9	1	1	1.2	1	84.027
Zfp213	Zinc finger protein 213	E9QAW0	1	1	1.9	2.3	52.597
Zfp248	Putative uncharacterized protein	Q9CZ86	1	1	3.4	0.5	54.584
Zfp30	Zinc finger protein 30	D3Z614	1	1	1.9	3.2	55.204
Zfp346	Zinc finger protein 346	E0CYH6	1	1	8.9	3	11.242
Zfp354a	Zfp354a protein	Q5PPR4	1	1	1.6	4.2	65.488
Zfp362	Zinc finger protein 362 (Fragment)	E9QA68	1	1	2.5	4.2	39.998
Zfp473	Zinc finger protein 473 (Fragment)	E9Q4I9	1	1	9.1	2.6	11.553
Zfp53	KRAB-containing zinc-finger protein KRAZ1	Q9Z117	1	1	1.4	0.2	76.036
Zfp558	Zinc finger protein 558	E9Q1J0	1	1	2.2	2.6	46.442
Zfp560	Putative uncharacterized protein	Q3URI6	1	1	1.2	1.3	85.119
Zfp605	Zinc finger protein 605	E9QAH2	1	1	1.3	2.3	80.733
Zfp72	Zinc finger protein 72	Q0VFY0	1	1	2.1	1.4	50.405
Zfp738	Zinc finger protein 738	B8JJX8	1	1	1.1	3.8	91.404
Zfp760	Zinc finger protein 760	E9QAF5	1	1	1.4	2.3	77.931
Zfp764	Zinc finger protein 764	E9QAP1	1	1	2.1	2.3	48.728
Zfp810	Zinc finger protein 810	Q99K45	1	1	2	0.6	54.003
Zfp811	Zinc finger protein 811	F7CTH4	1	1	1.6	7.7	62.858
Zfp827	Zinc finger protein 827 (Fragment)	F6XU43	2	2	3	12.4	62.681
Zfp839	Zinc finger protein 839	E9PUU5	1	1	1	2.9	99.001
Zfp92	Zfp92 protein	Q4VAD4	1	1	2.4	1.2	43.496
Zfp937	Zinc finger protein 937	A2ANU7	1	1	1.8	9.7	57.823
Zfp941	Zinc finger protein 941	Q6NV92	1	1	1.3	1.3	75.949
Zfp944	Zinc finger protein 944	E9PUS4	1	1	1.8	2.9	57.963
Zfp960	Zinc finger protein 960	L7N267	1	1	1.6	2.7	64.057
Zfp968	Zinc finger protein 968	E9PXD4	1	1	10.8	4.7	9.7678
Zfp979	Zinc finger protein 979	A2A799	1	1	2.2	5.3	48.135
Zfp982	Zinc finger protein 982	A2A8Q4	1	1	2.4	5.2	43.299
Zgrf1	Protein ZGRF1	A0A0G2JGJ2	1	1	1.7	7.8	86.012
Zmiz2	Isoform 2 of Zinc finger MIZ domain-containing protein 2	Q8CIE2-2	1	1	1	0.8	93.869
Zmym5	Zinc finger MYM-type protein 5	Q3U2E2	1	1	1.4	1.3	70.07
Znf260	Zinc finger protein 260	Q62513	1	1	2.2	1.1	46.442
Znf467	Zinc finger protein 467	Q8JZL0	1	1	1.5	0.8	65.632
Znf516	Zinc finger protein 516	Q7TSH3	1	1	0.8	1	124.79
Znf687	Isoform 3 of Zinc finger protein 687	Q9D2D7-3	1	1	1.2	0.5	80.984
Znf770	Zinc finger protein 770	Q8BIQ8	1	1	1.3	1	81.251
Zranb2	Zinc finger Ran-binding domain-containing protein 2	A0A0G2JGE3	1	1	21.1	7.9	4.3529
Zrsr2	U2 small nuclear ribonucleoprotein auxiliary factor 35 kDa subunit-related protein 2 (Fragment)	B1B0F0	1	1	8	4	13.721
Zscan12	Zinc finger and SCAN domain-containing protein 12	Q9Z1D7	1	1	1.8	0.2	57.492
Zswim2	E3 ubiquitin-protein ligase Zswim2 (Fragment)	B2FDH1	1	1	2.3	3.9	44.992
Zxdb	Zinc finger X-linked protein ZXDB	A2CE44	1	1	1	4.5	90.375
	Isoform 2 of Uncharacterized protein ENSP00000372125 homolog	Q3TTI8-2	1	1	3.9	1.3	26.3

## Sheet: RBPome-2
Dataset S1. List of the putative RNA binding proteins identified by RIC in mouse oocytes (Replicate #2)
Gene symbol	Gene name	First protein	Peptides	Unique peptides	Sequence coverage [%]	Unique sequence coverage [%]	Mol. weight [kDa]
2210010C04Rik	Putative uncharacterized protein	Q9CPN9	1	1	4.9	4.9	26.422
2610028H24Rik	RIKEN cDNA 2610028H24	G5E8K1	1	1	5.6	5.6	30.016
9130019O22Rik	MCG142067	G3X941	1	1	1.5	1.5	62.145
Abcc6	Multidrug resistance-associated protein 6	Q9R1S7	1	1	1.4	1.4	164.86
Actg1	Actin, cytoplasmic 2	P63260	10	10	33.1	33.1	41.792
Actr8	Actin-related protein 8	Q8R2S9	1	1	3	3	70.545
Adarb1	Isoform 5 of Double-stranded RNA-specific editase 1	Q91ZS8-5	1	1	2.8	2.8	74.163
Ak5	Adenylate kinase isoenzyme 5	Q920P5	1	1	1.2	1.2	63.322
Akap1	A-kinase anchor protein 1, mitochondrial	O08715	2	2	2.6	2.6	92.194
Akap2	Isoform 5 of A-kinase anchor protein 2	O54931-5	2	2	1.7	1.7	84.076
Alb	Serum albumin	P07724	3	2	5.4	3.1	68.692
Aldoart1	Fructose-bisphosphate aldolase	Q9CPQ9	2	2	7.1	7.1	39.284
Alg13	Putative bifunctional UDP-N-acetylglucosamine transferase and deubiquitinase ALG13	Q9D8C3	5	5	6.2	6.2	128.66
Alx1	ALX homeobox protein 1	Q8C8B0	1	1	5.8	5.8	36.931
Alyref2	Isoform 2 of Aly/REF export factor 2	Q9JJW6-2	4	4	22.1	22.1	23.602
Amd1	S-adenosylmethionine decarboxylase proenzyme 1	P0DMN7	1	1	3.6	3.6	38.272
Ankmy1	Ankyrin repeat and MYND domain-containing protein 1 (Fragment)	A0A1D5RM06	1	1	15.8	15.8	16.025
Ankrd55	Ankyrin repeat domain-containing protein 55	Q8BYH9	1	1	7.7	7.7	24.177
Ano8	Anoctamin	A0A1L1SR96	1	1	1.7	1.7	123.99
Anxa2	Annexin (Fragment)	B0V2N8	2	2	10.8	10.8	19.596
Ap1m1	AP-1 complex subunit mu-1 (Fragment)	S4R1Q4	1	1	13.1	13.1	12.592
Apoa1	Apolipoprotein A-I (Fragment)	A0A1L1STX7	1	1	11.5	11.5	14.143
Ar	Androgen receptor	P19091	1	1	1.4	1.4	98.193
Arhgef19	Rho guanine nucleotide exchange factor 19 (Fragment)	A2A829	1	1	10.5	10.5	16.352
Arpin	Arpin	Q9D0A3	1	1	5.3	5.3	25.193
Asb2	Ankyrin repeat and SOCS box protein 2	Q8K0L0	1	1	4.7	4.7	70.22
Ash1l	Histone-lysine N-methyltransferase ASH1L	Q99MY8	1	1	0.4	0.4	331.33
Atad5	ATPase family AAA domain-containing protein 5	Z4YKQ9	1	1	1.1	1.1	203.62
Atn1	Atrophin-1 (Fragment)	D3YYE6	1	1	7.1	7.1	19.689
Atp1a1	Sodium/potassium-transporting ATPase subunit alpha-1	Q8VDN2	2	2	1.4	1.4	112.98
Atp5a1	ATP synthase subunit alpha	D3Z6F5	3	3	5.4	5.4	54.594
Atp5c1	ATP synthase subunit gamma, mitochondrial (Fragment)	A2AKV0	3	3	33.7	33.7	10.955
Atp6v1g1	V-type proton ATPase subunit G 1	Q9CR51	1	1	12.7	12.7	13.724
BC030500	CDNA sequence BC030500	Q8K0R8	1	1	16.3	16.3	13.323
Bgn	Biglycan	P28653	1	1	1.9	1.9	41.639
Bhmt	Betaine--homocysteine S-methyltransferase 1	O35490	1	1	2.5	2.5	45.02
Bin2	Bridging integrator 2	S4R2J8	1	1	1.9	1.9	50.891
Brca2	Breast cancer type 2 susceptibility protein homolog (Fragment)	A0A0J9YVI7	1	1	1.5	1.5	109.85
Btf3	Isoform 2 of Transcription factor BTF3	Q64152-2	2	2	15.4	15.4	17.699
Cacybp	Calcyclin-binding protein	Q9CXW3	1	1	4.8	4.8	26.51
Cald1	Caldesmon 1	Q8VCQ8	8	8	16.4	16.4	60.452
Camk1g	Calcium/calmodulin-dependent protein kinase type 1G	E9Q679	1	1	3.9	3.9	41.419
Caprin1	Caprin-1 (Fragment)	A2BH47	1	1	8.6	8.6	10.608
Cat	Catalase	A2AL20	1	1	5.7	5.7	19.677
Cbx3	Chromobox protein homolog 3	D3Z1A9	1	1	19.7	19.7	8.0862
Ccdc47	Coiled-coil domain-containing protein 47 (Fragment)	B1AR93	1	1	6.5	6.5	16.285
Ccdc70	Coiled-coil domain-containing protein 70	Q9D9B0	1	1	7.6	7.6	27.598
Ccdc88a	Isoform 3 of Girdin	Q5SNZ0-3	1	1	0.8	0.8	205.97
Cct3	T-complex protein 1 subunit gamma	Q3U0I3	3	3	6.9	6.9	58.278
Cct6a	T-complex protein 1 subunit zeta	P80317	1	1	2.4	2.4	58.004
Cdc42bpa	Serine/threonine-protein kinase MRCK alpha	H7BX44	1	1	0.9	0.9	185.78
Cdk5rap2	CDK5 regulatory subunit-associated protein 2 (Fragment)	Q5SP75	1	1	2.6	2.6	44.112
Cebpb	Isoform 3 of CCAAT/enhancer-binding protein beta	P28033-2	1	1	6.9	6.9	15.597
Cebpg	CCAAT/enhancer-binding protein gamma	P53568	1	1	10	10	16.399
Celf1	CUG triplet repeat, RNA binding protein 1, isoform CRA_b	A0A0R4J0T5	6	5	13.1	11.1	52.178
Celf2	CUGBP Elav-like family member 2 (Fragment)	V9GX43	3	2	7.9	5.6	46.789
Cfl1	Cofilin-1	F8WGL3	5	5	14.1	14.1	24.576
Cggbp1	CGG triplet repeat-binding protein 1	Q8BHG9	2	2	10.8	10.8	18.761
Chchd7	Coiled-coil-helix-coiled-coil-helix domain-containing protein 7	D6REE9	1	1	23.1	23.1	4.4422
Chd2	Chromodomain-helicase-DNA-binding protein 2	E9PZM4	1	1	0.7	0.7	210.8
Chmp1a	Charged multivesicular body protein 1a	Q921W0	2	2	8.7	8.7	21.607
Chmp4b	Charged multivesicular body protein 4b	Q9D8B3	5	5	22.3	22.3	24.936
Chmp5	Charged multivesicular body protein 5	Q9D7S9	1	1	7.3	7.3	24.575
Chordc1	Cysteine and histidine-rich domain-containing protein 1	A0A1L1STQ1	1	1	13.3	13.3	12.909
Chtop	Chromatin target of PRMT1 protein	E9PW20	2	2	12.8	12.8	22.106
Cirbp	Cold-inducible RNA-binding protein	P60824	1	1	6.4	6.4	18.607
Cisd1	CDGSH iron-sulfur domain-containing protein 1	Q91WS0	1	1	13.9	13.9	12.097
Cnbp	Cellular nucleic acid-binding protein	A0A0N4SVS6	3	3	24	24	18.799
Cnn3	Calponin	A0A0G2JDV8	1	1	5.6	5.6	31.395
Col6a2	Collagen alpha-2(VI) chain	D3Z7D5	1	1	1.1	1.1	98.987
Coro2b	Coronin-2B (Fragment)	G3V005	1	1	10.7	10.7	13.623
Cpeb1	Cytoplasmic polyadenylation element binding protein 1	Q059Z2	14	1	39.5	3.6	61.988
Cpsf7	Isoform 2 of Cleavage and polyadenylation specificity factor subunit 7	Q8BTV2-2	1	1	2.4	2.4	51.056
Cript	Cysteine-rich PDZ-binding protein (Fragment)	F6TQQ9	1	1	15.5	15.5	11.912
Crocc2	Ciliary rootlet coiled-coil, rootletin family member 2	F6XLV1	1	1	0.5	0.5	186.63
Csde1	Cold shock domain-containing protein E1	Q91W50	5	5	8.5	8.5	88.79
Csn1s1	Alpha-S1-casein (Fragment)	A0A0G2JEN3	1	1	10.8	10.8	14.963
Csnk2b	Casein kinase II subunit beta	G3UXG7	1	1	5.5	5.5	18.926
Csrp1	Cysteine and glycine-rich protein 1	P97315	3	3	14	14	20.583
Csrp2	Cysteine and glycine-rich protein 2	P97314	2	2	10.4	10.4	20.926
Ctnna1	Catenin alpha-1	P26231	2	2	1.3	1.3	100.11
Ctnnb1	Catenin beta-1 (Fragment)	D3Z7S6	1	1	40.5	40.5	4.6241
Cycs	Cytochrome c, somatic	P62897	7	7	58.1	58.1	11.605
Dazap1	DAZ associated protein 1, isoform CRA_b	Q3UGB5	1	1	2.7	2.7	43.157
Dazl	Deleted in azoospermia-like	Q64368	3	3	12.8	12.8	33.312
Ddr2	Discoidin domain-containing receptor 2	Q62371	1	1	1.6	1.6	96.481
Ddx17	DEAD (Asp-Glu-Ala-Asp) box polypeptide 17, isoform CRA_a	Q3U741	2	1	3.8	2.1	72.584
Ddx3x	ATP-dependent RNA helicase DDX3X	Q62167	6	5	11	9.4	73.101
Ddx6	Probable ATP-dependent RNA helicase DDX6	P54823	8	8	21.7	21.7	54.191
Dek	Protein DEK (Fragment)	E9Q8Y1	1	1	5.9	5.9	23.048
Dip2c	Dip2c protein	B7ZMZ7	1	1	0.9	0.9	167.24
Dld	Dihydrolipoyl dehydrogenase, mitochondrial	O08749	1	1	2.2	2.2	54.272
Dnah9	Dynein, axonemal, heavy chain 9 (Fragment)	B7FAT5	1	1	5.4	5.4	30.972
Dnaja2	DnaJ homolog subfamily A member 2	Q9QYJ0	1	1	3.2	3.2	45.745
Dnajc2	DnaJ homolog subfamily C member 2	E9Q9H2	1	1	2.9	2.9	63.44
Dnmbp	Dynamin-binding protein	A0A1D5RLY0	1	1	1.1	1.1	143.18
Dnmt1	DNA (cytosine-5)-methyltransferase	J3QNW0	3	3	2.4	2.4	169.95
Dpy30	Protein dpy-30 homolog	Q99LT0	1	1	11.1	11.1	11.213
Dpysl2	Dihydropyrimidinase-related protein 2	O08553	1	1	1.7	1.7	62.277
Drc3	Dynein regulatory complex subunit 3	F6Q537	2	2	5.4	5.4	60.857
Dsg1c	Isoform 2 of Desmoglein-1-gamma	Q7TSF0-2	2	2	4.4	4.4	48.464
Dync1li1	Cytoplasmic dynein 1 light intermediate chain 1	Q8R1Q8	1	1	3.3	3.3	56.614
Dync1li2	Cytoplasmic dynein 1 light intermediate chain 2 (Fragment)	A0A1D5RMC1	1	1	3.9	3.9	45.24
Dynll2	Dynein light chain 2, cytoplasmic	Q9D0M5	1	1	12.4	12.4	10.35
Dynlrb1	Dynein light chain roadblock-type 1	A2AVR9	1	1	9.6	9.6	11.928
E330017A01Rik	Ferritin	Q8BU47	1	1	7.3	7.3	22.023
Ebna1bp2	Probable rRNA-processing protein EBP2 (Fragment)	A2ACZ1	1	1	4.3	4.3	21.611
Edf1	Endothelial differentiation-related factor 1	Q9JMG1	3	3	23	23	16.369
Eef1a1	Elongation factor 1-alpha 1	P10126	14	14	32.3	32.3	50.113
Eef1g	Elongation factor 1-gamma	Q9D8N0	1	1	2.3	2.3	50.06
Eef2	Elongation factor 2	P58252	3	3	4	4	95.313
Eif2b1	Translation initiation factor eIF-2B subunit alpha	A0A0G2JEF1	1	1	34.9	34.9	4.8757
Eif2s1	Eukaryotic translation initiation factor 2 subunit 1	Q6ZWX6	1	1	3.5	3.5	36.108
Eif2s2	Eukaryotic translation initiation factor 2 subunit 2 (Fragment)	E0CXJ3	2	2	29.7	29.7	13.625
Eif3c	Eukaryotic translation initiation factor 3 subunit C (Fragment)	M0QWV3	2	2	7.6	7.6	28.579
Eif3g	Eukaryotic translation initiation factor 3 subunit G	Q9Z1D1	1	1	7.8	7.8	35.638
Eif3j1	Eukaryotic translation initiation factor 3 subunit J-A	Q3UGC7	1	1	4.2	4.2	29.343
Eif4a1	Eukaryotic initiation factor 4A-I	P60843	2	2	7.4	7.4	46.153
Eif4b	Eukaryotic translation initiation factor 4B	Q8BGD9	1	1	2.5	2.5	68.839
Eif4e1b	Eukaryotic translation initiation factor 4E type 1B (Fragment)	E9Q8Z2	1	1	8.2	8.2	15.504
Eif4enif1	Isoform 2 of Eukaryotic translation initiation factor 4E transporter	Q9EST3-2	11	11	16.9	16.9	105.39
Eif4g1	Eukaryotic translation initiation factor 4 gamma 1 (Fragment)	A0A0J9YUL1	1	1	7.8	7.8	13.341
Eif4h	Isoform Short of Eukaryotic translation initiation factor 4H	Q9WUK2-2	3	3	27.6	27.6	25.186
Eif5a	Eukaryotic translation initiation factor 5A-1	P63242	3	3	35.1	35.1	16.832
Elavl1	ELAV-like protein 1	P70372	4	4	16.3	16.3	36.169
Elavl2	ELAV-like protein	B1AXZ4	16	16	44.6	44.6	42.531
Eloa	Elongin-A	Q8CB77	1	1	1.9	1.9	87.16
Eno1	Alpha-enolase (Fragment)	B0QZL1	3	3	12.2	12.2	23.935
Ensa	Isoform 2 of Alpha-endosulfine	P60840-2	2	2	24.8	24.8	12.921
Ephx3	Epoxide hydrolase 3	G3XA19	1	1	3.6	3.6	46.774
Eps8	Epidermal growth factor receptor kinase substrate 8	Q08509	1	1	2.1	2.1	91.736
Ercc6l2	DNA excision repair protein ERCC-6-like 2 (Fragment)	G8JL31	1	1	2.4	2.4	65.361
Erh	Enhancer of rudimentary homolog	P84089	1	1	15.4	15.4	12.259
Erich3	Glutamate-rich 3	Q8BVT3	1	1	2.9	2.9	58.955
Esrp1	Epithelial-splicing regulatory protein 1	Z4YJI3	10	10	22.3	22.3	73.197
Ewsr1	RNA-binding protein EWS	Q5SUT0	2	2	4.7	4.7	64.988
Fam3c	Protein FAM3C	E9Q8C5	1	1	12.1	12.1	10.704
Fau	40S ribosomal protein S30	Q642K5	1	1	8.3	8.3	14.416
Fbxw24	F-box and WD-40 domain protein 24	E9PXM9	7	6	18	16.1	53.411
Fbxw28	F-box and WD-40 domain protein 28	Q3UPQ4	3	2	8.6	6.6	52.757
Fhl3	Four and a half LIM domains protein 3	F2Z455	1	1	3.6	3.6	31.165
Fkbp3	Peptidyl-prolyl cis-trans isomerase FKBP3	Q62446	2	2	8	8	25.147
Fkbpl	FK506-binding protein-like (Fragment)	G3UY63	1	1	100	100	2.4166
Flna	Filamin, alpha (Fragment)	B7FAV1	13	12	5.7	5.4	274.63
Flnb	Filamin-B	Q80X90	2	1	0.8	0.5	277.82
Fmnl1	Formin-like 1, isoform CRA_c	A2AB60	1	1	1	1	121.54
Fn1	Fibronectin	B7ZNJ1	1	1	0.6	0.6	239.72
Frmpd1	FERM and PDZ domain-containing protein 1	A2AKB4	1	1	1.8	1.8	169.21
Frzb	Secreted frizzled-related protein 3	P97401	1	1	6.2	6.2	36.011
Fubp1	Far upstream element-binding protein 1	Q3TUE1	9	9	15.6	15.6	67.443
Fus	RNA-binding protein FUS (Fragment)	G3UXT7	3	3	46.9	46.9	13.897
Fxr1	Fragile X mental retardation syndrome-related protein 1	A0A0H2UH27	3	3	7	7	51.014
G3bp1	Ras GTPase-activating protein-binding protein 1	P97855	1	1	3.7	3.7	51.828
G3bp2	Isoform B of Ras GTPase-activating protein-binding protein 2	P97379-2	4	4	10.2	10.2	50.784
Gabarap	Gamma-aminobutyric acid receptor-associated protein	B1AR50	1	1	12.3	12.3	12.195
Gapdh	Glyceraldehyde-3-phosphate dehydrogenase (Fragment)	S4R257	3	3	14.3	14.3	29.939
Gas2l3	GAS2-like protein 3	A0A0R4J1A6	1	1	1.5	1.5	74.234
Gclc	Glutamate--cysteine ligase catalytic subunit	P97494	1	1	1.4	1.4	72.571
Gfap	Isoform 2 of Glial fibrillary acidic protein	P03995-2	1	1	3.7	3.7	49.364
Glrx	Glutaredoxin-1	Q9QUH0	1	1	13.1	13.1	11.871
Gm10020	Ribosomal protein L15	E9QAZ2	2	2	12.3	12.3	24.077
Gm10260	Uncharacterized protein	F6YVP7	3	3	22.4	22.4	17.671
Gm10269	MCG123152	G3UWD7	2	2	8.1	8.1	14.585
Gm10320	Predicted pseudogene 10320	E9PW43	1	1	9.7	9.7	11.788
Gm11639	Uncharacterized protein	A0A1D5RLM8	2	2	0.4	0.4	654.2
Gm20425	Uncharacterized protein	E9Q035	1	1	1.9	1.9	107.8
Gm3139	Uncharacterized protein	A0A0J9YV74	1	1	7.4	7.4	21.395
Gm44790	Uncharacterized protein	A0A0N4SV91	1	1	12.6	12.6	11.111
Gm4841	Interferon-gamma-inducible GTPase Ifgga3 protein	E9QAA8	1	1	2.4	2.4	47.817
Gm5449	MCG49198	D3Z5N9	3	3	33.1	33.1	13.546
Gm8797	MCG23377, isoform CRA_b	A0A0A6YW67	14	14	96.1	96.1	8.7279
Gm9493	Uncharacterized protein	F6SVV1	4	4	19.8	19.8	21.882
Gm9922	Putative uncharacterized protein (Fragment)	Q8C3P1	1	1	4.2	4.2	15.023
Gnaz	Guanine nucleotide-binding protein G(z) subunit alpha	O70443	1	1	4.2	4.2	40.849
Gpr158	Probable G-protein coupled receptor 158	Q8C419	1	1	1.4	1.4	134.42
Gpr65	G-protein coupled receptor 65	A0A0R4J0Y2	1	1	3.3	3.3	39.407
H1f0	Histone H1.0	P10922	1	1	5.2	5.2	20.861
H1fx	H1 histone family, member X	Q80ZM5	1	1	5.9	5.9	20.151
H2afj	Histone H2A	A0A0N4SV66	9	4	67.5	40.5	13.66
H2afz	Histone H2A	Q3UA95	3	2	24.8	24.8	10.984
H2-M3	Histocompatibility 2, M region locus 3	Q31093	1	1	5.4	5.4	37.856
H3f3a	Histone H3	F8WI35	13	13	38.5	38.5	15.199
Has1	Hyaluronan synthase 1	Q61647	1	1	2.2	2.2	65.544
Hcfc1	Host cell factor 1	B1AUX2	2	2	1.6	1.6	215.05
Hdgf	Hepatoma-derived growth factor	P51859	6	5	22.8	18.6	26.268
Hdgfrp3	Hepatoma-derived growth factor-related protein 3	Q9JMG7	3	2	10.4	5.4	22.43
Hist1h1b	Histone H1.5	P43276	8	6	30.9	20.2	22.576
Hist1h1d	Histone H1.3	P43277	11	2	29	5.9	22.099
Hist1h1e	Histone H1.4	P43274	13	4	33.3	10	21.977
Hist1h2al	Histone H2A	F8WIX8	8	3	68	40.8	13.607
Hist1h2bc	Histone H2B type 1-C/E/G	Q6ZWY9	12	1	69	17.5	13.906
Hist1h4a	Histone H4	P62806	22	22	72.8	72.8	11.367
Hist2h2be	Histone H2B type 2-E	Q64524	7	1	53.2	9.5	13.993
Hist3h2ba	Histone H2B type 3-A	Q9D2U9	8	1	67.5	10.3	13.994
Hmga1	High mobility group protein HMG-I/HMG-Y	P17095	4	3	23.4	23.4	11.614
Hmga2	High mobility group protein HMGI-C	Q6NSP9	1	1	7	7	14.055
Hmgb1	High mobility group protein B1 (Fragment)	A0A0J9YUZ4	18	15	54.5	42.7	24.233
Hmgb2	High mobility group protein B2	P30681	6	3	28.1	16.2	24.162
Hmgb3	High mobility group protein B3	O54879	7	7	35.5	35.5	23.01
Hmgn2	Non-histone chromosomal protein HMG-17	A3KGL9	4	4	47.9	47.9	9.7258
Hnrnpa1	Heterogeneous nuclear ribonucleoprotein A1	Q5EBP8	8	8	18.2	18.2	38.833
Hnrnpa2b1	Isoform 3 of Heterogeneous nuclear ribonucleoproteins A2/B1	O88569-3	5	5	25.2	25.2	32.46
Hnrnpa3	Heterogeneous nuclear ribonucleoprotein A3	A2AL12	6	6	16.4	16.4	34.476
Hnrnpab	Heterogeneous nuclear ribonucleoprotein A/B	Q80XR6	1	1	4.2	4.2	33.816
Hnrnpc	Isoform 4 of Heterogeneous nuclear ribonucleoproteins C1/C2	Q9Z204-4	6	6	21.6	21.6	32.223
Hnrnpd	Heterogeneous nuclear ribonucleoprotein D0 (Fragment)	E9Q5B6	1	1	9.3	9.3	12.139
Hnrnpf	Heterogeneous nuclear ribonucleoprotein F	Q9Z2X1	4	3	15.7	13.3	45.729
Hnrnph1	Heterogeneous nuclear ribonucleoprotein H	Q8C2Q7	5	4	12.5	10.4	51.217
Hnrnph3	Heterogeneous nuclear ribonucleoprotein H3	D3YWT1	1	1	4.2	4.2	35.181
Hnrnpk	Heterogeneous nuclear ribonucleoprotein K (Fragment)	H3BKI8	3	3	23	23	19.786
Hnrnpm	Isoform 2 of Heterogeneous nuclear ribonucleoprotein M	Q9D0E1-2	3	3	6.1	6.1	73.74
Hnrnpu	Heterogeneous nuclear ribonucleoprotein U	G3XA10	8	8	11.5	11.5	86.805
Hps4	Hermansky-Pudlak syndrome 4 protein homolog	Q99KG7	1	1	3.4	3.4	72.661
Hsp90aa1	Heat shock protein HSP 90-alpha	P07901	3	3	4.4	4.4	84.787
Hsp90b1	Endoplasmin	P08113	1	1	1.7	1.7	92.475
Hspa5	78 kDa glucose-regulated protein	P20029	7	6	11.3	9.6	72.421
Hspa8	Heat shock cognate 71 kDa protein	Q504P4	22	21	38.8	37	68.778
Hspa9	Stress-70 protein, mitochondrial	P38647	4	4	7.5	7.5	73.46
Hspd1	60 kDa heat shock protein, mitochondrial	P63038	5	5	11	11	60.955
Hspe1	10 kDa heat shock protein, mitochondrial	Q64433	4	4	38.2	38.2	10.963
Idh1	Isocitrate dehydrogenase [NADP] cytoplasmic	O88844	1	1	3.1	3.1	46.674
Idh2	Isocitrate dehydrogenase [NADP], mitochondrial	P54071	1	1	2.9	2.9	50.906
Igf2bp2	Insulin-like growth factor 2 mRNA-binding protein 2	Q5SF07	15	14	31.4	29.2	65.583
Igf2bp3	Insulin-like growth factor 2 mRNA-binding protein 3	Q9CPN8	6	5	14.2	11.9	63.574
Igfbp7	Insulin-like growth factor-binding protein 7	F8WH23	1	1	3.9	3.9	29.1
Ik	Protein Red	Q9Z1M8	2	2	3.4	3.4	65.615
Ilf3	Interleukin enhancer-binding factor 3	Q45VK5	3	3	5	5	76.347
Immp2l	Mitochondrial inner membrane protease subunit 2	K3W4P5	1	1	11.4	11.4	8.718
Inpp5j	Phosphatidylinositol 4,5-bisphosphate 5-phosphatase A	A0A075B6D7	1	1	1.1	1.1	96.806
Inppl1	Phosphatidylinositol 3,4,5-trisphosphate 5-phosphatase 2 (Fragment)	A0A1B0GST7	1	1	3.6	3.6	31.652
Iqsec1	IQ motif and SEC7 domain-containing protein 1 (Fragment)	A0A0R4J1U6	1	1	8.3	8.3	24.357
Itgb6	Integrin beta (Fragment)	B1AYG7	1	1	2	2	82.521
Jup	Junction plakoglobin	Q02257	1	1	1.6	1.6	81.8
Kcnab3	Potassium voltage-gated channel, shaker-related subfamily, beta member 3	Q8VD73	1	1	3.2	3.2	43.777
Kif1a	Kinesin-like protein KIF1A	E9QAN4	1	1	0.6	0.6	190.97
Klhl12	Isoform 2 of Kelch-like protein 12	Q8BZM0-2	1	1	5.2	5.2	60.564
Larp7	La-related protein 7 (Fragment)	A0A0G2JFW4	1	1	18.8	18.8	9.5378
Ldhb	L-lactate dehydrogenase (Fragment)	A0A0N4SVV8	2	2	10.9	10.9	21.04
Lin28a	Protein lin-28 homolog A	Q8K3Y3	2	2	16.3	16.3	22.72
Lin54	Protein lin-54 homolog	E9PV28	1	1	4	4	56.403
Lmna	Isoform C2 of Prelamin-A/C	P48678-3	1	1	2.4	2.4	52.651
Lmo7	LIM domain only 7 (Fragment)	F6TFN2	2	2	1.5	1.5	133.84
Lrch3	Leucine-rich repeat and calponin homology domain-containing protein 3 (Fragment)	F6YZL6	1	1	5.6	5.6	28.313
Lrfn5	Leucine-rich repeat and fibronectin type-III domain-containing protein 5	Q8BXA0	1	1	3.3	3.3	79.371
Lrp6	Low-density lipoprotein receptor-related protein 6 (Fragment)	A0A0N4SUL9	1	1	10.7	10.7	15.252
Lrrc37a	Leucine-rich repeat-containing 37A (Fragment)	B1AWG4	1	1	0.4	0.4	356.68
Lrrfip1	Leucine rich repeat (In FLII) interacting protein 1, isoform CRA_e	G5E8E1	2	2	5.4	5.4	48.918
Lsm14a	Protein LSM14 homolog A (Fragment)	A2BH69	2	2	8	8	18.769
Lsm14b	Protein LSM14 homolog B	Q8CGC4	8	8	30.1	30.1	42.309
Luc7l	Putative RNA-binding protein Luc7-like 1 (Fragment)	D3Z765	1	1	8.1	8.1	20.113
Lyz1	Lysozyme C-1	P17897	1	1	8.1	8.1	16.794
Macf1	Microtubule-actin cross-linking factor 1	B1ARU1	1	1	0.2	0.2	663.28
Maml2	Mastermind-like 2 (Drosophila)	E9Q7L5	1	1	3.6	3.6	44.564
Manf	Mesencephalic astrocyte-derived neurotrophic factor (Fragment)	F6USD5	1	1	5	5	13.637
Map2	Microtubule-associated protein	Q80X35	3	3	5.8	5.8	49.264
Map4	Microtubule-associated protein (Fragment)	A0A0G2JFK3	1	1	6.3	6.3	21.064
Map4k1	Mitogen activated protein kinase kinase kinase kinase 1, isoform CRA_a	A0A140LJF0	1	1	1.4	1.4	71.168
Map4k3	Mitogen-activated protein kinase kinase kinase kinase	E9QNE9	1	1	1.1	1.1	101.34
Map7d1	MAP7 domain-containing protein 1 (Fragment)	F6WF36	1	1	2.4	2.4	65.168
Map7d2	MAP7 domain-containing protein 2 (Fragment)	A2AG51	1	1	3.7	3.7	45.397
Marcks	Myristoylated alanine-rich C-kinase substrate	P26645	1	1	6.1	6.1	29.661
Marcksl1	MARCKS-related protein	P28667	2	2	11.5	11.5	20.165
Mast3	Microtubule-associated serine/threonine-protein kinase 3	A0A1D5RM97	1	1	0.8	0.8	142.55
Matr3	Matrin-3	Q8K310	2	2	2.5	2.5	94.629
Mbnl1	Muscleblind-like protein 1	A0A0A6YXE3	2	2	6.3	6.3	33.05
Mcm6	DNA helicase	Q3ULG5	1	1	2.8	2.8	89.783
Mcm9	DNA helicase MCM9	Q2KHI9	1	1	1.2	1.2	125.81
Mdh1	Malate dehydrogenase, cytoplasmic	P14152	2	2	7.5	7.5	36.511
Mdk	Midkine	P12025	1	1	7.1	7.1	15.434
Mecp2	Methyl-CpG-binding protein 2	D3YY81	2	2	8.7	8.7	19.062
Mesdc2	LDLR chaperone MESD	Q9ERE7	1	1	5.8	5.8	25.206
Mettl2	Methyltransferase-like protein 2	Q8BMK1	1	1	4.4	4.4	43.911
Miox	Inositol oxygenase	Q9QXN5	2	2	7.7	7.7	33.163
Morc2b	Isoform 2 of MORC family CW-type zinc finger protein 2B	Q8C5W4-2	1	1	1	1	114.19
Mprip	Myosin phosphatase Rho-interacting protein	Q5SWZ5	1	1	0.6	0.6	257.28
Mrpl34	39S ribosomal protein L34, mitochondrial	Q99N91	1	1	10.9	10.9	10.531
Msn	Moesin	P26041	5	2	7.1	3.3	67.766
Mt2	Metallothionein-2	P02798	1	1	19.7	19.7	6.1153
Myc	Myc proto-oncogene protein (Fragment)	E0CZD1	1	1	31.2	31.2	3.9692
Myh10	Myosin-10	Q5SV64	1	1	0.5	0.5	232.47
Myh11	Myosin-11	E9QPE7	3	3	2	2	223.35
Myh14	Myosin-14 (Fragment)	A0A140LI60	1	1	0.9	0.9	143.24
Myh6	Myosin-6	Q02566	1	1	0.9	0.9	223.56
Myh9	Myosin-9	Q8VDD5	3	3	1.3	1.3	226.37
Myo9b	Unconventional myosin-IXb	E9QKV6	1	1	0.5	0.5	222.44
Naca	Nascent polypeptide-associated complex subunit alpha	Q60817	1	1	7	7	23.384
Nap1l2	Nucleosome assembly protein 1-like 2	P51860	1	1	3	3	52.158
Nasp	Nuclear autoantigenic sperm protein	B1AU76	1	1	4.5	4.5	48.765
Ncf2	Neutrophil cytosol factor 2	O70145	1	1	1.3	1.3	59.485
Ncl	Nucleolin	P09405	3	3	6.2	6.2	76.722
Ncor1	Nuclear receptor corepressor 1 (Fragment)	Q5RIN0	1	1	1.8	1.8	63.386
Nedd8	NEDD8	P29595	1	1	23.5	23.5	8.9723
Nkapl	NKAP-like protein	Q5SZT7	1	1	2	2	44.894
Nkpd1	NTPase KAP family P-loop domain-containing protein 1	A0A1L1SVH6	1	1	1.6	1.6	75.58
Nlrp12	NACHT, LRR and PYD domains-containing protein 12	E9Q5R7	1	1	1.9	1.9	119.32
Nlrp14	NACHT, LRR and PYD domains-containing protein 14	Q6B966	1	1	1	1	113.39
Nme1	Nucleoside diphosphate kinase A	Q5NC79	1	1	10.3	10.3	13.241
Npc2	Epididymal secretory protein E1	Q9Z0J0	1	1	6	6	16.442
Nploc4	Isoform 2 of Nuclear protein localization protein 4 homolog	P60670-2	1	1	1.2	1.2	64.378
Npm1	Nucleophosmin	Q5SQB0	14	14	23.1	23.1	29.524
Nptxr	Neuronal pentraxin receptor	F7BX42	1	1	2.2	2.2	52.317
Nsd3	Histone-lysine N-methyltransferase	D3Z197	1	1	0.9	0.9	156.1
Nup153	Nucleoporin 153	E9Q3G8	1	1	1.1	1.1	152.01
Nup62	Nuclear pore glycoprotein p62 (Fragment)	A0A140LJH5	1	1	50	50	3.8821
Oas1e	2'-5' oligoadenylate synthetase 1E	Q8C2W3	1	1	4.2	4.2	41.958
Odf4	Outer dense fiber protein 4	A0A0R4J255	1	1	7.9	7.9	20.506
Ogn	Mimecan	Q62000	1	1	3	3	34.012
Olfr681	Olfactory receptor 681	Q3SXH8	1	1	4.4	4.4	35.408
Olfr98	Olfactory receptor	Q8VFD9	1	1	6.5	6.5	34.17
Pa2g4	Isoform 2 of Proliferation-associated protein 2G4	P50580-2	3	3	8.2	8.2	37.971
Pabpc1	Polyadenylate-binding protein 1	P29341	4	3	7.9	5.5	70.67
Pabpc1l	Polyadenylate-binding protein	A2A5N3	18	17	39.4	36.9	67.433
Padi6	Protein-arginine deiminase type-6	Q8K3V4	6	6	13.2	13.2	76.778
Pafah1b2	Platelet-activating factor acetylhydrolase IB subunit beta (Fragment)	A0A1L1SQV7	1	1	8.4	8.4	11.863
Pafah1b3	Platelet-activating factor acetylhydrolase IB subunit gamma (Fragment)	D3Z2X5	1	1	6.3	6.3	15.893
Pam	Peptidyl-glycine alpha-amidating monooxygenase	F8VQA4	1	1	1.2	1.2	108.83
Park7	Protein deglycase DJ-1 (Fragment)	A2A817	2	2	19	19	8.7961
Patl2	Protein PAT1 homolog 2	A2ARM1	2	2	6.4	6.4	59.639
Pcbp1	Poly(rC)-binding protein 1	P60335	9	7	34	30.1	37.497
Pcbp2	Isoform 2 of Poly(rC)-binding protein 2	Q61990-2	6	4	23.9	16.3	34.917
Pcbp3	Poly(rC)-binding protein 3 (Fragment)	G3UYM5	1	1	9.3	9.3	16.939
Pcdhb17	MCG141290	Q91VD8	1	1	1.4	1.4	87.743
Pcdhb2	Protocadherin beta 2 (Fragment)	A0A0A6YW85	1	1	10.4	10.4	13.81
Pdap1	28 kDa heat- and acid-stable phosphoprotein	Q3UHX2	2	2	14.9	14.9	20.605
Pdc	Phosducin	A0A087WRK4	1	1	28	28	9.4243
Pdcd5	Programmed cell death protein 5	D3Z7Q5	2	2	11.7	11.7	21.985
Pdgfrb	Platelet-derived growth factor receptor beta	E9QPE2	1	1	0.6	0.6	122.88
Pdia6	Protein disulfide-isomerase A6	Q3TML0	1	1	3.1	3.1	48.689
Pdlim5	Isoform 2 of PDZ and LIM domain protein 5	Q8CI51-2	1	1	4.5	4.5	36.069
Pdzd2	PDZ domain-containing 2	E9Q1M1	1	1	0.5	0.5	296.72
Pfn1	Profilin-1	P62962	2	2	7.1	7.1	14.957
Pgam2	Phosphoglycerate mutase 2	O70250	2	2	10.7	10.7	28.827
Pgk1	Phosphoglycerate kinase 1	P09411	2	2	8.2	8.2	44.55
Pgrmc2	Membrane-associated progesterone receptor component 2	Q80UU9	1	1	3.7	3.7	23.334
Phf24	PHD finger protein 24	S4R2C8	1	1	16.7	16.7	4.6123
Phldb3	Pleckstrin homology-like domain, family B, member 3	E9QAF4	1	1	1.4	1.4	72.786
Phykpl	5-phosphohydroxy-L-lysine phospho-lyase	Q8R1K4	1	1	7.1	7.1	51.965
Piezo2	Piezo-type mechanosensitive ion channel component 2 (Fragment)	S4R2R6	1	1	3	3	61.647
Pkd2l2	Polycystic kidney disease 2-like 2 protein	Q9JLG4	1	1	2.6	2.6	73.682
Pkm	Pyruvate kinase PKM	P52480	6	6	16.8	16.8	57.844
Plec	Plectin (Fragment)	A0A0R4J223	1	1	1.8	1.8	76.736
Pnliprp2	Pancreatic lipase-related protein 2	P17892	1	1	3.3	3.3	54.016
Pnn	Pinin	Q3TUQ5	1	1	1.5	1.5	82.504
Pogz	Pogo transposable element with ZNF domain	Q0VGT3	1	1	0.8	0.8	154.06
Por	NADPH--cytochrome P450 reductase	Q05DV1	1	1	3.1	3.1	72.93
Postn	Isoform 5 of Periostin	Q62009-5	1	1	2	2	87.098
Ppia	Peptidyl-prolyl cis-trans isomerase	A0A1L1SST0	2	2	12.8	12.8	17.047
Ppib	Peptidyl-prolyl cis-trans isomerase B	P24369	2	2	5.6	5.6	23.713
Ppif	Peptidyl-prolyl cis-trans isomerase F, mitochondrial	Q99KR7	1	1	4.9	4.9	21.737
Ppm1l	Isoform 2 of Protein phosphatase 1L	Q8BHN0-2	1	1	4.7	4.7	28.649
Ppp1r12a	Isoform 2 of Protein phosphatase 1 regulatory subunit 12A	Q9DBR7-2	4	4	3.2	3.2	111.81
Prdx1	Peroxiredoxin-1	P35700	2	2	16.1	16.1	22.176
Psip1	PC4 and SFRS1-interacting protein (Fragment)	F6RB63	3	2	25.6	14.4	10.353
Psma4	Proteasome subunit alpha type (Fragment)	E9Q0X0	1	1	6.5	6.5	15.7
Psmb2	Proteasome subunit beta type-2	Q9R1P3	1	1	9.5	9.5	22.906
Psmb3	Proteasome subunit beta type-3	Q9R1P1	1	1	6.8	6.8	22.965
Psmc1	26S protease regulatory subunit 4	P62192	1	1	2.3	2.3	49.184
Ptbp2	Polypyrimidine tract-binding protein 2	Q91Z31	3	3	7	7	57.488
Ptbp3	Polypyrimidine tract-binding protein 3 (Fragment)	G3UY95	1	1	9.6	9.6	16.024
Ptrf	Polymerase I and transcript release factor	O54724	4	4	5.9	5.9	43.953
Pycr2	Pyrroline-5-carboxylate reductase 2	Q922Q4	1	1	3.1	3.1	33.659
R3hdm1	R3H domain-containing 1 (Fragment)	A0A087WRE1	1	1	53.1	53.1	3.8143
Rad51c	DNA repair protein RAD51 homolog 3	F2Z4A1	1	1	8.8	8.8	13.414
Ran	GTP-binding nuclear protein Ran	P62827	3	3	11.6	11.6	24.423
Rbm14	MCG8382, isoform CRA_c	E9QL13	3	3	7.8	7.8	62.674
Rbm26	RNA-binding protein 26	E9PUF4	1	1	1.2	1.2	111.01
Rbm38	RNA-binding protein 38	Q62176	3	3	17.3	17.3	25.363
Rbm46	Probable RNA-binding protein 46	S4R2P5	1	1	3.2	3.2	53.22
Rbmx	RNA binding motif protein, X chromosome, isoform CRA_b	A2AFI3	11	11	30.9	30.9	32.705
Rbpms2	Putative uncharacterized protein	Q9CWY6	5	5	47	47	18.295
Rdx	Radixin	P26043	4	1	6	2.2	68.542
Rnf165	E3 ubiquitin-protein ligase RNF165	A0A0R4J2A4	1	1	11.7	11.7	17.9
Rnf181	E3 ubiquitin-protein ligase RNF181	D3YUJ1	1	1	3.9	3.9	23.02
Rpl10a	60S ribosomal protein L10a	D6RE43	1	1	27.6	27.6	6.8338
Rpl12	60S ribosomal protein L12	P35979	3	3	27.9	27.9	17.804
Rpl13	60S ribosomal protein L13	P47963	8	8	29.4	29.4	24.305
Rpl14	60S ribosomal protein L14	Q9CR57	1	1	5.1	5.1	23.564
Rpl17	60S ribosomal protein L17	Q6ZWZ7	2	2	8.2	8.2	21.397
Rpl18	60S ribosomal protein L18 (Fragment)	A0A1B0GSA8	2	2	9.5	9.5	14.629
Rpl18a	60S ribosomal protein L18a	A0A1D5RLW5	4	4	30.6	30.6	17.447
Rpl19	60S ribosomal protein L19	P84099	7	7	30.1	30.1	23.466
Rpl21	60S ribosomal protein L21	Q9CQM8	2	2	18.1	18.1	18.579
Rpl22	60S ribosomal protein L22	P67984	2	2	21.1	21.1	14.759
Rpl23	60S ribosomal protein L23	P62830	3	3	35	35	14.865
Rpl23a-ps3	Uncharacterized protein	A0A140T8M7	6	6	31.4	31.4	17.698
Rpl24	60S ribosomal protein L24	Q8BP67	7	7	41.4	41.4	17.779
Rpl26	60S ribosomal protein L26 (Fragment)	B1ARA3	2	2	22.3	22.3	12.217
Rpl27	60S ribosomal protein L27	P61358	4	4	21.3	21.3	15.798
Rpl27a	60S ribosomal protein L27a	P14115	1	1	8.8	8.8	16.605
Rpl28	60S ribosomal protein L28	P41105	2	2	16.1	16.1	15.733
Rpl3	60S ribosomal protein L3	P27659	5	5	7.9	7.9	46.109
Rpl31	60S ribosomal protein L31	P62900	4	4	22.4	22.4	14.463
Rpl32	60S ribosomal protein L32	P62911	2	2	17	17	15.86
Rpl34	60S ribosomal protein L34	Q9D1R9	3	3	26.5	26.5	13.293
Rpl36	60S ribosomal protein L36	Q6ZWZ4	3	3	35.2	35.2	12.254
Rpl36a	60S ribosomal protein L36a	P83882	2	2	24.5	24.5	12.441
Rpl37a	60S ribosomal protein L37a	P61514	2	2	28.3	28.3	10.275
Rpl38	60S ribosomal protein L38	Q9JJI8	1	1	18.6	18.6	8.2038
Rpl39	60S ribosomal protein L39	P62892	2	2	25.5	25.5	6.4066
Rpl4	60S ribosomal protein L4	Q9D8E6	9	9	27.4	27.4	47.153
Rpl5	60S ribosomal protein L5	P47962	3	3	10.1	10.1	34.4
Rpl6l	60S ribosomal protein L6	E9PUX4	3	3	6.4	6.4	33.59
Rpl7	60S ribosomal protein L7	P14148	7	7	22.6	22.6	31.419
Rpl7a-ps3	Uncharacterized protein	A0A140T8L1	5	5	17.4	17.4	30.431
Rpl8	60S ribosomal protein L8	P62918	5	5	16	16	28.024
Rplp2	60S acidic ribosomal protein P2	P99027	1	1	16.5	16.5	11.651
Rps10	40S ribosomal protein S10	P63325	2	2	9.1	9.1	18.916
Rps11	40S ribosomal protein S11	P62281	5	5	25.3	25.3	18.431
Rps14	40S ribosomal protein S14	P62264	6	6	23.8	23.8	16.273
Rps15	40S ribosomal protein S15	D3YTQ9	2	2	26.3	26.3	13.742
Rps16	40S ribosomal protein S16	P14131	1	1	9.6	9.6	16.445
Rps19	40S ribosomal protein S19	Q9CZX8	5	5	38.6	38.6	16.085
Rps2	40S ribosomal protein S2 (Fragment)	D3YVC1	6	6	29.7	29.7	28.601
Rps20	40S ribosomal protein S20	P60867	4	4	24.4	24.4	13.373
Rps25	40S ribosomal protein S25	A0A1L1SQA8	4	4	39.8	39.8	10.309
Rps26	40S ribosomal protein S26	P62855	1	1	10.4	10.4	13.015
Rps27	40S ribosomal protein S27 (Fragment)	A0A0G2JDW7	1	1	15.9	15.9	9.2327
Rps28	40S ribosomal protein S28	P62858	3	3	65.2	65.2	7.8409
Rps29	40S ribosomal protein S29	P62274	1	1	19.6	19.6	6.6767
Rps3	40S ribosomal protein S3	A0A140LI77	1	1	6.2	6.2	15.797
Rps4x	40S ribosomal protein S4, X isoform	P62702	3	3	7.2	7.2	29.597
Rps5	40S ribosomal protein S5	Q91V55	6	6	24.5	24.5	22.876
Rps8	40S ribosomal protein S8	P62242	2	2	13	13	24.205
Rpsa	40S ribosomal protein SA (Fragment)	A0A1L1SRW0	1	1	14	14	10.125
Rrad	GTP-binding protein RAD (Fragment)	A0A1D5RLT1	1	1	21	21	10.201
Rrbp1	Ribosome-binding protein 1	A2AVJ7	1	1	0.9	0.9	158.39
S100a16	S100 calcium-binding protein A16 (Fragment)	D3Z2Y6	1	1	18.1	18.1	8.2995
Sall4	Isoform 3 of Sal-like protein 4	Q8BX22-3	1	1	6.5	6.5	29.725
Sarnp	SAP domain-containing ribonucleoprotein	Q9D1J3	2	2	13.8	13.8	23.532
Sars	Serine--tRNA ligase, cytoplasmic (Fragment)	A2AFS1	1	1	6.5	6.5	21.164
Sbspon	Somatomedin-B and thrombospondin type-1 domain-containing protein	Q3UPR9	1	1	4.5	4.5	29.463
Scai	Protein SCAI	D6RHQ0	1	1	28.6	28.6	5.8038
Scfd1	Isoform 2 of Sec1 family domain-containing protein 1	Q8BRF7-2	1	1	2.3	2.3	43.998
Sdpr	Serum deprivation-response protein	Q63918	2	2	2.6	2.6	46.763
Sec62	Translocation protein SEC62	Q8BU14	1	1	3	3	45.58
Selenbp1	Selenium-binding protein 1	D6RHN2	1	1	8.1	8.1	13.666
Selenok	Selenoprotein K	Q9JLJ1	1	1	13.8	13.8	10.642
Sept7	Septin-7	E9Q9F5	1	1	2.3	2.3	50.68
Serbp1	Plasminogen activator inhibitor 1 RNA-binding protein	A0A0N4SV32	10	10	26.5	26.5	39.644
Serf2	Small EDRK-rich factor 2	A2ARQ2	1	1	21.4	21.4	4.7704
Serinc2	Serine incorporator 2	E9Q7Q6	1	1	2	2	51.877
Serpinb1a	Leukocyte elastase inhibitor A	Z4YK03	1	1	3.4	3.4	39.049
Serpinc1	Antithrombin-III	P32261	1	1	2.6	2.6	52.003
Serpinh1	Serpin H1 (Fragment)	A0A140LHR4	1	1	7.4	7.4	21.648
Setd2	Histone-lysine N-methyltransferase SETD2 (Fragment)	A0A0G2JEZ4	1	1	1.2	1.2	85.032
Sf1	Splicing factor 1	E9Q4Q2	2	2	4.2	4.2	59.698
Sf3a1	Splicing factor 3A subunit 1	Q8K4Z5	1	1	2.1	2.1	88.544
Sf3b6	Splicing factor 3B subunit 6	P59708	1	1	11.2	11.2	14.585
Sfn	14-3-3 protein sigma	O70456	2	1	7.3	3.2	27.706
Sfpq	Splicing factor, proline- and glutamine-rich	Q8VIJ6	2	2	3.7	3.7	75.441
Skp1	S-phase kinase-associated protein 1	Q9WTX5	1	1	7.4	7.4	18.672
Slc22a22	BC026439 protein	Q8R0S9	1	1	2.7	2.7	62.423
Slc25a5	ADP/ATP translocase 2	P51881	2	2	10.7	10.7	32.931
Slc25a54	MCG4550	B1AUS6	1	1	2.5	2.5	53.349
Smg8	Protein SMG8	Q8VE18	1	1	3.2	3.2	109.67
Sncb	Beta-synuclein	Q91ZZ3	1	1	9	9	14.051
Snrpa	U1 small nuclear ribonucleoprotein A (Fragment)	D3Z0S6	2	2	10.5	10.5	27.372
Snrpb	Small nuclear ribonucleoprotein-associated protein B	P27048	1	1	3.5	3.5	23.656
Snrpb2	U2 small nuclear ribonucleoprotein B'' (Fragment)	A2CES4	1	1	12.6	12.6	16.009
Sorbs3	Vinexin	Q9R1Z8	1	1	1.5	1.5	82.348
Sox16	Protein SOX-16 (Fragment)	Q62247	1	1	14	14	6.9318
Spag9	C-Jun-amino-terminal kinase-interacting protein 4 (Fragment)	F6WNT4	1	1	1.4	1.4	76.442
Sptan1	Spectrin alpha chain, non-erythrocytic 1	A3KGU5	5	5	1.3	1.3	282.89
Sptb	Spectrin beta chain	E9Q397	1	1	0.7	0.7	246.26
Srpx2	Sushi repeat-containing protein SRPX2	Q8R054	1	1	2.4	2.4	53.14
Srsf1	Serine/arginine-rich-splicing factor 1	H7BX95	2	2	10.3	10.3	28.329
Srsf3	Isoform Short of Serine/arginine-rich splicing factor 3	P84104-2	1	1	7.3	7.3	14.203
Srsf7	Isoform 3 of Serine/arginine-rich splicing factor 7	Q8BL97-3	2	2	16.6	16.6	17.89
Ssb	Lupus La protein homolog	D6RI87	1	1	6.3	6.3	18.639
Ssrp1	FACT complex subunit SSRP1 (Fragment)	A2AW05	2	2	5	5	71.527
Ssx2ip	Afadin- and alpha-actinin-binding protein (Fragment)	D3Z474	1	1	10.4	10.4	15.017
St13	Hsc70-interacting protein	F8WJK8	1	1	3.6	3.6	40.538
Stat1	Signal transducer and activator of transcription	Q99K94	1	1	2.1	2.1	83.106
Stat5a	Signal transducer and activator of transcription	B2C3G8	1	1	1.9	1.9	91.622
Stk31	Serine/threonine-protein kinase 31 (Fragment)	F6QH34	1	1	3.8	3.8	41.712
Stmn1	Stathmin (Fragment)	D3Z1Z8	5	5	25.5	25.5	11.729
Stmn2	Stathmin-2	P55821	1	1	5.6	5.6	20.828
Stx7	Putative uncharacterized protein	Q8BH40	1	1	5.7	5.7	29.736
Sub1	Activated RNA polymerase II transcriptional coactivator p15	P11031	3	3	18.1	18.1	14.427
Sumo3	Small ubiquitin-related modifier 3 (Fragment)	G3UZX6	1	1	25.5	25.5	5.2631
Sv2c	Sv2c protein	A2RSH4	1	1	0.9	0.9	76.208
Swap70	Switch-associated protein 70	Q6A028	1	1	1.7	1.7	68.995
Syncrip	Heterogeneous nuclear ribonucleoprotein Q	G3UXJ6	5	5	13.2	13.2	49.704
Syngr3	Synaptogyrin-3	Q8R191	1	1	9.6	9.6	24.561
Syt14	Synaptotagmin-14	A0A1L1SVE7	1	1	1.8	1.8	92.872
Taf6	Transcription initiation factor TFIID subunit 6	D3Z0T0	1	1	1.9	1.9	69.796
Tagln	Transgelin	P37804	4	4	23.4	23.4	22.576
Tagln2	Transgelin-2	Q9WVA4	1	1	7	7	22.395
Tanc2	Protein TANC2 (Fragment)	F6VP19	1	1	1.3	1.3	124.46
Tardbp	TAR DNA-binding protein 43	Q921F2	7	7	18.1	18.1	44.547
Tcea1	Transcription elongation factor A protein 1	P10711	6	6	18.3	18.3	33.88
Tcerg1	Isoform 3 of Transcription elongation regulator 1	Q8CGF7-3	1	1	1.3	1.3	116.05
Tchp	Trichoplein keratin filament-binding protein (Fragment)	F6Q720	1	1	7	7	25.937
Tex43	Testis-expressed protein 43 (Fragment)	F6YCE8	1	1	22.7	22.7	8.7958
Tgfbi	Transforming growth factor-beta-induced protein ig-h3	P82198	1	1	2	2	74.596
Tial1	Nucleolysin TIAR	Q921W2	4	4	11.7	11.7	41.53
Tjp1	Tight junction protein ZO-1	A0A0U1RPW2	1	1	1.2	1.2	127.25
Tln1	Talin-1	P26039	5	5	3	3	269.82
Tma7	Translation machinery-associated protein 7	Q8K003	6	6	40.6	40.6	7.0662
Tmcc3	Transmembrane and coiled-coil domains protein 3 (Fragment)	D3Z1L1	1	1	7.5	7.5	15.499
Tmco1	Calcium load-activated calcium channel (Fragment)	A0A0A6YVS2	1	1	4.5	4.5	22.283
Tmem19	Transmembrane protein 19	Q91W52	1	1	3.9	3.9	36.296
Tmem198	Transmembrane protein 198 (Fragment)	D3Z7R8	1	1	4	4	16.44
Tmem263	Transmembrane protein 263	Q9DAM7	1	1	17.4	17.4	11.549
Tmpo	Lamina-associated polypeptide 2, isoforms alpha/zeta	Q61033	1	1	2	2	75.167
Tmsb4x	Isoform Short of Thymosin beta-4	P20065-2	1	1	27.3	27.3	5.0526
Tpi1	Triosephosphate isomerase	P17751	3	3	12	12	32.191
Tppp3	Tubulin polymerization-promoting protein family member 3	Q9CRB6	1	1	5.1	5.1	18.965
Tpt1	Translationally-controlled tumor protein	D3YU75	2	2	14.5	14.5	15.481
Tra2a	Transformer-2 protein homolog alpha	A0A0N4SVC2	1	1	3.2	3.2	32.259
Trim40	Trim40 protein	B7ZWG4	1	1	9.4	9.4	24.251
Try10	MCG140784	Q792Z1	2	2	8.1	8.1	26.221
Ttn	Isoform 3 of Titin	A2ASS6-3	1	1	0.1	0.1	619.32
Tuba1c	Tubulin alpha-1C chain	P68373	9	1	28.5	2.9	49.909
Tubb5	Tubulin beta-5 chain	P99024	6	6	16.9	16.9	49.67
Uba1	Ubiquitin-like modifier-activating enzyme 1	Q02053	1	1	1	1	117.81
Ubap2l	Ubiquitin associated protein 2-like, isoform CRA_b	A0A0H2UH17	1	1	2.5	2.5	103.94
Ube2d3	Ubiquitin-conjugating enzyme E2 D3 (Fragment)	A0A0G2JE32	1	1	13.6	13.6	14.731
Ube2n	Ubiquitin-conjugating enzyme E2 N	P61089	1	1	7.2	7.2	17.138
Ube2v1	Isoform 2 of Ubiquitin-conjugating enzyme E2 variant 1	Q9CZY3-2	1	1	11.4	11.4	11.725
Ube3a	Ubiquitin-protein ligase E3A (Fragment)	A0A0J9YUY4	1	1	8.3	8.3	22.143
Uhrf1	Isoform 2 of E3 ubiquitin-protein ligase UHRF1	Q8VDF2-2	3	3	4.8	4.8	87.555
Vav2	Guanine nucleotide exchange factor VAV2	Q7TSI6	1	1	1.7	1.7	94.257
Vcl	Vinculin	Q64727	5	5	6.1	6.1	116.72
Vdac2	Voltage-dependent anion-selective channel protein 2 (Fragment)	G3UX26	1	1	3.5	3.5	30.446
Vim	Vimentin (Fragment)	A2AKJ2	2	2	20.9	20.9	14.85
Vmn2r125	Vomeronasal 2, receptor 125	D3Z3M1	1	1	6.5	6.5	43.037
Washc1	WASH complex subunit 1	Q8VDD8	1	1	1.9	1.9	51.658
Wbp2	WW domain-binding protein 2	P97765	1	1	3.8	3.8	28.032
Wwtr1	Isoform 2 of WW domain-containing transcription regulator protein 1	Q9EPK5-2	1	1	3.1	3.1	49.833
Yars	Tyrosine--tRNA ligase	A2A7S7	1	1	2	2	63.001
Ybx1	Nuclease-sensitive element-binding protein 1	P62960	8	3	30.1	22.7	35.73
Ybx2	Y box protein 2	B2RUF0	18	15	59.3	57.1	38.08
Ybx3	Y-box-binding protein 3	Q9JKB3	14	3	34.9	10	38.813
Ywhaz	14-3-3 protein zeta/delta	P63101	2	1	9	4.9	27.771
Zar1	Zygote arrest protein 1	Q80SU3	11	11	45.2	45.2	39.985
Zar1l	Zygote arrest 1-like	C3VD30	3	3	12.4	12.4	33.765
Zc3h11a	Zinc finger CCCH domain-containing protein 11A (Fragment)	A0A0A6YXI9	1	1	8.8	8.8	20.851
Zc3h13	Zinc finger CCCH domain-containing protein 13	E9Q784	1	1	1	1	203.75
Zfhx4	Zinc finger homeobox protein 4	E9Q5A7	1	1	0.4	0.4	395.43
Zfp106	Zinc finger protein 106 (Fragment)	E9PVH6	1	1	9.3	9.3	16.758
Zfp37	Zinc finger protein 37 (Fragment)	A0A1D5RLS9	1	1	17	17	10.746
Zfp407	Zinc finger protein 407 (Fragment)	S4R2G4	1	1	25	25	8.0833
Zfp462	Zinc finger protein 462	B1AWL2	1	1	0.5	0.5	282.71
Zfp668	Zinc finger protein 668 (Fragment)	D3Z404	1	1	13.3	13.3	13.231
Zgrf1	Protein ZGRF1	A0A0G2JGJ2	1	1	1.7	1.7	86.012
Zranb2	Zinc finger Ran-binding domain-containing protein 2	D3Z4U0	1	1	4.1	4.1	36.281
Zscan29	Zinc finger SCAN domains 29	B7ZCX1	1	1	5.3	5.3	24.235
Fam243	Uncharacterized protein C21orf140 homolog	Q8CDS7	1	1	5.6	5.6	29.347

## Sheet: Combined RBPome=1396
Dataset S1. List of the putative RNA binding proteins identified by RIC in mouse oocytes (Replicates 1 and 2 Combined)
Gene symbol	Gene name	First protein	Peptides	Unique peptides	Sequence coverage [%]	Unique sequence coverage [%]	Mol. weight [kDa]
1700009N14Rik	GTP-binding nuclear protein Ran	Q14AA6	1	1	4.6	1.5	24.357
1700012A03Rik	Putative uncharacterized protein	Q9DAF1	1	1	6.9	0.4	14.949
1700018B08Rik	RIKEN cDNA 1700018B08 gene (Fragment)	S4R173	1	1	4.8	0.4	21.624
2210010C04Rik	Putative uncharacterized protein	Q9CPN9	1	1	4.9	4.9	26.422
2210011C24Rik	RIKEN cDNA 2210011C24 gene (Fragment)	A0A087WQC3	1	1	11.2	9.7	9.0693
2610028H24Rik	RIKEN cDNA 2610028H24	G5E8K1	1	1	5.6	5.6	30.016
3110043O21Rik	MCG141727, isoform CRA_b	A2ANZ2	1	1	2.8	4.8	35.89
4921501E09Rik	RIKEN cDNA 4921501E09	A0A0R4J054	1	1	1	7.2	102.14
4921511C20Rik	Putative uncharacterized protein	Q8BVT7	1	1	1.9	0.9	53.74
4930402H24Rik	RIKEN cDNA 4930402H24 gene (Fragment)	F6W2S3	1	1	3.6	2.2	26.772
4930433I11Rik	RIKEN cDNA 4930433I11 gene	B2RX47	1	1	1.3	6.4	69.803
4930550L24Rik	MCG117379	Q99PA7	1	1	2.8	0.6	35.043
4932415D10Rik	RIKEN cDNA 4932415D10 gene	E9Q0G0	1	1	1.6	2.6	63.71
4933421I07Rik	Putative uncharacterized protein	Q9D420	1	1	4.2	0.5	25.178
6330408A02Rik	RIKEN cDNA 6330408A02 gene	A0A0R4J1C4	1	1	1.1	6.9	95.097
9130019O22Rik	MCG142067	G3X941	1	1	1.7	2	62.145
9530053A07Rik	RIKEN cDNA 9530053A07 gene	E9PVG8	1	1	0.3	2.9	280.23
Aard	Alanine and arginine-rich domain-containing protein	Q811W1	1	1	5.4	1	18.923
Aars	Alanine--tRNA ligase, cytoplasmic	Q8BGQ7	1	1	0.9	1	106.91
Abca8b	Isoform 2 of ATP-binding cassette sub-family A member 8-B	Q8K440-2	1	1	1	0.8	176.16
Abca9	ATP-binding cassette sub-family A member 9	Q8K449	1	1	0.6	0.7	183.11
Abcc10	Isoform 2 of Multidrug resistance-associated protein 7	Q8R4P9-2	1	1	0.6	0.7	159.64
Abcc6	Multidrug resistance-associated protein 6	Q9R1S7	1	1	1.4	1.4	164.86
Abcc8	ATP-binding cassette, sub-family C (CFTR/MRP), member 8 (Fragment)	A0A1B0GR95	1	1	12.3	6	7.8398
Abce1	ATP-binding cassette sub-family E member 1	P61222	1	1	1.5	1.5	67.314
Abcg1	ATP-binding cassette sub-family G member 1	Q64343	1	1	1.4	1.1	74.032
Abhd18	Isoform 3 of Protein ABHD18	Q8C1A9-3	1	1	4.7	0.9	21.867
Ablim1	Actin-binding LIM protein 1	E9Q9Q7	1	1	2.2	2.6	45.883
Acadvl	Very long-chain-specific acyl-CoA dehydrogenase, mitochondrial	B1AR28	1	1	1.4	4.3	68.55
Acat1	Acetyl-CoA acetyltransferase, mitochondrial	Q8QZT1	1	1	2.1	0.7	44.816
Acbd6	Acyl-CoA-binding domain-containing protein 6	Q9D061	1	1	3.9	0.5	30.887
Accsl	Isoform 2 of Probable inactive 1-aminocyclopropane-1-carboxylate synthase-like protein 2	Q3UX83-2	1	1	1.5	1.3	60.199
Aco2	Aconitate hydratase, mitochondrial	Q99KI0	1	1	1.2	0.6	85.462
Actg1	Actin, cytoplasmic 2	P63260	10	10	33.1	33.1	41.792
Actl11	Actin-like 11	Q9D5V1	1	1	0.7	0.4	130.8
Actr3	Actin-related protein 3	Q99JY9	1	1	2.2	0.6	47.357
Actr8	Actin-related protein 8	Q8R2S9	1	1	3	3	70.545
Adam24	Disintegrin and metalloproteinase domain-containing protein 24	Q9R160	1	1	1.2	0.3	85.053
Adam6b	A disintegrin and metallopeptidase domain 6B	Q6IMH7	1	1	1.2	1.1	85.35
Adamts4	A disintegrin and metalloproteinase with thrombospondin motifs 4	Q8BNJ2	1	1	1.2	0.9	90.069
Adarb1	Isoform 5 of Double-stranded RNA-specific editase 1	Q91ZS8-5	1	1	2.8	2.8	74.163
Adgrl3	Adhesion G protein-coupled receptor L3	D6RFB0	1	1	13.4	3	8.0305
Adh4	Alcohol dehydrogenase 4 (Fragment)	E0CYI4	1	1	4.2	3	23.255
Afap1	Actin filament-associated protein 1 (Fragment)	E9Q8X9	1	1	1.4	2.4	69.665
Aff3	AF4/FMR2 family member 3	F8WJA7	1	1	0.7	3.5	133.2
Aga	Aga protein	B7ZNK6	1	1	3.6	3.9	35.925
Agl	Amylo-1,6-glucosidase, 4-alpha-glucanotransferase	A0A0G2JGI9	1	1	0.7	7.8	145.13
Agpat3	1-acyl-sn-glycerol-3-phosphate acyltransferase gamma	Q9D517	1	1	2.4	0.5	43.295
Agrp	Agouti-related protein	P56473	1	1	6.9	1.5	14.432
Agxt2	Alanine--glyoxylate aminotransferase 2, mitochondrial	H7BWY3	1	1	1.7	1.9	60.1
Ahcyl2	Adenosylhomocysteinase	H3BKT5	1	1	2.2	2.1	45.055
Ak5	Adenylate kinase isoenzyme 5	Q920P5	1	1	1.2	1.2	63.322
Ak8	Adenylate kinase 8	Q32M07	1	1	2.3	1.3	55.072
Ak9	Adenylate kinase 9	G3UYQ4	1	1	0.5	2	219.53
Akap1	A-kinase anchor protein 1, mitochondrial	O08715	2	2	2.6	2.6	92.194
Akap13	A-kinase anchor protein 13 (Fragment)	A0A140LHQ3	1	1	2.1	6.4	47.038
Akap2	Isoform 5 of A-kinase anchor protein 2	O54931-5	2	2	1.7	1.7	84.076
Alb	Serum albumin	P07724	3	2	5.4	3.1	68.692
Aldh1a3	Aldehyde dehydrogenase family 1 member A3 (Fragment)	G3UWP3	1	1	3.2	2	30.357
Aldoart1	Fructose-bisphosphate aldolase	Q9CPQ9	3	3	10.4	17.2	39.284
Alg13	Putative bifunctional UDP-N-acetylglucosamine transferase and deubiquitinase ALG13	Q9D8C3	5	5	6.2	6.2	128.66
Alg5	Dolichyl-phosphate beta-glucosyltransferase	Q9DB25	1	1	2.8	0.4	36.79
Alx1	ALX homeobox protein 1	Q8C8B0	1	1	5.8	5.8	36.931
Alyref2	Isoform 2 of Aly/REF export factor 2	Q9JJW6-2	4	4	22.1	22.1	23.602
Amd1	S-adenosylmethionine decarboxylase proenzyme 1	P0DMN7	1	1	3.6	3.6	38.272
Amh	Anti-Mullerian hormone	Q5EC55	1	1	2	1.6	59.3
Amot	Angiomotin (Fragment)	B1AXE9	1	1	2.9	4.1	58.145
Ampd3	AMP deaminase 3	A0A1L1SRX2	1	1	1.2	5.5	89.567
Ank2	Isoform 3 of Ankyrin-2	Q8C8R3-3	1	1	0.9	0.8	117.43
Ankhd1	Ankyrin repeat and KH domain-containing 1 (Fragment)	F7C545	1	1	4.2	2.2	22.995
Ankib1	Ankyrin repeat and IBR domain-containing protein 1 (Fragment)	A0A0G2JEA0	1	1	1.1	8.3	92.617
Ankmy1	Ankyrin repeat and MYND domain-containing protein 1 (Fragment)	A0A1D5RM06	1	1	15.8	15.8	16.025
Ankrd11	Ankyrin repeat domain-containing protein 11	E9Q4F7	1	1	0.3	2.5	296.18
Ankrd26	Ankyrin repeat domain-containing protein 26	D3Z482	1	1	0.5	3.2	192.22
Ankrd55	Ankyrin repeat domain-containing protein 55	Q8BYH9	1	1	7.7	7.7	24.177
Ankub1	Protein ANKUB1	A0A0G2JE12	1	1	1.8	8.4	56.954
Ano8	Anoctamin	A0A1L1SR96	1	1	1.7	1.7	123.99
Anpep	Aminopeptidase N	P97449	1	1	0.9	1.4	109.65
Anxa2	Annexin (Fragment)	B0V2N8	2	2	10.8	10.8	19.596
Aox1	Aldehyde oxidase 1	G3X8P9	1	1	0.8	2	146.65
Aox4	Aldehyde oxidase 4	Q3TYQ9	1	1	0.7	1.3	148.28
Ap1m1	AP-1 complex subunit mu-1 (Fragment)	S4R1Q4	1	1	13.1	13.1	12.592
Ap4b1	AP complex subunit beta	A0A0G2JFY6	1	1	1.6	8.1	64.332
Api5	Apoptosis inhibitor 5	O35841	1	1	1.8	1.8	56.784
Apoa1	Apolipoprotein A-I (Fragment)	A0A1L1STX7	1	1	11.5	11.5	14.143
Aqp8	Aquaporin-8	P56404	1	1	6.1	1.5	27.797
Ar	Androgen receptor	P19091	1	1	1.4	1.4	98.193
Arel1	Apoptosis-resistant E3 ubiquitin protein ligase 1	E9PZX5	1	1	1.8	2.7	57.65
Arfgef1	Brefeldin A-inhibited guanine nucleotide-exchange protein 1	G3X9K3	1	1	0.5	1.9	208.5
Arhgap10	Isoform 4 of Rho GTPase-activating protein 10	Q6Y5D8-4	1	1	1.3	1	77.237
Arhgap20	Rho GTPase-activating protein 20	D3YUH8	1	1	0.8	3.7	127.76
Arhgap31	Rho GTPase-activating protein 31	A6X8Z5	1	1	0.6	4.4	155.27
Arhgap5	Rho GTPase-activating protein 5	E9PYT0	1	1	0.6	2.7	172.47
Arhgap6	Isoform 2 of Rho GTPase-activating protein 6	O54834-2	1	1	3.8	1.8	72.712
Arhgef19	Rho guanine nucleotide exchange factor 19 (Fragment)	A2A829	1	1	10.5	10.5	16.352
Arl9	ADP-ribosylation factor-like 9	Q6IMB2	1	1	9	1.1	15.066
Arnt2	Isoform 2 of Aryl hydrocarbon receptor nuclear translocator 2	Q61324-2	1	1	1.3	1.2	76.822
Arpin	Arpin	Q9D0A3	1	1	5.3	5.3	25.193
Arvcf	Isoform 4 of Armadillo repeat protein deleted in velo-cardio-facial syndrome homolog	P98203-4	1	1	1	1.4	97.164
Asb2	Ankyrin repeat and SOCS box protein 2	Q8K0L0	1	1	4.7	4.7	70.22
Ascc3	Activating signal cointegrator 1 complex subunit 3	E9PZJ8	1	1	0.4	2.7	250.55
Ash1l	Histone-lysine N-methyltransferase ASH1L	Q99MY8	1	1	0.4	0.4	331.33
Aspm	Abnormal spindle-like microcephaly-associated protein homolog	Q8CJ27	1	1	0.3	0.8	364.21
Asxl3	Isoform 2 of Putative Polycomb group protein ASXL3	Q8C4A5-2	1	1	0.4	0.8	237.51
Atad3a	ATPase family, AAA domain-containing 3A (Fragment)	H3BK90	1	1	4.1	1.9	24.807
Atad5	ATPase family AAA domain-containing protein 5	Z4YKQ9	1	1	1.1	1.1	203.62
Atn1	Atrophin-1 (Fragment)	D3YYE6	1	1	7.1	7.1	19.689
Atp13a2	Cation-transporting ATPase (Fragment)	E9PYX5	1	1	0.9	2.7	104.96
Atp1a1	Sodium/potassium-transporting ATPase subunit alpha-1	Q8VDN2	2	2	1.4	1.4	112.98
Atp2a3	Calcium-transporting ATPase	B1ATS4	1	1	0.9	4.2	107.6
Atp2b2	Calcium-transporting ATPase	S4R1C4	1	1	0.8	2.1	127.3
Atp5a1	ATP synthase subunit alpha	D3Z6F5	3	3	5.4	5.4	54.594
Atp5c1	ATP synthase subunit gamma, mitochondrial (Fragment)	A2AKV0	3	3	33.7	33.7	10.955
Atp6v1g1	V-type proton ATPase subunit G 1	Q9CR51	2	2	13.6	10.3	13.724
Atp7a	Copper-transporting ATPase 1	A2AG68	1	1	0.6	4.9	162.03
Atpif1	ATPase inhibitor, mitochondrial	E9PV44	1	1	12.2	2.9	8.7887
Atrn	Attractin	Q9WU60	1	1	0.6	0.2	158.06
Atxn7l1	Ataxin 7-like 1	B2RW07	1	1	1.2	3.9	78.022
AW822073	Expressed sequence AW822073	A0A0N4SUK1	1	1	1.4	7.4	71.351
Axdnd1	Axonemal dynein light chain domain-containing protein 1 (Fragment)	J3QNG8	1	1	1.9	5.9	54.973
BC030500	CDNA sequence BC030500	Q8K0R8	1	1	16.3	16.3	13.323
BC030870	CDNA sequence BC030870	Q3V2G4	1	1	12.7	1.2	8.5136
Bcar1	Isoform Cas-A of Breast cancer anti-estrogen resistance protein 1	Q61140-2	1	1	1	1.2	94.391
Bcl2l1	Bcl-2-like protein 1 (Fragment)	A2AHX9	1	1	5.8	4.9	17.127
Bdnf	Brain-derived neurotrophic factor	A2AII2	1	1	7.4	4.9	29.177
Bgn	Biglycan	P28653	1	1	1.9	1.9	41.639
Bhmt	Betaine--homocysteine S-methyltransferase 1	O35490	1	1	2.5	2.5	45.02
Bin2	Bridging integrator 2	S4R2J8	1	1	1.9	1.9	50.891
Bod1l	Isoform 2 of Biorientation of chromosomes in cell division protein 1-like 1	E9Q6J5-2	1	1	0.3	2.4	322.3
Brca2	Breast cancer type 2 susceptibility protein homolog (Fragment)	A0A0J9YVI7	1	1	1.5	1.5	109.85
Bre	BRCA1-A complex subunit BRE	D3Z7P0	1	1	2.3	3.1	43.749
Btaf1	B-TFIID TATA-box-binding protein-associated factor 1	E9QAE3	1	1	2.2	2.3	207.05
Btbd9	BTB/POZ domain-containing protein 9	Q8C726	1	1	1.5	0.8	69.147
Btf3	Isoform 2 of Transcription factor BTF3	Q64152-2	2	2	15.4	15.4	17.699
C2cd5	C2 domain-containing protein 5	E9Q026	1	1	0.8	7.3	109.9
C330027C09Rik	RIKEN cDNA C330027C09 gene	D3Z7B5	1	1	1	3.1	102.13
Cacna1a	Voltage-dependent P/Q-type calcium channel subunit alpha	E9Q1R5	1	1	0.4	2.6	262.16
Cacna1d	Isoform 2 of Voltage-dependent L-type calcium channel subunit alpha-1D	Q99246-3	1	1	0.4	0.6	243.2
Cacybp	Calcyclin-binding protein	Q9CXW3	1	1	4.8	4.8	26.51
Cadps	Calcium-dependent secretion activator 1	K4DI76	1	1	0.7	1.9	153.06
Calb2	Calbindin 2, isoform CRA_a	Q8CCS7	1	1	3.7	1.4	28.122
Calcoco2	Calcium-binding and coiled-coil domain-containing protein 2	G8JL78	1	1	2.9	5.3	37.556
Cald1	Caldesmon 1	Q8VCQ8	8	8	16.4	16.4	60.452
Camk1g	Calcium/calmodulin-dependent protein kinase type 1G	E9Q679	1	1	3.9	3.9	41.419
Camk2b	Calcium/calmodulin-dependent protein kinase type II subunit beta	Q5SVI9	1	1	1.9	1.6	54.103
Camsap1	Calmodulin-regulated spectrin-associated protein 1 (Fragment)	A2AHC4	1	1	0.8	8.9	119.73
Capn6	Calpain-6	O35646	1	1	1.4	1.8	74.542
Caprin1	Caprin-1	Q60865	2	2	2.4	11	78.168
Casp8ap2	CASP8-associated protein 2	Q9WUF3	1	1	0.5	0.2	219.09
Cast	Isoform 3 of Calpastatin	P51125-3	1	1	1.6	1.6	79.694
Cat	Catalase	A2AL20	1	1	5.7	5.7	19.677
Cbr2	Carbonyl reductase [NADPH] 2	P08074	1	1	3.7	1.7	25.958
Cbx3	Chromobox protein homolog 3	D3Z1A9	1	1	19.7	3.3	8.0862
Cc2d1a	Coiled-coil and C2 domain-containing protein 1A	E9PX94	1	1	1	2.8	98.642
Ccdc15	Coiled-coil domain-containing protein 15	Q8C9M2	1	1	1.1	0.8	93.526
Ccdc171	Coiled-coil domain-containing protein 171	E9Q1U1	1	1	0.7	2.6	152.31
Ccdc172	Isoform 2 of Coiled-coil domain-containing protein 172	Q810N9-2	1	1	4.5	1	23.509
Ccdc175	Coiled-coil domain-containing protein 175	E9PVB3	1	1	1.1	2.9	97.121
Ccdc177	Coiled-coil domain-containing protein 177	Q3UHB8	1	1	3.1	1.3	79.856
Ccdc18	Isoform 2 of Coiled-coil domain-containing protein 18	Q640L5-2	1	1	2.2	1.1	47.555
Ccdc180	Coiled-coil domain-containing 180 (Fragment)	F6QNN0	1	1	0.6	2.3	174.81
Ccdc186	Coiled-coil domain-containing protein 186 (Fragment)	F7CUD4	1	1	4.7	2.2	21.663
Ccdc47	Coiled-coil domain-containing protein 47 (Fragment)	B1AR93	1	1	6.5	6.5	16.285
Ccdc70	Coiled-coil domain-containing protein 70	Q9D9B0	1	1	7.6	7.6	27.598
Ccdc88a	Isoform 3 of Girdin	Q5SNZ0-3	1	1	0.8	0.8	205.97
Ccl17	C-C motif chemokine	F6R5P4	1	1	8.7	2.2	11.539
Ccna2	Cyclin-A2	A0A0G2JEY1	1	1	3.2	8.2	32.543
Ccpg1os	Cell cycle progression 1, opposite strand	V9GXK1	1	1	9.8	0.1	13.713
Cct3	T-complex protein 1 subunit gamma	Q3U0I3	3	3	6.9	6.9	58.278
Cct6a	T-complex protein 1 subunit zeta	P80317	1	1	2.4	2.4	58.004
Cd53	Leukocyte surface antigen CD53	Q61451	1	1	17.8	1.1	24.164
Cdc42bpa	Serine/threonine-protein kinase MRCK alpha	H7BX44	1	1	0.9	0.9	185.78
Cdc5l	Cell division cycle 5-like protein	Q6A068	1	1	1.1	1.1	92.188
Cdhr3	Cadherin-related family member 3	Q8BL00	1	1	1.1	0.9	92.083
Cdk11b	Cyclin-dependent kinase 11B	A2A9P6	1	1	1.2	5.1	87.319
Cdk19	Cyclin-dependent kinase 19	A0A1L1SRF1	1	1	5.5	5.5	19.266
Cdk5rap2	CDK5 regulatory subunit-associated protein 2 (Fragment)	Q5SP75	1	1	2.6	2.6	44.112
Cdkl3	Cyclin-dependent kinase-like 3 (Fragment)	F6RBI5	1	1	4	4.2	25.087
Cdyl2	Chromodomain Y-like protein 2	Q9D5D8	1	1	1.8	0.5	56.141
Ceacam20	Carcinoembryonic antigen-related cell adhesion molecule 20 (Fragment)	A0A140LJ85	1	1	7	6.1	14.066
Cebpb	Isoform 3 of CCAAT/enhancer-binding protein beta	P28033-2	1	1	6.9	6.9	15.597
Cebpg	CCAAT/enhancer-binding protein gamma	P53568	1	1	10	10	16.399
Celf1	CUG triplet repeat, RNA binding protein 1, isoform CRA_b	A0A0R4J0T5	6	5	13.1	11.1	52.178
Celf2	CUGBP Elav-like family member 2	A0A0R4J2B0	3	3	6.1	18.3	46.607
Cenpj	Centromere protein J	Q569L8	1	1	0.7	1.2	153.08
Cep131	5-azacytidine induced gene 1	B1AXI9	1	1	0.8	4	120.23
Cep162	Centrosomal protein of 162 kDa	Q6ZQ06	1	1	1.1	1	160.85
Cep250	Centrosome-associated protein CEP250	E9Q5A8	1	1	0.4	4.5	278.84
Cep41	Centrosomal protein of 41 kDa (Fragment)	D3Z672	1	1	12.2	3.2	9.0996
Cep57	Centrosomal protein of 57 kDa	D6RH89	1	1	4.3	3.8	24.165
Cfap43	Cilia and flagella-associated protein 43	E9Q7R9	1	1	0.5	2.4	193.42
Cfap52	Isoform 2 of Cilia- and flagella-associated protein 52	Q5F201-2	1	1	3.2	1.2	37.367
Cfap57	Cilia- and flagella-associated protein 57	Q9D180	1	1	0.7	0.5	144.93
Cfap69	Cilia- and flagella-associated protein 69 (Fragment)	F6S241	1	1	1.9	8	54.187
Cfap74	Cilia- and flagella-associated protein 74	G3UWF6	1	1	7	2	14.935
Cfl1	Cofilin-1	F8WGL3	5	5	14.1	14.1	24.576
Cftr	Cystic fibrosis transmembrane conductance regulator	F6U9G7	1	1	1.7	2.9	60.606
Cggbp1	CGG triplet repeat-binding protein 1	Q8BHG9	2	2	10.8	10.8	18.761
Chchd7	Coiled-coil-helix-coiled-coil-helix domain-containing protein 7	D6REE9	1	1	23.1	23.1	4.4422
Chd2	Chromodomain-helicase-DNA-binding protein 2	E9PZM4	1	1	0.7	0.7	210.8
Chd8	Chromodomain-helicase-DNA-binding protein 8 (Fragment)	F7AL76	2	2	0.9	12.4	263.84
Chdh	Choline dehydrogenase, mitochondrial	Q8BJ64	1	1	1.5	1	66.414
Chek2	Serine/threonine-protein kinase Chk2	Q9Z265	1	1	1.6	0.2	61.088
Chfr	Isoform 4 of E3 ubiquitin-protein ligase CHFR	Q810L3-4	1	1	1.7	1	57.925
Chia	Acidic mammalian chitinase	Q91XA9	1	1	1.9	0.6	52.003
Chmp1a	Charged multivesicular body protein 1a	Q921W0	2	2	8.7	8.7	21.607
Chmp4b	Charged multivesicular body protein 4b	Q9D8B3	5	5	22.3	22.3	24.936
Chmp5	Charged multivesicular body protein 5	Q9D7S9	1	1	7.3	7.3	24.575
Chordc1	Cysteine and histidine-rich domain-containing protein 1	A0A1L1STQ1	1	1	13.3	13.3	12.909
Chrd	Chordin	Q9Z0E2	1	1	0.9	0.2	101.51
Chtf8	Chromosome transmission fidelity protein 8 homolog isoform 2	H3BL81	1	1	8.8	1.9	11.242
Chtop	Chromatin target of PRMT1 protein	E9PW20	2	2	12.8	12.8	22.106
Cirbp	Cold-inducible RNA-binding protein	P60824	1	1	6.4	6.4	18.607
Cisd1	CDGSH iron-sulfur domain-containing protein 1	Q91WS0	1	1	13.9	13.9	12.097
Clec2g	C-type lectin domain family 2 member G	Q9D676	1	1	7.1	0.4	30.884
Clic5	Chloride intracellular channel protein 5	Q8BXK9	1	1	3.6	0.9	28.287
Clock	Circadian locomoter output cycles protein kaput	A0A0J9YU61	1	1	1.1	7.7	96.264
Clu	Clusterin (Fragment)	E9Q2G2	1	1	4.3	2.5	23.651
Cmya5	Cardiomyopathy-associated protein 5	E9QLJ0	1	1	0.2	2.3	405.57
Cnbp	Cellular nucleic acid-binding protein	A0A0N4SVS6	3	3	24	24	18.799
Cngb1	Cyclic nucleotide-gated channel beta 1	E9PXX0	1	1	1	2.9	97.042
Cnn1	Calponin (Fragment)	A0A1L1SUB2	1	1	5.6	5.5	25.912
Cnn2	Calponin	D3Z7R6	2	2	12.4	13.2	28.958
Cnn3	Calponin	A0A0G2JDV8	1	1	5.6	5.6	31.395
Cnnm2	Isoform 2 of Metal transporter CNNM2	Q3TWN3-2	1	1	1.1	1.3	94.435
Cntln	Isoform 4 of Centlein	A2AM05-4	1	1	0.6	4.8	160.66
Cntnap4	Contactin-associated protein-like 4	D3YWB9	1	1	0.7	3.6	144.76
Cog8	Conserved oligomeric Golgi complex subunit 8 (Fragment)	M0QW66	1	1	9.1	1.8	11.351
Col13a1	Collagen alpha-1(XIII) chain	D3Z7B8	1	1	1.3	3.1	65.617
Col1a2	Collagen alpha-2(I) chain	Q01149	1	1	3.1	1.4	129.56
Col6a2	Collagen alpha-2(VI) chain	D3Z7D5	1	1	1.1	1.1	98.987
Col6a3	Collagen, type VI, alpha 3	J3QQ16	1	1	0.4	9.2	288.69
Col6a4	Collagen alpha-4(VI) chain	A2AX52	1	1	0.4	4.6	250.8
Comtd1	Catechol O-methyltransferase domain-containing protein 1	H3BJ37	1	1	4.5	1.9	22.215
Coq2	4-hydroxybenzoate polyprenyltransferase, mitochondrial (Fragment)	F7CDY3	1	1	7.2	2.2	13.288
Coro2b	Coronin-2B (Fragment)	G3V005	1	1	10.7	10.7	13.623
Cpeb1	Cytoplasmic polyadenylation element binding protein 1	Q059Z2	14	1	39.5	3.6	61.988
Cpsf6	Cleavage and polyadenylation-specificity factor subunit 6 (Fragment)	H3BKW0	1	1	7.7	1.9	21.248
Cpsf7	Isoform 2 of Cleavage and polyadenylation specificity factor subunit 7	Q8BTV2-2	1	1	2.4	2.4	51.056
Crebrf	CREB3 regulatory factor (Fragment)	B8JJI3	1	1	6.6	3.8	16.133
Cript	Cysteine-rich PDZ-binding protein (Fragment)	F6TQQ9	1	1	15.5	15.5	11.912
Crocc2	Ciliary rootlet coiled-coil, rootletin family member 2	F6XLV1	1	1	0.5	0.5	186.63
Csde1	Cold shock domain-containing protein E1	Q91W50	5	5	8.5	8.5	88.79
Csf1	Macrophage colony-stimulating factor 1 (Fragment)	D3Z090	1	1	4.9	3.4	21.349
Csn1s1	Alpha-S1-casein (Fragment)	A0A0G2JEN3	1	1	10.8	10.8	14.963
Csnk2b	Casein kinase II subunit beta	G3UXG7	1	1	5.5	5.5	18.926
Csrp1	Cysteine and glycine-rich protein 1	P97315	3	3	14	14	20.583
Csrp2	Cysteine and glycine-rich protein 2	P97314	2	2	10.4	10.4	20.926
Cstf2t	Cleavage stimulation factor subunit 2 tau variant	Q8C7E9	1	1	1.4	0.8	65.862
Ctcf	Transcriptional repressor CTCF	Q61164	1	1	1.2	1.2	83.745
Ctnna1	Catenin alpha-1	P26231	2	2	1.3	1.3	100.11
Ctnnb1	Catenin beta-1 (Fragment)	D3Z7S6	1	1	40.5	40.5	4.6241
Cul2	Cullin-2 (Fragment)	E0CYT5	1	1	1.5	3	67.718
Cul5	Cullin-5	E9Q6Z0	1	1	1.4	2.9	75.952
Cux2	Homeobox protein cut-like 2	P70298	1	1	0.6	1.4	154.66
Cxx1c	CAAX box 1C	Q9D6I0	1	1	9.8	0.4	13.578
Cxxc1	CXXC-type zinc finger protein 1	Q9CWW7	1	1	1.4	0.5	76.166
Cxxc4	CXXC-type zinc finger protein 4	Q6NXI8	1	1	4.5	1.1	20.978
Cycs	Cytochrome c, somatic	P62897	7	7	58.1	58.1	11.605
Cyct	Cytochrome c, testis-specific	P00015	2	2	14.3	12.2	11.713
Cyp1a1	Cytochrome P450 1A1	P00184	1	1	1.7	1.7	59.229
Cysltr2	Cysteinyl leukotriene receptor 2	Q920A1	1	1	2.9	0.6	35.212
D6Ertd527e	DNA segment, Chr 6, ERATO Doi 527,-expressed	F7D6F6	1	1	9.7	7.4	46.846
Daam2	Disheveled-associated activator of morphogenesis 2	Q80U19	1	1	1	1	128.37
Dazap1	DAZ associated protein 1, isoform CRA_b	Q3UGB5	1	1	2.7	2.7	43.157
Dazl	Deleted in azoospermia-like	Q64368	3	3	12.8	12.8	33.312
Dcaf12l2	DDB1- and CUL4-associated factor 12-like protein 2	Q8BGW4	1	1	1.9	1	51.622
Dctn1	Dynactin subunit 1	D3YX34	1	1	0.8	3.6	126.82
Ddias	DNA damage-induced apoptosis suppressor protein	E9QLR9	1	1	1	2.3	100.11
Ddr2	Discoidin domain-containing receptor 2	Q62371	1	1	1.6	1.6	96.481
Ddx17	Probable ATP-dependent RNA helicase DDX17	Q501J6	2	2	3.5	11	72.399
Ddx20	Probable ATP-dependent RNA helicase DDX20	Q9JJY4	1	1	1.1	0.3	91.709
Ddx24	ATP-dependent RNA helicase DDX24	F8WJA0	1	1	1	2	101.37
Ddx27	MCG14602, isoform CRA_b (Fragment)	H3BLJ6	1	1	2.9	1.9	33.952
Ddx3x	ATP-dependent RNA helicase DDX3X	Q62167	6	5	11	9.4	73.101
Ddx3y	ATP-dependent RNA helicase DDX3Y	A0A087WQV7	1	1	97.6	9.4	4.3136
Ddx46	Probable ATP-dependent RNA helicase DDX46	F8WHR6	1	1	0.9	2.1	117
Ddx6	Probable ATP-dependent RNA helicase DDX6	P54823	8	8	21.7	21.7	54.191
Dek	Protein DEK (Fragment)	E9Q8Y1	1	1	5.9	5.9	23.048
Dennd6b	Protein DENND6B	Q9D9V7	1	1	1.5	0.4	66.587
Des	Desmin	P31001	1	1	1.9	1.6	53.497
Dgka	Diacylglycerol kinase alpha	O88673	1	1	1.2	1.7	82.761
Dhx32	DEAH (Asp-Glu-Ala-His) box polypeptide 32, isoform CRA_b	D3Z4E3	1	1	1.5	3.2	68.811
Diaph3	Protein diaphanous homolog 3	F8WIG5	1	1	0.8	2.1	133.71
Dimt1	Probable dimethyladenosine transferase	Q9D0D4	1	1	2.9	0.5	35.274
Dip2c	Dip2c protein	B7ZMZ7	1	1	0.9	0.9	167.24
Dis3l2	DIS3-like exonuclease 2	Q8CI75	1	1	1	0.8	97.774
Dld	Dihydrolipoyl dehydrogenase, mitochondrial	O08749	1	1	2.2	2.2	54.272
Dlg5	Discs, large homolog 5 (Drosophila) (Fragment)	F6VMK9	1	1	3.9	2.3	25.54
Dlgap4	Disks large-associated protein 4	B7ZNS2	1	1	1.3	4	106.17
Dlst	Isoform 2 of Dihydrolipoyllysine-residue succinyltransferase component of 2-oxoglutarate dehydrogenase complex, mitochondrial	Q9D2G2-2	1	1	4.5	0.5	22.23
Dmap1	DNA methyltransferase 1-associated protein 1	Q9JI44	1	1	2.6	0.4	53.129
Dmd	Dystrophin	P11531	1	1	0.2	1.7	425.83
Dnaaf2	Isoform 2 of Protein kintoun	Q8BPI1-2	1	1	1.2	0.9	84.604
Dnaaf5	Dynein assembly factor 5, axonemal	B9EJR8	1	1	1.1	3.8	93.85
Dnah10	Dynein, axonemal, heavy chain 10	F7ABZ6	1	1	0.2	3.5	522.69
Dnah3	Dynein heavy chain 3, axonemal (Fragment)	A0A140LI99	1	1	0.9	6.2	110.98
Dnah8	Isoform 2 of Dynein heavy chain 8, axonemal	Q91XQ0-2	1	1	1	0.6	480.15
Dnah9	Dynein, axonemal, heavy chain 9 (Fragment)	B7FAT5	1	1	5.4	5.4	30.972
Dnaja2	DnaJ homolog subfamily A member 2	Q9QYJ0	1	1	3.2	3.2	45.745
Dnajc2	DnaJ homolog subfamily C member 2	E9Q9H2	1	1	2.9	2.9	63.44
Dnajc21	DnaJ homolog subfamily C member 21 (Fragment)	F6QYD2	1	1	2.4	2.4	44.095
Dnajc24	DnaJ homolog subfamily C member 24 (Fragment)	F7CGC9	1	1	7.8	5.4	13.067
Dnm1l	Isoform 2 of Dynamin-1-like protein	Q8K1M6-2	1	1	1.3	0.8	80.211
Dnmbp	Dynamin-binding protein	A0A1D5RLY0	1	1	1.1	1.1	143.18
Dnmt1	DNA (cytosine-5)-methyltransferase	J3QNW0	3	3	2.4	2.4	169.95
Dntt	Isoform TDT-S of DNA nucleotidylexotransferase	P09838-2	1	1	1.8	1.7	58.265
Dnttip1	Deoxynucleotidyltransferase terminal-interacting protein 1	Q99LB0	1	1	2.7	0.6	36.852
Dock2	Dedicator of cytokinesis protein 2	D6RGU3	1	1	1.2	3	83.579
Dpy30	Protein dpy-30 homolog	Q99LT0	1	1	11.1	11.1	11.213
Dpysl2	Dihydropyrimidinase-related protein 2	O08553	1	1	1.7	1.7	62.277
Dpysl5	Dihydropyrimidinase-related protein 5	Q3SYJ1	1	1	9.3	1.3	10.586
Drc3	Dynein regulatory complex subunit 3	F6Q537	2	2	5.4	5.4	60.857
Dsel	Dermatan-sulfate epimerase-like protein	Q0VBN2	1	1	0.7	1.4	138.87
Dsg1c	Isoform 2 of Desmoglein-1-gamma	Q7TSF0-2	2	2	4.4	4.4	48.464
Dtymk	Isoform Short of Thymidylate kinase	P97930-2	1	1	11.2	1.4	8.9472
Dus3l	tRNA-dihydrouridine(47) synthase [NAD(P)(+)]	A0A0R4IZY9	1	1	1.4	7.3	71.15
Dync1i2	Cytoplasmic dynein 1 intermediate chain 2	A2BFF8	1	1	3.4	4.5	68.265
Dync1li1	Cytoplasmic dynein 1 light intermediate chain 1	Q8R1Q8	1	1	3.3	3.3	56.614
Dync1li2	Cytoplasmic dynein 1 light intermediate chain 2 (Fragment)	A0A1D5RMC1	1	1	3.9	5.6	45.24
Dynll2	Dynein light chain 2, cytoplasmic	Q9D0M5	1	1	12.4	12.4	10.35
Dynlrb1	Dynein light chain roadblock-type 1	A2AVR9	1	1	9.6	9.6	11.928
E330017A01Rik	Ferritin	Q8BU47	1	1	7.3	7.3	22.023
E330034G19Rik	RIKEN cDNA E330034G19 gene (Fragment)	E9Q3J0	1	1	4.1	3	26.63
Ebna1bp2	Probable rRNA-processing protein EBP2 (Fragment)	A2ACZ1	1	1	4.3	4.3	21.611
Edf1	Endothelial differentiation-related factor 1	Q9JMG1	3	3	23	23	16.369
Edn3	Endothelin-3	E0CZ86	1	1	5.4	3	18.636
Eef1a1	Elongation factor 1-alpha 1	P10126	14	14	32.3	32.3	50.113
Eef1g	Elongation factor 1-gamma	Q9D8N0	1	1	2.3	2.3	50.06
Eef2	Elongation factor 2	P58252	3	3	4	4	95.313
Efcab12	BC060267 protein	I6L9E6	1	1	2.3	1.9	45.052
Efcab8	EF-hand calcium-binding domain-containing protein 8 (Fragment)	H3BJ05	1	1	12.8	1.9	15.37
Efhd1	EF-hand domain-containing protein D1	Q9D4J1	1	1	3.8	0.5	26.999
Egr2	E3 SUMO-protein ligase EGR2	D3Z3K7	1	1	10.4	3.2	43.798
Egr4	Early growth response protein 4	Q9WUF2	1	1	1.9	0.2	49.553
Ehd2	EH domain-containing protein 2	Q8BH64	2	2	2.6	10.8	61.174
Eif2b1	Translation initiation factor eIF-2B subunit alpha	A0A0G2JEF1	1	1	34.9	34.9	4.8757
Eif2s1	Eukaryotic translation initiation factor 2 subunit 1	Q6ZWX6	1	1	3.5	3.5	36.108
Eif2s2	Eukaryotic translation initiation factor 2 subunit 2 (Fragment)	E0CXJ3	2	2	29.7	29.7	13.625
Eif3a	Eukaryotic translation initiation factor 3 subunit A	P23116	1	1	0.7	1.7	161.93
Eif3c	Eukaryotic translation initiation factor 3 subunit C (Fragment)	M0QWV3	2	2	7.6	7.6	28.579
Eif3g	Eukaryotic translation initiation factor 3 subunit G	Q9Z1D1	1	1	7.8	7.8	35.638
Eif3j1	Eukaryotic translation initiation factor 3 subunit J-A	Q3UGC7	1	1	4.2	4.2	29.343
Eif4a1	Eukaryotic initiation factor 4A-I	P60843	2	2	7.4	7.4	46.153
Eif4b	Eukaryotic translation initiation factor 4B	Q8BGD9	1	1	2.5	2.5	68.839
Eif4e1b	Eukaryotic translation initiation factor 4E type 1B (Fragment)	E9Q8Z2	1	1	8.2	8.2	15.504
Eif4enif1	Isoform 2 of Eukaryotic translation initiation factor 4E transporter	Q9EST3-2	11	11	16.9	16.9	105.39
Eif4g1	Eukaryotic translation initiation factor 4 gamma 1 (Fragment)	A0A0J9YUL1	1	1	7.8	7.8	13.341
Eif4g2	Eukaryotic translation initiation factor 4 gamma 2	F7CBP1	1	1	1	2.2	97.888
Eif4h	Isoform Short of Eukaryotic translation initiation factor 4H	Q9WUK2-2	4	4	31.6	18.8	25.186
Eif5a	Eukaryotic translation initiation factor 5A-1	P63242	3	3	35.1	35.1	16.832
Elavl1	ELAV-like protein 1	P70372	4	4	16.3	16.3	36.169
Elavl2	ELAV-like protein	B1AXZ4	17	17	42.8	97.6	42.531
Elf3	Isoform 2 of ETS-related transcription factor Elf-3	Q3UPW2-2	1	1	2.4	1.3	42.059
Eloa	Elongin-A	Q8CB77	1	1	1.9	1.9	87.16
Eml6	Echinoderm microtubule-associated protein-like 6	Q5SQM0	1	1	0.5	1.2	217.94
Eno1	Alpha-enolase (Fragment)	B0QZL1	3	3	12.2	12.2	23.935
Ensa	Isoform 2 of Alpha-endosulfine	P60840-2	2	2	24.8	24.8	12.921
Epb41	Protein 4.1 (Fragment)	A0A1D5RLV1	1	1	3.2	5.8	53.898
Epha5	Epha5 protein	Q6PFV6	1	1	1.1	2.9	91.045
Epha7	Eph receptor A7, isoform CRA_b	A2BDQ4	1	1	0.8	4.6	111.39
Ephx3	Epoxide hydrolase 3	G3XA19	1	1	3.6	3.6	46.774
Eps15l1	Isoform 3 of Epidermal growth factor receptor substrate 15-like 1	Q60902-3	1	1	1.3	1.2	75.877
Eps8	Epidermal growth factor receptor kinase substrate 8	Q08509	1	1	2.1	2.1	91.736
Erc2	Isoform 3 of ERC protein 2	Q6PH08-3	1	1	0.9	1.1	115.5
Ercc6l2	DNA excision repair protein ERCC-6-like 2 (Fragment)	G8JL31	1	1	2.4	2.4	65.361
Erh	Enhancer of rudimentary homolog	P84089	1	1	15.4	15.4	12.259
Erich3	Glutamate-rich 3	Q8BVT3	1	1	2.9	2.9	58.955
Ero1a	ERO1-like protein alpha	Q8R180	1	1	3	0.7	54.084
Esco1	Isoform 3 of N-acetyltransferase ESCO1	Q69Z69-3	1	1	1.3	1.1	77.306
Espn	Espin	B1AWQ3	1	1	1.3	6.1	91.785
Esrp1	Epithelial-splicing regulatory protein 1	Z4YJI3	10	10	22.3	22.3	73.197
Evi5	Ecotropic viral integration site 5 protein (Fragment)	E9PWR7	1	1	1.4	2.8	76.629
Ewsr1	RNA-binding protein EWS	Q5SUT0	2	2	4.7	4.7	64.988
Exoc5	Exocyst complex component 5 (Fragment)	E0CYX2	1	1	4.5	3	23.366
Fam118b	Protein FAM118B (Fragment)	A0A1L1SQJ7	1	1	20	5.6	5.3701
Fam134c	Protein FAM134C	Q9CQV4	1	1	1.9	0.5	51.637
Fam183b	Protein FAM183B	A0A0R4J0N6	1	1	7.7	7	13.911
Fam184a	Family with sequence similarity 184, member A (Fragment)	F6TU77	1	1	1	2.8	117.1
Fam19a2	Expressed sequence AI851790	A0A0R4J0M7	1	1	6.7	7	15.121
Fam227b	Protein FAM227B	E9PUC3	1	1	1.7	2.9	62.936
Fam243	Uncharacterized protein C21orf140 homolog	Q8CDS7	1	1	5.6	5.6	29.347
Fam3c	Protein FAM3C	E9Q8C5	1	1	12.1	12.1	10.704
Fam47c	Family with sequence similarity 47, member A	Q14BE7	1	1	2.1	1.4	50.616
Fam60a	Protein FAM60A	A0A0N4SW91	1	1	20.5	7.4	5.237
Fam63a	Ubiquitin carboxyl-terminal hydrolase MINDY-1 (Fragment)	A0A0G2JDK1	1	1	40.9	8.4	2.3325
Fam69c	Isoform 2 of Protein FAM69C	Q8BQT2-2	1	1	3.4	0.9	29.833
Fam71b	Protein FAM71B	Q5STT6	1	1	1.4	1.2	68.884
Fam71d	Family with sequence similarity 71, member D	D3YV92	1	1	2	3.7	50.108
Fam76b	Protein FAM76B	Q80XP8	1	1	10.3	1	38.555
Fam96b	Mitotic spindle-associated MMXD complex subunit MIP18	F8WHV1	1	1	6.6	2.1	15.003
Farp1	FERM, RhoGEF and pleckstrin domain-containing protein 1	F8VPU2	1	1	0.7	2.1	118.87
Fat1	FAT atypical cadherin 1	F2Z4A3	1	1	0.2	9.3	506.26
Fau	40S ribosomal protein S30	Q642K5	1	1	8.3	8.3	14.416
Fbxw16	F-box and WD-40 domain protein 16	Q497Z0	1	1	2.4	1.2	53.621
Fbxw24	F-box and WD-40 domain protein 24	E9PXM9	7	6	18	16.1	53.411
Fbxw25	F-box and WD-40 domain protein 25	F7C9P2	2	2	4.3	13	53.336
Fbxw28	F-box and WD-40 domain protein 28	Q3UPQ4	3	2	8.6	6.6	52.757
Fcmr	Fas apoptotic inhibitory molecule 3	A0A0G2LB91	1	1	2.1	7.8	47.532
Fhl1	Four and a half LIM domains protein 1	A2AEX7	1	1	4.3	5	23.686
Fhl3	Four and a half LIM domains protein 3	F2Z455	1	1	3.6	3.6	31.165
Filip1	Filamin A interacting protein 1	Q059P4	1	1	0.7	1.4	137.91
Fkbp10	Peptidylprolyl isomerase (Fragment)	F6W360	1	1	13.6	2.2	7.2801
Fkbp1a	Peptidyl-prolyl cis-trans isomerase FKBP1A	P26883	1	1	12	1.6	11.922
Fkbp3	Peptidyl-prolyl cis-trans isomerase FKBP3	Q62446	2	2	8	8	25.147
Fkbp8	Peptidyl-prolyl cis-trans isomerase FKBP8	O35465	1	1	2.2	1.8	43.528
Fkbpl	FK506-binding protein-like (Fragment)	G3UY63	1	1	100	100	2.4166
Flna	Filamin, alpha (Fragment)	B7FAV1	13	12	5.7	5.4	274.63
Flnb	Filamin-B	Q80X90	2	1	0.8	0.5	277.82
Flnc	Isoform 2 of Filamin-C	Q8VHX6-2	2	1	0.8	10.4	287.36
Fmn1	Isoform 3 of Formin-1	Q05860-3	1	1	0.7	1.4	152.64
Fmn2	Formin-2	Q9JL04	1	1	0.6	0.3	167.38
Fmnl1	Formin-like 1, isoform CRA_c	A2AB60	1	1	1	1	121.54
Fn1	Fibronectin	B7ZNJ1	1	1	0.6	0.6	239.72
Fndc1	Fibronectin type III domain-containing 1	E9Q043	1	1	0.5	2.6	189.09
Foxr2	Forkhead box protein R2	Q3UM89	1	1	3	1.3	35.035
Frmd4a	Isoform 2 of FERM domain-containing protein 4A	Q8BIE6-2	1	1	0.9	1	116.46
Frmpd1	FERM and PDZ domain-containing protein 1	A2AKB4	1	1	1.8	1.8	169.21
Frzb	Secreted frizzled-related protein 3	P97401	1	1	6.2	6.2	36.011
Fubp1	Far upstream element-binding protein 1	Q3TUE1	9	9	15.6	15.6	67.443
Fus	RNA-binding protein FUS (Fragment)	G3UXT7	3	3	46.9	46.9	13.897
Fxr1	Fragile X mental retardation syndrome-related protein 1	A0A0H2UH27	3	3	7	7	51.014
Fyn	Tyrosine-protein kinase Fyn (Fragment)	D3YVZ0	1	1	25	3.7	3.9363
G2e3	G2/M phase-specific E3 ubiquitin-protein ligase	E9Q7E5	1	1	1.4	2.4	71.086
G3bp1	Ras GTPase-activating protein-binding protein 1	P97855	1	1	3.7	3.7	51.828
G3bp2	Isoform B of Ras GTPase-activating protein-binding protein 2	P97379-2	4	4	10.2	10.2	50.784
Gabarap	Gamma-aminobutyric acid receptor-associated protein	B1AR50	1	1	12.3	12.3	12.195
Gabra2	Gamma-aminobutyric acid receptor subunit alpha-2	P26048	1	1	2	1.6	51.138
Gabrb1	Gamma-aminobutyric acid receptor subunit beta-1 (Fragment)	A0A0G2JGS8	1	1	4	7.8	26.06
Gabrg2	Gamma-aminobutyric acid receptor subunit gamma-2	Q8C7N0	1	1	2.3	1.7	44.503
Galr3	Galanin receptor type 3	O88853	1	1	2.7	1.7	40.42
Gapdh	Glyceraldehyde-3-phosphate dehydrogenase (Fragment)	S4R257	3	3	14.3	14.3	29.939
Gas2l3	GAS2-like protein 3	A0A0R4J1A6	1	1	1.5	1.5	74.234
Gatb	Glutamyl-tRNA(Gln) amidotransferase subunit B, mitochondrial	Q3TLZ6	1	1	1.9	1.3	52.541
Gchfr	GTP cyclohydrolase 1 feedback regulatory protein	P99025	1	1	31	1.4	9.584
Gclc	Glutamate--cysteine ligase catalytic subunit	P97494	1	1	1.4	1.4	72.571
Gclm	Glutamate--cysteine ligase regulatory subunit (Fragment)	A0A0G2JDI4	1	1	8.2	8.4	10.778
Gcom1	GRINL1A complex locus	E9Q3C8	1	1	2.4	2.7	43.902
Gfap	Isoform 2 of Glial fibrillary acidic protein	P03995-2	1	1	3.7	3.7	49.364
Gin1	Isoform 2 of Gypsy retrotransposon integrase-like protein 1	Q8K259-2	1	1	2.1	0.8	48.863
Gins3	DNA replication complex GINS protein PSF3	A0A1D5RLV2	1	1	6.2	5.8	16.125
Glcci1	Isoform 2 of Glucocorticoid-induced transcript 1 protein	Q8K3I9-2	1	1	2.8	0.8	47.474
Glrx	Glutaredoxin-1	Q9QUH0	1	1	13.1	13.1	11.871
Gls	Isoform 2 of Glutaminase kidney isoform, mitochondrial	D3Z7P3-2	1	1	1.5	3.1	65.994
Gls2	Glutaminase liver isoform, mitochondrial (Fragment)	F6WPK7	1	1	6.5	2.2	22.178
Glt8d2	Glycosyltransferase 8 domain-containing protein 2	H3BLS5	1	1	19.1	1.9	5.2614
Gm10020	Ribosomal protein L15	E9QAZ2	2	2	12.3	12.3	24.077
Gm10112	MCG60406	D3YWP5	1	1	7.7	3.6	13.482
Gm10260	Uncharacterized protein	F6YVP7	3	3	22.4	22.4	17.671
Gm10263	MCG49140	J3QNN8	1	1	18.8	1.9	7.873
Gm10269	MCG123152	G3UWD7	2	2	8.1	8.1	14.585
Gm10320	Predicted pseudogene 10320	E9PW43	1	1	9.7	9.7	11.788
Gm1045	Uncharacterized protein	J3QNT8	1	1	7.1	1.9	14.435
Gm10647	Uncharacterized protein	E9Q8X0	1	1	7.3	2.4	13.759
Gm10770	Uncharacterized protein	F7D043	1	1	3.8	2.1	27.761
Gm11555	Uncharacterized protein	E9PUW3	1	1	5.5	4.3	17.231
Gm11639	Uncharacterized protein	A0A1D5RLM8	2	2	0.4	0.4	654.2
Gm12253	Uncharacterized protein	Q5NC48	1	1	3.9	1.2	24.88
Gm15013	40S ribosomal protein S4	V9GWY0	1	1	3.4	1.5	29.939
Gm16494	Uncharacterized protein	E9Q2Z4	1	1	14.9	4.4	9.3114
Gm20390	Nucleoside diphosphate kinase	E9PZF0	3	3	19.1	16.7	30.2
Gm20425	Uncharacterized protein	E9Q035	2	2	2.9	12.8	107.8
Gm20834	Uncharacterized protein	J3QM72	1	1	4	1.9	26.052
Gm21994	Uncharacterized protein	F6T2D2	1	1	2.7	5.9	38.247
Gm29394	Uncharacterized protein	H3BIW7	1	1	4.5	1.9	21.606
Gm3139	Uncharacterized protein	A0A0J9YV74	1	1	7.4	7.4	21.395
Gm35339	Uncharacterized protein	A0A140LHH9	1	1	0.5	6.4	185.68
Gm35911	Uncharacterized protein	A0A1D5RLS7	1	1	4.2	5.9	23.865
Gm44790	Uncharacterized protein	A0A0N4SV91	1	1	12.6	12.6	11.111
Gm4565	Uncharacterized protein	A0A140LJ87	1	1	4.7	9.3	33.791
Gm4841	Interferon-gamma-inducible GTPase Ifgga3 protein	E9QAA8	1	1	2.4	2.4	47.817
Gm4922	Sperm motility kinase Z	Q8C0N0	1	1	1.8	0.9	56.083
Gm5449	MCG49198	D3Z5N9	3	3	33.1	33.1	13.546
Gm6619	Uncharacterized protein	F6URP1	1	1	5.1	2.5	18.948
Gm6793	EG627828 protein	B2RXM2	3	1	12.5	17	36.609
Gm8094	Uncharacterized protein	K7N6U8	1	1	6.2	1.8	25.332
Gm8356	Uncharacterized protein	K7N759	1	1	4.4	1.9	24.236
Gm8797	MCG23377, isoform CRA_b	A0A0A6YW67	14	14	96.1	96.1	8.7279
Gm8973	Uncharacterized protein	D3YX71	1	1	11.5	6.1	12.034
Gm9195	Uncharacterized protein	A0A140LHT4	1	1	0.3	6.4	294.68
Gm9493	Uncharacterized protein	F6SVV1	4	4	19.8	19.8	21.882
Gm9922	Putative uncharacterized protein (Fragment)	Q8C3P1	1	1	4.2	4.2	15.023
Gm9936	Putative uncharacterized protein	Q8C864	1	1	5.6	0.8	17.577
Gm9949	Putative uncharacterized protein	Q8C9F4	1	1	8.7	0.8	11.624
Gnal	Guanine nucleotide binding protein, alpha stimulating, olfactory type	Q66L47	1	1	2.5	1.1	51.356
Gnaz	Guanine nucleotide-binding protein G(z) subunit alpha	O70443	1	1	4.2	4.2	40.849
Gosr2	Golgi SNAP receptor complex member 2	A2A9I0	1	1	5.5	5.1	19.571
Gpr158	Probable G-protein coupled receptor 158	Q8C419	1	1	1.4	1.4	134.42
Gpr50	Melatonin-related receptor	O88495	1	1	1.9	1.7	65.129
Gpr65	G-protein coupled receptor 65	A0A0R4J0Y2	1	1	3.3	3.3	39.407
Grik4	Glutamate receptor ionotropic, kainate 4	Q8BMF5	1	1	0.9	0.9	107.26
Gsap	Gamma-secretase-activating protein (Fragment)	A0A0G2JF17	1	1	1.9	8.2	83.732
Gsdmc	Gasdermin-C	Q99NB5	1	1	1.9	0.6	52.743
Gsto1	Glutathione S-transferase omega-1	O09131	1	1	3.8	1.8	27.497
H1f0	Histone H1.0	P10922	2	2	9.8	12.1	20.861
H1fx	H1 histone family, member X	Q80ZM5	1	1	5.3	1	20.151
H2afj	Histone H2A	A0A0N4SV66	9	4	67.5	40.5	13.66
H2afv	Histone H2A.V	Q3THW5	3	1	23.4	16.3	13.509
H2afx	Histone H2AX	P27661	5	1	39.9	25	15.142
H2afz	Histone H2A	Q3UA95	3	2	24.8	24.8	10.984
H2-D1	Isoform 2 of H-2 class I histocompatibility antigen, alpha chain	P01895-2	1	1	3.2	1.7	32.471
H2-M3	Histocompatibility 2, M region locus 3	Q31093	1	1	5.4	5.4	37.856
H3f3a	Histone H3	F8WI35	13	13	38.5	38.5	15.199
Hadh	Hydroxyacyl-coenzyme A dehydrogenase, mitochondrial	Q61425	1	1	2.9	1.1	34.463
Hapln2	Hyaluronan and proteoglycan link protein 2	Q9ESM3	1	1	2.6	0.4	37.925
Hapln3	Hyaluronan and proteoglycan link protein 3	A0A0U1RNW2	1	1	3.6	6.6	28.489
Has1	Hyaluronan synthase 1	Q61647	1	1	2.2	1.1	65.544
Haus1	HAUS augmin-like complex subunit 1	Q8BHX1	1	1	3.2	1	31.379
Haus7	HAUS augmin-like complex subunit 7	Q8BKT8	1	1	2.5	0.9	40.656
Hbb-y	Globin b1	Q9CR49	1	1	6.1	1.7	16.145
Hcfc1	Host cell factor 1	B1AUX2	2	2	1.1	13.7	215.05
Hdgf	Hepatoma-derived growth factor	P51859	6	5	22.8	18.6	26.268
Hdgfrp3	Hepatoma-derived growth factor-related protein 3	Q9JMG7	3	2	10.4	5.4	22.43
Hells	Lymphocyte-specific helicase (Fragment)	D3Z414	1	1	4.3	3.2	24.49
Herc1	HECT and RLD domain-containing E3 ubiquitin protein ligase family member 1	E9PZP8	1	1	0.2	2.7	532.65
Hist1h1b	Histone H1.5	P43276	8	6	30.9	20.2	22.576
Hist1h1d	Histone H1.3	P43277	11	2	29	5.9	22.099
Hist1h1e	Histone H1.4	P43274	13	4	33.3	10	21.977
Hist1h2al	Histone H2A	F8WIX8	8	3	68	40.8	13.607
Hist1h2bc	Histone H2B type 1-C/E/G	Q6ZWY9	12	1	69	17.5	13.906
Hist1h4a	Histone H4	P62806	22	22	72.8	72.8	11.367
Hist2h2be	Histone H2B type 2-E	Q64524	7	1	53.2	9.5	13.993
Hist3h2ba	Histone H2B type 3-A	Q9D2U9	8	1	67.5	10.3	13.994
Hmga1	High mobility group protein HMG-I/HMG-Y	P17095	4	3	23.4	23.4	11.614
Hmga2	High mobility group protein HMGI-C	Q6NSP9	1	1	7	7	14.055
Hmgb1	High mobility group protein B1 (Fragment)	A0A0J9YUZ4	18	15	54.5	42.7	24.233
Hmgb2	High mobility group protein B2	P30681	6	3	28.1	16.2	24.162
Hmgb3	High mobility group protein B3	O54879	7	7	35.5	35.5	23.01
Hmgn2	Non-histone chromosomal protein HMG-17	A3KGL9	4	4	47.9	47.9	9.7258
Hnrnpa1	Heterogeneous nuclear ribonucleoprotein A1	Q5EBP8	8	8	18.2	18.2	38.833
Hnrnpa2b1	Isoform 3 of Heterogeneous nuclear ribonucleoproteins A2/B1	O88569-3	5	5	25.2	25.2	32.46
Hnrnpa3	Heterogeneous nuclear ribonucleoprotein A3	A2AL12	6	6	16.4	16.4	34.476
Hnrnpab	Heterogeneous nuclear ribonucleoprotein A/B	Q80XR6	1	1	4.2	4.2	33.816
Hnrnpc	Isoform 4 of Heterogeneous nuclear ribonucleoproteins C1/C2	Q9Z204-4	6	6	21.6	21.6	32.223
Hnrnpd	Heterogeneous nuclear ribonucleoprotein D0 (Fragment)	E9Q5B6	1	1	9.3	9.3	12.139
Hnrnpf	Heterogeneous nuclear ribonucleoprotein F	Q9Z2X1	4	3	15.7	13.3	45.729
Hnrnph1	Heterogeneous nuclear ribonucleoprotein H	Q8C2Q7	5	4	12.5	10.4	51.217
Hnrnph3	Heterogeneous nuclear ribonucleoprotein H3	D3YWT1	1	1	4.2	4.2	35.181
Hnrnpk	Heterogeneous nuclear ribonucleoprotein K (Fragment)	H3BKI8	3	3	23	23	19.786
Hnrnpm	Isoform 2 of Heterogeneous nuclear ribonucleoprotein M	Q9D0E1-2	3	3	6.1	6.1	73.74
Hnrnpu	Heterogeneous nuclear ribonucleoprotein U	G3XA10	8	8	11.5	11.5	86.805
Hp1bp3	Heterochromatin protein 1-binding protein 3 (Fragment)	A2AM63	1	1	5.3	4.8	23.047
Hps4	Hermansky-Pudlak syndrome 4 protein homolog	Q99KG7	1	1	3.4	3.4	72.661
Hsp90aa1	Heat shock protein HSP 90-alpha	P07901	5	5	7.1	25.3	84.787
Hsp90b1	Endoplasmin	P08113	1	1	1.7	1.7	92.475
Hspa5	78 kDa glucose-regulated protein	P20029	7	6	11.3	9.6	72.421
Hspa8	Heat shock cognate 71 kDa protein	Q504P4	22	21	38.8	37	68.778
Hspa9	Stress-70 protein, mitochondrial	P38647	4	4	7.5	7.5	73.46
Hspd1	60 kDa heat shock protein, mitochondrial	P63038	5	5	11	11	60.955
Hspe1	10 kDa heat shock protein, mitochondrial	Q64433	4	4	38.2	38.2	10.963
Htatsf1	HIV Tat-specific factor 1 homolog	Q8BGC0	1	1	1.2	1	86.239
Htt	Huntingtin	G3X9H5	1	1	0.6	1.9	344.78
Idh1	Isocitrate dehydrogenase [NADP] cytoplasmic	O88844	1	1	3.1	3.1	46.674
Idh2	Isocitrate dehydrogenase [NADP], mitochondrial	P54071	1	1	2.9	2.9	50.906
Ifi27l2b	Interferon alpha-inducible protein 27-like protein 2B	Q8VC49	1	1	17	0.7	27.772
Igf2bp2	Insulin-like growth factor 2 mRNA-binding protein 2	Q5SF07	15	14	31.4	29.2	65.583
Igf2bp3	Insulin-like growth factor 2 mRNA-binding protein 3	Q9CPN8	6	5	14.2	11.9	63.574
Igfbp7	Insulin-like growth factor-binding protein 7	F8WH23	1	1	3.9	3.9	29.1
Ighmbp2	DNA-binding protein SMUBP-2	D3Z5P5	1	1	1.4	8.4	97.496
Ighv7-1	Uncharacterized protein (Fragment)	A0A075B5S2	1	1	7.4	9.9	13.644
Ik	Protein Red	Q9Z1M8	2	2	3.4	3.4	65.615
Ikzf4	Isoform 3 of Zinc finger protein Eos	Q8C208-3	1	1	1.7	0.9	58.052
Il21	Interleukin-21	E9PX58	1	1	5.6	2.8	18.363
Ilf3	Interleukin enhancer-binding factor 3	Q45VK5	3	3	5	5	76.347
Immp2l	Mitochondrial inner membrane protease subunit 2	K3W4P5	1	1	11.4	11.4	8.718
Inca1	Isoform 2 of Protein INCA1	Q6PKN7-2	1	1	4.6	1	22.59
Ing1	Inhibitor of growth protein 1 (Fragment)	A0A1B0GSP9	1	1	11.7	5.9	9.3255
Inpp5j	Phosphatidylinositol 4,5-bisphosphate 5-phosphatase A	A0A075B6D7	1	1	1.1	1.1	96.806
Inppl1	Phosphatidylinositol 3,4,5-trisphosphate 5-phosphatase 2 (Fragment)	A0A1B0GST7	1	1	3.6	3.6	31.652
Intu	Protein inturned	Q059U7	1	1	1	1.4	104.82
Ipo5	Isoform 2 of Importin-5	Q8BKC5-2	1	1	1.3	1	116.91
Ipo7	Importin-7	Q9EPL8	1	1	0.9	0.4	119.49
Ippk	Inositol-pentakisphosphate 2-kinase	Q6P1C1	1	1	2.2	1.1	55.927
Iqca1l	Isoform 2 of IQ and AAA domain-containing protein 1-like	A6H690-2	1	1	2	4.4	50.403
Iqgap1	Ras GTPase-activating-like protein IQGAP1	Q9JKF1	2	2	1.1	10.2	188.74
Iqsec1	IQ motif and SEC7 domain-containing protein 1 (Fragment)	A0A0R4J1U6	1	1	8.3	8.3	24.357
Irf9	Interferon regulatory factor 9	E9PZJ2	1	1	2.2	2.7	51.482
Itga1	Integrin alpha-1	Q3V3R4	1	1	0.8	1.2	130.81
Itga2	Integrin alpha-2	Q62469	1	1	0.8	1.1	128.95
Itgal	Integrin alpha-L	D3Z627	1	1	0.7	3.2	133.26
Itgax	Integrin alpha-X	Q9QXH4	1	1	1.2	0.3	129.15
Itgb6	Integrin beta (Fragment)	B1AYG7	1	1	2	2	82.521
Itpr1	Inositol 1,4,5-trisphosphate receptor type 1 (Fragment)	A0A0N4SW22	1	1	5.9	7.4	16.657
Jmjd1c	Probable JmjC domain-containing histone demethylation protein 2C (Fragment)	G3UYW3	1	1	1.6	9	82.239
Jup	Junction plakoglobin	Q02257	1	1	1.6	1.6	81.8
Kcnab3	Potassium voltage-gated channel, shaker-related subfamily, beta member 3	Q8VD73	1	1	3.2	3.2	43.777
Kcnj13	Inward rectifier potassium channel 13	G3UX25	1	1	11.6	2	10.007
Kcnma1	Calcium-activated potassium channel subunit alpha-1	J3QP84	1	1	0.8	9.4	119.19
Kcnq3	Potassium voltage-gated channel subfamily KQT member 3	Q8K3F6	1	1	1	0.8	96.85
Kctd16	BTB/POZ domain-containing protein KCTD16	Q5DTY9	1	1	2.6	1.2	48.972
Kdm7a	Lysine-specific demethylase 7A	Q3UWM4	1	1	1	1.3	106.07
Kif17	Kinesin-like protein	A2AM72	1	1	1.3	4.8	79.793
Kif1a	Kinesin-like protein KIF1A	E9QAN4	1	1	0.6	0.6	190.97
Kif24	Isoform 2 of Kinesin-like protein KIF24	Q6NWW5-2	1	1	0.7	1.1	134.85
Kif27	Isoform 2 of Kinesin-like protein KIF27	Q7M6Z4-2	1	1	1	1	104.72
Kif5c	Kinesin heavy chain isoform 5C	P28738	1	1	1.4	1.6	109.27
Kif6	Kinesin-like protein	E9PX57	1	1	1.1	2.8	90.681
Kif9	Kinesin-like protein	Q14BL9	1	1	1.6	1.4	64.113
Kir3dl2	KIR-like receptor 2 KIRL2.1	Q673W2	1	1	2.3	1.1	43.483
Kirrel	Isoform 2 of Kin of IRRE-like protein 1	Q80W68-2	1	1	1.4	1	69.966
Klf5	Krueppel-like factor 5	Q9Z0Z7	1	1	2	0.2	49.753
Klhl12	Isoform 2 of Kelch-like protein 12	Q8BZM0-2	1	1	5.2	5.2	60.564
Klhl18	Kelch-like 18	A0A0G2JG13	1	1	1.8	8	56.405
Klhl25	Kelch-like protein 25 (Fragment)	A0A0U1RNK3	1	1	9.7	6.6	10.526
Kmt2a	Isoform 2 of Histone-lysine N-methyltransferase 2A	P55200-2	1	1	0.2	1.6	429.36
Kmt2d	Histone-lysine N-methyltransferase	A0A0A0MQ73	1	1	0.2	9	600.3
Kndc1	Protein very KIND	Q0KK55	1	1	0.5	1.4	191.31
Knl1	Kinetochore scaffold 1	A3KGI3	1	1	0.4	4.5	238.18
Kntc1	Kinetochore-associated protein 1	Q8C3Y4	1	1	0.4	0.8	250.36
Kpna4	Importin subunit alpha-3	O35343	1	1	1.9	1.8	57.922
Krcc1	Lysine-rich coiled-coil protein 1	Q99JT5	1	1	3.5	0.6	30.718
Krt10	Keratin, type I cytoskeletal 10	A2A513	7	5	12.3	31	57.04
Krt16	Keratin, type I cytoskeletal 16	Q9Z2K1	4	1	6.6	18.6	51.606
Krt2	Keratin, type II cytoskeletal 2 epidermal	Q3TTY5	7	3	8.2	28.5	70.922
Krt5	Keratin, type II cytoskeletal 5	Q922U2	13	5	17.4	54.6	61.766
Krt76	Keratin, type II cytoskeletal 2 oral	Q3UV17	4	1	4.4	19.1	62.844
Krt79	Keratin, type II cytoskeletal 79	Q8VED5	5	1	5.8	23.3	57.552
Krt80	Keratin, type II cytoskeletal 80	Q0VBK2	1	1	2.2	1.4	50.66
Krt88	Keratin 88	Q9CPR6	1	1	4.7	2.6	18.193
Lama1	Laminin subunit alpha-1	F8VQ40	1	1	0.3	2.1	338.14
Larp1	La-related protein 1	Z4YJT3	1	1	1.2	1	121.15
Larp7	La-related protein 7 (Fragment)	A0A0G2JFW4	1	1	18.8	18.8	9.5378
Ldhb	L-lactate dehydrogenase (Fragment)	A0A0N4SVV8	4	4	21.2	22.1	21.04
Lemd1	LEM domain-containing protein 1	A0A087WQH1	1	1	4.4	9.5	23.399
Lepr	Isoform A of Leptin receptor	P48356-2	1	1	1.5	1.6	101.06
Lhfpl2	Lipoma HMGIC fusion partner-like 2 protein (Fragment)	D3Z4C4	1	1	26.5	3.2	3.8577
Lin28a	Protein lin-28 homolog A	Q8K3Y3	2	2	16.3	16.3	22.72
Lin54	Protein lin-54 homolog	E9PV28	1	1	4	4	56.403
Lman1l	Protein ERGIC-53-like	Q8VCD3	1	1	1.8	0.7	56.311
Lmbr1	Limb region 1 protein	A0A0G2JFX9	1	1	2.5	8.1	40.985
Lmcd1	LIM and cysteine-rich domains protein 1	Q8VEE1	1	1	3	0.7	40.996
Lmna	Isoform C2 of Prelamin-A/C	P48678-3	1	1	2.4	2.4	52.651
Lmo7	LIM domain only 7 (Fragment)	F6TFN2	2	2	1.5	1.5	133.84
Lmx1b	LIM homeobox transcription factor 1-beta (Fragment)	H3BJD7	1	1	2.4	7.1	41.153
Lonrf2	LON peptidase N-terminal domain and ring finger 2	B2RT44	1	1	1.7	3.9	58.412
Lrch3	Leucine-rich repeat and calponin homology domain-containing protein 3 (Fragment)	F6YZL6	1	1	5.6	5.6	28.313
Lrfn5	Leucine-rich repeat and fibronectin type-III domain-containing protein 5	Q8BXA0	1	1	3.3	3.3	79.371
Lrig1	Leucine-rich repeats and immunoglobulin-like domains protein 1	P70193	1	1	0.7	1.5	119.15
Lrp1	Prolow-density lipoprotein receptor-related protein 1 (Fragment)	F6XU19	1	1	69.2	2.2	1.5127
Lrp6	Low-density lipoprotein receptor-related protein 6 (Fragment)	A0A0N4SUL9	1	1	10.7	10.7	15.252
Lrrc37a	Leucine-rich repeat-containing 37A (Fragment)	B1AWG4	1	1	0.4	0.4	356.68
Lrrc8d	Volume-regulated anion channel subunit LRRC8D	Q8BGR2	1	1	1	1	98.112
Lrrd1	Leucine-rich repeat and death domain-containing protein 1 (Fragment)	D3Z4M8	1	1	8.5	3.2	18.288
Lrrfip1	Leucine rich repeat (In FLII) interacting protein 1, isoform CRA_e	G5E8E1	2	2	5.4	5.4	48.918
Lrsam1	E3 ubiquitin-protein ligase LRSAM1 (Fragment)	A2AHX2	1	1	18.2	8.6	6.2954
Lsm14a	Protein LSM14 homolog A (Fragment)	F6X2V9	3	3	8.4	16.5	31.292
Lsm14b	Protein LSM14 homolog B	Q8CGC4	8	8	30.1	30.1	42.309
Ltbp1	Latent-transforming growth factor beta-binding protein 1 (Fragment)	B1B1E2	1	1	0.9	3.9	107.03
Luc7l	Putative RNA-binding protein Luc7-like 1 (Fragment)	D3Z765	1	1	8.1	8.1	20.113
Lypd1	Ly6/PLAUR domain-containing protein 1 (Fragment)	F6TKE8	1	1	41.4	3	3.0977
Lyrm2	LYR motif-containing protein 2	Q8R033	1	1	10.2	0.7	10.38
Lyz1	Lysozyme C-1	P17897	1	1	8.1	8.1	16.794
Macf1	Microtubule-actin cross-linking factor 1	B1ARU1	1	1	0.2	0.2	663.28
Madd	MAP kinase-activating death domain protein	A6PWP8	1	1	0.8	6.8	123.36
Malrd1	MAM and LDL-receptor class A domain-containing protein 1	A2AJX4	1	1	0.4	4.9	236.19
Mamdc2	MAM domain-containing protein 2	A0A0R4J0J7	1	1	1.3	7.1	77.35
Maml2	Mastermind-like 2 (Drosophila)	E9Q7L5	1	1	3.6	3.6	44.564
Man1a1	Mannosyl-oligosaccharide 1,2-alpha-mannosidase IA	P45700	1	1	1.4	1.6	73.275
Manf	Mesencephalic astrocyte-derived neurotrophic factor (Fragment)	F6USD5	1	1	5	5	13.637
Map2	Microtubule-associated protein	Q80X35	3	3	5.8	5.8	49.264
Map3k15	Mitogen-activated protein kinase kinase kinase 15	A2AQW0	1	1	0.7	4.7	149.33
Map4	Microtubule-associated protein (Fragment)	A0A0G2JFK3	3	2	19.3	18.5	21.064
Map4k1	Mitogen activated protein kinase kinase kinase kinase 1, isoform CRA_a	A0A140LJF0	1	1	1.4	1.4	71.168
Map4k3	Mitogen-activated protein kinase kinase kinase kinase	E9QNE9	1	1	1.1	1.1	101.34
Map6	Microtubule-associated protein 6	A0A140LIT9	1	1	1.3	6.2	74.54
Map7d1	MAP7 domain-containing protein 1	A2AJI1	2	2	2.7	14	85.763
Map7d2	MAP7 domain-containing protein 2 (Fragment)	A2AG51	1	1	3.7	5	45.397
44622	Mitochondrial amidoxime reducing component 2 (Fragment)	E0CZH6	1	1	4.7	2.9	21.74
Marcks	Myristoylated alanine-rich C-kinase substrate	P26645	1	1	6.1	6.1	29.661
Marcksl1	MARCKS-related protein	P28667	2	2	11.5	11.5	20.165
Mark1	Serine/threonine-protein kinase MARK1	Q8VHJ5	1	1	1.1	0.7	88.334
Mast3	Microtubule-associated serine/threonine-protein kinase 3	A0A1D5RM97	1	1	0.8	0.8	142.55
Matr3	Matrin-3	Q8K310	2	2	2.5	2.5	94.629
Mbd2	Methyl-CpG-binding domain protein 2	Q9Z2E1	1	1	2.2	0.2	43.5
Mbnl1	Muscleblind-like protein 1	A0A0A6YXE3	2	2	6.3	6.3	33.05
Mcf2	Mcf.2 transforming sequence	Q8C067	1	1	1	5	107.27
Mcm4	DNA replication licensing factor MCM4	P49717	1	1	1	1.6	96.735
Mcm6	DNA helicase	Q3ULG5	1	1	2.8	2.8	89.783
Mcm9	DNA helicase MCM9	Q2KHI9	1	1	1.2	1.2	125.81
Mctp1	Multiple C2 domains, transmembrane 1	E9Q1Y4	1	1	4.8	2.9	21.437
Mdga1	MAM domain-containing glycosylphosphatidylinositol anchor protein 1 (Fragment)	E9Q6S8	1	1	1	3.2	98.586
Mdh1	Malate dehydrogenase, cytoplasmic	P14152	2	2	7.5	7.5	36.511
Mdk	Midkine	P12025	1	1	7.1	7.1	15.434
Mecom	MDS1 and EVI1 complex locus protein MDS1 (Fragment)	G3UYY9	1	1	1.5	2	68.969
Mecp2	Methyl-CpG-binding protein 2	D3YY81	2	2	8.7	8.7	19.062
Med12l	Mediator of RNA polymerase II transcription subunit 12-like protein	A0A0G2JET8	1	1	0.4	8.3	244.31
Megf6	Multiple epidermal growth factor-like domains protein 6	A0A0A0MQ83	1	1	0.6	9	164.78
Mesdc2	LDLR chaperone MESD	Q9ERE7	1	1	5.8	5.8	25.206
Mettl13	Methyltransferase-like protein 13 (Fragment)	H3BLQ8	1	1	3.8	1.9	26.584
Mettl16	Methyltransferase-like protein 16 (Fragment)	Q5SW13	1	1	30.3	2.1	3.9425
Mettl2	Methyltransferase-like protein 2	Q8BMK1	1	1	4.4	4.4	43.911
Mex3a	Mex3 RNA-binding family member A	G3UYU0	1	1	3.5	2	54.224
Mfap3l	Microfibrillar-associated protein 3-like	Q9D3X9	1	1	2.4	0.5	45.341
Mga	MAX gene-associated protein	H7BX50	1	1	0.3	4.6	312.13
Mgat3	Beta-1,4-mannosyl-glycoprotein 4-beta-N-acetylglucosaminyltransferase	Q5RKT9	1	1	1.7	1.4	62.05
Micu2	Calcium uptake protein 2, mitochondrial	Q8CD10	1	1	2.1	0.8	49.475
Miox	Inositol oxygenase	Q9QXN5	2	2	7.7	7.7	33.163
Mlh3	MutL homolog 3	Q68FG1	1	1	0.6	1.1	158.72
Mlkl	Isoform 2 of Mixed lineage kinase domain-like protein	Q9D2Y4-2	1	1	1.9	0.5	53.375
Mobp	Isoform 4 of Myelin-associated oligodendrocyte basic protein	Q9D2P8-4	1	1	15.9	0.5	8.1855
Mogat1	2-acylglycerol O-acyltransferase 1	Q91ZV4	1	1	2.7	0.6	38.791
Mon2	Mon2 protein	B9EKJ3	1	1	0.5	3.8	188.35
Morc2b	Isoform 2 of MORC family CW-type zinc finger protein 2B	Q8C5W4-2	1	1	1	1	114.19
Mospd2	Motile sperm domain-containing protein 2	B1AU74	1	1	1.7	4.2	59.81
Mpp3	MAGUK p55 subfamily member 3	Q6XE40	1	1	1.5	1.7	66.486
Mprip	Myosin phosphatase Rho-interacting protein	Q5SWZ5	1	1	0.6	0.6	257.28
Mroh1	Maestro heat-like repeat family member 1	D3Z624	1	1	0.8	3.2	122.19
Mrpl22	39S ribosomal protein L22, mitochondrial	Q8BU88	1	1	4.4	0.9	23.805
Mrpl34	39S ribosomal protein L34, mitochondrial	Q99N91	1	1	10.9	10.9	10.531
Msn	Moesin	P26041	5	2	7.1	3.3	67.766
Mt2	Metallothionein-2	P02798	1	1	19.7	19.7	6.1153
Mtbp	Isoform 3 of Mdm2-binding protein	Q8BJS8-3	1	1	1.7	1	58.294
Mtmr6	Myotubularin-related protein 6	Q8VE11	1	1	1.5	0.7	70.932
Mtus1	Microtubule-associated tumor suppressor 1 homolog (Fragment)	D3Z2H5	1	1	9.8	7	10.558
Muc1	Mucin 1, transmembrane	A0A0R4J0H1	1	1	5.7	7.1	64.636
Mybbp1a	Myb-binding protein 1A	Q7TPV4	1	1	0.7	1	152.04
Myc	Myc proto-oncogene protein (Fragment)	E0CZD1	1	1	31.2	31.2	3.9692
Mycbp2	E3 ubiquitin-protein ligase MYCBP2 (Fragment)	F7CZG3	1	1	1	2.2	95.07
Myh10	Myosin-10	Q5SV64	1	1	0.5	0.5	232.47
Myh11	Myosin-11	E9QPE7	3	3	2	2	223.35
Myh14	Myosin-14 (Fragment)	A0A140LI60	1	1	0.9	0.9	143.24
Myh6	Myosin-6	Q02566	1	1	0.9	0.9	223.56
Myh7b	Myosin-7B	A2AQP0	1	1	0.5	4.7	221.49
Myh9	Myosin-9	Q8VDD5	3	3	1.3	1.3	226.37
Myl6b	Myosin light chain 6B	Q8CI43	1	1	4.3	0.8	22.749
Mylk	Myosin light chain kinase, smooth muscle	B1B1A8	1	1	0.5	4	213.61
Myo1b	Unconventional myosin-Ib	E9QNH6	1	1	0.8	2.5	125.03
Myo5a	Unconventional myosin-Va	D3YZ62	1	1	0.5	3.4	212.33
Myo7a	Unconventional myosin-VIIa	A0A0U1RPX7	1	1	0.4	7	249.53
Myo9b	Unconventional myosin-IXb	E9QKV6	1	1	0.5	0.5	222.44
Myrip	Rab effector MyRIP	Q8K3I4	1	1	1.1	0.8	94.923
Myt1l	Myelin transcription factor 1-like protein	E9QLD2	1	1	0.8	3.2	132.76
Naca	Nascent polypeptide-associated complex subunit alpha, muscle-specific form	P70670	2	2	2.7	11.2	220.5
Naip2	Baculoviral IAP repeat-containing protein 1b	A9C471	1	1	0.6	4.3	157.67
Nap1l2	Nucleosome assembly protein 1-like 2	P51860	1	1	3	3	52.158
Nasp	Nuclear autoantigenic sperm protein	B1AU76	1	1	4.5	4.5	48.765
Nav2	Neuron navigator 2	V9GXT3	2	2	1.1	12.8	255.56
Nbea	Isoform 3 of Neurobeachin	Q9EPN1-3	1	1	0.3	0.4	323.2
Ncf2	Neutrophil cytosol factor 2	O70145	1	1	1.3	1.3	59.485
Ncl	Nucleolin	P09405	4	4	6.2	20	76.722
Ncoa7	Nuclear receptor coactivator 7	A0A1L1SSS4	1	1	1	5.4	101.16
Ncor1	Nuclear receptor corepressor 1 (Fragment)	Q5RIN0	1	1	1.8	1.8	63.386
Ndst4	Sulfotransferase	G3UX70	1	1	2.5	2	42.555
Ndufaf1	Complex I intermediate-associated protein 30, mitochondrial	A2AQ17	1	1	2.7	7.1	37.782
Neb	Nebulin	A2AQA9	1	1	0.1	4.7	800.56
Nedd8	NEDD8	P29595	1	1	23.5	23.5	8.9723
Neil3	Endonuclease 8-like 3 (Fragment)	D3Z1T7	1	1	18.4	3.2	5.6136
Nf1	Isoform 1 of Neurofibromin	Q04690-2	1	1	0.3	1.4	317.22
Nfxl1	Nuclear transcription factor, X-box-binding-like 1	E9PZN0	1	1	1.8	2.7	54.711
Nkapl	NKAP-like protein	Q5SZT7	1	1	2	2	44.894
Nkpd1	NTPase KAP family P-loop domain-containing protein 1	A0A1L1SVH6	1	1	1.6	1.6	75.58
Nktr	NK-tumor recognition protein (Fragment)	S4R2C2	1	1	9.5	1.6	11.296
Nlgn4l	Neuroligin 4-like	B0F2B4	1	1	1	4.3	97.347
Nlk	Serine/threonine-protein kinase NLK (Fragment)	F6QKY6	1	1	8.6	2.3	11.915
Nlrp12	NACHT, LRR and PYD domains-containing protein 12	E9Q5R7	1	1	1.9	1.9	119.32
Nlrp14	NACHT, LRR and PYD domains-containing protein 14	Q6B966	1	1	1	1	113.39
Nlrp3	Isoform 4 of NACHT, LRR and PYD domains-containing protein 3	Q8R4B8-4	1	1	1.1	0.7	95.709
Nlrp5	Isoform 8 of NACHT, LRR and PYD domains-containing protein 5	Q9R1M5-8	1	1	1.2	0.3	83
Nme1	Nucleoside diphosphate kinase A	Q5NC79	1	1	10.3	10.3	13.241
Noc2l	Nucleolar complex protein 2 homolog	Q9WV70	1	1	5.5	0.2	85.423
Nop58	Nucleolar protein 58	A0A087WNW0	1	1	15	9.8	6.9861
Notch3	Neurogenic locus notch homolog protein 3	Q61982	1	1	0.4	1.1	244.25
Noxo1	NADPH oxidase organizer 1	Q8VCM2	1	1	2.6	0.7	38.827
Npat	Protein NPAT	Q8BMA5	1	1	0.6	0.9	152.17
Npc1	Niemann-Pick C1 protein	O35604	1	1	3	1.8	142.88
Npc2	Epididymal secretory protein E1	Q9Z0J0	1	1	6	6	16.442
Nploc4	Isoform 2 of Nuclear protein localization protein 4 homolog	P60670-2	1	1	1.2	1.2	64.378
Npm1	Nucleophosmin	Q5SQB0	14	14	23.1	23.1	29.524
Nptxr	Neuronal pentraxin receptor	F7BX42	1	1	2.2	2.2	52.317
Nr0b2	Nuclear receptor subfamily 0 group B member 2	Q62227	1	1	3.5	1.1	28.763
Nrip1	Nuclear receptor-interacting protein 1	Q8CBD1	1	1	0.8	0.8	126.34
Nsd3	Histone-lysine N-methyltransferase	D3Z197	1	1	0.9	0.9	156.1
Nt5c1b	Cytosolic 5'-nucleotidase 1B (Fragment)	D3Z145	1	1	4.1	3.3	24.783
Ntrk2	Isoform GP95-TRKB of BDNF/NT-3 growth factors receptor	P15209-2	1	1	1.9	1.7	53.185
Nup107	Nuclear pore complex protein Nup107	E9Q4V9	1	1	1	2.5	106.5
Nup153	Nucleoporin 153	E9Q3G8	1	1	1.1	1.1	152.01
Nup188	Nucleoporin NUP188 homolog	Q6ZQH8	1	1	0.5	1	196.69
Nup62	Nuclear pore glycoprotein p62 (Fragment)	A0A140LJH5	1	1	50	50	3.8821
Nvl	Nuclear valosin-containing protein-like	Q9DBY8	1	1	1.1	0.4	94.475
Nxn	Isoform 2 of Nucleoredoxin	P97346-2	1	1	2.3	1.4	43.283
Oacyl	Isoform 2 of O-acyltransferase like protein	Q8BML2-2	1	1	1.5	0.9	68.689
Oas1e	2'-5' oligoadenylate synthetase 1E	Q8C2W3	1	1	4.2	4.2	41.958
Odf4	Outer dense fiber protein 4	A0A0R4J255	1	1	7.9	7.9	20.506
Ogn	Mimecan	Q62000	1	1	3	3	34.012
Olfr1214	Olfactory receptor	A2ATG3	1	1	2.9	4.7	35.152
Olfr1260	Olfactory receptor	Q8VGN9	1	1	2.9	0.7	35.077
Olfr1262	Olfactory receptor	Q8VGN2	1	1	3	0.7	34.007
Olfr1279	Olfactory receptor	Q8VF38	1	1	2.9	0.7	35.282
Olfr1434	Olfactory receptor 1434 (Fragment)	A0A140LJA3	1	1	7.1	6.2	14.461
Olfr1490	Olfactory receptor	A0A140LHU2	1	1	2.8	6.3	35.438
Olfr467	Olfactory receptor	Q7TRV2	1	1	2.9	1.8	33.805
Olfr681	Olfactory receptor 681	Q3SXH8	1	1	4.4	4.4	35.408
Olfr895	Olfactory receptor	A0A1D5RM29	1	1	2.9	5.7	34.871
Olfr98	Olfactory receptor	Q8VFD9	1	1	6.5	6.5	34.17
Olfr998	Olfactory receptor 998	Q8VF76	1	1	2.9	0.7	35.374
Osbpl1a	Oxysterol-binding protein-related protein 1 (Fragment)	D3YZ66	1	1	4.8	3.4	21.12
Osbpl2	Oxysterol-binding protein-related protein 2	Q8BX94	1	1	1.9	0.9	55.384
Otog	Isoform 2 of Otogelin	O55225-2	1	1	1.3	1.7	76.556
P3h3	Prolyl 3-hydroxylase 3	D6RHQ3	1	1	13.1	3	37.019
P4ha3	Prolyl 4-hydroxylase subunit alpha-3 (Fragment)	F6R2A2	1	1	2.3	2.3	43.739
Pa2g4	Isoform 2 of Proliferation-associated protein 2G4	P50580-2	3	3	8.2	8.2	37.971
Pabpc1	Polyadenylate-binding protein 1	P29341	4	3	7.9	5.5	70.67
Pabpc1l	Polyadenylate-binding protein	A2A5N3	18	17	39.4	36.9	67.433
Padi6	Protein-arginine deiminase type-6	Q8K3V4	6	6	13.2	13.2	76.778
Pafah1b2	Platelet-activating factor acetylhydrolase IB subunit beta (Fragment)	A0A1L1SQV7	1	1	8.4	8.4	11.863
Pafah1b3	Platelet-activating factor acetylhydrolase IB subunit gamma	D3Z7E6	2	2	9.4	13.4	20.149
Palmd	Palmdelphin	Q3UVT7	1	1	1.6	7.1	62.616
Pam	Peptidyl-glycine alpha-amidating monooxygenase	F8VQA4	1	1	1.2	1.2	108.83
Pappa2	Pappalysin 2	E9PZ87	1	1	0.3	2.7	198.82
Pard3	Partitioning defective 3 homolog (Fragment)	F6UGU7	1	1	1	2.2	100.61
Park7	Protein deglycase DJ-1 (Fragment)	A2A817	2	2	19	19	8.7961
Parp14	Isoform 2 of Poly [ADP-ribose] polymerase 14	Q2EMV9-2	1	1	0.7	1.4	137.36
Pate1	Prostate and testis-expressed 1	E9Q658	1	1	5.6	2.4	14.093
Pate3	Prostate and testis expressed protein 3	B3GLJ3	1	1	9.2	3.9	11.66
Patj	InaD-like protein	A2ADS8	1	1	1	5.1	97.516
Patl2	Protein PAT1 homolog 2	A2ARM1	3	3	8.9	17.3	59.639
Pax7	Paired box protein Pax-7	G3UX36	2	2	4.4	12.3	55.108
Pbrm1	Protein polybromo-1	D6RIL0	1	1	1.1	3.5	99.018
Pcbp1	Poly(rC)-binding protein 1	P60335	9	7	34	30.1	37.497
Pcbp2	Isoform 2 of Poly(rC)-binding protein 2	Q61990-2	6	4	23.9	16.3	34.917
Pcbp3	Poly(rC)-binding protein 3 (Fragment)	G3UYM5	1	1	9.3	9.3	16.939
Pcdhac1	Protocadherin alpha C1	Q91Y10	1	1	0.9	0.6	104.59
Pcdhb17	MCG141290	Q91VD8	1	1	1.4	1.4	87.743
Pcdhb2	Protocadherin beta 2 (Fragment)	A0A0A6YW85	1	1	10.4	10.4	13.81
Pclo	Isoform 2 of Protein piccolo	Q9QYX7-2	1	1	0.2	0.3	528.25
Pcm1	Pericentriolar material 1 protein	Q9R0L6	1	1	0.4	0.3	228.84
Pcnx2	Isoform 4 of Pecanex-like protein 2	Q5DU28-4	1	1	1.3	1.2	75.238
Pcnx3	Isoform 2 of Pecanex-like protein 3	Q8VI59-2	1	1	0.6	0.7	178.9
Pdap1	28 kDa heat- and acid-stable phosphoprotein	Q3UHX2	2	2	14.9	14.9	20.605
Pdc	Phosducin	A0A087WRK4	1	1	28	28	9.4243
Pdcd5	Programmed cell death protein 5	D3Z7Q5	2	2	11.7	11.7	21.985
Pde7b	Phosphodiesterase	E9PW23	1	1	2	2.8	50.782
Pdgfrb	Platelet-derived growth factor receptor beta	E9QPE2	1	1	0.6	0.6	122.88
Pdhx	Pyruvate dehydrogenase protein X component, mitochondrial	Q8BKZ9	1	1	1.8	0.9	53.998
Pdia6	Protein disulfide-isomerase A6	Q3TML0	1	1	3.1	3.1	48.689
Pdk4	[Pyruvate dehydrogenase (acetyl-transferring)] kinase isozyme 4, mitochondrial (Fragment)	A0A0N4SW53	1	1	8.3	7.3	12.537
Pdlim4	PDZ and LIM domain protein 4	Q5SWV3	1	1	3.7	1.5	26.261
Pdlim5	Isoform 2 of PDZ and LIM domain protein 5	Q8CI51-2	1	1	4.5	4.5	36.069
Pdzd2	PDZ domain-containing 2	E9Q1M1	1	1	0.5	0.5	296.72
Pet117	Protein PET117 homolog, mitochondrial	P0DJF2	1	1	11.2	1.7	9.1235
Pfdn2	Prefoldin subunit 2 (Fragment)	F8WJ30	1	1	7	2.1	14.31
Pfkfb1	Isoform 2 of 6-phosphofructo-2-kinase/fructose-2,6-bisphosphatase 1	P70266-2	1	1	2	1.5	52.112
Pfn1	Profilin-1	P62962	2	2	7.1	7.1	14.957
Pgam2	Phosphoglycerate mutase 2	O70250	2	2	10.7	10.7	28.827
Pgk1	Phosphoglycerate kinase 1	P09411	2	2	8.2	8.2	44.55
Pgm5	Phosphoglucomutase-like protein 5	Q8BZF8	1	1	1.6	0.9	62.219
Pgrmc2	Membrane-associated progesterone receptor component 2	Q80UU9	1	1	3.7	3.7	23.334
Phactr1	Phosphatase and actin regulator	B1B1B8	1	1	1.8	4	63.109
Phactr3	Phosphatase and actin regulator	A2AHM4	1	1	1.6	4.9	62.406
Phf2	Lysine-specific demethylase PHF2	Q9WTU0	1	1	0.8	0.2	120.81
Phf24	PHD finger protein 24	S4R2C8	1	1	16.7	16.7	4.6123
Phldb3	Pleckstrin homology-like domain, family B, member 3	E9QAF4	1	1	1.4	1.4	72.786
Phlpp2	MCG16947	J3QM82	1	1	0.7	1.9	149.61
Phox2a	Paired mesoderm homeobox protein 2A	Q62066	1	1	3.2	1.1	29.417
Phyhipl	Phytanoyl-CoA hydroxylase-interacting protein-like	F7D3N3	1	1	2.7	2.1	37.474
Phykpl	5-phosphohydroxy-L-lysine phospho-lyase	Q8R1K4	1	1	7.1	7.1	51.965
Piezo2	Piezo-type mechanosensitive ion channel component 2 (Fragment)	S4R2R6	1	1	3	3	61.647
Pigw	Phosphatidylinositol-glycan biosynthesis class W protein	Q8C398	1	1	2	0.8	56.84
Pigz	GPI mannosyltransferase 4	Q8BTP0	1	1	1.4	0.9	62.042
Pik3cd	Phosphatidylinositol 4,5-bisphosphate 3-kinase catalytic subunit delta isoform	B0QZL5	1	1	1.2	4.3	119.4
Pithd1	PITH domain-containing protein 1 (Fragment)	B1AV58	1	1	20	4.1	7.6513
Pitpnm1	Membrane-associated phosphatidylinositol transfer protein 1	O35954	1	1	0.7	1.8	134.94
Pkd2l2	Polycystic kidney disease 2-like 2 protein	Q9JLG4	1	1	2.6	2.6	73.682
Pkdrej	Polycystic kidney disease and receptor for egg jelly-related protein	F8VQF3	1	1	1.6	2.1	241.34
Pkm	Pyruvate kinase PKM	P52480	6	6	16.8	16.8	57.844
Pla2g2f	Isoform 2 of Group IIF secretory phospholipase A2	Q9QZT4-2	1	1	4.3	0.3	23.259
Pla2g4c	Egg and early embryo abundant protein	Q64GA5	1	1	1.5	1.4	67.881
Plagl1	Pleiomorphic adenoma gene-like 1	Q3UQW2	1	1	1.3	1.3	76.563
Plec	Plectin (Fragment)	A0A0R4J223	1	1	1.8	1.8	76.736
Plekhh3	Pleckstrin homology domain-containing family H member 3 (Fragment)	M0QWE8	1	1	2.8	1.8	33.89
Plxdc2	Plexin domain-containing protein 2	B1AY86	1	1	1.9	4	53.733
Pnliprp2	Pancreatic lipase-related protein 2	P17892	1	1	3.3	3.3	54.016
Pnma1	Paraneoplastic antigen Ma1 homolog	Q8C1C8	1	1	3.1	0.9	39.718
Pnn	Pinin	Q3TUQ5	1	1	1.5	1.5	82.504
Poglut1	Protein O-glucosyltransferase 1	Q8BYB9	1	1	2.3	0.9	46.379
Pogz	Pogo transposable element with ZNF domain	Q0VGT3	1	1	0.8	0.8	154.06
Polr1d	DNA-directed RNA polymerases I and III subunit RPAC2	A0A0J9YUH6	1	1	27.3	7.6	3.7913
Pom121l2	Novel protein similar to nuclear envelope pore membrane protein POM121	Q3V0N0	1	1	1.9	1.2	51.327
Por	NADPH--cytochrome P450 reductase	Q05DV1	1	1	3.1	3.1	72.93
Postn	Isoform 5 of Periostin	Q62009-5	1	1	2	2	87.098
Ppef2	Serine/threonine-protein phosphatase with EF-hands 2	O35385	1	1	1.2	1.8	86.644
Ppia	Peptidyl-prolyl cis-trans isomerase	A0A1L1SST0	2	2	12.8	12.8	17.047
Ppib	Peptidyl-prolyl cis-trans isomerase B	P24369	1	1	5.1	1.7	23.713
Ppid	Peptidyl-prolyl cis-trans isomerase D (Fragment)	A0A0A6YW70	1	1	12.3	8.7	8.0158
Ppif	Peptidyl-prolyl cis-trans isomerase F, mitochondrial	Q99KR7	1	1	4.9	4.9	21.737
Ppm1l	Isoform 2 of Protein phosphatase 1L	Q8BHN0-2	1	1	4.7	4.7	28.649
Ppp1r12a	Isoform 2 of Protein phosphatase 1 regulatory subunit 12A	Q9DBR7-2	4	4	3.2	3.2	111.81
Ppp2r5e	Serine/threonine-protein phosphatase 2A 56 kDa regulatory subunit epsilon isoform	Q61151	1	1	3.9	1.2	54.713
Prdm10	PR domain zinc finger protein 10	A0A1L1SRM4	1	1	0.8	5.5	126.52
Prdm16	PR domain zinc finger protein 16	A2A934	1	1	0.8	5.1	130.34
Prdx1	Peroxiredoxin-1	P35700	2	2	16.1	16.1	22.176
Prdx6	Peroxiredoxin-6	D3Z0Y2	1	1	6	3.3	22.494
Prkdc	DNA-dependent protein kinase catalytic subunit	P97313	2	2	0.5	11.2	471.47
Prmt1	Protein arginine N-methyltransferase 1 (Fragment)	A0A140LI33	1	1	5.9	6.4	17.319
Prodh	Proline dehydrogenase 1, mitochondrial (Fragment)	F6PYI8	1	1	3.7	6.7	27.676
Prpf8	Pre-mRNA-processing-splicing factor 8	Q99PV0	1	1	0.4	0.5	273.61
Psip1	PC4 and SFRS1-interacting protein (Fragment)	F6RB63	3	2	25.6	14.4	10.353
Psma4	Proteasome subunit alpha type (Fragment)	E9Q0X0	1	1	6.5	6.5	15.7
Psmb2	Proteasome subunit beta type-2	Q9R1P3	1	1	9.5	9.5	22.906
Psmb3	Proteasome subunit beta type-3	Q9R1P1	1	1	6.8	6.8	22.965
Psmc1	26S protease regulatory subunit 4	P62192	1	1	2.3	2.3	49.184
Psmc3ip	Homologous-pairing protein 2 homolog	O35047	1	1	4.1	1.8	24.748
Psmd6	26S proteasome non-ATPase regulatory subunit 6	Q99JI4	1	1	2.3	0.6	45.536
Ptbp2	Polypyrimidine tract-binding protein 2	Q91Z31	3	3	7	7	57.488
Ptbp3	Polypyrimidine tract-binding protein 3 (Fragment)	G3UY95	1	1	9.6	9.6	16.024
Ptp4a1	Protein tyrosine phosphatase type IVA 1	A0A0J9YTW7	1	1	22.7	7.7	5.0317
Ptp4a2	Protein tyrosine phosphatase type IVA 2	O70274	1	1	5.4	1.7	19.127
Ptpn13	Protein tyrosine phosphatase, non-receptor type 13	G5E8B1	1	1	0.4	1.9	270.23
Ptpn14	Tyrosine-protein phosphatase non-receptor type 14	Q62130	1	1	0.8	1.1	135.04
Ptpra	Receptor-type tyrosine-protein phosphatase alpha	P18052	1	1	1.1	1.7	93.696
Ptrf	Polymerase I and transcript release factor	O54724	4	4	5.9	5.9	43.953
Purg	Isoform 2 of Purine-rich element-binding protein gamma	Q8R4E6-2	1	1	2.8	0.7	36.936
Pus3	tRNA pseudouridine synthase	Q9D0F7	1	1	2.8	0.5	36.444
Pycr2	Pyrroline-5-carboxylate reductase 2	Q922Q4	1	1	3.1	3.1	33.659
Pzp	Pregnancy zone protein	Q61838	1	1	0.6	1.1	165.85
Qser1	Glutamine and serine-rich 1	A2BIE1	1	1	0.5	4.5	185.38
R3hcc1	R3H and coiled-coil domain-containing protein 1	E9PUE1	1	1	1.8	2.9	54.145
R3hdm1	R3H domain-containing 1 (Fragment)	A0A087WRE1	1	1	53.1	53.1	3.8143
Rab11fip2	RAB11 family interacting protein 2 (Class I), isoform CRA_a	G3UW57	1	1	4.3	2	41.768
Rab23	Putative uncharacterized protein	Q9D4I9	1	1	3.8	1.6	26.777
Rab25	Ras-related protein Rab-25 (Fragment)	D3YYB3	1	1	6.5	3.5	15.306
Rad51c	DNA repair protein RAD51 homolog 3	F2Z4A1	1	1	8.8	8.8	13.414
Ran	GTP-binding nuclear protein Ran	P62827	3	3	11.6	11.6	24.423
Ranbp1	Ran-specific GTPase-activating protein	H7BX22	1	1	5.9	1.9	17.887
Ranbp2	E3 SUMO-protein ligase RanBP2	Q9ERU9	1	1	0.3	0.4	341.12
Rasgef1b	Uncharacterized protein	E9Q813	1	1	2.1	5.9	50.29
Rasip1	Ras-interacting protein 1	Q3U0S6	1	1	0.9	1.3	103.56
Rbbp6	Isoform 2 of E3 ubiquitin-protein ligase RBBP6	P97868-2	1	1	0.5	1.4	195.31
Rbbp8	DNA endonuclease RBBP8	Q80YR6	1	1	1	1	100.83
Rbck1	RanBP-type and C3HC4-type zinc finger-containing protein 1 (Fragment)	F6VII1	1	1	3.9	2.2	26.346
Rbm14	MCG8382, isoform CRA_c	E9QL13	3	3	7.8	7.8	62.674
Rbm25	RNA-binding protein 25	B2RY56	1	1	1.1	3.9	99.551
Rbm26	RNA-binding protein 26	E9PUF4	1	1	1.2	1.2	111.01
Rbm28	RNA-binding protein 28	Q8CGC6	1	1	1.2	0.8	84.213
Rbm38	RNA-binding protein 38	Q62176	3	3	17.3	17.3	25.363
Rbm46	Probable RNA-binding protein 46	S4R2P5	1	1	3.2	3.2	53.22
Rbm7	RNA-binding protein 7	A0A1L1SUJ3	1	1	25.6	5.5	4.453
Rbmx	RNA binding motif protein, X chromosome, isoform CRA_b	A2AFI3	11	11	30.9	30.9	32.705
Rbpms2	Putative uncharacterized protein	Q9CWY6	5	5	47	47	18.295
Rcan1	Calcipressin 1 large isoform	Q7TNY3	1	1	3.6	1	28.136
Rcor2	REST corepressor 2	A0A0R4J1I0	1	1	1.9	6.8	53.304
Rdx	Radixin	P26043	4	1	6	2.2	68.542
Repin1	Replication initiator 1 (Fragment)	E9Q8A0	1	1	2.5	7.3	40.518
Rfwd3	E3 ubiquitin-protein ligase RFWD3	Q8CIK8	1	1	1.2	0.8	84.311
Rgl1	Ral guanine nucleotide dissociation stimulator-like 1	E9Q8N0	1	1	1.2	2.4	85.96
Rgs1	Regulator of G-protein-signaling 1	E9PZR4	1	1	19.6	9.2	5.2411
Rgs22	Regulator of G-protein-signaling 22 (Fragment)	G3UYR1	1	1	0.8	2	131.33
Rhbdf1	Isoform 2 of Inactive rhomboid protein 1	Q6PIX5-2	1	1	3.2	1.1	31.555
Rhoa	Transforming protein RhoA (Fragment)	A0A0A6YXF6	1	1	7.3	8.5	18.71
Rilpl1	RILP-like protein 1 (Fragment)	A0A0G2JEF9	1	1	9.3	8.3	11.09
Rimbp3	RIMS-binding protein 3	E9PZY2	1	1	1	2.7	177.28
Ripk4	Receptor-interacting serine/threonine-protein kinase 4	D3YXY4	1	1	2.5	3.6	79.458
Rnf150	Isoform 3 of RING finger protein 150	Q5DTZ6-3	1	1	3.1	1.2	31.764
Rnf165	E3 ubiquitin-protein ligase RNF165	A0A0R4J2A4	1	1	11.7	11.7	17.9
Rnf17	Isoform 3 of RING finger protein 17	Q99MV7-3	1	1	0.8	0.6	121.17
Rnf181	E3 ubiquitin-protein ligase RNF181	D3YUJ1	1	1	3.9	3.9	23.02
Rnf213	E3 ubiquitin-protein ligase RNF213	A0A171EBL2	1	1	0.2	6	584.62
Rnf225	RING finger protein 225	Q9D7D1	1	1	2.7	0.4	35.839
Rnf40	E3 ubiquitin-protein ligase BRE1B	A0A0U1RPJ4	1	1	1	6.5	102.38
Rnpc3	RNA-binding protein 40 (Fragment)	F6TN13	1	1	1.9	2.2	52.475
Rp9	Putative uncharacterized protein	Q3UGI5	1	1	5.8	1.4	18.678
Rpap3	RNA polymerase II-associated protein 3	Q9D706	1	1	1.4	0.4	74.095
Rpgr	Putative uncharacterized protein	Q8CDM3	1	1	0.9	10	108.46
Rpl10	60S ribosomal protein L10 (Fragment)	A0A1B0GXC3	1	1	5.4	5.9	18.692
Rpl10a	60S ribosomal protein L10a	D6RE43	1	1	27.6	27.6	6.8338
Rpl12	60S ribosomal protein L12	P35979	3	3	27.9	27.9	17.804
Rpl13	60S ribosomal protein L13	P47963	8	8	29.4	29.4	24.305
Rpl13a	60S ribosomal protein L13a (Fragment)	A0A1B0GQW6	1	1	15.7	6.1	7.9826
Rpl13-ps3	60S ribosomal protein L13	A0A140T8K8	4	1	15	21.2	24.008
Rpl14	60S ribosomal protein L14	Q9CR57	1	1	5.1	5.1	23.564
Rpl15	Ribosomal protein L15 (Fragment)	B8JKK2	1	1	8.4	3.8	12.65
Rpl17	60S ribosomal protein L17	Q6ZWZ7	2	2	8.2	8.2	21.397
Rpl18	60S ribosomal protein L18	A0A1B0GSS8	3	3	20.6	17.4	17.958
Rpl18a	60S ribosomal protein L18a	A0A1D5RLW5	4	4	30.6	30.6	17.447
Rpl19	60S ribosomal protein L19	P84099	7	7	30.1	30.1	23.466
Rpl21	60S ribosomal protein L21	Q9CQM8	2	2	18.1	18.1	18.579
Rpl22	60S ribosomal protein L22	P67984	2	2	21.1	21.1	14.759
Rpl23	60S ribosomal protein L23	P62830	3	3	35	35	14.865
Rpl23a-ps3	Uncharacterized protein	A0A140T8M7	6	6	31.4	31.4	17.698
Rpl24	60S ribosomal protein L24	Q8BP67	7	7	41.4	41.4	17.779
Rpl26	60S ribosomal protein L26 (Fragment)	B1ARA3	2	2	22.3	22.3	12.217
Rpl27	60S ribosomal protein L27	P61358	4	4	21.3	21.3	15.798
Rpl27a	60S ribosomal protein L27a	P14115	1	1	8.8	8.8	16.605
Rpl28	60S ribosomal protein L28	P41105	4	4	28.5	19.6	15.733
Rpl3	60S ribosomal protein L3	P27659	5	5	7.9	7.9	46.109
Rpl31	60S ribosomal protein L31	P62900	4	4	22.4	22.4	14.463
Rpl32	60S ribosomal protein L32	P62911	2	2	17	17	15.86
Rpl34	60S ribosomal protein L34	Q9D1R9	3	3	26.5	26.5	13.293
Rpl36	60S ribosomal protein L36	Q6ZWZ4	3	3	35.2	35.2	12.254
Rpl36a	60S ribosomal protein L36a	P83882	3	3	23.6	15.2	12.441
Rpl37a	60S ribosomal protein L37a	P61514	3	3	42.4	15.4	10.275
Rpl38	60S ribosomal protein L38	Q9JJI8	1	1	18.6	18.6	8.2038
Rpl39	60S ribosomal protein L39	P62892	2	2	25.5	25.5	6.4066
Rpl4	60S ribosomal protein L4	Q9D8E6	9	9	27.4	27.4	47.153
Rpl5	60S ribosomal protein L5	P47962	3	3	10.1	10.1	34.4
Rpl6l	60S ribosomal protein L6	E9PUX4	3	3	6.4	6.4	33.59
Rpl7	60S ribosomal protein L7	P14148	7	7	22.6	22.6	31.419
Rpl7a-ps3	Uncharacterized protein	A0A140T8L1	5	5	17.4	17.4	30.431
Rpl8	60S ribosomal protein L8	P62918	5	5	16	16	28.024
Rplp1	60S acidic ribosomal protein P1	P47955	1	1	28.1	1.6	11.475
Rplp2	60S acidic ribosomal protein P2	P99027	1	1	16.5	1.4	11.651
Rpn2	Dolichyl-diphosphooligosaccharide--protein glycosyltransferase subunit 2	A2ACG7	1	1	1.5	5.1	67.501
Rps10	40S ribosomal protein S10	P63325	2	2	9.1	9.1	18.916
Rps11	40S ribosomal protein S11	P62281	5	5	25.3	25.3	18.431
Rps14	40S ribosomal protein S14	P62264	6	6	23.8	23.8	16.273
Rps15	40S ribosomal protein S15	D3YTQ9	2	2	26.3	26.3	13.742
Rps16	40S ribosomal protein S16	P14131	1	1	9.6	9.6	16.445
Rps17	40S ribosomal protein S17	P63276	2	2	15.6	11.4	15.524
Rps18	40S ribosomal protein S18	S4R1N6	1	1	8.4	2.2	12.483
Rps19	40S ribosomal protein S19	Q9CZX8	5	5	38.6	38.6	16.085
Rps2	40S ribosomal protein S2 (Fragment)	D3YVC1	6	6	29.7	29.7	28.601
Rps20	40S ribosomal protein S20	P60867	4	4	24.4	24.4	13.373
Rps25	40S ribosomal protein S25	A0A1L1SQA8	4	4	45.2	21.2	10.309
Rps26	40S ribosomal protein S26	P62855	1	1	10.4	10.4	13.015
Rps27	40S ribosomal protein S27	A0A0G2JEX7	1	1	15.4	8.4	5.6466
Rps28	40S ribosomal protein S28	P62858	3	3	65.2	65.2	7.8409
Rps29	40S ribosomal protein S29	P62274	1	1	19.6	19.6	6.6767
Rps3	40S ribosomal protein S3	A0A140LI77	1	1	9	6.3	15.797
Rps3a	40S ribosomal protein S3a	P97351	1	1	4.2	1.4	29.885
Rps4x	40S ribosomal protein S4, X isoform	P62702	3	3	7.2	7.2	29.597
Rps5	40S ribosomal protein S5	Q91V55	6	6	24.5	24.5	22.876
Rps6kl1	Isoform 2 of Ribosomal protein S6 kinase-like 1	Q8R2S1-2	1	1	2	0.7	48.856
Rps8	40S ribosomal protein S8	P62242	3	3	18.3	15.4	24.205
Rps9	40S ribosomal protein S9 (Fragment)	F7CJS8	1	1	6.7	3.6	16.206
Rpsa	40S ribosomal protein SA (Fragment)	A0A1L1SRW0	1	1	14	5.5	10.125
Rrad	GTP-binding protein RAD (Fragment)	A0A1D5RLT1	1	1	21	21	10.201
Rragb	Ras-related GTP-binding protein B (Fragment)	G3UYP1	1	1	7.8	2	13.01
Rrbp1	Ribosome-binding protein 1	A2AVJ7	1	1	0.9	4.6	158.39
Rrp12	RRP12-like protein	Q6P5B0	1	1	0.7	1.1	143.13
Rrp8	Ribosomal RNA-processing protein 8	E9PVA2	1	1	1.8	2.9	56.511
Rsbn1l	Round spermatid basic protein 1-like	A0A0G2JEI9	1	1	1.5	8.3	68.765
Rtfdc1	Protein RTF2 homolog	Q99K95	1	1	2.9	0.6	33.934
Ryr1	Ryanodine receptor 1	K3W4M2	1	1	0.2	5.6	564.89
S100a16	S100 calcium-binding protein A16 (Fragment)	D3Z2Y6	1	1	16.7	3.2	8.2995
S100a4	Protein S100-A4 (Fragment)	A0A0G2JGD2	1	1	11.5	8	9.0621
S100a9	Protein S100-A9	P31725	1	1	9.7	1.6	13.049
Saa2	Serum amyloid A protein	A0A1B0GQV5	1	1	10.2	6	10.074
Saa3	Serum amyloid A-3 protein	P04918	1	1	8.2	1.7	13.773
Safb2	Scaffold attachment factor B2 (Fragment)	F6VRR0	1	1	10.8	2.2	8.8816
Sag	S-arrestin	J3QNF6	1	1	2.2	1.9	44.889
Sall3	Isoform 2 of Sal-like protein 3	Q62255-2	2	2	2.2	10.9	130.71
Sall4	Isoform 3 of Sal-like protein 4	Q8BX22-3	1	1	3.2	0.9	29.725
Samd7	Sterile alpha motif domain-containing protein 7	F8WHA0	1	1	2	2.1	49.259
Sap130	Histone deacetylase complex subunit SAP130	A0A0R4J060	1	1	1.1	7.1	111.16
Sarnp	SAP domain-containing ribonucleoprotein	Q9D1J3	2	2	13.8	10.2	23.532
Sars	Serine--tRNA ligase, cytoplasmic (Fragment)	A2AFS1	1	1	6.5	6.5	21.164
Sbspon	Somatomedin-B and thrombospondin type-1 domain-containing protein	Q3UPR9	1	1	4.5	1.3	29.463
Scai	Protein SCAI	D6RHQ0	1	1	28.6	28.6	5.8038
Scaper	Putative uncharacterized protein	Q8BIZ8	1	1	1	3.9	100.74
Scfd1	Isoform 2 of Sec1 family domain-containing protein 1	Q8BRF7-2	1	1	2.3	2.3	43.998
Scml2	Sex comb on midleg-like 2 (Drosophila)	B1AVB3	1	1	0.9	4.1	106.72
Scml4	Sex comb on midleg-like protein 4	D3Z791	1	1	5.1	3.6	19.707
Scn11a	Sodium channel protein type 11 subunit alpha	Q9R053	1	1	0.5	0.3	201.38
Scn5a	Sodium channel protein	K3W4N7	1	1	0.4	6.8	227.7
Scrib	Protein scribble homolog	Q80U72	1	1	0.6	1	174.06
Scyl1	N-terminal kinase-like protein	Q9EQC5	1	1	1.1	0.4	89.159
Sdhaf4	Succinate dehydrogenase assembly factor 4, mitochondrial	Q8BTE0	1	1	8.7	0.9	11.888
Sdk2	Isoform 2 of Protein sidekick-2	Q6V4S5-2	1	1	1.6	1	62.687
Sdpr	Serum deprivation-response protein	Q63918	2	2	2.6	2.6	46.763
Sdr39u1	Isoform 2 of Epimerase family protein SDR39U1	Q5M8N4-2	1	1	5.1	1.2	31.458
Sec31b	Isoform 2 of Protein transport protein Sec31B	Q3TZ89-2	1	1	0.7	1.3	108.64
Sec62	Translocation protein SEC62	Q8BU14	1	1	3	0.9	45.58
Selenbp1	Selenium-binding protein 1	D6RHN2	1	1	8.1	6.9	13.666
Selenok	Selenoprotein K	Q9JLJ1	1	1	13.8	13.8	10.642
Sema4a	Semaphorin-4A	D3YWV5	1	1	1.4	3.6	68.923
Sept11	Septin-11 (Fragment)	A0A0J9YVA6	1	1	4.4	7.7	23.154
Sept7	Septin-7	E9Q9F5	1	1	2.3	2.6	50.68
Serbp1	Plasminogen activator inhibitor 1 RNA-binding protein	A0A0N4SV32	10	10	26.5	26.5	39.644
Serf2	Small EDRK-rich factor 2	A2ARQ2	2	2	26.2	13.8	4.7704
Serinc2	Serine incorporator 2	E9Q7Q6	1	1	2	2.4	51.877
Serpina3a	Serine protease inhibitor A3A	H7BWY0	1	1	2.1	1.9	47.903
Serpinb1a	Leukocyte elastase inhibitor A	Z4YK03	1	1	3.4	3.4	39.049
Serpinb6d	MCG20280	Q3UWK8	1	1	2.4	1.3	43.315
Serpinc1	Antithrombin-III	P32261	1	1	2.6	2.6	52.003
Serpinh1	Serpin H1 (Fragment)	A0A140LHR4	1	1	7.4	7.4	21.648
Set	Protein SET (Fragment)	A2BE92	1	1	6	4.5	17.584
Setd2	Histone-lysine N-methyltransferase SETD2 (Fragment)	A0A0G2JEZ4	1	1	1.2	1.2	85.032
Sf1	Splicing factor 1	E9Q4Q2	2	2	4.2	4.2	59.698
Sf3a1	Splicing factor 3A subunit 1	Q8K4Z5	1	1	2.1	2.1	88.544
Sf3b6	Splicing factor 3B subunit 6	P59708	1	1	11.2	1.5	14.585
Sfn	14-3-3 protein sigma	O70456	2	1	7.3	3.2	27.706
Sfpq	Splicing factor, proline- and glutamine-rich	Q8VIJ6	3	3	5	15.1	75.441
Sh2b2	SH2B adapter protein 2	Q9JID9	1	1	1.4	0.3	66.557
Shisa9	Protein shisa-9	E9QN38	1	1	2.2	2.3	45.214
Siglec15	SIGLEC-I	A7E1W8	1	1	11.7	4.3	36.917
Sik2	Serine/threonine-protein kinase SIK2	H3BJC9	1	1	0.9	2.1	103.81
Skp1	S-phase kinase-associated protein 1	Q9WTX5	1	1	7.4	0.2	18.672
Slain2	SLAIN motif-containing protein 2 (Fragment)	A0A0J9YUJ0	1	1	4.8	7.5	20.683
Slc16a9	Monocarboxylate transporter 9	Q7TM99	1	1	1.8	1	55.757
Slc17a1	Sodium-dependent phosphate transport protein 1	Q61983	1	1	1.9	1.1	51.649
Slc22a14	Solute carrier family 22 (Organic cation transporter), member 14	Q497L9	1	1	2.1	1.2	71.008
Slc22a17	Solute carrier family 22 member 17	Q9D9E0	1	1	2	0.4	43.195
Slc22a22	BC026439 protein	Q8R0S9	1	1	2.7	2.7	62.423
Slc22a30	Putative uncharacterized protein	Q3V3G0	1	1	2.1	3.9	49.619
Slc22a7	Solute carrier family 22 member 7	A0A0R4J122	1	1	1.7	7	59.612
Slc25a21	Mitochondrial 2-oxodicarboxylate carrier	B6CI26	1	1	3	3.9	34.35
Slc25a45	Solute carrier family 25 member 45 (Fragment)	D3Z5G2	1	1	4.6	3.2	21.316
Slc25a5	ADP/ATP translocase 2	P51881	2	2	10.7	10.7	32.931
Slc25a54	MCG4550	B1AUS6	1	1	2.5	2.5	53.349
Slc26a10	Solute carrier family 26 member 10	F8WGV3	1	1	1.3	2.1	74.071
Slc30a10	Zinc transporter 10	Q3UVU3	1	1	1.9	1.3	50.91
Slc34a2	Sodium-dependent phosphate transport protein 2B	Q9DBP0	1	1	1.3	0.4	76.244
Slc34a3	Sodium-dependent phosphate transport protein 2C	Q80SU6	1	1	1.5	1	63.938
Slc38a9	Sodium-coupled neutral amino acid transporter 9	Q8BGD6	1	1	1.6	1	63.391
Slc3a2	4F2 cell-surface antigen heavy chain (Fragment)	A0A0U1RPG5	1	1	9.2	6.5	11.932
Slc4a1ap	Solute carrier family 4 (anion exchanger), member 1, adaptor protein	E9Q1Q0	1	1	1.7	2.8	59.409
Smc1a	Structural maintenance of chromosomes protein 1A	Q9CU62	1	1	0.7	0.5	143.23
Smc4	Putative uncharacterized protein (Fragment)	Q3U763	1	1	4.2	2.5	38.099
Smg8	Protein SMG8	Q8VE18	1	1	3.2	3.2	109.67
Smr2	Submaxillary gland androgen-regulated protein 2, isoform alpha	O09133	1	1	6	1.8	16.629
Smurf2	Isoform 2 of E3 ubiquitin-protein ligase SMURF2	A2A5Z6-2	1	1	5.3	5.4	84.568
Sncb	Beta-synuclein	Q91ZZ3	1	1	9	9	14.051
Snrnp48	U11/U12 small nuclear ribonucleoprotein 48 kDa protein	J3QMA8	1	1	3.3	1.9	32.093
Snrpa	U1 small nuclear ribonucleoprotein A (Fragment)	D3Z0S6	2	2	10.5	10.5	27.372
Snrpb	Small nuclear ribonucleoprotein-associated protein B	P27048	1	1	3.5	3.5	23.656
Snrpb2	U2 small nuclear ribonucleoprotein B'' (Fragment)	A2CES4	1	1	12.6	4.5	16.009
Snw1	SNW domain-containing protein 1	A0A0B4J1E2	1	1	1.7	8.5	61.461
Snx13	Sorting nexin-13	E9Q7T4	1	1	1.3	2.4	89.22
Snx29	Sorting nexin-29	D3YZ90	1	1	4	3.4	41.777
Sorbs3	Vinexin	Q9R1Z8	2	2	1.5	10.1	82.348
Sox16	Protein SOX-16 (Fragment)	Q62247	1	1	14	14	6.9318
Spag9	C-Jun-amino-terminal kinase-interacting protein 4 (Fragment)	F6WNT4	1	1	1.4	1.4	76.442
Sparcl1	SPARC-like protein 1	P70663	1	1	1.4	1.4	72.286
Spc25	Kinetochore protein Spc25 (Fragment)	A2AUT1	1	1	6.8	4.7	15.675
Specc1l	Cytospin-A	A0A0R4J0J8	4	4	3.2	21.9	126.55
Spef2	Sperm flagellar protein 2	E0CYG3	1	1	0.5	6.2	197.97
Speg	Striated muscle-specific serine/threonine-protein kinase (Fragment)	A0A087WSE3	1	1	0.3	9.1	328.32
Spg21	Maspardin (Fragment)	A0A1L1SSV6	1	1	6.7	5.4	15.488
Spo11	Isoform 5 of Meiotic recombination protein SPO11	Q9WTK8-5	1	1	2.5	0.3	39.882
Sppl2b	Isoform 2 of Signal peptide peptidase-like 2B	Q3TD49-2	1	1	1.4	1.3	56.432
Sprr2k	Small proline-rich protein 2K	G5E8D1	1	1	13.2	4.3	7.559
Sptan1	Spectrin alpha chain, non-erythrocytic 1	A3KGU5	5	5	1.3	1.3	282.89
Sptb	Spectrin beta chain	E9Q397	1	1	0.7	0.7	246.26
Sptbn1	Spectrin beta chain, non-erythrocytic 1 (Fragment)	A0A0A0MQG2	1	1	0.4	8.9	244.25
Srp72	Signal recognition particle 72	E9Q740	1	1	2.8	2.4	67.928
Srpx2	Sushi repeat-containing protein SRPX2	Q8R054	1	1	2.4	2.4	53.14
Srrm2	Isoform 3 of Serine/arginine repetitive matrix protein 2	Q8BTI8-3	1	1	0.6	0.9	285.15
Srsf1	Serine/arginine-rich-splicing factor 1	H7BX95	2	2	10.3	10.3	28.329
Srsf10	Putative uncharacterized protein	Q3TFP0	1	1	4.9	1.3	22.135
Srsf3	Isoform Short of Serine/arginine-rich splicing factor 3	P84104-2	2	2	15.3	11.2	14.203
Srsf7	Isoform 3 of Serine/arginine-rich splicing factor 7	Q8BL97-3	2	2	16.6	16.6	17.89
Ssb	Lupus La protein homolog	D6RI87	1	1	6.3	6.3	18.639
Sspo	SCO-spondin	A0A1D5RLZ9	1	1	0.2	5.7	550.4
Ssrp1	FACT complex subunit SSRP1 (Fragment)	A2AW05	2	2	5	5	71.527
Ssx2ip	Afadin- and alpha-actinin-binding protein (Fragment)	D3Z474	1	1	10.4	10.4	15.017
Ssxa1	Synovial sarcoma, X member A1	B1AUS7	1	1	7.1	4.1	15.099
St13	Hsc70-interacting protein	F8WJK8	1	1	3.6	3.6	40.538
St3gal4	CMP-N-acetylneuraminate-beta-galactosamide-alpha-2,3-sialyltransferase 4 (Fragment)	A0A1L1SR32	1	1	8	5.6	13.46
St7	Suppressor of tumorigenicity 7 protein	D3YUN2	1	1	1.8	3.7	57.443
Stard3nl	MLN64 N-terminal domain homolog (Fragment)	A0A0G2JFQ1	1	1	100	8.1	1.839
Stard9	StAR-related lipid transfer protein 9 (Fragment)	A2AKH9	1	1	0.2	4.8	454.46
Stat1	Signal transducer and activator of transcription	Q99K94	1	1	2.1	2.1	83.106
Stat5a	Signal transducer and activator of transcription	B2C3G8	1	1	1.9	1.9	91.622
Stat6	Signal transducer and transcription activator 6	P52633	1	1	1.1	1.6	93.496
Stk31	Serine/threonine-protein kinase 31 (Fragment)	F6QH34	1	1	3.8	3.8	41.712
Stk35	Serine/threonine-protein kinase 35	Q80ZW0	1	1	1.7	1	59.459
Stmn1	Stathmin (Fragment)	D3Z1Z8	5	5	25.5	25.5	11.729
Stmn2	Stathmin-2	P55821	1	1	5.6	1.6	20.828
Stx17	Putative uncharacterized protein	Q9D614	1	1	3.3	0.4	31.514
Stx7	Putative uncharacterized protein	Q8BH40	1	1	5.7	5.7	29.736
Stxbp1	Syntaxin-binding protein 1	O08599	1	1	1.7	1.8	67.568
Sub1	Activated RNA polymerase II transcriptional coactivator p15	P11031	3	3	18.1	18.1	14.427
Sugp2	SURP and G-patch domain-containing protein 2 (Fragment)	F6X398	1	1	9.4	2.2	26.272
Sult1c2	Sulfotransferase 1C2	Q9D939	1	1	3	0.4	34.953
Sult4a1	Isoform 2 of Sulfotransferase 4A1	P63046-2	1	1	3.2	1.5	32.323
Sumo3	Small ubiquitin-related modifier 3 (Fragment)	G3UZX6	1	1	25.5	3.1	5.2631
Sun1	SUN domain-containing protein 1 (Fragment)	F7AJ01	1	1	7.7	2.2	12.553
Supt16	Suppressor of Ty 16	G3X956	1	1	1.1	1.9	119.84
Supt3	Suppressor of Ty 3 (Fragment)	B0QZW5	1	1	2.4	4.3	42.702
Susd5	MCG14773	G3UW60	1	1	1.5	2	66.802
Sv2c	Sv2c protein	A2RSH4	1	1	0.9	0.9	76.208
Svbp	Coiled-coil domain containing 23, isoform CRA_c	A2A7P9	1	1	7.8	5.3	12.02
Svop	Synaptic vesicle 2-related protein	Q8BFT9	1	1	1.6	1	60.768
Swap70	Switch-associated protein 70	Q6A028	1	1	1.7	1.1	68.995
Syce2	Synaptonemal complex central element protein 2	E9PYH4	1	1	5.1	2.8	20.316
Sympk	Symplekin	F8WJD4	1	1	0.7	2	142.62
Syn3	Synapsin-3	D3Z620	1	1	3.7	3.2	27.194
Syncrip	Heterogeneous nuclear ribonucleoprotein Q	G3UXJ6	5	5	13.2	13.2	49.704
Syne2	Nesprin-2	E9QP46	2	2	0.3	12.6	782.13
Syngap1	Ras/Rap GTPase-activating protein SynGAP (Fragment)	A0A0J9YUY7	1	1	13.8	8.8	7.4215
Syngr3	Synaptogyrin-3	Q8R191	1	1	9.6	9.6	24.561
Synm	Synemin	A0A140LJ61	1	1	2.4	6.1	43.086
Syt14	Synaptotagmin-14	A0A1L1SVE7	1	1	1.8	1.8	92.872
Tada2a	Transcriptional adapter 2-alpha (Fragment)	B1AT25	1	1	3.8	4.2	27.589
Taf4b	Transcription initiation factor TFIID subunit 4B	G5E8Z2	1	1	1.5	1.9	90.083
Taf6	Transcription initiation factor TFIID subunit 6	D3Z0T0	1	1	1.9	1.9	69.796
Tagln	Transgelin	P37804	4	4	23.4	23.4	22.576
Tagln2	Transgelin-2	Q9WVA4	3	3	18.6	14.5	22.395
Tanc2	Protein TANC2 (Fragment)	F6VP19	1	1	1.3	1.3	124.46
Tardbp	TAR DNA-binding protein 43	Q921F2	7	7	18.1	18.1	44.547
Tbc1d17	TBC1 domain family member 17 (Fragment)	A0A140LJ22	1	1	19.1	6.1	5.4393
Tbcc	Tubulin-specific chaperone C	A0A0R4J0M1	1	1	3.2	7.1	38.094
Tcea1	Transcription elongation factor A protein 1	P10711	6	6	18.3	18.3	33.88
Tcerg1	Isoform 3 of Transcription elongation regulator 1	Q8CGF7-3	1	1	1.3	1.3	116.05
Tcf3	Transcription factor E2-alpha (Fragment)	F6T941	1	1	1.4	7.2	66.095
Tcfl5	Transcription factor-like 5 (basic helix-loop-helix)	E9Q5K1	1	1	3.1	2.5	30.581
Tchp	Trichoplein keratin filament-binding protein (Fragment)	F6Q720	1	1	7	7	25.937
Tcp11	T-complex protein 11	Q5FWA2	1	1	1.8	3.9	54.218
Tcp11l2	T-complex protein 11-like protein 2	Q8K1H7	1	1	1.7	0.8	57.889
Tcrg-C2	T-cell receptor gamma, constant 2 (Fragment)	A0A075B5Z2	1	1	5.4	9.9	18.986
Tcrg-C3	T cell receptor gamma, constant 3 (Fragment)	A0A0G2JG12	1	1	6.1	8.1	16.656
Tdrd12	Putative ATP-dependent RNA helicase TDRD12 (Fragment)	A0A087WQS9	1	1	0.8	9.4	126.04
Tdrd6	Tudor domain-containing protein 6	F2Z429	1	1	0.4	2.7	238.01
Tek	Angiopoietin-1 receptor	Q80YS4	1	1	0.8	4.1	120.05
Tepp	Isoform 2 of Testis, prostate and placenta-expressed protein	Q6IMH0-2	1	1	8.7	1.1	12.347
Tes	Putative uncharacterized protein	Q3ULB1	1	1	2.2	4.8	46.586
Tex16	Testis expressed gene 16	A2RT18	1	1	0.8	4.5	127.56
Tex30	Testis-expressed protein 30 (Fragment)	D3Z7L3	1	1	13	3.2	7.5138
Tex35	Testis-expressed protein 35	D3Z652	1	1	4.8	9.8	21.633
Tex43	Testis-expressed protein 43 (Fragment)	F6YCE8	1	1	22.7	22.7	8.7958
Tgfb3	Putative uncharacterized protein	Q91YU7	1	1	2.2	1.7	47.144
Tgfbi	Transforming growth factor-beta-induced protein ig-h3	P82198	1	1	2	1.4	74.596
Thoc1	THO complex subunit 1	Q8R3N6	1	1	1.4	0.7	75.435
Thop1	Thimet oligopeptidase	A0A0R4IZY0	1	1	1.6	7.3	78.026
Tial1	Nucleolysin TIAR	Q921W2	4	4	11.7	11.7	41.53
Tjap1	Tight junction-associated protein 1	Q9DCD5	1	1	1.7	0.4	59.419
Tjp1	Tight junction protein ZO-1	A0A0U1RPW2	2	2	1.2	14	127.25
Tktl2	Transketolase-like protein 2	A0A0R4J2A3	1	1	1.4	6.7	68.481
Tln1	Talin-1	P26039	5	5	3	3	269.82
Tma7	Translation machinery-associated protein 7	Q8K003	6	6	40.6	40.6	7.0662
Tmc2	Transmembrane channel-like protein 2	Q8R4P4	1	1	1	0.7	101.13
Tmc8	Transmembrane channel-like protein 8 (Fragment)	B1ATB9	1	1	8.4	4.3	19.352
Tmcc3	Transmembrane and coiled-coil domains protein 3 (Fragment)	D3Z1L1	1	1	7.5	3.3	15.499
Tmco1	Calcium load-activated calcium channel (Fragment)	A0A0A6YVS2	1	1	5.5	8.8	22.283
Tmem19	Transmembrane protein 19	Q91W52	1	1	3.9	0.7	36.296
Tmem198	Transmembrane protein 198 (Fragment)	D3Z7R8	1	1	4	4	16.44
Tmem200b	Transmembrane protein 200B	D3Z0P8	1	1	4.2	3.4	30.336
Tmem263	Transmembrane protein 263	Q9DAM7	1	1	17.4	0.4	11.549
Tmem30a	Cell cycle control protein 50A	D3YVV1	1	1	11.9	3.7	37.178
Tmpo	Lamina-associated polypeptide 2, isoforms alpha/zeta	Q61033	1	1	2	2	75.167
Tmprss2	Transmembrane protease serine 2	Q9JIQ8	1	1	1.8	0.3	53.525
Tmsb4x	Isoform Short of Thymosin beta-4	P20065-2	1	1	27.3	1.7	5.0526
Tnfaip3	Tumor necrosis factor alpha-induced protein 3 (Fragment)	D3YXE1	1	1	10.5	3.6	10.332
Tnks1bp1	182 kDa tankyrase-1-binding protein	Z4YJL4	1	1	0.9	1.5	112.65
Tnrc6a	Trinucleotide repeat-containing gene 6A protein (Fragment)	A0A0U1RPB4	1	1	14.5	6.5	8.1996
Tnxb	Tenascin XB	E9Q2T3	1	1	0.3	2.5	339.9
Toe1	Isoform 2 of Target of EGR1 protein 1	Q9D2E2-2	1	1	2.7	0.5	37.149
Top2b	DNA topoisomerase 2-beta (Fragment)	F6V2E8	1	1	5	2.2	20.593
Tpi1	Triosephosphate isomerase	P17751	3	3	12	12	32.191
Tppp3	Tubulin polymerization-promoting protein family member 3	Q9CRB6	1	1	5.1	5.1	18.965
Tpt1	Translationally-controlled tumor protein	D3YU75	2	2	14.5	14.5	15.481
Tra2a	Transformer-2 protein homolog alpha	A0A0N4SVC2	1	1	3.2	7.4	32.259
Traf3ip1	TRAF3-interacting protein 1	A0A087WQD8	1	1	1.4	9.7	74.277
Traip	E3 ubiquitin-protein ligase TRAIP	Q8VIG6	1	1	1.9	0.7	53.149
Trav8d-2	T cell receptor alpha variable 8D-2	A0A075B616	1	1	8.1	9.8	12.518
Trim12a	Tripartite motif-containing protein 12A	A0A0R4J1B5	1	1	3	6.9	35.183
Trim30c	Tripartite motif-containing 30C	D3YVI9	1	1	1.8	3.7	59.524
Trim35	Tripartite motif-containing 35	A0A0R4J031	1	1	1.7	7.2	58.724
Trim40	Trim40 protein	B7ZWG4	1	1	9.4	9.4	24.251
Trpc4ap	Isoform 2 of Short transient receptor potential channel 4-associated protein	Q9JLV2-2	1	1	1.1	0.3	89.913
Trpm5	Isoform 3 of Transient receptor potential cation channel subfamily M member 5	Q9JJH7-3	1	1	0.9	0.3	112.46
Trpm8	Transient receptor potential cation channel subfamily M member 8	Q8R4D5	1	1	0.8	0.7	127.71
Trrap	Transformation/transcription domain-associated protein	E9PZA7	1	1	0.2	5.9	434.04
Try10	MCG140784	Q792Z1	2	2	8.1	10.8	26.221
Tshz1	Teashirt homolog 1	Q5DTH5	1	1	0.8	1.2	118.57
Tspear	Isoform 3 of Thrombospondin-type laminin G domain and EAR repeat-containing protein	J3S6Y1-3	1	1	2.1	1.9	58.122
Tspo	Translocator protein (Fragment)	A0A140LIU9	1	1	13.7	6.2	11.341
Ttc21b	Tetratricopeptide repeat protein 21B	E9PVK4	2	2	1.4	13.1	145.37
Ttc39b	Isoform 2 of Tetratricopeptide repeat protein 39B	Q8BYY4-2	1	1	1.7	0.9	58.619
Ttk	Dual-specificity protein kinase TTK	Q3TPW2	1	1	1.2	1.6	86.986
Ttll3	Tubulin monoglycylase TTLL3 (Fragment)	F8VQA1	1	1	1.2	4.4	81.727
Ttll6	Isoform 2 of Tubulin polyglutamylase TTLL6	A4Q9E8-2	1	1	1.3	4.4	82.249
Ttn	Isoform 2 of Titin	A2ASS6-2	5	5	0.2	26.2	2986.4
Tuba1c	Tubulin alpha-1C chain	P68373	9	1	28.5	2.9	49.909
Tubb4b	Tubulin beta-4B chain	P68372	7	7	20	29.6	49.83
Tubb5	Tubulin beta-5 chain	P99024	6	6	16.9	16.9	49.67
Tubgcp5	Isoform 2 of Gamma-tubulin complex component 5	Q8BKN5-2	1	1	0.9	1	110.6
U2surp	U2 snRNP-associated SURP motif-containing protein	A0A087WRG2	1	1	6.4	9.3	48.026
Uba1	Ubiquitin-like modifier-activating enzyme 1	Q02053	1	1	1	1	117.81
Ubap2l	Ubiquitin associated protein 2-like, isoform CRA_b	A0A0H2UH17	1	1	2.5	2.5	103.94
Ube2d3	Ubiquitin-conjugating enzyme E2 D3 (Fragment)	A0A0G2JE32	1	1	13.6	13.6	14.731
Ube2k	Ubiquitin-conjugating enzyme E2 K	A0A0J9YU07	1	1	6	7.7	16.618
Ube2l3	Ubiquitin-conjugating enzyme E2 L3	P68037	1	1	5.8	1.5	17.861
Ube2n	Ubiquitin-conjugating enzyme E2 N	P61089	1	1	7.2	7.2	17.138
Ube2o	(E3-independent) E2 ubiquitin-conjugating enzyme UBE2O	Q6ZPJ3	1	1	0.7	1	140.83
Ube2v1	Isoform 2 of Ubiquitin-conjugating enzyme E2 variant 1	Q9CZY3-2	1	1	11.4	11.4	11.725
Ube3a	Ubiquitin-protein ligase E3A (Fragment)	A0A0J9YUY4	1	1	8.3	8.3	22.143
Ube4a	Ubiquitin conjugation factor E4 A	E9Q735	1	1	0.9	2.4	118.2
Ubr2	E3 ubiquitin-protein ligase UBR2	Q6WKZ8	1	1	0.5	1	199.15
Ubr4	E3 ubiquitin-protein ligase UBR4 (Fragment)	F6SSP6	1	1	0.4	4.8	225.23
Ubtfl1	Upstream-binding factor 1-like protein 1	Q3USZ2	1	1	2.3	1.3	46.131
Uhrf1	Isoform 2 of E3 ubiquitin-protein ligase UHRF1	Q8VDF2-2	3	3	4.8	4.8	87.555
Ulk3	Isoform 3 of Serine/threonine-protein kinase ULK3	Q3U3Q1-3	1	1	3.1	1.3	33.58
Ulk4	Isoform 4 of Serine/threonine-protein kinase ULK4	Q3V129-4	1	1	9.4	1.2	45.213
Unc5c	Netrin receptor UNC5C	E9PVI4	1	1	1	2.8	96.632
Unc79	Protein unc-79 homolog	G8JL63	1	1	0.4	2.9	275.37
Upf2	UPF2 regulator of nonsense transcripts homolog (yeast) (Fragment)	F6Q3G7	1	1	1.7	4.7	60.532
Urb1	Nucleolar pre-ribosomal-associated protein 1	E9PU96	1	1	0.4	2.9	254.84
Urgcp	Isoform 2 of Up-regulator of cell proliferation	Q5NCI0-2	1	1	1	1.2	100.11
Uri1	Unconventional prefoldin RPB5 interactor (Fragment)	A0A0U1RPG9	1	1	1.7	6.6	58.488
Usp25	Ubiquitin carboxyl-terminal hydrolase 25	P57080	1	1	0.9	1.5	121.42
Usp3	Ubiquitin carboxyl-terminal hydrolase 3	G3UZF0	1	1	1.9	2.4	53.674
Usp4	Ubiquitin carboxyl-terminal hydrolase 4	A0A0A6YW28	1	1	1	8.7	103.72
Usp47	Ubiquitin carboxyl-terminal hydrolase 47	A0A1L1SV73	1	1	2.6	5.4	157.15
Utrn	Utrophin	E9Q6R7	1	1	0.3	2.4	392.7
Vars2	Valine--tRNA ligase, mitochondrial	Q3U2A8	1	1	3.6	1.3	118.46
Vasp	Vasodilator-stimulated phosphoprotein	P70460	1	1	3.2	1.4	39.666
Vav2	Guanine nucleotide exchange factor VAV2	Q7TSI6	1	1	1.7	1.7	94.257
Vax2	Ventral anterior homeobox 2	Q9WTP9	1	1	3.1	0.2	31.701
Vcan	Versican core protein (Fragment)	F7B603	1	1	6.4	2.2	16.615
Vcl	Vinculin	Q64727	5	5	6.1	6.1	116.72
Vdac2	Voltage-dependent anion-selective channel protein 2 (Fragment)	G3UX26	1	1	3.5	3.5	30.446
Vim	Vimentin (Fragment)	A2AKJ2	2	2	20.9	20.9	14.85
Vmn1r189	Vomeronasal 1 receptor 189	Q8K3N3	1	1	9.9	0.8	35.487
Vmn1r43	Vomeronasal type-1 receptor 43	Q8VIC9	1	1	2.7	0.7	37.649
Vmn2r125	Vomeronasal 2, receptor 125	D3Z3M1	1	1	6.5	6.5	43.037
Vmn2r50	Vomeronasal 2, receptor 50	K7N652	1	1	1.1	2.8	96.78
Vps41	Vacuolar protein sorting-associated protein 41 homolog	Q5KU39	1	1	1.1	1.2	98.601
Vps4b	Vacuolar protein sorting-associated protein 4B	P46467	2	2	2.9	11.7	49.419
Vps50	Isoform 2 of Syndetin	Q8CI71-2	1	1	1	0.8	107.17
Vsnl1	Visinin-like protein 1	P62761	1	1	5.8	1.5	22.142
Vwa9	Isoform 2 of von Willebrand factor A domain-containing protein 9	Q8R3P6-2	1	1	3.5	0.7	28.663
Wasf2	Wiskott-Aldrich syndrome protein family member 2	Q8BH43	1	1	1.8	1	54.073
Washc1	WASH complex subunit 1	Q8VDD8	1	1	1.9	1.9	51.658
Wbp1	WW domain-binding protein 1	A0A0N4SVJ3	1	1	4.6	7.4	21.056
Wbp2	WW domain-binding protein 2	P97765	1	1	3.8	3.8	28.032
Wdfy3	WD repeat and FYVE domain-containing protein 3	A0A1D5RLV7	1	1	0.3	5.8	392.82
Wdr36	Putative uncharacterized protein	Q3TA68	1	1	1	1.3	97.783
Wdr47	WD repeat-containing protein 47	A0A0G2JFW8	1	1	17	8.1	5.968
Wdr5	WD repeat-containing protein 5 (Fragment)	F6Q3W0	1	1	3.2	2.3	31.014
Wdr63	WD repeat domain 63	B2RY71	2	2	2	13.6	105.52
Wdr64	RIKEN cDNA 4930511H01, isoform CRA_a (Fragment)	A0A0A6YW40	1	1	1.7	8.7	59.636
Wdr86	WD repeat domain 86	D3Z757	1	1	2.4	3.1	41.299
Wipi1	WD repeat domain phosphoinositide-interacting protein 1	B1AT64	1	1	3.1	4.2	32.686
Wnk3	Serine/threonine-protein kinase WNK3	V9GXP7	1	1	1.4	1	70.397
Wnt7b	Protein Wnt	E9Q5E3	1	1	3.2	2.5	31.915
Wrn	Werner syndrome ATP-dependent helicase homolog	A0A1B0GR54	1	1	0.8	6	129.76
Wscd2	WSC domain-containing protein 2	D4PHA7	1	1	1.6	3.1	64.597
Wwtr1	Isoform 2 of WW domain-containing transcription regulator protein 1	Q9EPK5-2	1	1	3.1	3.1	49.833
Xcr1	Chemokine (C motif) receptor 1	S4R1K3	1	1	3.3	0.3	38.996
Xirp1	Xin actin-binding repeat-containing protein 1	E9QQ93	1	1	0.8	2.3	123.69
Xirp2	Isoform 2 of Xin actin-binding repeat-containing protein 2	Q4U4S6-2	1	1	0.3	1.2	371.92
Xrn2	Isoform 2 of 5'-3' exoribonuclease 2	Q9DBR1-2	1	1	1	0.4	108.11
Yars	Tyrosine--tRNA ligase	A2A7S7	1	1	2	2	63.001
Ybx1	Nuclease-sensitive element-binding protein 1	P62960	8	3	30.1	22.7	35.73
Ybx2	Y box protein 2	B2RUF0	18	15	59.3	57.1	38.08
Ybx3	Y-box-binding protein 3	Q9JKB3	14	3	34.9	10	38.813
Ywhaz	14-3-3 protein zeta/delta	P63101	2	1	9	4.9	27.771
Zar1	Zygote arrest protein 1	Q80SU3	12	12	40.2	46.9	39.985
Zar1l	Zygote arrest 1-like	C3VD30	4	4	17.2	20.6	33.765
Zbtb18	Zinc finger and BTB domain-containing protein 18	A0A0A6YWR6	1	1	5.5	8.6	25.998
Zbtb20	Isoform 2 of Zinc finger and BTB domain-containing protein 20	Q8K0L9-2	1	1	1.3	0.8	73.381
Zbtb6	Zinc finger and BTB domain-containing protein 6	Q8K088	1	1	2.1	0.8	48.187
Zc3h11a	Zinc finger CCCH domain-containing protein 11A (Fragment)	A0A0A6YXI9	1	1	8.8	8.8	20.851
Zc3h13	Zinc finger CCCH domain-containing protein 13	E9Q784	1	1	1	1	203.75
Zc3h7b	Zinc finger CCCH type-containing 7B	F8VPP8	1	1	0.9	2.1	110.29
Zfhx4	Zinc finger homeobox protein 4	E9Q5A7	1	1	0.4	0.4	395.43
Zfp106	Zinc finger protein 106 (Fragment)	E9PVH6	1	1	9.3	9.3	16.758
Zfp110	Zinc finger protein 110	A0A0R4J249	1	1	4.7	6.7	94.08
Zfp157	Zinc finger protein 157	Q6PCM4	1	1	1.6	1.1	66.371
Zfp184	Zinc finger protein 184	Q7TSH9	1	1	1.2	1	84.027
Zfp213	Zinc finger protein 213	E9QAW0	1	1	1.9	2.3	52.597
Zfp248	Putative uncharacterized protein	Q9CZ86	1	1	3.4	0.5	54.584
Zfp30	Zinc finger protein 30	D3Z614	1	1	1.9	3.2	55.204
Zfp346	Zinc finger protein 346	E0CYH6	1	1	8.9	3	11.242
Zfp354a	Zfp354a protein	Q5PPR4	1	1	1.6	4.2	65.488
Zfp362	Zinc finger protein 362 (Fragment)	E9QA68	1	1	2.5	4.2	39.998
Zfp37	Zinc finger protein 37 (Fragment)	A0A1D5RLS9	1	1	17	17	10.746
Zfp407	Zinc finger protein 407 (Fragment)	S4R2G4	1	1	25	25	8.0833
Zfp462	Zinc finger protein 462	B1AWL2	1	1	0.5	0.5	282.71
Zfp473	Zinc finger protein 473 (Fragment)	E9Q4I9	1	1	9.1	2.6	11.553
Zfp53	KRAB-containing zinc-finger protein KRAZ1	Q9Z117	1	1	1.4	0.2	76.036
Zfp558	Zinc finger protein 558	E9Q1J0	1	1	2.2	2.6	46.442
Zfp560	Putative uncharacterized protein	Q3URI6	1	1	1.2	1.3	85.119
Zfp605	Zinc finger protein 605	E9QAH2	1	1	1.3	2.3	80.733
Zfp668	Zinc finger protein 668 (Fragment)	D3Z404	1	1	13.3	13.3	13.231
Zfp72	Zinc finger protein 72	Q0VFY0	1	1	2.1	1.4	50.405
Zfp738	Zinc finger protein 738	B8JJX8	1	1	1.1	3.8	91.404
Zfp760	Zinc finger protein 760	E9QAF5	1	1	1.4	2.3	77.931
Zfp764	Zinc finger protein 764	E9QAP1	1	1	2.1	2.3	48.728
Zfp810	Zinc finger protein 810	Q99K45	1	1	2	0.6	54.003
Zfp811	Zinc finger protein 811	F7CTH4	1	1	1.6	7.7	62.858
Zfp827	Zinc finger protein 827 (Fragment)	F6XU43	2	2	3	12.4	62.681
Zfp839	Zinc finger protein 839	E9PUU5	1	1	1	2.9	99.001
Zfp92	Zfp92 protein	Q4VAD4	1	1	2.4	1.2	43.496
Zfp937	Zinc finger protein 937	A2ANU7	1	1	1.8	9.7	57.823
Zfp941	Zinc finger protein 941	Q6NV92	1	1	1.3	1.3	75.949
Zfp944	Zinc finger protein 944	E9PUS4	1	1	1.8	2.9	57.963
Zfp960	Zinc finger protein 960	L7N267	1	1	1.6	2.7	64.057
Zfp968	Zinc finger protein 968	E9PXD4	1	1	10.8	4.7	9.7678
Zfp979	Zinc finger protein 979	A2A799	1	1	2.2	5.3	48.135
Zfp982	Zinc finger protein 982	A2A8Q4	1	1	2.4	5.2	43.299
Zgrf1	Protein ZGRF1	A0A0G2JGJ2	1	1	1.7	7.8	86.012
Zmiz2	Isoform 2 of Zinc finger MIZ domain-containing protein 2	Q8CIE2-2	1	1	1	0.8	93.869
Zmym5	Zinc finger MYM-type protein 5	Q3U2E2	1	1	1.4	1.3	70.07
Znf260	Zinc finger protein 260	Q62513	1	1	2.2	1.1	46.442
Znf467	Zinc finger protein 467	Q8JZL0	1	1	1.5	0.8	65.632
Znf516	Zinc finger protein 516	Q7TSH3	1	1	0.8	1	124.79
Znf687	Isoform 3 of Zinc finger protein 687	Q9D2D7-3	1	1	1.2	0.5	80.984
Znf770	Zinc finger protein 770	Q8BIQ8	1	1	1.3	1	81.251
Zranb2	Zinc finger Ran-binding domain-containing protein 2	D3Z4U0	1	1	4.1	4.1	36.281
Zrsr2	U2 small nuclear ribonucleoprotein auxiliary factor 35 kDa subunit-related protein 2 (Fragment)	B1B0F0	1	1	8	4	13.721
Zscan12	Zinc finger and SCAN domain-containing protein 12	Q9Z1D7	1	1	1.8	0.2	57.492
Zscan29	Zinc finger SCAN domains 29	B7ZCX1	1	1	5.3	5.3	24.235
Zswim2	E3 ubiquitin-protein ligase Zswim2 (Fragment)	B2FDH1	1	1	2.3	3.9	44.992
Zxdb	Zinc finger X-linked protein ZXDB	A2CE44	1	1	1	4.5	90.375
	Isoform 2 of Uncharacterized protein ENSP00000372125 homolog	Q3TTI8-2	1	1	3.9	1.3	26.3

## Sheet: RBPbase data- mouse RBPs
Mouse RBP Dataset from BPPbase
RBP Name	Type	Tax ID	Homologene Gene Tax ID	Gene Symbol-human（Metascape）	Description
0610030E20RIK	symbol	M. musculus	H. sapiens	C2ORF68	Chromosome 2 open reading frame 68
1110004F10RIK	symbol	M. musculus	H. sapiens	C11ORF58	Chromosome 11 open reading frame 58
1110008L16RIK	gene_synonym	M. musculus	H. sapiens	PRORP	Protein only rnase P catalytic subunit
1110037F02RIK	gene_synonym	M. musculus	H. sapiens	VIRMA	Vir like m6a methyltransferase associated
1700009N14RIK	symbol	M. musculus	H. sapiens	1700009N14RIK	RAN, member RAS oncogene family
1700037H04RIK	symbol	M. musculus	H. sapiens	C20ORF27	Chromosome 20 open reading frame 27
1810009A15RIK	symbol	M. musculus	H. sapiens	C11ORF98	Chromosome 11 open reading frame 98
2210010C04RIK	symbol	M. musculus	H. sapiens	2210010C04RIK	Serine protease 1
2210016L21RIK	symbol	M. musculus	H. sapiens	C12ORF43	Chromosome 12 open reading frame 43
2310033P09RIK	symbol	M. musculus	H. sapiens	C1ORF35	Chromosome 1 open reading frame 35
2410004B18RIK	symbol	M. musculus	H. sapiens	C1ORF52	Chromosome 1 open reading frame 52
2410015M20RIK	gene_synonym	M. musculus	H. sapiens	MICOS13	Mitochondrial contact site and cristae organizing system subunit 13
2810417H13RIK	gene_synonym	M. musculus	H. sapiens	PCLAF	PCNA clamp associated factor
A230050P20RIK	gene_synonym	M. musculus	H. sapiens	SHFL	Shiftless antiviral inhibitor of ribosomal frameshifting
A830080D01RIK	gene_synonym	M. musculus	H. sapiens	BCLAF3	BCLAF1 and THRAP3 family member 3
AATF	symbol	M. musculus	H. sapiens	AATF	Apoptosis antagonizing transcription factor
ABCB7	symbol	M. musculus	H. sapiens	ABCB7	ATP binding cassette subfamily B member 7
ABCE1	symbol	M. musculus	H. sapiens	ABCE1	ATP binding cassette subfamily E member 1
ABCF1	symbol	M. musculus	H. sapiens	ABCF1	ATP binding cassette subfamily F member 1
ABCF2	symbol	M. musculus	H. sapiens	ABCF2	ATP binding cassette subfamily F member 2
ABHD12	symbol	M. musculus	H. sapiens	ABHD12	Abhydrolase domain containing 12, lysophospholipase
ABT1	symbol	M. musculus	H. sapiens	ABT1	Activator of basal transcription 1
ACAA1A	symbol	M. musculus	H. sapiens	ACAA1	Acetyl-coa acyltransferase 1
ACAD9	symbol	M. musculus	H. sapiens	ACAD9	Acyl-coa dehydrogenase family member 9
ACADL	symbol	M. musculus	H. sapiens	ACADL	Acyl-coa dehydrogenase long chain
ACADM	symbol	M. musculus	H. sapiens	ACADM	Acyl-coa dehydrogenase medium chain
ACADS	symbol	M. musculus	H. sapiens	ACADS	Acyl-coa dehydrogenase short chain
ACAN	symbol	M. musculus	H. sapiens	ACAN	Aggrecan
ACIN1	symbol	M. musculus	H. sapiens	ACIN1	Apoptotic chromatin condensation inducer 1
ACLY	symbol	M. musculus	H. sapiens	ACLY	ATP citrate lyase
ACO1	symbol	M. musculus	H. sapiens	ACO1	Aconitase 1
ACO2	symbol	M. musculus	H. sapiens	ACO2	Aconitase 2
ACOT9	symbol	M. musculus	H. sapiens	ACOT9	Acyl-coa thioesterase 9
ACOX1	symbol	M. musculus	H. sapiens	ACOX1	Acyl-coa oxidase 1
ACSL3	symbol	M. musculus	H. sapiens	ACSL3	Acyl-coa synthetase long chain family member 3
ACTA2	symbol	M. musculus	H. sapiens	ACTA2	Actin alpha 2, smooth muscle
ACTG1	symbol	M. musculus	H. sapiens	ACTG1	Actin gamma 1
ACTL6A	symbol	M. musculus	H. sapiens	ACTL6A	Actin like 6A
ACTN1	symbol	M. musculus	H. sapiens	ACTN1	Actinin alpha 1
ACTN3	symbol	M. musculus	H. sapiens	ACTN3	Actinin alpha 3
ACTN4	symbol	M. musculus	H. sapiens	ACTN4	Actinin alpha 4
ACTR3	symbol	M. musculus	H. sapiens	ACTR3	Actin related protein 3
ACTR5	symbol	M. musculus	H. sapiens	ACTR5	Actin related protein 5
ACTR8	symbol	M. musculus	H. sapiens	ACTR8	Actin related protein 8
ADAR	symbol	M. musculus	H. sapiens	ADAR	Adenosine deaminase RNA specific
ADARB1	symbol	M. musculus	H. sapiens	ADARB1	Adenosine deaminase RNA specific B1
ADD1	symbol	M. musculus	H. sapiens	ADD1	Adducin 1
ADD3	symbol	M. musculus	H. sapiens	ADD3	Adducin 3
ADGRV1	symbol	M. musculus	H. sapiens	ADGRV1	Adhesion G protein-coupled receptor V1
ADNP	symbol	M. musculus	H. sapiens	ADNP	Activity dependent neuroprotector homeobox
ADNP2	symbol	M. musculus	H. sapiens	ADNP2	ADNP homeobox 2
AEBP2	symbol	M. musculus	H. sapiens	AEBP2	AE binding protein 2
AEN	symbol	M. musculus	H. sapiens	AEN	Apoptosis enhancing nuclease
AFDN	symbol	M. musculus	H. sapiens	AFDN	Afadin, adherens junction formation factor
AFG3L1	symbol	M. musculus	H. sapiens	AFG3L1	AFG3 like matrix AAA peptidase subunit 2
AFG3L2	symbol	M. musculus	H. sapiens	AFG3L2	AFG3 like matrix AAA peptidase subunit 2
AGAP1	symbol	M. musculus	H. sapiens	AGAP1	Arfgap with gtpase domain, ankyrin repeat and PH domain 1
AGO1	symbol	M. musculus	H. sapiens	AGO1	Argonaute RISC component 1
AGO2	symbol	M. musculus	H. sapiens	AGO2	Argonaute RISC catalytic component 2
AHCTF1	symbol	M. musculus	H. sapiens	AHCTF1	AT-hook containing transcription factor 1
AHCYL2	symbol	M. musculus	H. sapiens	AHCYL2	Adenosylhomocysteinase like 2
AHDC1	symbol	M. musculus	H. sapiens	AHDC1	AT-hook DNA binding motif containing 1
AHNAK	symbol	M. musculus	H. sapiens	AHNAK	AHNAK nucleoprotein
AHNAK2	symbol	M. musculus	H. sapiens	AHNAK2	AHNAK nucleoprotein 2
AI837181	symbol	M. musculus	H. sapiens	C11orf68	Chromosome 11 open reading frame 68
AIM2	symbol	M. musculus	H. sapiens	AIM2	Absent in melanoma 2
AIMP1	symbol	M. musculus	H. sapiens	AIMP1	Aminoacyl trna synthetase complex interacting multifunctional protein 1
AK4	symbol	M. musculus	H. sapiens	AK4	Adenylate kinase 4
AKAP1	symbol	M. musculus	H. sapiens	AKAP1	A-kinase anchoring protein 1
AKAP8	symbol	M. musculus	H. sapiens	AKAP8	A-kinase anchoring protein 8
AKAP8L	symbol	M. musculus	H. sapiens	AKAP8L	A-kinase anchoring protein 8 like
ALDH2	symbol	M. musculus	H. sapiens	ALDH2	Aldehyde dehydrogenase 2 family member
ALDH6A1	symbol	M. musculus	H. sapiens	ALDH6A1	Aldehyde dehydrogenase 6 family member A1
ALDOA	symbol	M. musculus	H. sapiens	ALDOA	Aldolase, fructose-bisphosphate A
ALG13	symbol	M. musculus	H. sapiens	ALG13	ALG13 UDP-N-acetylglucosaminyltransferase subunit
ALKBH5	symbol	M. musculus	H. sapiens	ALKBH5	Alkb homolog 5, RNA demethylase
ALYREF	symbol	M. musculus	H. sapiens	ALYREF	Aly/REF export factor
AMMECR1	symbol	M. musculus	H. sapiens	AMMECR1	AMMECR nuclear protein 1
AMN	symbol	M. musculus	H. sapiens	AMN	Amnion associated transmembrane protein
AMT	symbol	M. musculus	H. sapiens	AMT	Aminomethyltransferase
ANAPC1	symbol	M. musculus	H. sapiens	ANAPC1	Anaphase promoting complex subunit 1
ANKHD1	symbol	M. musculus	H. sapiens	ANKHD1	Ankyrin repeat and KH domain containing 1
ANKRD17	symbol	M. musculus	H. sapiens	ANKRD17	Ankyrin repeat domain 17
ANKZF1	symbol	M. musculus	H. sapiens	ANKZF1	Ankyrin repeat and zinc finger peptidyl trna hydrolase 1
ANLN	symbol	M. musculus	H. sapiens	ANLN	Anillin actin binding protein
ANP32B	symbol	M. musculus	H. sapiens	ANP32B	Acidic nuclear phosphoprotein 32 family member B
ANP32E	symbol	M. musculus	H. sapiens	ANP32E	Acidic nuclear phosphoprotein 32 family member E
ANXA1	symbol	M. musculus	H. sapiens	ANXA1	Annexin A1
ANXA11	symbol	M. musculus	H. sapiens	ANXA11	Annexin A11
ANXA2	symbol	M. musculus	H. sapiens	ANXA2	Annexin A2
ANXA6	symbol	M. musculus	H. sapiens	ANXA6	Annexin A6
ANXA7	symbol	M. musculus	H. sapiens	ANXA7	Annexin A7
AP1B1	symbol	M. musculus	H. sapiens	AP1B1	Adaptor related protein complex 1 subunit beta 1
AP2A1	symbol	M. musculus	H. sapiens	AP2A1	Adaptor related protein complex 2 subunit alpha 1
AP2A2	symbol	M. musculus	H. sapiens	AP2A2	Adaptor related protein complex 2 subunit alpha 2
AP2M1	symbol	M. musculus	H. sapiens	AP2M1	Adaptor related protein complex 2 subunit mu 1
APEX1	symbol	M. musculus	H. sapiens	APEX1	Apurinic/apyrimidinic endodeoxyribonuclease 1
API5	symbol	M. musculus	H. sapiens	API5	Apoptosis inhibitor 5
APOBEC1	symbol	M. musculus	H. sapiens	APOBEC1	Apolipoprotein B mrna editing enzyme catalytic subunit 1
APOBEC3	symbol	M. musculus	H. sapiens	APOBEC3H	Apolipoprotein B mrna editing enzyme catalytic subunit 3H
APOL8	symbol	M. musculus	H. sapiens	APOL2	Apolipoprotein L2
AQR	symbol	M. musculus	H. sapiens	AQR	Aquarius intron-binding spliceosomal factor
ARCN1	symbol	M. musculus	H. sapiens	ARCN1	Archain 1
ARF5	symbol	M. musculus	H. sapiens	ARF5	ADP ribosylation factor 5
ARFGEF1	symbol	M. musculus	H. sapiens	ARFGEF1	ADP ribosylation factor guanine nucleotide exchange factor 1
ARGLU1	symbol	M. musculus	H. sapiens	ARGLU1	Arginine and glutamate rich 1
ARHGDIA	symbol	M. musculus	H. sapiens	ARHGDIA	Rho GDP dissociation inhibitor alpha
ARHGDIB	symbol	M. musculus	H. sapiens	ARHGDIB	Rho GDP dissociation inhibitor beta
ARHGEF1	symbol	M. musculus	H. sapiens	ARHGEF1	Rho guanine nucleotide exchange factor 1
ARHGEF12	symbol	M. musculus	H. sapiens	ARHGEF12	Rho guanine nucleotide exchange factor 12
ARID1A	symbol	M. musculus	H. sapiens	ARID1A	AT-rich interaction domain 1A
ARID4A	symbol	M. musculus	H. sapiens	ARID4A	AT-rich interaction domain 4A
ARID4B	symbol	M. musculus	H. sapiens	ARID4B	AT-rich interaction domain 4B
ARID5B	symbol	M. musculus	H. sapiens	ARID5B	AT-rich interaction domain 5B
ARMCX2	symbol	M. musculus	H. sapiens	ARMCX2	Armadillo repeat containing X-linked 2
ARPC1B	symbol	M. musculus	H. sapiens	ARPC1B	Actin related protein 2/3 complex subunit 1B
ARPC3	symbol	M. musculus	H. sapiens	ARPC3	Actin related protein 2/3 complex subunit 3
ARPC4	symbol	M. musculus	H. sapiens	ARPC4	Actin related protein 2/3 complex subunit 4
ARPP19	symbol	M. musculus	H. sapiens	ARPP19	Camp regulated phosphoprotein 19
ASCC1	symbol	M. musculus	H. sapiens	ASCC1	Activating signal cointegrator 1 complex subunit 1
ASCC3	symbol	M. musculus	H. sapiens	ASCC3	Activating signal cointegrator 1 complex subunit 3
ATAD2B	symbol	M. musculus	H. sapiens	ATAD2B	Atpase family AAA domain containing 2B
ATF1	symbol	M. musculus	H. sapiens	ATF1	Activating transcription factor 1
ATF2	symbol	M. musculus	H. sapiens	ATF2	Activating transcription factor 2
ATIC	symbol	M. musculus	H. sapiens	ATIC	5-aminoimidazole-4-carboxamide ribonucleotide formyltransferase/IMP cyclohydrolase
ATOX1	symbol	M. musculus	H. sapiens	ATOX1	Antioxidant 1 copper chaperone
ATP13A1	symbol	M. musculus	H. sapiens	ATP13A1	Atpase 13A1
ATP1A1	symbol	M. musculus	H. sapiens	ATP1A1	Atpase Na+/K+ transporting subunit alpha 1
ATP1B1	symbol	M. musculus	H. sapiens	ATP1B1	Atpase Na+/K+ transporting subunit beta 1
ATP2A2	symbol	M. musculus	H. sapiens	ATP2A2	Atpase sarcoplasmic/endoplasmic reticulum Ca2+ transporting 2
ATP5A1	symbol	M. musculus	H. sapiens	ATP5F1A	ATP synthase F1 subunit alpha
ATP5B	symbol	M. musculus	H. sapiens	ATP5F1B	ATP synthase F1 subunit beta
ATP5C1	symbol	M. musculus	H. sapiens	ATP5F1C	ATP synthase F1 subunit gamma
ATP5F1	gene_synonym	M. musculus	H. sapiens	ATP5PB	ATP synthase peripheral stalk-membrane subunit b
ATP5J2	symbol	M. musculus	H. sapiens	ATP5MF	ATP synthase membrane subunit f
ATP5K	symbol	M. musculus	H. sapiens	ATP5ME	ATP synthase membrane subunit e
ATP5O	symbol	M. musculus	H. sapiens	ATP5PO	ATP synthase peripheral stalk subunit OSCP
ATP5SL	gene_synonym	M. musculus	H. sapiens	DMAC2	Distal membrane arm assembly component 2
ATP6V0A1	symbol	M. musculus	H. sapiens	ATP6V0A1	Atpase H+ transporting V0 subunit a1
ATP6V1A	symbol	M. musculus	H. sapiens	ATP6V1A	Atpase H+ transporting V1 subunit A
ATRX	symbol	M. musculus	H. sapiens	ATRX	ATRX chromatin remodeler
ATXN2	symbol	M. musculus	H. sapiens	ATXN2	Ataxin 2
ATXN2L	symbol	M. musculus	H. sapiens	ATXN2L	Ataxin 2 like
B230219D22RIK	symbol	M. musculus	H. sapiens	C5orf24	Chromosome 5 open reading frame 24
BAG3	symbol	M. musculus	H. sapiens	BAG3	BAG cochaperone 3
BAG6	symbol	M. musculus	H. sapiens	BAG6	BAG cochaperone 6
BAZ2A	symbol	M. musculus	H. sapiens	BAZ2A	Bromodomain adjacent to zinc finger domain 2A
BC005624	symbol	M. musculus	H. sapiens	C9orf78	Chromosome 9 open reading frame 78
BCLAF1	symbol	M. musculus	H. sapiens	BCLAF1	BCL2 associated transcription factor 1
BICC1	symbol	M. musculus	H. sapiens	BICC1	Bicc family RNA binding protein 1
BIN1	symbol	M. musculus	H. sapiens	BIN1	Bridging integrator 1
BLVRB	symbol	M. musculus	H. sapiens	BLVRB	Biliverdin reductase B
BMS1	symbol	M. musculus	H. sapiens	BMS1	BMS1 ribosome biogenesis factor
BOLA1	symbol	M. musculus	H. sapiens	BOLA1	Bola family member 1
BOP1	symbol	M. musculus	H. sapiens	BOP1	BOP1 ribosomal biogenesis factor
BPTF	symbol	M. musculus	H. sapiens	BPTF	Bromodomain PHD finger transcription factor
BRD1	symbol	M. musculus	H. sapiens	BRD1	Bromodomain containing 1
BRD2	symbol	M. musculus	H. sapiens	BRD2	Bromodomain containing 2
BRD3	symbol	M. musculus	H. sapiens	BRD3	Bromodomain containing 3
BRD4	symbol	M. musculus	H. sapiens	BRD4	Bromodomain containing 4
BRD7	symbol	M. musculus	H. sapiens	BRD7	Bromodomain containing 7
BRD9	symbol	M. musculus	H. sapiens	BRD9	Bromodomain containing 9
BRIX1	symbol	M. musculus	H. sapiens	BRIX1	Biogenesis of ribosomes BRX1
BRPF3	symbol	M. musculus	H. sapiens	BRPF3	Bromodomain and PHD finger containing 3
BSG	symbol	M. musculus	H. sapiens	BSG	Basigin (Ok blood group)
BTF3	symbol	M. musculus	H. sapiens	BTF3	Basic transcription factor 3
BTF3L4	symbol	M. musculus	H. sapiens	BTF3L4	Basic transcription factor 3 like 4
BTRC	symbol	M. musculus	H. sapiens	BTRC	Beta-transducin repeat containing E3 ubiquitin protein ligase
BYSL	symbol	M. musculus	H. sapiens	BYSL	Bystin like
BZW1	symbol	M. musculus	H. sapiens	BZW1	Basic leucine zipper and W2 domains 1
BZW2	symbol	M. musculus	H. sapiens	BZW2	Basic leucine zipper and W2 domains 2
C2CD5	symbol	M. musculus	H. sapiens	C2CD5	C2 calcium dependent domain containing 5
CABIN1	symbol	M. musculus	H. sapiens	CABIN1	Calcineurin binding protein 1
CACTIN	symbol	M. musculus	H. sapiens	CACTIN	Cactin, spliceosome C complex subunit
CADM1	symbol	M. musculus	H. sapiens	CADM1	Cell adhesion molecule 1
CALD1	symbol	M. musculus	H. sapiens	CALD1	Caldesmon 1
CALM1	symbol	M. musculus	H. sapiens	CALM1	Calmodulin 1
CALR	symbol	M. musculus	H. sapiens	CALR	Calreticulin
CANX	symbol	M. musculus	H. sapiens	CANX	Calnexin
CAPG	symbol	M. musculus	H. sapiens	CAPG	Capping actin protein, gelsolin like
CAPN5	symbol	M. musculus	H. sapiens	CAPN5	Calpain 5
CAPRIN1	symbol	M. musculus	H. sapiens	CAPRIN1	Cell cycle associated protein 1
CAPRIN2	symbol	M. musculus	H. sapiens	CAPRIN2	Caprin family member 2
CAPZB	symbol	M. musculus	H. sapiens	CAPZB	Capping actin protein of muscle Z-line subunit beta
CAR2	symbol	M. musculus	H. sapiens	CA2	Carbonic anhydrase 2
CARS	symbol	M. musculus	H. sapiens	CARS1	Cysteinyl-trna synthetase 1
CASC3	symbol	M. musculus	H. sapiens	CASC3	CASC3 exon junction complex subunit
CBX1	symbol	M. musculus	H. sapiens	CBX1	Chromobox 1
CBX3	symbol	M. musculus	H. sapiens	CBX3	Chromobox 3
CBX5	symbol	M. musculus	H. sapiens	CBX5	Chromobox 5
CCAR1	symbol	M. musculus	H. sapiens	CCAR1	Cell division cycle and apoptosis regulator 1
CCAR2	symbol	M. musculus	H. sapiens	CCAR2	Cell cycle and apoptosis regulator 2
CCDC115	symbol	M. musculus	H. sapiens	CCDC115	Coiled-coil domain containing 115
CCDC12	symbol	M. musculus	H. sapiens	CCDC12	Coiled-coil domain containing 12
CCDC124	symbol	M. musculus	H. sapiens	CCDC124	Coiled-coil domain containing 124
CCDC137	symbol	M. musculus	H. sapiens	CCDC137	Coiled-coil domain containing 137
CCDC43	symbol	M. musculus	H. sapiens	CCDC43	Coiled-coil domain containing 43
CCDC47	symbol	M. musculus	H. sapiens	CCDC47	Coiled-coil domain containing 47
CCDC50	symbol	M. musculus	H. sapiens	CCDC50	Coiled-coil domain containing 50
CCDC59	symbol	M. musculus	H. sapiens	CCDC59	Coiled-coil domain containing 59
CCDC84	symbol	M. musculus	H. sapiens	CENATAC	Centrosomal AT-AC splicing factor
CCDC9	symbol	M. musculus	H. sapiens	CCDC9	Coiled-coil domain containing 9
CCNA2	symbol	M. musculus	H. sapiens	CCNA2	Cyclin A2
CCNL1	symbol	M. musculus	H. sapiens	CCNL1	Cyclin L1
CCNT1	symbol	M. musculus	H. sapiens	CCNT1	Cyclin T1
CCT2	symbol	M. musculus	H. sapiens	CCT2	Chaperonin containing TCP1 subunit 2
CCT3	symbol	M. musculus	H. sapiens	CCT3	Chaperonin containing TCP1 subunit 3
CCT4	symbol	M. musculus	H. sapiens	CCT4	Chaperonin containing TCP1 subunit 4
CCT5	symbol	M. musculus	H. sapiens	CCT5	Chaperonin containing TCP1 subunit 5
CCT6A	symbol	M. musculus	H. sapiens	CCT6A	Chaperonin containing TCP1 subunit 6A
CD2BP2	symbol	M. musculus	H. sapiens	CD2BP2	CD2 cytoplasmic tail binding protein 2
CDC40	symbol	M. musculus	H. sapiens	CDC40	Cell division cycle 40
CDC42EP4	symbol	M. musculus	H. sapiens	CDC42EP4	CDC42 effector protein 4
CDC5L	symbol	M. musculus	H. sapiens	CDC5L	Cell division cycle 5 like
CDC6	symbol	M. musculus	H. sapiens	CDC6	Cell division cycle 6
CDCA2	symbol	M. musculus	H. sapiens	CDCA2	Cell division cycle associated 2
CDK11B	symbol	M. musculus	H. sapiens	CDK11B	Cyclin dependent kinase 11B
CDK12	symbol	M. musculus	H. sapiens	CDK12	Cyclin dependent kinase 12
CDK13	symbol	M. musculus	H. sapiens	CDK13	Cyclin dependent kinase 13
CDKN2AIPNL	symbol	M. musculus	H. sapiens	CDKN2AIPNL	CDKN2A interacting protein N-terminal like
CDV3	symbol	M. musculus	H. sapiens	CDV3	CDV3 homolog
CEBPZ	symbol	M. musculus	H. sapiens	CEBPZ	CCAAT enhancer binding protein zeta
CELF1	symbol	M. musculus	H. sapiens	CELF1	CUGBP Elav-like family member 1
CELF2	symbol	M. musculus	H. sapiens	CELF2	CUGBP Elav-like family member 2
CELF5	symbol	M. musculus	H. sapiens	CELF5	CUGBP Elav-like family member 5
CELF6	symbol	M. musculus	H. sapiens	CELF6	CUGBP Elav-like family member 6
CENPC1	symbol	M. musculus	H. sapiens	CENPC	Centromere protein C
CENPE	symbol	M. musculus	H. sapiens	CENPE	Centromere protein E
CENPF	symbol	M. musculus	H. sapiens	CENPF	Centromere protein F
CEP152	symbol	M. musculus	H. sapiens	CEP152	Centrosomal protein 152
CEP192	symbol	M. musculus	H. sapiens	CEP192	Centrosomal protein 192
CFDP1	symbol	M. musculus	H. sapiens	CFDP1	Craniofacial development protein 1
CFL1	symbol	M. musculus	H. sapiens	CFL1	Cofilin 1
CGGBP1	symbol	M. musculus	H. sapiens	CGGBP1	CGG triplet repeat binding protein 1
CHAMP1	symbol	M. musculus	H. sapiens	CHAMP1	Chromosome alignment maintaining phosphoprotein 1
CHCHD3	symbol	M. musculus	H. sapiens	CHCHD3	Coiled-coil-helix-coiled-coil-helix domain containing 3
CHD2	symbol	M. musculus	H. sapiens	CHD2	Chromodomain helicase DNA binding protein 2
CHD4	symbol	M. musculus	H. sapiens	CHD4	Chromodomain helicase DNA binding protein 4
CHD7	symbol	M. musculus	H. sapiens	CHD7	Chromodomain helicase DNA binding protein 7
CHD8	symbol	M. musculus	H. sapiens	CHD8	Chromodomain helicase DNA binding protein 8
CHERP	symbol	M. musculus	H. sapiens	CHERP	Calcium homeostasis endoplasmic reticulum protein
CHGA	symbol	M. musculus	H. sapiens	CHGA	Chromogranin A
CHMP4B	symbol	M. musculus	H. sapiens	CHMP4B	Charged multivesicular body protein 4B
CHORDC1	symbol	M. musculus	H. sapiens	CHORDC1	Cysteine and histidine rich domain containing 1
CHTOP	symbol	M. musculus	H. sapiens	CHTOP	Chromatin target of PRMT1
CIRBP	symbol	M. musculus	H. sapiens	CIRBP	Cold inducible RNA binding protein
CIRH1A	gene_synonym	M. musculus	H. sapiens	UTP4	UTP4 small subunit processome component
CISD1	symbol	M. musculus	H. sapiens	CISD1	CDGSH iron sulfur domain 1
CISD2	symbol	M. musculus	H. sapiens	CISD2	CDGSH iron sulfur domain 2
CKAP4	symbol	M. musculus	H. sapiens	CKAP4	Cytoskeleton associated protein 4
CKAP5	symbol	M. musculus	H. sapiens	CKAP5	Cytoskeleton associated protein 5
CKMT1	symbol	M. musculus	H. sapiens	CKMT1B	Creatine kinase, mitochondrial 1B
CLASP1	symbol	M. musculus	H. sapiens	CLASP1	Cytoplasmic linker associated protein 1
CLASP2	symbol	M. musculus	H. sapiens	CLASP2	Cytoplasmic linker associated protein 2
CLIC1	symbol	M. musculus	H. sapiens	CLIC1	Chloride intracellular channel 1
CLPX	symbol	M. musculus	H. sapiens	CLPX	Caseinolytic mitochondrial matrix peptidase chaperone subunit X
CLTB	symbol	M. musculus	H. sapiens	CLTB	Clathrin light chain B
CLTC	symbol	M. musculus	H. sapiens	CLTC	Clathrin heavy chain
CMAS	symbol	M. musculus	H. sapiens	CMAS	Cytidine monophosphate N-acetylneuraminic acid synthetase
CMSS1	symbol	M. musculus	H. sapiens	CMSS1	Cms1 ribosomal small subunit homolog
CNBP	symbol	M. musculus	H. sapiens	CNBP	CCHC-type zinc finger nucleic acid binding protein
CNDP2	symbol	M. musculus	H. sapiens	CNDP2	Carnosine dipeptidase 2
CNN1	symbol	M. musculus	H. sapiens	CNN1	Calponin 1
CNN3	symbol	M. musculus	H. sapiens	CNN3	Calponin 3
CNOT1	symbol	M. musculus	H. sapiens	CNOT1	CCR4-NOT transcription complex subunit 1
CNOT2	symbol	M. musculus	H. sapiens	CNOT2	CCR4-NOT transcription complex subunit 2
CNOT3	symbol	M. musculus	H. sapiens	CNOT3	CCR4-NOT transcription complex subunit 3
CNOT4	symbol	M. musculus	H. sapiens	CNOT4	CCR4-NOT transcription complex subunit 4
COBL	symbol	M. musculus	H. sapiens	COBL	Cordon-bleu WH2 repeat protein
COPA	symbol	M. musculus	H. sapiens	COPA	COPI coat complex subunit alpha
COPS2	symbol	M. musculus	H. sapiens	COPS2	COP9 signalosome subunit 2
CORO1B	symbol	M. musculus	H. sapiens	CORO1B	Coronin 1B
COX4I1	symbol	M. musculus	H. sapiens	COX4I1	Cytochrome c oxidase subunit 4I1
COX6B1	symbol	M. musculus	H. sapiens	COX6B1	Cytochrome c oxidase subunit 6B1
CPEB2	symbol	M. musculus	H. sapiens	CPEB2	Cytoplasmic polyadenylation element binding protein 2
CPEB4	symbol	M. musculus	H. sapiens	CPEB4	Cytoplasmic polyadenylation element binding protein 4
CPSF1	symbol	M. musculus	H. sapiens	CPSF1	Cleavage and polyadenylation specific factor 1
CPSF2	symbol	M. musculus	H. sapiens	CPSF2	Cleavage and polyadenylation specific factor 2
CPSF4	symbol	M. musculus	H. sapiens	CPSF4	Cleavage and polyadenylation specific factor 4
CPSF6	symbol	M. musculus	H. sapiens	CPSF6	Cleavage and polyadenylation specific factor 6
CPSF7	symbol	M. musculus	H. sapiens	CPSF7	Cleavage and polyadenylation specific factor 7
CPT2	symbol	M. musculus	H. sapiens	CPT2	Carnitine palmitoyltransferase 2
CREB1	symbol	M. musculus	H. sapiens	CREB1	Camp responsive element binding protein 1
CREBRF	symbol	M. musculus	H. sapiens	CREBRF	CREB3 regulatory factor
CRIP2	symbol	M. musculus	H. sapiens	CRIP2	Cysteine rich protein 2
CRNKL1	symbol	M. musculus	H. sapiens	CRNKL1	Crooked neck pre-mrna splicing factor 1
CRYAB	symbol	M. musculus	H. sapiens	CRYAB	Crystallin alpha B
CS	symbol	M. musculus	H. sapiens	CS	Citrate synthase
CSDE1	symbol	M. musculus	H. sapiens	CSDE1	Cold shock domain containing E1
CSE1L	symbol	M. musculus	H. sapiens	CSE1L	Chromosome segregation 1 like
CSNK1A1	symbol	M. musculus	H. sapiens	CSNK1A1	Casein kinase 1 alpha 1
CSNK1E	symbol	M. musculus	H. sapiens	CSNK1E	Casein kinase 1 epsilon
CSNK2A1	symbol	M. musculus	H. sapiens	CSNK2A1	Casein kinase 2 alpha 1
CSNK2A2	symbol	M. musculus	H. sapiens	CSNK2A2	Casein kinase 2 alpha 2
CSNK2B	symbol	M. musculus	H. sapiens	CSNK2B	Casein kinase 2 beta
CSRP1	symbol	M. musculus	H. sapiens	CSRP1	Cysteine and glycine rich protein 1
CSRP2	symbol	M. musculus	H. sapiens	CSRP2	Cysteine and glycine rich protein 2
CSTB	symbol	M. musculus	H. sapiens	CSTB	Cystatin B
CSTF1	symbol	M. musculus	H. sapiens	CSTF1	Cleavage stimulation factor subunit 1
CSTF2	symbol	M. musculus	H. sapiens	CSTF2	Cleavage stimulation factor subunit 2
CSTF2T	symbol	M. musculus	H. sapiens	CSTF2T	Cleavage stimulation factor subunit 2 tau variant
CSTF3	symbol	M. musculus	H. sapiens	CSTF3	Cleavage stimulation factor subunit 3
CTCF	symbol	M. musculus	H. sapiens	CTCF	CCCTC-binding factor
CTIF	symbol	M. musculus	H. sapiens	CTIF	Cap binding complex dependent translation initiation factor
CTNNA1	symbol	M. musculus	H. sapiens	CTNNA1	Catenin alpha 1
CTNNB1	symbol	M. musculus	H. sapiens	CTNNB1	Catenin beta 1
CTNNBL1	symbol	M. musculus	H. sapiens	CTNNBL1	Catenin beta like 1
CTNND1	symbol	M. musculus	H. sapiens	CTNND1	Catenin delta 1
CTR9	symbol	M. musculus	H. sapiens	CTR9	CTR9 homolog, Paf1/RNA polymerase II complex component
CTSD	symbol	M. musculus	H. sapiens	CTSD	Cathepsin D
CTTN	symbol	M. musculus	H. sapiens	CTTN	Cortactin
CUL4B	symbol	M. musculus	H. sapiens	CUL4B	Cullin 4B
CWC15	symbol	M. musculus	H. sapiens	CWC15	CWC15 spliceosome associated protein homolog
CWC22	symbol	M. musculus	H. sapiens	CWC22	CWC22 spliceosome associated protein homolog
CWF19L2	symbol	M. musculus	H. sapiens	CWF19L2	CWF19 like cell cycle control factor 2
CXXC5	symbol	M. musculus	H. sapiens	CXXC5	CXXC finger protein 5
CYB5B	symbol	M. musculus	H. sapiens	CYB5B	Cytochrome b5 type B
CYB5R3	symbol	M. musculus	H. sapiens	CYB5R3	Cytochrome b5 reductase 3
CYC1	symbol	M. musculus	H. sapiens	CYC1	Cytochrome c1
CYCS	symbol	M. musculus	H. sapiens	CYCS	Cytochrome c, somatic
CYTH2	symbol	M. musculus	H. sapiens	CYTH2	Cytohesin 2
D5ERTD579E	symbol	M. musculus	H. sapiens	KIAA0232	KIAA0232
DAP3	symbol	M. musculus	H. sapiens	DAP3	Death associated protein 3
DARS	symbol	M. musculus	H. sapiens	DARS1	Aspartyl-trna synthetase 1
DAZAP1	symbol	M. musculus	H. sapiens	DAZAP1	DAZ associated protein 1
DAZL	symbol	M. musculus	H. sapiens	DAZL	Deleted in azoospermia like
DCAF13	symbol	M. musculus	H. sapiens	DCAF13	DDB1 and CUL4 associated factor 13
DCAF7	symbol	M. musculus	H. sapiens	DCAF7	DDB1 and CUL4 associated factor 7
DCAKD	symbol	M. musculus	H. sapiens	DCAKD	Dephospho-coa kinase domain containing
DDB1	symbol	M. musculus	H. sapiens	DDB1	Damage specific DNA binding protein 1
DDX1	symbol	M. musculus	H. sapiens	DDX1	DEAD-box helicase 1
DDX10	symbol	M. musculus	H. sapiens	DDX10	DEAD-box helicase 10
DDX17	symbol	M. musculus	H. sapiens	DDX17	DEAD-box helicase 17
DDX18	symbol	M. musculus	H. sapiens	DDX18	DEAD-box helicase 18
DDX19A	symbol	M. musculus	H. sapiens	DDX19A	DEAD-box helicase 19A
DDX20	symbol	M. musculus	H. sapiens	DDX20	DEAD-box helicase 20
DDX21	symbol	M. musculus	H. sapiens	DDX21	Dexd-box helicase 21
DDX23	symbol	M. musculus	H. sapiens	DDX23	DEAD-box helicase 23
DDX24	symbol	M. musculus	H. sapiens	DDX24	DEAD-box helicase 24
DDX27	symbol	M. musculus	H. sapiens	DDX27	DEAD-box helicase 27
DDX28	symbol	M. musculus	H. sapiens	DDX28	DEAD-box helicase 28
DDX31	symbol	M. musculus	H. sapiens	DDX31	DEAD-box helicase 31
DDX39	gene_synonym	M. musculus	H. sapiens	DDX39A	Dexd-box helicase 39A
DDX39B	symbol	M. musculus	H. sapiens	DDX39B	Dexd-box helicase 39B
DDX3X	symbol	M. musculus	H. sapiens	DDX3X	DEAD-box helicase 3 X-linked
DDX3Y	symbol	M. musculus	H. sapiens	DDX3Y	DEAD-box helicase 3 Y-linked
DDX41	symbol	M. musculus	H. sapiens	DDX41	DEAD-box helicase 41
DDX42	symbol	M. musculus	H. sapiens	DDX42	DEAD-box helicase 42
DDX46	symbol	M. musculus	H. sapiens	DDX46	DEAD-box helicase 46
DDX47	symbol	M. musculus	H. sapiens	DDX47	DEAD-box helicase 47
DDX49	symbol	M. musculus	H. sapiens	DDX49	DEAD-box helicase 49
DDX5	symbol	M. musculus	H. sapiens	DDX5	DEAD-box helicase 5
DDX50	symbol	M. musculus	H. sapiens	DDX50	Dexd-box helicase 50
DDX51	symbol	M. musculus	H. sapiens	DDX51	DEAD-box helicase 51
DDX52	symbol	M. musculus	H. sapiens	DDX52	Dexd-box helicase 52
DDX54	symbol	M. musculus	H. sapiens	DDX54	DEAD-box helicase 54
DDX55	symbol	M. musculus	H. sapiens	DDX55	DEAD-box helicase 55
DDX56	symbol	M. musculus	H. sapiens	DDX56	DEAD-box helicase 56
DDX6	symbol	M. musculus	H. sapiens	DDX6	DEAD-box helicase 6
DECR1	symbol	M. musculus	H. sapiens	DECR1	2,4-dienoyl-coa reductase 1
DEK	symbol	M. musculus	H. sapiens	DEK	DEK proto-oncogene
DENR	symbol	M. musculus	H. sapiens	DENR	Density regulated re-initiation and release factor
DERL2	symbol	M. musculus	H. sapiens	DERL2	Derlin 2
DES	symbol	M. musculus	H. sapiens	DES	Desmin
DFFB	symbol	M. musculus	H. sapiens	DFFB	DNA fragmentation factor subunit beta
DHCR24	symbol	M. musculus	H. sapiens	DHCR24	24-dehydrocholesterol reductase
DHX15	symbol	M. musculus	H. sapiens	DHX15	DEAH-box helicase 15
DHX16	symbol	M. musculus	H. sapiens	DHX16	DEAH-box helicase 16
DHX29	symbol	M. musculus	H. sapiens	DHX29	Dexh-box helicase 29
DHX30	symbol	M. musculus	H. sapiens	DHX30	Dexh-box helicase 30
DHX33	symbol	M. musculus	H. sapiens	DHX33	DEAH-box helicase 33
DHX35	symbol	M. musculus	H. sapiens	DHX35	DEAH-box helicase 35
DHX36	symbol	M. musculus	H. sapiens	DHX36	DEAH-box helicase 36
DHX40	symbol	M. musculus	H. sapiens	DHX40	DEAH-box helicase 40
DHX57	symbol	M. musculus	H. sapiens	DHX57	Dexh-box helicase 57
DHX8	symbol	M. musculus	H. sapiens	DHX8	DEAH-box helicase 8
DHX9	symbol	M. musculus	H. sapiens	DHX9	Dexh-box helicase 9
DIDO1	symbol	M. musculus	H. sapiens	DIDO1	Death inducer-obliterator 1
DIEXF	gene_synonym	M. musculus	H. sapiens	UTP25	UTP25 small subunit processor component
DIMT1	symbol	M. musculus	H. sapiens	DIMT1	DIM1 rrna methyltransferase and ribosome maturation factor
DIS3	symbol	M. musculus	H. sapiens	DIS3	DIS3 homolog, exosome endoribonuclease and 3'-5' exoribonuclease
DIS3L2	symbol	M. musculus	H. sapiens	DIS3L2	DIS3 like 3'-5' exoribonuclease 2
DKC1	symbol	M. musculus	H. sapiens	DKC1	Dyskerin pseudouridine synthase 1
DLD	symbol	M. musculus	H. sapiens	DLD	Dihydrolipoamide dehydrogenase
DLG1	symbol	M. musculus	H. sapiens	DLG1	Discs large MAGUK scaffold protein 1
DNAJA1	symbol	M. musculus	H. sapiens	DNAJA1	Dnaj heat shock protein family (Hsp40) member A1
DNAJB1	symbol	M. musculus	H. sapiens	DNAJB1	Dnaj heat shock protein family (Hsp40) member B1
DNAJB12	symbol	M. musculus	H. sapiens	DNAJB12	Dnaj heat shock protein family (Hsp40) member B12
DNAJC1	symbol	M. musculus	H. sapiens	DNAJC1	Dnaj heat shock protein family (Hsp40) member C1
DNAJC13	symbol	M. musculus	H. sapiens	DNAJC13	Dnaj heat shock protein family (Hsp40) member C13
DNAJC2	symbol	M. musculus	H. sapiens	DNAJC2	Dnaj heat shock protein family (Hsp40) member C2
DNAJC8	symbol	M. musculus	H. sapiens	DNAJC8	Dnaj heat shock protein family (Hsp40) member C8
DNAJC9	symbol	M. musculus	H. sapiens	DNAJC9	Dnaj heat shock protein family (Hsp40) member C9
DNM2	symbol	M. musculus	H. sapiens	DNM2	Dynamin 2
DNMT1	symbol	M. musculus	H. sapiens	DNMT1	DNA methyltransferase 1
DNMT3A	symbol	M. musculus	H. sapiens	DNMT3A	DNA methyltransferase 3 alpha
DNMT3L	symbol	M. musculus	H. sapiens	DNMT3L	DNA methyltransferase 3 like
DNTTIP2	symbol	M. musculus	H. sapiens	DNTTIP2	Deoxynucleotidyltransferase terminal interacting protein 2
DOCK7	symbol	M. musculus	H. sapiens	DOCK7	Dedicator of cytokinesis 7
DPF2	symbol	M. musculus	H. sapiens	DPF2	Double PHD fingers 2
DPYSL2	symbol	M. musculus	H. sapiens	DPYSL2	Dihydropyrimidinase like 2
DRG1	symbol	M. musculus	H. sapiens	DRG1	Developmentally regulated GTP binding protein 1
DRG2	symbol	M. musculus	H. sapiens	DRG2	Developmentally regulated GTP binding protein 2
DROSHA	symbol	M. musculus	H. sapiens	DROSHA	Drosha ribonuclease III
DSP	symbol	M. musculus	H. sapiens	DSP	Desmoplakin
DST	symbol	M. musculus	H. sapiens	DST	Dystonin
DTD1	symbol	M. musculus	H. sapiens	DTD1	D-aminoacyl-trna deacylase 1
DUS3L	symbol	M. musculus	H. sapiens	DUS3L	Dihydrouridine synthase 3 like
DUSP11	symbol	M. musculus	H. sapiens	DUSP11	Dual specificity phosphatase 11
DUT	symbol	M. musculus	H. sapiens	DUT	Deoxyuridine triphosphatase
DYNC1H1	symbol	M. musculus	H. sapiens	DYNC1H1	Dynein cytoplasmic 1 heavy chain 1
DYNC1I2	symbol	M. musculus	H. sapiens	DYNC1I2	Dynein cytoplasmic 1 intermediate chain 2
DYNC1LI2	symbol	M. musculus	H. sapiens	DYNC1LI2	Dynein cytoplasmic 1 light intermediate chain 2
E430025E21RIK	gene_synonym	M. musculus	H. sapiens	WASHC5	WASH complex subunit 5
EBNA1BP2	symbol	M. musculus	H. sapiens	EBNA1BP2	EBNA1 binding protein 2
ECHS1	symbol	M. musculus	H. sapiens	ECHS1	Enoyl-coa hydratase, short chain 1
ECI1	symbol	M. musculus	H. sapiens	ECI1	Enoyl-coa delta isomerase 1
EDC3	symbol	M. musculus	H. sapiens	EDC3	Enhancer of mrna decapping 3
EDC4	symbol	M. musculus	H. sapiens	EDC4	Enhancer of mrna decapping 4
EDF1	symbol	M. musculus	H. sapiens	EDF1	Endothelial differentiation related factor 1
EED	symbol	M. musculus	H. sapiens	EED	Embryonic ectoderm development
EEF1A1	symbol	M. musculus	H. sapiens	EEF1A1	Eukaryotic translation elongation factor 1 alpha 1
EEF1A2	symbol	M. musculus	H. sapiens	EEF1A2	Eukaryotic translation elongation factor 1 alpha 2
EEF1B2	symbol	M. musculus	H. sapiens	EEF1B2	Eukaryotic translation elongation factor 1 beta 2
EEF1D	symbol	M. musculus	H. sapiens	EEF1D	Eukaryotic translation elongation factor 1 delta
EEF1G	symbol	M. musculus	H. sapiens	EEF1G	Eukaryotic translation elongation factor 1 gamma
EEF2	symbol	M. musculus	H. sapiens	EEF2	Eukaryotic translation elongation factor 2
EFHD2	symbol	M. musculus	H. sapiens	EFHD2	EF-hand domain family member D2
EFTUD2	symbol	M. musculus	H. sapiens	EFTUD2	Elongation factor Tu GTP binding domain containing 2
EHD1	symbol	M. musculus	H. sapiens	EHD1	EH domain containing 1
EHMT2	symbol	M. musculus	H. sapiens	EHMT2	Euchromatic histone lysine methyltransferase 2
EIF1	symbol	M. musculus	H. sapiens	EIF1	Eukaryotic translation initiation factor 1
EIF1A	symbol	M. musculus	H. sapiens	EIF1A	Eukaryotic translation initiation factor 1A X-linked
EIF1AD	symbol	M. musculus	H. sapiens	EIF1AD	Eukaryotic translation initiation factor 1A domain containing
EIF1AX	symbol	M. musculus	H. sapiens	EIF1AX	Eukaryotic translation initiation factor 1A X-linked
EIF2A	symbol	M. musculus	H. sapiens	EIF2A	Eukaryotic translation initiation factor 2A
EIF2AK2	symbol	M. musculus	H. sapiens	EIF2AK2	Eukaryotic translation initiation factor 2 alpha kinase 2
EIF2B3	symbol	M. musculus	H. sapiens	EIF2B3	Eukaryotic translation initiation factor 2B subunit gamma
EIF2D	symbol	M. musculus	H. sapiens	EIF2D	Eukaryotic translation initiation factor 2D
EIF2S1	symbol	M. musculus	H. sapiens	EIF2S1	Eukaryotic translation initiation factor 2 subunit alpha
EIF2S2	symbol	M. musculus	H. sapiens	EIF2S2	Eukaryotic translation initiation factor 2 subunit beta
EIF2S3X	symbol	M. musculus	H. sapiens	EIF2S3	Eukaryotic translation initiation factor 2 subunit gamma
EIF3A	symbol	M. musculus	H. sapiens	EIF3A	Eukaryotic translation initiation factor 3 subunit A
EIF3B	symbol	M. musculus	H. sapiens	EIF3B	Eukaryotic translation initiation factor 3 subunit B
EIF3C	symbol	M. musculus	H. sapiens	EIF3C	Eukaryotic translation initiation factor 3 subunit C
EIF3D	symbol	M. musculus	H. sapiens	EIF3D	Eukaryotic translation initiation factor 3 subunit D
EIF3E	symbol	M. musculus	H. sapiens	EIF3E	Eukaryotic translation initiation factor 3 subunit E
EIF3G	symbol	M. musculus	H. sapiens	EIF3G	Eukaryotic translation initiation factor 3 subunit G
EIF3H	symbol	M. musculus	H. sapiens	EIF3H	Eukaryotic translation initiation factor 3 subunit H
EIF3I	symbol	M. musculus	H. sapiens	EIF3I	Eukaryotic translation initiation factor 3 subunit I
EIF3J1	symbol	M. musculus	H. sapiens	EIF3J	Eukaryotic translation initiation factor 3 subunit J
EIF3L	symbol	M. musculus	H. sapiens	EIF3L	Eukaryotic translation initiation factor 3 subunit L
EIF4A1	symbol	M. musculus	H. sapiens	EIF4A1	Eukaryotic translation initiation factor 4A1
EIF4A3	symbol	M. musculus	H. sapiens	EIF4A3	Eukaryotic translation initiation factor 4A3
EIF4B	symbol	M. musculus	H. sapiens	EIF4B	Eukaryotic translation initiation factor 4B
EIF4E	symbol	M. musculus	H. sapiens	EIF4E	Eukaryotic translation initiation factor 4E
EIF4E2	symbol	M. musculus	H. sapiens	EIF4E2	Eukaryotic translation initiation factor 4E family member 2
EIF4ENIF1	symbol	M. musculus	H. sapiens	EIF4ENIF1	Eukaryotic translation initiation factor 4E nuclear import factor 1
EIF4G1	symbol	M. musculus	H. sapiens	EIF4G1	Eukaryotic translation initiation factor 4 gamma 1
EIF4G2	symbol	M. musculus	H. sapiens	EIF4G2	Eukaryotic translation initiation factor 4 gamma 2
EIF4G3	symbol	M. musculus	H. sapiens	EIF4G3	Eukaryotic translation initiation factor 4 gamma 3
EIF4H	symbol	M. musculus	H. sapiens	EIF4H	Eukaryotic translation initiation factor 4H
EIF5	symbol	M. musculus	H. sapiens	EIF5	Eukaryotic translation initiation factor 5
EIF5A	symbol	M. musculus	H. sapiens	EIF5A	Eukaryotic translation initiation factor 5A
EIF5A2	symbol	M. musculus	H. sapiens	EIF5A2	Eukaryotic translation initiation factor 5A2
EIF5B	symbol	M. musculus	H. sapiens	EIF5B	Eukaryotic translation initiation factor 5B
ELAC2	symbol	M. musculus	H. sapiens	ELAC2	Elac ribonuclease Z 2
ELAVL1	symbol	M. musculus	H. sapiens	ELAVL1	ELAV like RNA binding protein 1
ELAVL2	symbol	M. musculus	H. sapiens	ELAVL2	ELAV like RNA binding protein 2
ELAVL3	symbol	M. musculus	H. sapiens	ELAVL3	ELAV like RNA binding protein 3
ELAVL4	symbol	M. musculus	H. sapiens	ELAVL4	ELAV like RNA binding protein 4
ELMSAN1	gene_synonym	M. musculus	H. sapiens	MIDEAS	Mitotic deacetylase associated SANT domain protein
ELP2	symbol	M. musculus	H. sapiens	ELP2	Elongator acetyltransferase complex subunit 2
EMC1	symbol	M. musculus	H. sapiens	EMC1	ER membrane protein complex subunit 1
EMD	symbol	M. musculus	H. sapiens	EMD	Emerin
EMG1	symbol	M. musculus	H. sapiens	EMG1	EMG1 N1-specific pseudouridine methyltransferase
EMSY	symbol	M. musculus	H. sapiens	EMSY	EMSY transcriptional repressor, BRCA2 interacting
ENO1	symbol	M. musculus	H. sapiens	ENO1	Enolase 1
ENO1B	symbol	M. musculus	H. sapiens	ENO1B	Enolase 1
ENOX1	symbol	M. musculus	H. sapiens	ENOX1	Ecto-NOX disulfide-thiol exchanger 1
ENY2	symbol	M. musculus	H. sapiens	ENY2	ENY2 transcription and export complex 2 subunit
EP400	symbol	M. musculus	H. sapiens	EP400	E1A binding protein p400
EPB41L2	symbol	M. musculus	H. sapiens	EPB41L2	Erythrocyte membrane protein band 4.1 like 2
EPHB3	symbol	M. musculus	H. sapiens	EPHB3	EPH receptor B3
EPRS	symbol	M. musculus	H. sapiens	EPRS1	Glutamyl-prolyl-trna synthetase 1
EPS15L1	symbol	M. musculus	H. sapiens	EPS15L1	Epidermal growth factor receptor pathway substrate 15 like 1
ERAL1	symbol	M. musculus	H. sapiens	ERAL1	Era like 12S mitochondrial rrna chaperone 1
ERCC2	symbol	M. musculus	H. sapiens	ERCC2	ERCC excision repair 2, TFIIH core complex helicase subunit
ERGIC1	symbol	M. musculus	H. sapiens	ERGIC1	Endoplasmic reticulum-golgi intermediate compartment 1
ERI1	symbol	M. musculus	H. sapiens	ERI1	Exoribonuclease 1
ERMP1	symbol	M. musculus	H. sapiens	ERMP1	Endoplasmic reticulum metallopeptidase 1
ERP29	symbol	M. musculus	H. sapiens	ERP29	Endoplasmic reticulum protein 29
ESCO2	symbol	M. musculus	H. sapiens	ESCO2	Establishment of sister chromatid cohesion N-acetyltransferase 2
ESF1	symbol	M. musculus	H. sapiens	ESF1	ESF1 nucleolar pre-rrna processing protein homolog
ESRP1	symbol	M. musculus	H. sapiens	ESRP1	Epithelial splicing regulatory protein 1
ESRP2	symbol	M. musculus	H. sapiens	ESRP2	Epithelial splicing regulatory protein 2
ESYT1	symbol	M. musculus	H. sapiens	ESYT1	Extended synaptotagmin 1
ETF1	symbol	M. musculus	H. sapiens	ETF1	Eukaryotic translation termination factor 1
ETFA	symbol	M. musculus	H. sapiens	ETFA	Electron transfer flavoprotein subunit alpha
ETFB	symbol	M. musculus	H. sapiens	ETFB	Electron transfer flavoprotein subunit beta
ETL4	symbol	M. musculus	H. sapiens	KIAA1217	KIAA1217
EWSR1	symbol	M. musculus	H. sapiens	EWSR1	EWS RNA binding protein 1
EXD2	symbol	M. musculus	H. sapiens	EXD2	Exonuclease 3'-5' domain containing 2
EXOSC1	symbol	M. musculus	H. sapiens	EXOSC1	Exosome component 1
EXOSC10	symbol	M. musculus	H. sapiens	EXOSC10	Exosome component 10
EXOSC2	symbol	M. musculus	H. sapiens	EXOSC2	Exosome component 2
EXOSC4	symbol	M. musculus	H. sapiens	EXOSC4	Exosome component 4
EXOSC7	symbol	M. musculus	H. sapiens	EXOSC7	Exosome component 7
EXOSC8	symbol	M. musculus	H. sapiens	EXOSC8	Exosome component 8
EXOSC9	symbol	M. musculus	H. sapiens	EXOSC9	Exosome component 9
EZH2	symbol	M. musculus	H. sapiens	EZH2	Enhancer of zeste 2 polycomb repressive complex 2 subunit
EZR	symbol	M. musculus	H. sapiens	EZR	Ezrin
FABP5	symbol	M. musculus	H. sapiens	FABP5	Fatty acid binding protein 5
FADS2	symbol	M. musculus	H. sapiens	FADS2	Fatty acid desaturase 2
FAM103A1	gene_synonym	M. musculus	H. sapiens	RAMAC	RNA guanine-7 methyltransferase activating subunit
FAM120A	symbol	M. musculus	H. sapiens	FAM120A	Family with sequence similarity 120A
FAM120C	symbol	M. musculus	H. sapiens	FAM120C	Family with sequence similarity 120C
FAM133B	symbol	M. musculus	H. sapiens	FAM133B	Family with sequence similarity 133 member B
FAM179B	gene_synonym	M. musculus	H. sapiens	TOGARAM1	TOG array regulator of axonemal microtubules 1
FAM193A	symbol	M. musculus	H. sapiens	FAM193A	Family with sequence similarity 193 member A
FAM195A	gene_synonym	M. musculus	H. sapiens	MCRIP2	MAPK regulated corepressor interacting protein 2
FAM206A	gene_synonym	M. musculus	H. sapiens	ABITRAM	Actin binding transcription modulator
FAM207A	symbol	M. musculus	H. sapiens	SLX9	SLX9 ribosome biogenesis factor
FAM208A	gene_synonym	M. musculus	H. sapiens	TASOR	Transcription activation suppressor
FAM32A	symbol	M. musculus	H. sapiens	FAM32A	Family with sequence similarity 32 member A
FAM50A	symbol	M. musculus	H. sapiens	FAM50A	Family with sequence similarity 50 member A
FAM60A	gene_synonym	M. musculus	H. sapiens	SINHCAF	SIN3-HDAC complex associated factor
FAM98A	symbol	M. musculus	H. sapiens	FAM98A	Family with sequence similarity 98 member A
FAM98B	symbol	M. musculus	H. sapiens	FAM98B	Family with sequence similarity 98 member B
FARSB	symbol	M. musculus	H. sapiens	FARSB	Phenylalanyl-trna synthetase subunit beta
FASN	symbol	M. musculus	H. sapiens	FASN	Fatty acid synthase
FASTKD2	symbol	M. musculus	H. sapiens	FASTKD2	FAST kinase domains 2
FAU	symbol	M. musculus	H. sapiens	FAU	FAU ubiquitin like and ribosomal protein S30 fusion
FBL	symbol	M. musculus	H. sapiens	FBL	Fibrillarin
FBLL1	symbol	M. musculus	H. sapiens	FBLL1	Fibrillarin like 1
FBN1	symbol	M. musculus	H. sapiens	FBN1	Fibrillin 1
FBXO11	symbol	M. musculus	H. sapiens	FBXO11	F-box protein 11
FBXW11	symbol	M. musculus	H. sapiens	FBXW11	F-box and WD repeat domain containing 11
FECH	symbol	M. musculus	H. sapiens	FECH	Ferrochelatase
FHL1	symbol	M. musculus	H. sapiens	FHL1	Four and a half LIM domains 1
FIP1L1	symbol	M. musculus	H. sapiens	FIP1L1	Factor interacting with PAPOLA and CPSF1
FKBP15	symbol	M. musculus	H. sapiens	FKBP15	FKBP prolyl isomerase family member 15
FKBP1A	symbol	M. musculus	H. sapiens	FKBP1A	FKBP prolyl isomerase 1A
FKBP2	symbol	M. musculus	H. sapiens	FKBP2	FKBP prolyl isomerase 2
FKBP3	symbol	M. musculus	H. sapiens	FKBP3	FKBP prolyl isomerase 3
FLNA	symbol	M. musculus	H. sapiens	FLNA	Filamin A
FLNB	symbol	M. musculus	H. sapiens	FLNB	Filamin B
FLNC	symbol	M. musculus	H. sapiens	FLNC	Filamin C
FLOT2	symbol	M. musculus	H. sapiens	FLOT2	Flotillin 2
FMR1	symbol	M. musculus	H. sapiens	FMR1	FMRP translational regulator 1
FN1	symbol	M. musculus	H. sapiens	FN1	Fibronectin 1
FNDC3B	symbol	M. musculus	H. sapiens	FNDC3B	Fibronectin type III domain containing 3B
FOXK1	symbol	M. musculus	H. sapiens	FOXK1	Forkhead box K1
FOXP4	symbol	M. musculus	H. sapiens	FOXP4	Forkhead box P4
FRG1	symbol	M. musculus	H. sapiens	FRG1	FSHD region gene 1
FTSJ3	symbol	M. musculus	H. sapiens	FTSJ3	Ftsj RNA 2'-O-methyltransferase 3
FUBP1	symbol	M. musculus	H. sapiens	FUBP1	Far upstream element binding protein 1
FUBP3	symbol	M. musculus	H. sapiens	FUBP3	Far upstream element binding protein 3
FUS	symbol	M. musculus	H. sapiens	FUS	FUS RNA binding protein
FXR1	symbol	M. musculus	H. sapiens	FXR1	FMR1 autosomal homolog 1
FXR2	symbol	M. musculus	H. sapiens	FXR2	FMR1 autosomal homolog 2
FYTTD1	symbol	M. musculus	H. sapiens	FYTTD1	Forty-two-three domain containing 1
G3BP1	symbol	M. musculus	H. sapiens	G3BP1	G3BP stress granule assembly factor 1
G3BP2	symbol	M. musculus	H. sapiens	G3BP2	G3BP stress granule assembly factor 2
GALNT1	symbol	M. musculus	H. sapiens	GALNT1	Polypeptide N-acetylgalactosaminyltransferase 1
GANAB	symbol	M. musculus	H. sapiens	GANAB	Glucosidase II alpha subunit
GAPDH	symbol	M. musculus	H. sapiens	GAPDH	Glyceraldehyde-3-phosphate dehydrogenase
GAR1	symbol	M. musculus	H. sapiens	GAR1	GAR1 ribonucleoprotein
GARS	symbol	M. musculus	H. sapiens	GARS1	Glycyl-trna synthetase 1
GAS2	symbol	M. musculus	H. sapiens	GAS2	Growth arrest specific 2
GATAD2A	symbol	M. musculus	H. sapiens	GATAD2A	GATA zinc finger domain containing 2A
GATAD2B	symbol	M. musculus	H. sapiens	GATAD2B	GATA zinc finger domain containing 2B
GATM	symbol	M. musculus	H. sapiens	GATM	Glycine amidinotransferase
GCLM	symbol	M. musculus	H. sapiens	GCLM	Glutamate-cysteine ligase modifier subunit
GCN1L1	gene_synonym	M. musculus	H. sapiens	GCN1	GCN1 activator of EIF2AK4
GDI2	symbol	M. musculus	H. sapiens	GDI2	GDP dissociation inhibitor 2
GEMIN4	symbol	M. musculus	H. sapiens	GEMIN4	Gem nuclear organelle associated protein 4
GEMIN5	symbol	M. musculus	H. sapiens	GEMIN5	Gem nuclear organelle associated protein 5
GFM1	symbol	M. musculus	H. sapiens	GFM1	G elongation factor mitochondrial 1
GIGYF1	symbol	M. musculus	H. sapiens	GIGYF1	GRB10 interacting GYF protein 1
GIGYF2	symbol	M. musculus	H. sapiens	GIGYF2	GRB10 interacting GYF protein 2
GLG1	symbol	M. musculus	H. sapiens	GLG1	Golgi glycoprotein 1
GLTSCR2	gene_synonym	M. musculus	H. sapiens	NOP53	NOP53 ribosome biogenesis factor
GLUD1	symbol	M. musculus	H. sapiens	GLUD1	Glutamate dehydrogenase 1
GLYR1	symbol	M. musculus	H. sapiens	GLYR1	Glyoxylate reductase 1 homolog
GM10036	symbol	M. musculus		GM10036	None
GM10053	symbol	M. musculus		GM10053	None
GM10123	symbol	M. musculus		GM10123	None
GM10250	symbol	M. musculus		GM10250	None
GM10439	symbol	M. musculus		GM10439	None
GM12666	symbol	M. musculus	H. sapiens	GM12666	Heterogeneous nuclear ribonucleoprotein A1
GM20425				GM20425	None
GM21992	symbol	M. musculus	H. sapiens	RBM14-RBM4	RBM14-RBM4 readthrough
GM2663	symbol	M. musculus	H. sapiens	GM2663	Serine protease 1
GM42715				GM42715	None
GM5045（ Rpl7-ps8）	gene_synonym	M. musculus		RPL17-PS8	None
GM5096	symbol	M. musculus	H. sapiens	BHMT	Betaine--homocysteine S-methyltransferase
GM5215	symbol	M. musculus		GM5215	None
GM6180	symbol	M. musculus		GM6180	None
GM6563	symbol	M. musculus		GM6563	None
GM8730	symbol	M. musculus		GM8730	None
GM8994	gene_synonym	M. musculus	H. sapiens	GM8994	DEAD-box helicase 3 X-linked
GM9234	symbol	M. musculus		GM9234	None
GM9493	symbol	M. musculus		GM9493	None
GM9755	symbol	M. musculus		GM9755	None
GNAI2	symbol	M. musculus	H. sapiens	GNAI2	G protein subunit alpha i2
GNE	symbol	M. musculus	H. sapiens	GNE	Glucosamine (UDP-N-acetyl)-2-epimerase/N-acetylmannosamine kinase
GNL2	symbol	M. musculus	H. sapiens	GNL2	G protein nucleolar 2
GNL3	symbol	M. musculus	H. sapiens	GNL3	G protein nucleolar 3
GNL3L	symbol	M. musculus	H. sapiens	GNL3L	G protein nucleolar 3 like
GOLPH3L	symbol	M. musculus	H. sapiens	GOLPH3L	Golgi phosphoprotein 3 like
GOT2	symbol	M. musculus	H. sapiens	GOT2	Glutamic-oxaloacetic transaminase 2
GPATCH4	symbol	M. musculus	H. sapiens	GPATCH4	G-patch domain containing 4 (gene/pseudogene)
GPBP1	symbol	M. musculus	H. sapiens	GPBP1	GC-rich promoter binding protein 1
GPHN	symbol	M. musculus	H. sapiens	GPHN	Gephyrin
GPI1	symbol	M. musculus	H. sapiens	GPI	Glucose-6-phosphate isomerase
GPS1	symbol	M. musculus	H. sapiens	GPS1	G protein pathway suppressor 1
GPX4	symbol	M. musculus	H. sapiens	GPX4	Glutathione peroxidase 4
GRB2	symbol	M. musculus	H. sapiens	GRB2	Growth factor receptor bound protein 2
GRN	symbol	M. musculus	H. sapiens	GRN	Granulin precursor
GRSF1	symbol	M. musculus	H. sapiens	GRSF1	G-rich RNA sequence binding factor 1
GRWD1	symbol	M. musculus	H. sapiens	GRWD1	Glutamate rich WD repeat containing 1
GSPT1	symbol	M. musculus	H. sapiens	GSPT1	G1 to S phase transition 1
GTF2F1	symbol	M. musculus	H. sapiens	GTF2F1	General transcription factor IIF subunit 1
GTF2H4	symbol	M. musculus	H. sapiens	GTF2H4	General transcription factor IIH subunit 4
GTF2I	symbol	M. musculus	H. sapiens	GTF2I	General transcription factor iii
GTF2IRD1	symbol	M. musculus	H. sapiens	GTF2IRD1	GTF2I repeat domain containing 1
GTF3C4	symbol	M. musculus	H. sapiens	GTF3C4	General transcription factor IIIC subunit 4
GTPBP1	symbol	M. musculus	H. sapiens	GTPBP1	GTP binding protein 1
GTPBP4	symbol	M. musculus	H. sapiens	GTPBP4	GTP binding protein 4
GUF1	symbol	M. musculus	H. sapiens	GUF1	GTP binding elongation factor GUF1
GYS1	symbol	M. musculus	H. sapiens	GYS1	Glycogen synthase 1
H1F0	symbol	M. musculus	H. sapiens	H1-0	H1.0 linker histone
H2-KE6	symbol	M. musculus	H. sapiens	HSD17B8	Hydroxysteroid 17-beta dehydrogenase 8
H2AFX	gene_synonym	M. musculus	H. sapiens	H2AX	H2A.X variant histone
H2AFY	gene_synonym	M. musculus	H. sapiens	MACROH2A1	Macroh2a.1 histone
H2AFY2	gene_synonym	M. musculus	H. sapiens	MACROH2A2	Macroh2a.2 histone
H3F3B	symbol	M. musculus	H. sapiens	H3-3B	H3.3 histone B
HABP4	symbol	M. musculus	H. sapiens	HABP4	Hyaluronan binding protein 4
HADHA	symbol	M. musculus	H. sapiens	HADHA	Hydroxyacyl-coa dehydrogenase trifunctional multienzyme complex subunit alpha
HADHB	symbol	M. musculus	H. sapiens	HADHB	Hydroxyacyl-coa dehydrogenase trifunctional multienzyme complex subunit beta
HAPLN1	symbol	M. musculus	H. sapiens	HAPLN1	Hyaluronan and proteoglycan link protein 1
HAUS6	symbol	M. musculus	H. sapiens	HAUS6	HAUS augmin like complex subunit 6
HCFC1	symbol	M. musculus	H. sapiens	HCFC1	Host cell factor C1
HCLS1	symbol	M. musculus	H. sapiens	HCLS1	Hematopoietic cell-specific Lyn substrate 1
HDAC1	symbol	M. musculus	H. sapiens	HDAC1	Histone deacetylase 1
HDGF	symbol	M. musculus	H. sapiens	HDGF	Heparin binding growth factor
HDLBP	symbol	M. musculus	H. sapiens	HDLBP	High density lipoprotein binding protein
HEATR1	symbol	M. musculus	H. sapiens	HEATR1	HEAT repeat containing 1
HEATR6	symbol	M. musculus	H. sapiens	HEATR6	HEAT repeat containing 6
HECA	symbol	M. musculus	H. sapiens	HECA	Hdc homolog, cell cycle regulator
HECTD1	symbol	M. musculus	H. sapiens	HECTD1	HECT domain E3 ubiquitin protein ligase 1
HELZ	symbol	M. musculus	H. sapiens	HELZ	Helicase with zinc finger
HELZ2	symbol	M. musculus	H. sapiens	HELZ2	Helicase with zinc finger 2
HEXIM1	symbol	M. musculus	H. sapiens	HEXIM1	HEXIM P-tefb complex subunit 1
HIBADH	symbol	M. musculus	H. sapiens	HIBADH	3-hydroxyisobutyrate dehydrogenase
HIC2	symbol	M. musculus	H. sapiens	HIC2	HIC ZBTB transcriptional repressor 2
HIF1A	symbol	M. musculus	H. sapiens	HIF1A	Hypoxia inducible factor 1 subunit alpha
HINT1	symbol	M. musculus	H. sapiens	HINT1	Histidine triad nucleotide binding protein 1
HIP1	symbol	M. musculus	H. sapiens	HIP1	Huntingtin interacting protein 1
HIST1H1B	gene_synonym	M. musculus	H. sapiens	H1-5	H1.5 linker histone, cluster member
HIST1H1D	gene_synonym	M. musculus	H. sapiens	H1-3	H1.3 linker histone, cluster member
HIST1H1E	gene_synonym	M. musculus	H. sapiens	H1-4	H1.4 linker histone, cluster member
HIST1H2BC	gene_synonym	M. musculus	H. sapiens	H2BC10	H2B clustered histone 10
HIST1H2BK	gene_synonym	M. musculus	H. sapiens	H2BC12	H2B clustered histone 12
HIST1H2BP	gene_synonym	M. musculus	H. sapiens	H2BC17	H2B clustered histone 17
HIST1H4A	gene_synonym	M. musculus	H. sapiens	H4C15	H4 clustered histone 15
HIST2H2AA2	gene_synonym	M. musculus	H. sapiens	H2AC19	H2A clustered histone 19
HIST3H2A	gene_synonym	M. musculus	H. sapiens	H2AW	H2A.W histone
HK2	symbol	M. musculus	H. sapiens	HK2	Hexokinase 2
HMCES	symbol	M. musculus	H. sapiens	HMCES	5-hydroxymethylcytosine binding, ES cell specific
HMGA1	symbol	M. musculus	H. sapiens	HMGA1	High mobility group AT-hook 1
HMGB1	symbol	M. musculus	H. sapiens	HMGB1	High mobility group box 1
HMGB2	symbol	M. musculus	H. sapiens	HMGB2	High mobility group box 2
HMGB3	symbol	M. musculus	H. sapiens	HMGB3	High mobility group box 3
HMGN1	symbol	M. musculus	H. sapiens	HMGN1	High mobility group nucleosome binding domain 1
HMGXB4	symbol	M. musculus	H. sapiens	HMGXB4	HMG-box containing 4
HMMR	symbol	M. musculus	H. sapiens	HMMR	Hyaluronan mediated motility receptor
HN1	gene_synonym	M. musculus	H. sapiens	JPT1	Jupiter microtubule associated homolog 1
HN1L	gene_synonym	M. musculus	H. sapiens	JPT2	Jupiter microtubule associated homolog 2
HNRNPA0	symbol	M. musculus	H. sapiens	HNRNPA0	Heterogeneous nuclear ribonucleoprotein A0
HNRNPA1	symbol	M. musculus	H. sapiens	HNRNPA1	Heterogeneous nuclear ribonucleoprotein A1
HNRNPA2B1	symbol	M. musculus	H. sapiens	HNRNPA2B1	Heterogeneous nuclear ribonucleoprotein A2/B1
HNRNPA3	symbol	M. musculus	H. sapiens	HNRNPA3	Heterogeneous nuclear ribonucleoprotein A3
HNRNPAB	symbol	M. musculus	H. sapiens	HNRNPAB	Heterogeneous nuclear ribonucleoprotein A/B
HNRNPC	symbol	M. musculus	H. sapiens	HNRNPC	Heterogeneous nuclear ribonucleoprotein C
HNRNPD	symbol	M. musculus	H. sapiens	HNRNPD	Heterogeneous nuclear ribonucleoprotein D
HNRNPDL	symbol	M. musculus	H. sapiens	HNRNPDL	Heterogeneous nuclear ribonucleoprotein D like
HNRNPF	symbol	M. musculus	H. sapiens	HNRNPF	Heterogeneous nuclear ribonucleoprotein F
HNRNPH1	symbol	M. musculus	H. sapiens	HNRNPH1	Heterogeneous nuclear ribonucleoprotein H1
HNRNPH2	symbol	M. musculus	H. sapiens	HNRNPH2	Heterogeneous nuclear ribonucleoprotein H2
HNRNPH3	symbol	M. musculus	H. sapiens	HNRNPH3	Heterogeneous nuclear ribonucleoprotein H3
HNRNPK	symbol	M. musculus	H. sapiens	HNRNPK	Heterogeneous nuclear ribonucleoprotein K
HNRNPL	symbol	M. musculus	H. sapiens	HNRNPL	Heterogeneous nuclear ribonucleoprotein L
HNRNPLL	symbol	M. musculus	H. sapiens	HNRNPLL	Heterogeneous nuclear ribonucleoprotein L like
HNRNPM	symbol	M. musculus	H. sapiens	HNRNPM	Heterogeneous nuclear ribonucleoprotein M
HNRNPR	symbol	M. musculus	H. sapiens	HNRNPR	Heterogeneous nuclear ribonucleoprotein R
HNRNPU	symbol	M. musculus	H. sapiens	HNRNPU	Heterogeneous nuclear ribonucleoprotein U
HNRNPUL1	symbol	M. musculus	H. sapiens	HNRNPUL1	Heterogeneous nuclear ribonucleoprotein U like 1
HNRNPUL2	symbol	M. musculus	H. sapiens	HNRNPUL2	Heterogeneous nuclear ribonucleoprotein U like 2
HP1BP3	symbol	M. musculus	H. sapiens	HP1BP3	Heterochromatin protein 1 binding protein 3
HSD17B10	symbol	M. musculus	H. sapiens	HSD17B10	Hydroxysteroid 17-beta dehydrogenase 10
HSD17B4	symbol	M. musculus	H. sapiens	HSD17B4	Hydroxysteroid 17-beta dehydrogenase 4
HSDL2	symbol	M. musculus	H. sapiens	HSDL2	Hydroxysteroid dehydrogenase like 2
HSP90AA1	symbol	M. musculus	H. sapiens	HSP90AA1	Heat shock protein 90 alpha family class A member 1
HSP90AB1	symbol	M. musculus	H. sapiens	HSP90AB1	Heat shock protein 90 alpha family class B member 1
HSP90B1	symbol	M. musculus	H. sapiens	HSP90B1	Heat shock protein 90 beta family member 1
HSPA1B	symbol	M. musculus	H. sapiens	HSPA1A	Heat shock protein family A (Hsp70) member 1A
HSPA5	symbol	M. musculus	H. sapiens	HSPA5	Heat shock protein family A (Hsp70) member 5
HSPA8	symbol	M. musculus	H. sapiens	HSPA8	Heat shock protein family A (Hsp70) member 8
HSPA9	symbol	M. musculus	H. sapiens	HSPA9	Heat shock protein family A (Hsp70) member 9
HSPB1	symbol	M. musculus	H. sapiens	HSPB1	Heat shock protein family B (small) member 1
HSPBP1	symbol	M. musculus	H. sapiens	HSPBP1	HSPA (Hsp70) binding protein 1
HSPD1	symbol	M. musculus	H. sapiens	HSPD1	Heat shock protein family D (Hsp60) member 1
HSPE1	symbol	M. musculus	H. sapiens	HSPE1	Heat shock protein family E (Hsp10) member 1
HSPG2	symbol	M. musculus	H. sapiens	HSPG2	Heparan sulfate proteoglycan 2
HSPH1	symbol	M. musculus	H. sapiens	HSPH1	Heat shock protein family H (Hsp110) member 1
HUWE1	symbol	M. musculus	H. sapiens	HUWE1	HECT, UBA and WWE domain containing E3 ubiquitin protein ligase 1
HYOU1	symbol	M. musculus	H. sapiens	HYOU1	Hypoxia up-regulated 1
IBA57	symbol	M. musculus	H. sapiens	IBA57	Iron-sulfur cluster assembly factor IBA57
IBTK	symbol	M. musculus	H. sapiens	IBTK	Inhibitor of Bruton tyrosine kinase
ICAM1	symbol	M. musculus	H. sapiens	ICAM1	Intercellular adhesion molecule 1
ICE1	symbol	M. musculus	H. sapiens	ICE1	Interactor of little elongation complex ELL subunit 1
ICE2	symbol	M. musculus	H. sapiens	ICE2	Interactor of little elongation complex ELL subunit 2
IDH1	symbol	M. musculus	H. sapiens	IDH1	Isocitrate dehydrogenase (NADP(+)) 1
IDH2	symbol	M. musculus	H. sapiens	IDH2	Isocitrate dehydrogenase (NADP(+)) 2
IDH3A	symbol	M. musculus	H. sapiens	IDH3A	Isocitrate dehydrogenase (NAD(+)) 3 catalytic subunit alpha
IDO1	symbol	M. musculus	H. sapiens	IDO1	Indoleamine 2,3-dioxygenase 1
IGF2BP1	symbol	M. musculus	H. sapiens	IGF2BP1	Insulin like growth factor 2 mrna binding protein 1
IGF2BP2	symbol	M. musculus	H. sapiens	IGF2BP2	Insulin like growth factor 2 mrna binding protein 2
IGF2BP3	symbol	M. musculus	H. sapiens	IGF2BP3	Insulin like growth factor 2 mrna binding protein 3
IGF2R	symbol	M. musculus	H. sapiens	IGF2R	Insulin like growth factor 2 receptor
IK	symbol	M. musculus	H. sapiens	IK	IK cytokine
IKBKAP	gene_synonym	M. musculus	H. sapiens	ELP1	Elongator acetyltransferase complex subunit 1
ILF2	symbol	M. musculus	H. sapiens	ILF2	Interleukin enhancer binding factor 2
ILF3	symbol	M. musculus	H. sapiens	ILF3	Interleukin enhancer binding factor 3
IMMT	symbol	M. musculus	H. sapiens	IMMT	Inner membrane mitochondrial protein
IMP3	symbol	M. musculus	H. sapiens	IMP3	IMP U3 small nucleolar ribonucleoprotein 3
IMP4	symbol	M. musculus	H. sapiens	IMP4	IMP U3 small nucleolar ribonucleoprotein 4
INO80B	symbol	M. musculus	H. sapiens	INO80B	INO80 complex subunit B
INO80D	symbol	M. musculus	H. sapiens	INO80D	INO80 complex subunit D
INTS10	symbol	M. musculus	H. sapiens	INTS10	Integrator complex subunit 10
INTS3	symbol	M. musculus	H. sapiens	INTS3	Integrator complex subunit 3
INTS7	symbol	M. musculus	H. sapiens	INTS7	Integrator complex subunit 7
INTS9	symbol	M. musculus	H. sapiens	INTS9	Integrator complex subunit 9
IPO5	symbol	M. musculus	H. sapiens	IPO5	Importin 5
IPO7	symbol	M. musculus	H. sapiens	IPO7	Importin 7
IQGAP1	symbol	M. musculus	H. sapiens	IQGAP1	IQ motif containing gtpase activating protein 1
IREB2	symbol	M. musculus	H. sapiens	IREB2	Iron responsive element binding protein 2
ISG15	symbol	M. musculus	H. sapiens	ISG15	ISG15 ubiquitin like modifier
ISG20L2	symbol	M. musculus	H. sapiens	ISG20L2	Interferon stimulated exonuclease gene 20 like 2
ISY1	symbol	M. musculus	H. sapiens	ISY1-RAB43	ISY1-RAB43 readthrough
ITGB1	symbol	M. musculus	H. sapiens	ITGB1	Integrin subunit beta 1
ITGB2	symbol	M. musculus	H. sapiens	ITGB2	Integrin subunit beta 2
JADE1	symbol	M. musculus	H. sapiens	JADE1	Jade family PHD finger 1
JUNB	symbol	M. musculus	H. sapiens	JUNB	Junb proto-oncogene, AP-1 transcription factor subunit
JUP	symbol	M. musculus	H. sapiens	JUP	Junction plakoglobin
KANSL1	symbol	M. musculus	H. sapiens	KANSL1	KAT8 regulatory NSL complex subunit 1
KANSL3	symbol	M. musculus	H. sapiens	KANSL3	KAT8 regulatory NSL complex subunit 3
KARS	symbol	M. musculus	H. sapiens	KARS1	Lysyl-trna synthetase 1
KAT7	symbol	M. musculus	H. sapiens	KAT7	Lysine acetyltransferase 7
KEAP1	symbol	M. musculus	H. sapiens	KEAP1	Kelch like ECH associated protein 1
KHDRBS1	symbol	M. musculus	H. sapiens	KHDRBS1	KH RNA binding domain containing, signal transduction associated 1
KHDRBS3	symbol	M. musculus	H. sapiens	KHDRBS3	KH RNA binding domain containing, signal transduction associated 3
KHSRP	symbol	M. musculus	H. sapiens	KHSRP	KH-type splicing regulatory protein
KIF14	symbol	M. musculus	H. sapiens	KIF14	Kinesin family member 14
KIF1B	symbol	M. musculus	H. sapiens	KIF1B	Kinesin family member 1B
KIF1C	symbol	M. musculus	H. sapiens	KIF1C	Kinesin family member 1C
KIF20B	symbol	M. musculus	H. sapiens	KIF20B	Kinesin family member 20B
KIF5C	symbol	M. musculus	H. sapiens	KIF5C	Kinesin family member 5C
KLF2	symbol	M. musculus	H. sapiens	KLF2	Kruppel like factor 2
KLF5	symbol	M. musculus	H. sapiens	KLF5	Kruppel like factor 5
KLF8	symbol	M. musculus	H. sapiens	KLF8	Kruppel like factor 8
KNOP1	symbol	M. musculus	H. sapiens	KNOP1	Lysine rich nucleolar protein 1
KNSTRN	symbol	M. musculus	H. sapiens	KNSTRN	Kinetochore localized astrin (SPAG5) binding protein
KPNA2	symbol	M. musculus	H. sapiens	KPNA2	Karyopherin subunit alpha 2
KPNB1	symbol	M. musculus	H. sapiens	KPNB1	Karyopherin subunit beta 1
KRI1	symbol	M. musculus	H. sapiens	KRI1	KRI1 homolog
KRR1	symbol	M. musculus	H. sapiens	KRR1	KRR1 small subunit processome component homolog
KRT76	symbol	M. musculus	H. sapiens	KRT76	Keratin 76
KRT8	symbol	M. musculus	H. sapiens	KRT8	Keratin 8
KTN1	symbol	M. musculus	H. sapiens	KTN1	Kinectin 1
L1TD1	symbol	M. musculus	H. sapiens	L1TD1	LINE1 type transposase domain containing 1
LAMA2	symbol	M. musculus	H. sapiens	LAMA2	Laminin subunit alpha 2
LAMC1	symbol	M. musculus	H. sapiens	LAMC1	Laminin subunit gamma 1
LAMP1	symbol	M. musculus	H. sapiens	LAMP1	Lysosomal associated membrane protein 1
LARP1	symbol	M. musculus	H. sapiens	LARP1	La ribonucleoprotein 1, translational regulator
LARP1B	symbol	M. musculus	H. sapiens	LARP1B	La ribonucleoprotein 1B
LARP4	symbol	M. musculus	H. sapiens	LARP4	La ribonucleoprotein 4
LARP4B	symbol	M. musculus	H. sapiens	LARP4B	La ribonucleoprotein 4B
LARP7	symbol	M. musculus	H. sapiens	LARP7	La ribonucleoprotein 7, transcriptional regulator
LAS1L	symbol	M. musculus	H. sapiens	LAS1L	LAS1 like ribosome biogenesis factor
LASP1	symbol	M. musculus	H. sapiens	LASP1	LIM and SH3 protein 1
LBR	symbol	M. musculus	H. sapiens	LBR	Lamin B receptor
LCP1	symbol	M. musculus	H. sapiens	LCP1	Lymphocyte cytosolic protein 1
LCP2	symbol	M. musculus	H. sapiens	LCP2	Lymphocyte cytosolic protein 2
LDB3	symbol	M. musculus	H. sapiens	LDB3	LIM domain binding 3
LDHA	symbol	M. musculus	H. sapiens	LDHA	Lactate dehydrogenase A
LDHB	symbol	M. musculus	H. sapiens	LDHB	Lactate dehydrogenase B
LENG8	symbol	M. musculus	H. sapiens	LENG8	Leukocyte receptor cluster member 8
LGALS1	symbol	M. musculus	H. sapiens	LGALS1	Galectin 1
LGALS3	symbol	M. musculus	H. sapiens	LGALS3	Galectin 3
LGALS9	symbol	M. musculus	H. sapiens	LGALS9	Galectin 9
LIMA1	symbol	M. musculus	H. sapiens	LIMA1	LIM domain and actin binding 1
LIN28A	symbol	M. musculus	H. sapiens	LIN28A	Lin-28 homolog A
LIN28B	symbol	M. musculus	H. sapiens	LIN28B	Lin-28 homolog B
LIN7C	symbol	M. musculus	H. sapiens	LIN7C	Lin-7 homolog C, crumbs cell polarity complex component
LLPH	symbol	M. musculus	H. sapiens	LLPH	LLP homolog, long-term synaptic facilitation factor
LMAN2	symbol	M. musculus	H. sapiens	LMAN2	Lectin, mannose binding 2
LMF2	symbol	M. musculus	H. sapiens	LMF2	Lipase maturation factor 2
LMNA	symbol	M. musculus	H. sapiens	LMNA	Lamin A/C
LMNB1	symbol	M. musculus	H. sapiens	LMNB1	Lamin B1
LMNB2	symbol	M. musculus	H. sapiens	LMNB2	Lamin B2
LMO7	symbol	M. musculus	H. sapiens	LMO7	LIM domain 7
LONP1	symbol	M. musculus	H. sapiens	LONP1	Lon peptidase 1, mitochondrial
LRP1	symbol	M. musculus	H. sapiens	LRP1	LDL receptor related protein 1
LRPPRC	symbol	M. musculus	H. sapiens	LRPPRC	Leucine rich pentatricopeptide repeat containing
LRRC47	symbol	M. musculus	H. sapiens	LRRC47	Leucine rich repeat containing 47
LRRC59	symbol	M. musculus	H. sapiens	LRRC59	Leucine rich repeat containing 59
LRRFIP1	symbol	M. musculus	H. sapiens	LRRFIP1	LRR binding FLII interacting protein 1
LRWD1	symbol	M. musculus	H. sapiens	LRWD1	Leucine rich repeats and WD repeat domain containing 1
LSG1	symbol	M. musculus	H. sapiens	LSG1	Large 60S subunit nuclear export gtpase 1
LSM14A	symbol	M. musculus	H. sapiens	LSM14A	LSM14A mrna processing body assembly factor
LSM14B	symbol	M. musculus	H. sapiens	LSM14B	LSM family member 14B
LSM2	symbol	M. musculus	H. sapiens	LSM2	LSM2 homolog, U6 small nuclear RNA and mrna degradation associated
LSM3	symbol	M. musculus	H. sapiens	LSM3	LSM3 homolog, U6 small nuclear RNA and mrna degradation associated
LSM4	symbol	M. musculus	H. sapiens	LSM4	LSM4 homolog, U6 small nuclear RNA and mrna degradation associated
LSM6	symbol	M. musculus	H. sapiens	LSM6	LSM6 homolog, U6 small nuclear RNA and mrna degradation associated
LSM7	symbol	M. musculus	H. sapiens	LSM7	LSM7 homolog, U6 small nuclear RNA and mrna degradation associated
LSM8	symbol	M. musculus	H. sapiens	LSM8	LSM8 homolog, U6 small nuclear RNA associated
LTV1	symbol	M. musculus	H. sapiens	LTV1	LTV1 ribosome biogenesis factor
LUC7L	symbol	M. musculus	H. sapiens	LUC7L	LUC7 like
LUC7L2	symbol	M. musculus	H. sapiens	LUC7L2	LUC7 like 2, pre-mrna splicing factor
LUC7L3	symbol	M. musculus	H. sapiens	LUC7L3	LUC7 like 3 pre-mrna splicing factor
LUZP1	symbol	M. musculus	H. sapiens	LUZP1	Leucine zipper protein 1
LYAR	symbol	M. musculus	H. sapiens	LYAR	Ly1 antibody reactive
MACF1	symbol	M. musculus	H. sapiens	MACF1	Microtubule actin crosslinking factor 1
MAD1L1	symbol	M. musculus	H. sapiens	MAD1L1	Mitotic arrest deficient 1 like 1
MAGED1	symbol	M. musculus	H. sapiens	MAGED1	MAGE family member D1
MAGEE1	symbol	M. musculus	H. sapiens	MAGEE1	MAGE family member E1
MAGOH	symbol	M. musculus	H. sapiens	MAGOH	Mago homolog, exon junction complex subunit
MAK16	symbol	M. musculus	H. sapiens	MAK16	MAK16 homolog
MANF	symbol	M. musculus	H. sapiens	MANF	Mesencephalic astrocyte derived neurotrophic factor
MAP1B	symbol	M. musculus	H. sapiens	MAP1B	Microtubule associated protein 1B
MAP2K6	symbol	M. musculus	H. sapiens	MAP2K6	Mitogen-activated protein kinase kinase 6
MAP4	symbol	M. musculus	H. sapiens	MAP4	Microtubule associated protein 4
MAP4K4	symbol	M. musculus	H. sapiens	MAP4K4	Mitogen-activated protein kinase kinase kinase kinase 4
MAP4K5	symbol	M. musculus	H. sapiens	MAP4K5	Mitogen-activated protein kinase kinase kinase kinase 5
MAPRE1	symbol	M. musculus	H. sapiens	MAPRE1	Microtubule associated protein RP/EB family member 1
MARCKS	symbol	M. musculus	H. sapiens	MARCKS	Myristoylated alanine rich protein kinase C substrate
MARF1	symbol	M. musculus	H. sapiens	MARF1	Meiosis regulator and mrna stability factor 1
MARS	gene_synonym	M. musculus	H. sapiens	MARS1	Methionyl-trna synthetase 1
MARS2	symbol	M. musculus	H. sapiens	MARS2	Methionyl-trna synthetase 2, mitochondrial
MAT1A	symbol	M. musculus	H. sapiens	MAT1A	Methionine adenosyltransferase 1A
MAT2A	symbol	M. musculus	H. sapiens	MAT2A	Methionine adenosyltransferase 2A
MATN1	symbol	M. musculus	H. sapiens	MATN1	Matrilin 1
MATR3	symbol	M. musculus	H. sapiens	MATR3	Matrin 3
MAU2	symbol	M. musculus	H. sapiens	MAU2	MAU2 sister chromatid cohesion factor
MAZ	symbol	M. musculus	H. sapiens	MAZ	MYC associated zinc finger protein
MBD3	symbol	M. musculus	H. sapiens	MBD3	Methyl-cpg binding domain protein 3
MBNL1	symbol	M. musculus	H. sapiens	MBNL1	Muscleblind like splicing regulator 1
MBNL2	symbol	M. musculus	H. sapiens	MBNL2	Muscleblind like splicing regulator 2
MBNL3	symbol	M. musculus	H. sapiens	MBNL3	Muscleblind like splicing regulator 3
MCAM	symbol	M. musculus	H. sapiens	MCAM	Melanoma cell adhesion molecule
MCAT	symbol	M. musculus	H. sapiens	MCAT	Malonyl-coa-acyl carrier protein transacylase
MCM3	symbol	M. musculus	H. sapiens	MCM3	Minichromosome maintenance complex component 3
MCM7	symbol	M. musculus	H. sapiens	MCM7	Minichromosome maintenance complex component 7
MDH2	symbol	M. musculus	H. sapiens	MDH2	Malate dehydrogenase 2
MDN1	symbol	M. musculus	H. sapiens	MDN1	Midasin AAA atpase 1
MECP2	symbol	M. musculus	H. sapiens	MECP2	Methyl-cpg binding protein 2
MED14	symbol	M. musculus	H. sapiens	MED14	Mediator complex subunit 14
MED17	symbol	M. musculus	H. sapiens	MED17	Mediator complex subunit 17
MED31	symbol	M. musculus	H. sapiens	MED31	Mediator complex subunit 31
MED6	symbol	M. musculus	H. sapiens	MED6	Mediator complex subunit 6
MEN1	symbol	M. musculus	H. sapiens	MEN1	Menin 1
MEPCE	symbol	M. musculus	H. sapiens	MEPCE	Methylphosphate capping enzyme
METAP1	symbol	M. musculus	H. sapiens	METAP1	Methionyl aminopeptidase 1
METAP2	symbol	M. musculus	H. sapiens	METAP2	Methionyl aminopeptidase 2
METTL16	symbol	M. musculus	H. sapiens	METTL16	Methyltransferase 16, N6-methyladenosine
MEX3A	symbol	M. musculus	H. sapiens	MEX3A	Mex-3 RNA binding family member A
MEX3B	symbol	M. musculus	H. sapiens	MEX3B	Mex-3 RNA binding family member B
MEX3C	symbol	M. musculus	H. sapiens	MEX3C	Mex-3 RNA binding family member C
MEX3D	symbol	M. musculus	H. sapiens	MEX3D	Mex-3 RNA binding family member D
MFAP1B	symbol	M. musculus	H. sapiens	MFAP1	Microfibril associated protein 1
MFGE8	symbol	M. musculus	H. sapiens	MFGE8	Milk fat globule EGF and factor V/VIII domain containing
MFSD10	symbol	M. musculus	H. sapiens	MFSD10	Major facilitator superfamily domain containing 10
MGA	symbol	M. musculus	H. sapiens	MGA	MAX dimerization protein MGA
MIF	symbol	M. musculus	H. sapiens	MIF	Macrophage migration inhibitory factor
MKI67	symbol	M. musculus	H. sapiens	MKI67	Marker of proliferation Ki-67
MKRN2	symbol	M. musculus	H. sapiens	MKRN2	Makorin ring finger protein 2
MLEC	symbol	M. musculus	H. sapiens	MLEC	Malectin
MMGT1	symbol	M. musculus	H. sapiens	MMGT1	Membrane magnesium transporter 1
MNDAL	symbol	M. musculus	H. sapiens	IFI16	Interferon gamma inducible protein 16
MOCS3	symbol	M. musculus	H. sapiens	MOCS3	Molybdenum cofactor synthesis 3
MOGS	symbol	M. musculus	H. sapiens	MOGS	Mannosyl-oligosaccharide glucosidase
MORC3	symbol	M. musculus	H. sapiens	MORC3	MORC family CW-type zinc finger 3
MOV10	symbol	M. musculus	H. sapiens	MOV10	Mov10 RISC complex RNA helicase
MPG	symbol	M. musculus	H. sapiens	MPG	N-methylpurine DNA glycosylase
MPHOSPH10	symbol	M. musculus	H. sapiens	MPHOSPH10	M-phase phosphoprotein 10
MPHOSPH8	symbol	M. musculus	H. sapiens	MPHOSPH8	M-phase phosphoprotein 8
MRPL1	symbol	M. musculus	H. sapiens	MRPL1	Mitochondrial ribosomal protein L1
MRPL10	symbol	M. musculus	H. sapiens	MRPL10	Mitochondrial ribosomal protein L10
MRPL11	symbol	M. musculus	H. sapiens	MRPL11	Mitochondrial ribosomal protein L11
MRPL12	symbol	M. musculus	H. sapiens	MRPL12	Mitochondrial ribosomal protein L12
MRPL13	symbol	M. musculus	H. sapiens	MRPL13	Mitochondrial ribosomal protein L13
MRPL15	symbol	M. musculus	H. sapiens	MRPL15	Mitochondrial ribosomal protein L15
MRPL19	symbol	M. musculus	H. sapiens	MRPL19	Mitochondrial ribosomal protein L19
MRPL2	symbol	M. musculus	H. sapiens	MRPL2	Mitochondrial ribosomal protein L2
MRPL21	symbol	M. musculus	H. sapiens	MRPL21	Mitochondrial ribosomal protein L21
MRPL22	symbol	M. musculus	H. sapiens	MRPL22	Mitochondrial ribosomal protein L22
MRPL23	symbol	M. musculus	H. sapiens	MRPL23	Mitochondrial ribosomal protein L23
MRPL32	symbol	M. musculus	H. sapiens	MRPL32	Mitochondrial ribosomal protein L32
MRPL37	symbol	M. musculus	H. sapiens	MRPL37	Mitochondrial ribosomal protein L37
MRPL4	symbol	M. musculus	H. sapiens	MRPL4	Mitochondrial ribosomal protein L4
MRPL41	symbol	M. musculus	H. sapiens	MRPL41	Mitochondrial ribosomal protein L41
MRPL44	symbol	M. musculus	H. sapiens	MRPL44	Mitochondrial ribosomal protein L44
MRPL45	symbol	M. musculus	H. sapiens	MRPL45	Mitochondrial ribosomal protein L45
MRPL48	symbol	M. musculus	H. sapiens	MRPL48	Mitochondrial ribosomal protein L48
MRPL50	symbol	M. musculus	H. sapiens	MRPL50	Mitochondrial ribosomal protein L50
MRPL53	symbol	M. musculus	H. sapiens	MRPL53	Mitochondrial ribosomal protein L53
MRPL57	symbol	M. musculus	H. sapiens	MRPL57	Mitochondrial ribosomal protein L57
MRPL9	symbol	M. musculus	H. sapiens	MRPL9	Mitochondrial ribosomal protein L9
MRPS10	symbol	M. musculus	H. sapiens	MRPS10	Mitochondrial ribosomal protein S10
MRPS11	symbol	M. musculus	H. sapiens	MRPS11	Mitochondrial ribosomal protein S11
MRPS15	symbol	M. musculus	H. sapiens	MRPS15	Mitochondrial ribosomal protein S15
MRPS16	symbol	M. musculus	H. sapiens	MRPS16	Mitochondrial ribosomal protein S16
MRPS17	symbol	M. musculus	H. sapiens	MRPS17	Mitochondrial ribosomal protein S17
MRPS18C	symbol	M. musculus	H. sapiens	MRPS18C	Mitochondrial ribosomal protein S18C
MRPS2	symbol	M. musculus	H. sapiens	MRPS2	Mitochondrial ribosomal protein S2
MRPS23	symbol	M. musculus	H. sapiens	MRPS23	Mitochondrial ribosomal protein S23
MRPS25	symbol	M. musculus	H. sapiens	MRPS25	Mitochondrial ribosomal protein S25
MRPS27	symbol	M. musculus	H. sapiens	MRPS27	Mitochondrial ribosomal protein S27
MRPS30	symbol	M. musculus	H. sapiens	MRPS30	Mitochondrial ribosomal protein S30
MRPS31	symbol	M. musculus	H. sapiens	MRPS31	Mitochondrial ribosomal protein S31
MRPS35	symbol	M. musculus	H. sapiens	MRPS35	Mitochondrial ribosomal protein S35
MRPS5	symbol	M. musculus	H. sapiens	MRPS5	Mitochondrial ribosomal protein S5
MRPS7	symbol	M. musculus	H. sapiens	MRPS7	Mitochondrial ribosomal protein S7
MRPS9	symbol	M. musculus	H. sapiens	MRPS9	Mitochondrial ribosomal protein S9
MRRF	symbol	M. musculus	H. sapiens	MRRF	Mitochondrial ribosome recycling factor
MRTO4	symbol	M. musculus	H. sapiens	MRTO4	MRT4 homolog, ribosome maturation factor
MRVI1	gene_synonym	M. musculus	H. sapiens	IRAG1	Inositol 1,4,5-triphosphate receptor associated 1
MSH2	symbol	M. musculus	H. sapiens	MSH2	Muts homolog 2
MSH6	symbol	M. musculus	H. sapiens	MSH6	Muts homolog 6
MSI1	symbol	M. musculus	H. sapiens	MSI1	Musashi RNA binding protein 1
MSI2	symbol	M. musculus	H. sapiens	MSI2	Musashi RNA binding protein 2
MSN	symbol	M. musculus	H. sapiens	MSN	Moesin
MSR1	symbol	M. musculus	H. sapiens	MSR1	Macrophage scavenger receptor 1
MT-CO2	gene_synonym	M. musculus	H. sapiens	COX2	Cytochrome c oxidase subunit II
MT1	symbol	M. musculus	H. sapiens	MT2A	Metallothionein 2A
MTA1	symbol	M. musculus	H. sapiens	MTA1	Metastasis associated 1
MTBP	symbol	M. musculus	H. sapiens	MTBP	MDM2 binding protein
MTDH	symbol	M. musculus	H. sapiens	MTDH	Metadherin
MTHFD1L	symbol	M. musculus	H. sapiens	MTHFD1L	Methylenetetrahydrofolate dehydrogenase (NADP+ dependent) 1 like
MTHFD2	symbol	M. musculus	H. sapiens	MTHFD2	Methylenetetrahydrofolate dehydrogenase (NADP+ dependent) 2, methenyltetrahydrofolate cyclohydrolase
MTHFSD	symbol	M. musculus	H. sapiens	MTHFSD	Methenyltetrahydrofolate synthetase domain containing
MTIF2	symbol	M. musculus	H. sapiens	MTIF2	Mitochondrial translational initiation factor 2
MTPAP	symbol	M. musculus	H. sapiens	MTPAP	Mitochondrial poly(A) polymerase
MYADM	symbol	M. musculus	H. sapiens	MYADM	Myeloid associated differentiation marker
MYBBP1A	symbol	M. musculus	H. sapiens	MYBBP1A	MYB binding protein 1a
MYBPC3	symbol	M. musculus	H. sapiens	MYBPC3	Myosin binding protein C3
MYCN	symbol	M. musculus	H. sapiens	MYCN	MYCN proto-oncogene, bhlh transcription factor
MYEF2	symbol	M. musculus	H. sapiens	MYEF2	Myelin expression factor 2
MYH10	symbol	M. musculus	H. sapiens	MYH10	Myosin heavy chain 10
MYH6	symbol	M. musculus	H. sapiens	MYH6	Myosin heavy chain 6
MYH9	symbol	M. musculus	H. sapiens	MYH9	Myosin heavy chain 9
MYL12B	symbol	M. musculus	H. sapiens	MYL12B	Myosin light chain 12B
MYL4	symbol	M. musculus	H. sapiens	MYL4	Myosin light chain 4
MYL6	symbol	M. musculus	H. sapiens	MYL6	Myosin light chain 6
MYLK	symbol	M. musculus	H. sapiens	MYLK	Myosin light chain kinase
MYO18A	symbol	M. musculus	H. sapiens	MYO18A	Myosin XVIIIA
MYO5A	symbol	M. musculus	H. sapiens	MYO5A	Myosin VA
MYOF	symbol	M. musculus	H. sapiens	MYOF	Myoferlin
MYOM1	symbol	M. musculus	H. sapiens	MYOM1	Myomesin 1
N4BP2	symbol	M. musculus	H. sapiens	N4BP2	NEDD4 binding protein 2
NAA15	symbol	M. musculus	H. sapiens	NAA15	N-alpha-acetyltransferase 15, nata auxiliary subunit
NAA50	symbol	M. musculus	H. sapiens	NAA50	N-alpha-acetyltransferase 50, nate catalytic subunit
NACA	symbol	M. musculus	H. sapiens	NACA	Nascent polypeptide associated complex subunit alpha
NAP1L1	symbol	M. musculus	H. sapiens	NAP1L1	Nucleosome assembly protein 1 like 1
NAP1L4	symbol	M. musculus	H. sapiens	NAP1L4	Nucleosome assembly protein 1 like 4
NASP	symbol	M. musculus	H. sapiens	NASP	Nuclear autoantigenic sperm protein
NAT10	symbol	M. musculus	H. sapiens	NAT10	N-acetyltransferase 10
NCBP1	symbol	M. musculus	H. sapiens	NCBP1	Nuclear cap binding protein subunit 1
NCBP2	symbol	M. musculus	H. sapiens	NCBP2	Nuclear cap binding protein subunit 2
NCBP3	symbol	M. musculus	H. sapiens	NCBP3	Nuclear cap binding subunit 3
NCEH1	symbol	M. musculus	H. sapiens	NCEH1	Neutral cholesterol ester hydrolase 1
NCKAP1	symbol	M. musculus	H. sapiens	NCKAP1	NCK associated protein 1
NCL	symbol	M. musculus	H. sapiens	NCL	Nucleolin
NCLN	symbol	M. musculus	H. sapiens	NCLN	Nicalin
NCOA5	symbol	M. musculus	H. sapiens	NCOA5	Nuclear receptor coactivator 5
NCOR2	symbol	M. musculus	H. sapiens	NCOR2	Nuclear receptor corepressor 2
NDC1	symbol	M. musculus	H. sapiens	NDC1	NDC1 transmembrane nucleoporin
NDC80	symbol	M. musculus	H. sapiens	NDC80	NDC80 kinetochore complex component
NDRG2	symbol	M. musculus	H. sapiens	NDRG2	NDRG family member 2
NDRG4	symbol	M. musculus	H. sapiens	NDRG4	NDRG family member 4
NDUFA10	symbol	M. musculus	H. sapiens	NDUFA10	NADH:ubiquinone oxidoreductase subunit A10
NDUFA12	symbol	M. musculus	H. sapiens	NDUFA12	NADH:ubiquinone oxidoreductase subunit A12
NDUFA4	symbol	M. musculus	H. sapiens	NDUFA4	NDUFA4 mitochondrial complex associated
NDUFA6	symbol	M. musculus	H. sapiens	NDUFA6	NADH:ubiquinone oxidoreductase subunit A6
NDUFA7	symbol	M. musculus	H. sapiens	NDUFA7	NADH:ubiquinone oxidoreductase subunit A7
NDUFA9	symbol	M. musculus	H. sapiens	NDUFA9	NADH:ubiquinone oxidoreductase subunit A9
NDUFS1	symbol	M. musculus	H. sapiens	NDUFS1	NADH:ubiquinone oxidoreductase core subunit S1
NDUFS3	symbol	M. musculus	H. sapiens	NDUFS3	NADH:ubiquinone oxidoreductase core subunit S3
NDUFV3	symbol	M. musculus	H. sapiens	NDUFV3	NADH:ubiquinone oxidoreductase subunit V3
NEDD4	symbol	M. musculus	H. sapiens	NEDD4	NEDD4 E3 ubiquitin protein ligase
NEIL3	symbol	M. musculus	H. sapiens	NEIL3	Nei like DNA glycosylase 3
NEMF	symbol	M. musculus	H. sapiens	NEMF	Nuclear export mediator factor
NES	symbol	M. musculus	H. sapiens	NES	Nestin
NFIB	symbol	M. musculus	H. sapiens	NFIB	Nuclear factor I B
NFRKB	symbol	M. musculus	H. sapiens	NFRKB	Nuclear factor related to kappab binding protein
NFX1	symbol	M. musculus	H. sapiens	NFX1	Nuclear transcription factor, X-box binding 1
NFXL1	symbol	M. musculus	H. sapiens	NFXL1	Nuclear transcription factor, X-box binding like 1
NGDN	symbol	M. musculus	H. sapiens	NGDN	Neuroguidin
NGRN	symbol	M. musculus	H. sapiens	NGRN	Neugrin, neurite outgrowth associated
NHP2	symbol	M. musculus	H. sapiens	NHP2	NHP2 ribonucleoprotein
NHP2L1	gene_synonym	M. musculus	H. sapiens	SNU13	Small nuclear ribonucleoprotein 13
NIFK	symbol	M. musculus	H. sapiens	NIFK	Nucleolar protein interacting with the FHA domain of MKI67
NIP7	symbol	M. musculus	H. sapiens	NIP7	Nucleolar pre-rrna processing protein NIP7
NIPBL	symbol	M. musculus	H. sapiens	NIPBL	NIPBL cohesin loading factor
NKAP	symbol	M. musculus	H. sapiens	NKAP	NFKB activating protein
NKRF	symbol	M. musculus	H. sapiens	NKRF	NFKB repressing factor
NLRP2	symbol	M. musculus	H. sapiens	NLRP2	NLR family pyrin domain containing 2
NMD3	symbol	M. musculus	H. sapiens	NMD3	NMD3 ribosome export adaptor
NME1	symbol	M. musculus	H. sapiens	NME1	NME/NM23 nucleoside diphosphate kinase 1
NMT1	symbol	M. musculus	H. sapiens	NMT1	N-myristoyltransferase 1
NNT	symbol	M. musculus	H. sapiens	NNT	Nicotinamide nucleotide transhydrogenase
NOA1	symbol	M. musculus	H. sapiens	NOA1	Nitric oxide associated 1
NOC2L	symbol	M. musculus	H. sapiens	NOC2L	NOC2 like nucleolar associated transcriptional repressor
NOC3L	symbol	M. musculus	H. sapiens	NOC3L	NOC3 like DNA replication regulator
NOL10	symbol	M. musculus	H. sapiens	NOL10	Nucleolar protein 10
NOL11	symbol	M. musculus	H. sapiens	NOL11	Nucleolar protein 11
NOL6	symbol	M. musculus	H. sapiens	NOL6	Nucleolar protein 6
NOL7	symbol	M. musculus	H. sapiens	NOL7	Nucleolar protein 7
NOL8	symbol	M. musculus	H. sapiens	NOL8	Nucleolar protein 8
NOLC1	symbol	M. musculus	H. sapiens	NOLC1	Nucleolar and coiled-body phosphoprotein 1
NOM1	symbol	M. musculus	H. sapiens	NOM1	Nucleolar protein with MIF4G domain 1
NOMO1	symbol	M. musculus	H. sapiens	NOMO1	NODAL modulator 1
NONO	symbol	M. musculus	H. sapiens	NONO	Non-POU domain containing octamer binding
NOP14	symbol	M. musculus	H. sapiens	NOP14	NOP14 nucleolar protein
NOP16	symbol	M. musculus	H. sapiens	NOP16	NOP16 nucleolar protein
NOP2	symbol	M. musculus	H. sapiens	NOP2	NOP2 nucleolar protein
NOP56	symbol	M. musculus	H. sapiens	NOP56	NOP56 ribonucleoprotein
NOP58	symbol	M. musculus	H. sapiens	NOP58	NOP58 ribonucleoprotein
NOP9	symbol	M. musculus	H. sapiens	NOP9	NOP9 nucleolar protein
NOSIP	symbol	M. musculus	H. sapiens	NOSIP	Nitric oxide synthase interacting protein
NOVA1	symbol	M. musculus	H. sapiens	NOVA1	NOVA alternative splicing regulator 1
NOVA2	symbol	M. musculus	H. sapiens	NOVA2	NOVA alternative splicing regulator 2
NPM1	symbol	M. musculus	H. sapiens	NPM1	Nucleophosmin 1
NPM3	symbol	M. musculus	H. sapiens	NPM3	Nucleophosmin/nucleoplasmin 3
NSA2	symbol	M. musculus	H. sapiens	NSA2	NSA2 ribosome biogenesis factor
NSD1	symbol	M. musculus	H. sapiens	NSD1	Nuclear receptor binding SET domain protein 1
NSFL1C	symbol	M. musculus	H. sapiens	NSFL1C	NSFL1 cofactor
NSUN2	symbol	M. musculus	H. sapiens	NSUN2	NOP2/Sun RNA methyltransferase 2
NSUN4	symbol	M. musculus	H. sapiens	NSUN4	NOP2/Sun RNA methyltransferase 4
NSUN5	symbol	M. musculus	H. sapiens	NSUN5	NOP2/Sun RNA methyltransferase 5
NT5DC2	symbol	M. musculus	H. sapiens	NT5DC2	5'-nucleotidase domain containing 2
NTNG2	symbol	M. musculus	H. sapiens	NTNG2	Netrin G2
NTPCR	symbol	M. musculus	H. sapiens	NTPCR	Nucleoside-triphosphatase, cancer-related
NUCB1	symbol	M. musculus	H. sapiens	NUCB1	Nucleobindin 1
NUCKS1	symbol	M. musculus	H. sapiens	NUCKS1	Nuclear casein kinase and cyclin dependent kinase substrate 1
NUDC	symbol	M. musculus	H. sapiens	NUDC	Nuclear distribution C, dynein complex regulator
NUDT16L1	symbol	M. musculus	H. sapiens	NUDT16L1	Nudix hydrolase 16 like 1
NUDT21	symbol	M. musculus	H. sapiens	NUDT21	Nudix hydrolase 21
NUFIP2	symbol	M. musculus	H. sapiens	NUFIP2	Nuclear FMR1 interacting protein 2
NUMA1	symbol	M. musculus	H. sapiens	NUMA1	Nuclear mitotic apparatus protein 1
NUP153	symbol	M. musculus	H. sapiens	NUP153	Nucleoporin 153
NUP155	symbol	M. musculus	H. sapiens	NUP155	Nucleoporin 155
NUP160	symbol	M. musculus	H. sapiens	NUP160	Nucleoporin 160
NUP205	symbol	M. musculus	H. sapiens	NUP205	Nucleoporin 205
NUP210	symbol	M. musculus	H. sapiens	NUP210	Nucleoporin 210
NUP50	symbol	M. musculus	H. sapiens	NUP50	Nucleoporin 50
NUP54	symbol	M. musculus	H. sapiens	NUP54	Nucleoporin 54
NUP85	symbol	M. musculus	H. sapiens	NUP85	Nucleoporin 85
NUP88	symbol	M. musculus	H. sapiens	NUP88	Nucleoporin 88
NUP93	symbol	M. musculus	H. sapiens	NUP93	Nucleoporin 93
NUP98	symbol	M. musculus	H. sapiens	NUP98	Nucleoporin 98 and 96 precursor
NUPL2	symbol	M. musculus	H. sapiens	NUP42	Nucleoporin 42
NUSAP1	symbol	M. musculus	H. sapiens	NUSAP1	Nucleolar and spindle associated protein 1
NVL	symbol	M. musculus	H. sapiens	NVL	Nuclear VCP like
NXF1	symbol	M. musculus	H. sapiens	NXF1	Nuclear RNA export factor 1
NXF7	symbol	M. musculus	H. sapiens	NXF7	Nuclear RNA export factor 1
OAS3	symbol	M. musculus	H. sapiens	OAS3	2'-5'-oligoadenylate synthetase 3
OBSCN	symbol	M. musculus	H. sapiens	OBSCN	Obscurin, cytoskeletal calmodulin and titin-interacting rhogef
OBSL1	symbol	M. musculus	H. sapiens	OBSL1	Obscurin like cytoskeletal adaptor 1
OCIAD1	symbol	M. musculus	H. sapiens	OCIAD1	OCIA domain containing 1
ODF2	symbol	M. musculus	H. sapiens	ODF2	Outer dense fiber of sperm tails 2
OGDH	symbol	M. musculus	H. sapiens	OGDH	Oxoglutarate dehydrogenase
OLA1	symbol	M. musculus	H. sapiens	OLA1	Obg like atpase 1
ORC1	symbol	M. musculus	H. sapiens	ORC1	Origin recognition complex subunit 1
ORC2	symbol	M. musculus	H. sapiens	ORC2	Origin recognition complex subunit 2
ORC3	symbol	M. musculus	H. sapiens	ORC3	Origin recognition complex subunit 3
OTUD4	symbol	M. musculus	H. sapiens	OTUD4	OTU deubiquitinase 4
OXCT1	symbol	M. musculus	H. sapiens	OXCT1	3-oxoacid coa-transferase 1
P4HB	symbol	M. musculus	H. sapiens	P4HB	Prolyl 4-hydroxylase subunit beta
PA2G4	symbol	M. musculus	H. sapiens	PA2G4	Proliferation-associated 2G4
PABPC1	symbol	M. musculus	H. sapiens	PABPC1	Poly(A) binding protein cytoplasmic 1
PABPC1L	symbol	M. musculus	H. sapiens	PABPC1L	Poly(A) binding protein cytoplasmic 1 like
PABPC4	symbol	M. musculus	H. sapiens	PABPC4	Poly(A) binding protein cytoplasmic 4
PABPC5	symbol	M. musculus	H. sapiens	PABPC5	Poly(A) binding protein cytoplasmic 5
PABPC6	symbol	M. musculus	H. sapiens	PABPC6	Poly(A) binding protein cytoplasmic 1
PABPN1	symbol	M. musculus	H. sapiens	PABPN1	Poly(A) binding protein nuclear 1
PACSIN2	symbol	M. musculus	H. sapiens	PACSIN2	Protein kinase C and casein kinase substrate in neurons 2
PAFAH1B1	symbol	M. musculus	H. sapiens	PAFAH1B1	Platelet activating factor acetylhydrolase 1b regulatory subunit 1
PAK1IP1	symbol	M. musculus	H. sapiens	PAK1IP1	PAK1 interacting protein 1
PAN2	symbol	M. musculus	H. sapiens	PAN2	Poly(A) specific ribonuclease subunit PAN2
PAPD5	gene_synonym	M. musculus	H. sapiens	TENT4B	Terminal nucleotidyltransferase 4B
PARG	symbol	M. musculus	H. sapiens	PARG	Poly(ADP-ribose) glycohydrolase
PARK7	symbol	M. musculus	H. sapiens	PARK7	Parkinsonism associated deglycase
PARP1	symbol	M. musculus	H. sapiens	PARP1	Poly(ADP-ribose) polymerase 1
PARP12	symbol	M. musculus	H. sapiens	PARP12	Poly(ADP-ribose) polymerase family member 12
PATL1	symbol	M. musculus	H. sapiens	PATL1	PAT1 homolog 1, processing body mrna decay factor
PATZ1	symbol	M. musculus	H. sapiens	PATZ1	POZ/BTB and AT hook containing zinc finger 1
PBRM1	symbol	M. musculus	H. sapiens	PBRM1	Polybromo 1
PCBP1	symbol	M. musculus	H. sapiens	PCBP1	Poly(rc) binding protein 1
PCBP2	symbol	M. musculus	H. sapiens	PCBP2	Poly(rc) binding protein 2
PCBP3	symbol	M. musculus	H. sapiens	PCBP3	Poly(rc) binding protein 3
PCBP4	symbol	M. musculus	H. sapiens	PCBP4	Poly(rc) binding protein 4
PCED1B	symbol	M. musculus	H. sapiens	PCED1B	PC-esterase domain containing 1B
PCGF1	symbol	M. musculus	H. sapiens	PCGF1	Polycomb group ring finger 1
PCGF2	symbol	M. musculus	H. sapiens	PCGF2	Polycomb group ring finger 2
PCID2	symbol	M. musculus	H. sapiens	PCID2	PCI domain containing 2
PCNP	symbol	M. musculus	H. sapiens	PCNP	PEST proteolytic signal containing nuclear protein
PDAP1	symbol	M. musculus	H. sapiens	PDAP1	PDGFA associated protein 1
PDCD11	symbol	M. musculus	H. sapiens	PDCD11	Programmed cell death 11
PDCD6	symbol	M. musculus	H. sapiens	PDCD6	Programmed cell death 6
PDCD6IP	symbol	M. musculus	H. sapiens	PDCD6IP	Programmed cell death 6 interacting protein
PDHA1	symbol	M. musculus	H. sapiens	PDHA1	Pyruvate dehydrogenase E1 subunit alpha 1
PDIA3	symbol	M. musculus	H. sapiens	PDIA3	Protein disulfide isomerase family A member 3
PDIA4	symbol	M. musculus	H. sapiens	PDIA4	Protein disulfide isomerase family A member 4
PDIA6	symbol	M. musculus	H. sapiens	PDIA6	Protein disulfide isomerase family A member 6
PDK1	symbol	M. musculus	H. sapiens	PDK1	Pyruvate dehydrogenase kinase 1
PDK3	symbol	M. musculus	H. sapiens	PDK3	Pyruvate dehydrogenase kinase 3
PDLIM3	symbol	M. musculus	H. sapiens	PDLIM3	PDZ and LIM domain 3
PDLIM5	symbol	M. musculus	H. sapiens	PDLIM5	PDZ and LIM domain 5
PDS5B	symbol	M. musculus	H. sapiens	PDS5B	PDS5 cohesin associated factor B
PDXDC1	symbol	M. musculus	H. sapiens	PDXDC1	Pyridoxal dependent decarboxylase domain containing 1
PEBP1	symbol	M. musculus	H. sapiens	PEBP1	Phosphatidylethanolamine binding protein 1
PECAM1	symbol	M. musculus	H. sapiens	PECAM1	Platelet and endothelial cell adhesion molecule 1
PEG10	symbol	M. musculus	H. sapiens	PEG10	Paternally expressed 10
PELP1	symbol	M. musculus	H. sapiens	PELP1	Proline, glutamate and leucine rich protein 1
PES1	symbol	M. musculus	H. sapiens	PES1	Pescadillo ribosomal biogenesis factor 1
PFKM	symbol	M. musculus	H. sapiens	PFKM	Phosphofructokinase, muscle
PFKP	symbol	M. musculus	H. sapiens	PFKP	Phosphofructokinase, platelet
PGK1	symbol	M. musculus	H. sapiens	PGK1	Phosphoglycerate kinase 1
PGRMC2	symbol	M. musculus	H. sapiens	PGRMC2	Progesterone receptor membrane component 2
PHAX	symbol	M. musculus	H. sapiens	PHAX	Phosphorylated adaptor for RNA export
PHB	symbol	M. musculus	H. sapiens	PHB1	Prohibitin 1
PHB2	symbol	M. musculus	H. sapiens	PHB2	Prohibitin 2
PHF20	symbol	M. musculus	H. sapiens	PHF20	PHD finger protein 20
PHF3	symbol	M. musculus	H. sapiens	PHF3	PHD finger protein 3
PHF5A	symbol	M. musculus	H. sapiens	PHF5A	PHD finger protein 5A
PHGDH	symbol	M. musculus	H. sapiens	PHGDH	Phosphoglycerate dehydrogenase
PHIP	symbol	M. musculus	H. sapiens	PHIP	Pleckstrin homology domain interacting protein
PHLDB1	symbol	M. musculus	H. sapiens	PHLDB1	Pleckstrin homology like domain family B member 1
PICALM	symbol	M. musculus	H. sapiens	PICALM	Phosphatidylinositol binding clathrin assembly protein
PIGS	symbol	M. musculus	H. sapiens	PIGS	Phosphatidylinositol glycan anchor biosynthesis class S
PINX1	symbol	M. musculus	H. sapiens	PINX1	PIN2 (TERF1) interacting telomerase inhibitor 1
PITPNA	symbol	M. musculus	H. sapiens	PITPNA	Phosphatidylinositol transfer protein alpha
PITRM1	symbol	M. musculus	H. sapiens	PITRM1	Pitrilysin metallopeptidase 1
PKM	symbol	M. musculus	H. sapiens	PKM	Pyruvate kinase M1/2
PKP1	symbol	M. musculus	H. sapiens	PKP1	Plakophilin 1
PKP2	symbol	M. musculus	H. sapiens	PKP2	Plakophilin 2
PLCB3	symbol	M. musculus	H. sapiens	PLCB3	Phospholipase C beta 3
PLEC	symbol	M. musculus	H. sapiens	PLEC	Plectin
PLEK	symbol	M. musculus	H. sapiens	PLEK	Pleckstrin
PLEKHA7	symbol	M. musculus	H. sapiens	PLEKHA7	Pleckstrin homology domain containing A7
PLRG1	symbol	M. musculus	H. sapiens	PLRG1	Pleiotropic regulator 1
PNISR	symbol	M. musculus	H. sapiens	PNISR	PNN interacting serine and arginine rich protein
PNKP	symbol	M. musculus	H. sapiens	PNKP	Polynucleotide kinase 3'-phosphatase
PNN	symbol	M. musculus	H. sapiens	PNN	Pinin, desmosome associated protein
PNO1	symbol	M. musculus	H. sapiens	PNO1	Partner of NOB1 homolog
PNPT1	symbol	M. musculus	H. sapiens	PNPT1	Polyribonucleotide nucleotidyltransferase 1
POGLUT1	symbol	M. musculus	H. sapiens	POGLUT1	Protein O-glucosyltransferase 1
POGZ	symbol	M. musculus	H. sapiens	POGZ	Pogo transposable element derived with ZNF domain
POLDIP3	symbol	M. musculus	H. sapiens	POLDIP3	DNA polymerase delta interacting protein 3
POLL	symbol	M. musculus	H. sapiens	POLL	DNA polymerase lambda
POLR1A	symbol	M. musculus	H. sapiens	POLR1A	RNA polymerase I subunit A
POLR1C	symbol	M. musculus	H. sapiens	POLR1C	RNA polymerase I and III subunit C
POLR1E	symbol	M. musculus	H. sapiens	POLR1E	RNA polymerase I subunit E
POLR2A	symbol	M. musculus	H. sapiens	POLR2A	RNA polymerase II subunit A
POLR2B	symbol	M. musculus	H. sapiens	POLR2B	RNA polymerase II subunit B
POLR2D	symbol	M. musculus	H. sapiens	POLR2D	RNA polymerase II subunit D
POLR2E	symbol	M. musculus	H. sapiens	POLR2E	RNA polymerase II, I and III subunit E
POLR2J	symbol	M. musculus	H. sapiens	POLR2J	RNA polymerase II subunit J
POLR3H	symbol	M. musculus	H. sapiens	POLR3H	RNA polymerase III subunit H
POLRMT	symbol	M. musculus	H. sapiens	POLRMT	RNA polymerase mitochondrial
POT1A	symbol	M. musculus	H. sapiens	POT1	Protection of telomeres 1
POU5F1	symbol	M. musculus	H. sapiens	POU5F1	POU class 5 homeobox 1
PPAN	symbol	M. musculus	H. sapiens	PPAN	Peter pan homolog
PPFIBP1	symbol	M. musculus	H. sapiens	PPFIBP1	PPFIA binding protein 1
PPHLN1	symbol	M. musculus	H. sapiens	PPHLN1	Periphilin 1
PPIA	symbol	M. musculus	H. sapiens	PPIA	Peptidylprolyl isomerase A
PPIB	symbol	M. musculus	H. sapiens	PPIB	Peptidylprolyl isomerase B
PPIC	symbol	M. musculus	H. sapiens	PPIC	Peptidylprolyl isomerase C
PPID	symbol	M. musculus	H. sapiens	PPID	Peptidylprolyl isomerase D
PPIE	symbol	M. musculus	H. sapiens	PPIE	Peptidylprolyl isomerase E
PPIF	symbol	M. musculus	H. sapiens	PPIF	Peptidylprolyl isomerase F
PPIG	symbol	M. musculus	H. sapiens	PPIG	Peptidylprolyl isomerase G
PPIL4	symbol	M. musculus	H. sapiens	PPIL4	Peptidylprolyl isomerase like 4
PPP1CA	symbol	M. musculus	H. sapiens	PPP1CA	Protein phosphatase 1 catalytic subunit alpha
PPP1R10	symbol	M. musculus	H. sapiens	PPP1R10	Protein phosphatase 1 regulatory subunit 10
PPP1R12A	symbol	M. musculus	H. sapiens	PPP1R12A	Protein phosphatase 1 regulatory subunit 12A
PPP1R9B	symbol	M. musculus	H. sapiens	PPP1R9B	Protein phosphatase 1 regulatory subunit 9B
PPP2R1B	symbol	M. musculus	H. sapiens	PPP2R1B	Protein phosphatase 2 scaffold subunit Abeta
PPWD1	symbol	M. musculus	H. sapiens	PPWD1	Peptidylprolyl isomerase domain and WD repeat containing 1
PQBP1	symbol	M. musculus	H. sapiens	PQBP1	Polyglutamine binding protein 1
PRC1	symbol	M. musculus	H. sapiens	PRC1	Protein regulator of cytokinesis 1
PRCC	symbol	M. musculus	H. sapiens	PRCC	Proline rich mitotic checkpoint control factor
PRDM2	symbol	M. musculus	H. sapiens	PRDM2	PR/SET domain 2
PRDX1	symbol	M. musculus	H. sapiens	PRDX1	Peroxiredoxin 1
PRDX2	symbol	M. musculus	H. sapiens	PRDX2	Peroxiredoxin 2
PRDX4	symbol	M. musculus	H. sapiens	PRDX4	Peroxiredoxin 4
PRDX6	symbol	M. musculus	H. sapiens	PRDX6	Peroxiredoxin 6
PRKACA	symbol	M. musculus	H. sapiens	PRKACA	Protein kinase camp-activated catalytic subunit alpha
PRKCI	symbol	M. musculus	H. sapiens	PRKCI	Protein kinase C iota
PRKRA	symbol	M. musculus	H. sapiens	PRKRA	Protein activator of interferon induced protein kinase EIF2AK2
PRKRIP1	symbol	M. musculus	H. sapiens	PRKRIP1	PRKR interacting protein 1
PRPF19	symbol	M. musculus	H. sapiens	PRPF19	Pre-mrna processing factor 19
PRPF3	symbol	M. musculus	H. sapiens	PRPF3	Pre-mrna processing factor 3
PRPF31	symbol	M. musculus	H. sapiens	PRPF31	Pre-mrna processing factor 31
PRPF38A	symbol	M. musculus	H. sapiens	PRPF38A	Pre-mrna processing factor 38A
PRPF38B	symbol	M. musculus	H. sapiens	PRPF38B	Pre-mrna processing factor 38B
PRPF4	symbol	M. musculus	H. sapiens	PRPF4	Pre-mrna processing factor 4
PRPF40A	symbol	M. musculus	H. sapiens	PRPF40A	Pre-mrna processing factor 40 homolog A
PRPF4B	symbol	M. musculus	H. sapiens	PRPF4B	Pre-mrna processing factor 4B
PRPF6	symbol	M. musculus	H. sapiens	PRPF6	Pre-mrna processing factor 6
PRPF8	symbol	M. musculus	H. sapiens	PRPF8	Pre-mrna processing factor 8
PRR12	symbol	M. musculus	H. sapiens	PRR12	Proline rich 12
PRR3	symbol	M. musculus	H. sapiens	PRR3	Proline rich 3
PRRC2A	symbol	M. musculus	H. sapiens	PRRC2A	Proline rich coiled-coil 2A
PRRC2B	symbol	M. musculus	H. sapiens	PRRC2B	Proline rich coiled-coil 2B
PRRC2C	symbol	M. musculus	H. sapiens	PRRC2C	Proline rich coiled-coil 2C
PRSS3	symbol	M. musculus	H. sapiens	PRSS3	Serine protease 1
PSAP	symbol	M. musculus	H. sapiens	PSAP	Prosaposin
PSIP1	symbol	M. musculus	H. sapiens	PSIP1	PC4 and SFRS1 interacting protein 1
PSMA5	symbol	M. musculus	H. sapiens	PSMA5	Proteasome 20S subunit alpha 5
PSMD4	symbol	M. musculus	H. sapiens	PSMD4	Proteasome 26S subunit ubiquitin receptor, non-atpase 4
PSPC1	symbol	M. musculus	H. sapiens	PSPC1	Paraspeckle component 1
PTBP1	symbol	M. musculus	H. sapiens	PTBP1	Polypyrimidine tract binding protein 1
PTBP2	symbol	M. musculus	H. sapiens	PTBP2	Polypyrimidine tract binding protein 2
PTBP3	symbol	M. musculus	H. sapiens	PTBP3	Polypyrimidine tract binding protein 3
PTCD1	symbol	M. musculus	H. sapiens	PTCD1	Pentatricopeptide repeat domain 1
PTCD2	symbol	M. musculus	H. sapiens	PTCD2	Pentatricopeptide repeat domain 2
PTCD3	symbol	M. musculus	H. sapiens	PTCD3	Pentatricopeptide repeat domain 3
PTDSS1	symbol	M. musculus	H. sapiens	PTDSS1	Phosphatidylserine synthase 1
PTGES3	symbol	M. musculus	H. sapiens	PTGES3	Prostaglandin E synthase 3
PTMS	symbol	M. musculus	H. sapiens	PTMS	Parathymosin
PTPN6	symbol	M. musculus	H. sapiens	PTPN6	Protein tyrosine phosphatase non-receptor type 6
PTRH2	symbol	M. musculus	H. sapiens	PTRH2	Peptidyl-trna hydrolase 2
PUF60	symbol	M. musculus	H. sapiens	PUF60	Poly(U) binding splicing factor 60
PUM1	symbol	M. musculus	H. sapiens	PUM1	Pumilio RNA binding family member 1
PUM2	symbol	M. musculus	H. sapiens	PUM2	Pumilio RNA binding family member 2
PUM3	symbol	M. musculus	H. sapiens	PUM3	Pumilio RNA binding family member 3
PURA	symbol	M. musculus	H. sapiens	PURA	Purine rich element binding protein A
PURB	symbol	M. musculus	H. sapiens	PURB	Purine rich element binding protein B
PURG	symbol	M. musculus	H. sapiens	PURG	Purine rich element binding protein G
PUS7	symbol	M. musculus	H. sapiens	PUS7	Pseudouridine synthase 7
PWP1	symbol	M. musculus	H. sapiens	PWP1	PWP1 homolog, endonuclein
PWP2	symbol	M. musculus	H. sapiens	PWP2	PWP2 small subunit processome component
PYCR2	symbol	M. musculus	H. sapiens	PYCR2	Pyrroline-5-carboxylate reductase 2
PYGB	symbol	M. musculus	H. sapiens	PYGB	Glycogen phosphorylase B
PYGM	symbol	M. musculus	H. sapiens	PYGM	Glycogen phosphorylase, muscle associated
PYM1	symbol	M. musculus	H. sapiens	PYM1	PYM homolog 1, exon junction complex associated factor
QK	symbol	M. musculus	H. sapiens	QKI	QKI, KH domain containing RNA binding
R3HCC1L	symbol	M. musculus	H. sapiens	R3HCC1L	R3H domain and coiled-coil containing 1 like
R3HDM1	symbol	M. musculus	H. sapiens	R3HDM1	R3H domain containing 1
R3HDM2	symbol	M. musculus	H. sapiens	R3HDM2	R3H domain containing 2
RAB11A	symbol	M. musculus	H. sapiens	RAB11A	RAB11A, member RAS oncogene family
RAB14	symbol	M. musculus	H. sapiens	RAB14	RAB14, member RAS oncogene family
RAB2B	symbol	M. musculus	H. sapiens	RAB2B	RAB2B, member RAS oncogene family
RAB6A	symbol	M. musculus	H. sapiens	RAB6A	RAB6A, member RAS oncogene family
RAB7	symbol	M. musculus	H. sapiens	RAB7A	RAB7A, member RAS oncogene family
RACK1	symbol	M. musculus	H. sapiens	RACK1	Receptor for activated C kinase 1
RAD18	symbol	M. musculus	H. sapiens	RAD18	RAD18 E3 ubiquitin protein ligase
RAD21	symbol	M. musculus	H. sapiens	RAD21	RAD21 cohesin complex component
RAE1	symbol	M. musculus	H. sapiens	RAE1	Ribonucleic acid export 1
RAI14	symbol	M. musculus	H. sapiens	RAI14	Retinoic acid induced 14
RALY	symbol	M. musculus	H. sapiens	RALY	RALY heterogeneous nuclear ribonucleoprotein
RAN	symbol	M. musculus	H. sapiens	RAN	RAN, member RAS oncogene family
RANBP1	symbol	M. musculus	H. sapiens	RANBP1	RAN binding protein 1
RANBP10	symbol	M. musculus	H. sapiens	RANBP10	RAN binding protein 10
RANBP2	symbol	M. musculus	H. sapiens	RANBP2	RAN binding protein 2
RANGAP1	symbol	M. musculus	H. sapiens	RANGAP1	Ran gtpase activating protein 1
RAP1GAP2	symbol	M. musculus	H. sapiens	RAP1GAP2	RAP1 gtpase activating protein 2
RARG	symbol	M. musculus	H. sapiens	RARG	Retinoic acid receptor gamma
RARS	symbol	M. musculus	H. sapiens	RARS1	Arginyl-trna synthetase 1
RAVER1	symbol	M. musculus	H. sapiens	RAVER1	Ribonucleoprotein, PTB binding 1
RBBP5	symbol	M. musculus	H. sapiens	RBBP5	RB binding protein 5, histone lysine methyltransferase complex subunit
RBBP6	symbol	M. musculus	H. sapiens	RBBP6	RB binding protein 6, ubiquitin ligase
RBBP7	symbol	M. musculus	H. sapiens	RBBP7	RB binding protein 7, chromatin remodeling factor
RBFOX2	symbol	M. musculus	H. sapiens	RBFOX2	RNA binding fox-1 homolog 2
RBM10	symbol	M. musculus	H. sapiens	RBM10	RNA binding motif protein 10
RBM12	symbol	M. musculus	H. sapiens	RBM12	RNA binding motif protein 12
RBM12B1	symbol	M. musculus	H. sapiens	RBM12B1	RNA binding motif protein 12B
RBM12B2	symbol	M. musculus	H. sapiens	RBM12B	RNA binding motif protein 12B
RBM14	symbol	M. musculus	H. sapiens	RBM14	RNA binding motif protein 14
RBM15	symbol	M. musculus	H. sapiens	RBM15	RNA binding motif protein 15
RBM15B	symbol	M. musculus	H. sapiens	RBM15B	RNA binding motif protein 15B
RBM17	symbol	M. musculus	H. sapiens	RBM17	RNA binding motif protein 17
RBM19	symbol	M. musculus	H. sapiens	RBM19	RNA binding motif protein 19
RBM20	symbol	M. musculus	H. sapiens	RBM20	RNA binding motif protein 20
RBM22	symbol	M. musculus	H. sapiens	RBM22	RNA binding motif protein 22
RBM24	symbol	M. musculus	H. sapiens	RBM24	RNA binding motif protein 24
RBM25	symbol	M. musculus	H. sapiens	RBM25	RNA binding motif protein 25
RBM26	symbol	M. musculus	H. sapiens	RBM26	RNA binding motif protein 26
RBM27	symbol	M. musculus	H. sapiens	RBM27	RNA binding motif protein 27
RBM28	symbol	M. musculus	H. sapiens	RBM28	RNA binding motif protein 28
RBM3	symbol	M. musculus	H. sapiens	RBM3	RNA binding motif protein 3
RBM33	symbol	M. musculus	H. sapiens	RBM33	RNA binding motif protein 33
RBM34	symbol	M. musculus	H. sapiens	RBM34	RNA binding motif protein 34
RBM38	symbol	M. musculus	H. sapiens	RBM38	RNA binding motif protein 38
RBM39	symbol	M. musculus	H. sapiens	RBM39	RNA binding motif protein 39
RBM4	symbol	M. musculus	H. sapiens	RBM4	RNA binding motif protein 4
RBM42	symbol	M. musculus	H. sapiens	RBM42	RNA binding motif protein 42
RBM45	symbol	M. musculus	H. sapiens	RBM45	RNA binding motif protein 45
RBM47	symbol	M. musculus	H. sapiens	RBM47	RNA binding motif protein 47
RBM4B	symbol	M. musculus	H. sapiens	RBM4B	RNA binding motif protein 4B
RBM5	symbol	M. musculus	H. sapiens	RBM5	RNA binding motif protein 5
RBM6	symbol	M. musculus	H. sapiens	RBM6	RNA binding motif protein 6
RBM7	symbol	M. musculus	H. sapiens	RBM7	RNA binding motif protein 7
RBMS1	symbol	M. musculus	H. sapiens	RBMS1	RNA binding motif single stranded interacting protein 1
RBMS2	symbol	M. musculus	H. sapiens	RBMS2	RNA binding motif single stranded interacting protein 2
RBMS3	symbol	M. musculus	H. sapiens	RBMS3	RNA binding motif single stranded interacting protein 3
RBMX	symbol	M. musculus	H. sapiens	RBMX	RNA binding motif protein X-linked
RBMX2	symbol	M. musculus	H. sapiens	RBMX2	RNA binding motif protein X-linked 2
RBMXL1	symbol	M. musculus	H. sapiens	RBMXL1	RNA binding motif protein X-linked
RBMXL2	symbol	M. musculus	H. sapiens	RBMXL2	RBMX like 2
RBPMS	symbol	M. musculus	H. sapiens	RBPMS	RNA binding protein, mrna processing factor
RBPMS2	symbol	M. musculus	H. sapiens	RBPMS2	RNA binding protein, mrna processing factor 2
RC3H1	symbol	M. musculus	H. sapiens	RC3H1	Ring finger and CCCH-type domains 1
RC3H2	symbol	M. musculus	H. sapiens	RC3H2	Ring finger and CCCH-type domains 2
RCC2	symbol	M. musculus	H. sapiens	RCC2	Regulator of chromosome condensation 2
RCL1	symbol	M. musculus	H. sapiens	RCL1	RNA terminal phosphate cyclase like 1
RDX	symbol	M. musculus	H. sapiens	RDX	Radixin
RECQL4	symbol	M. musculus	H. sapiens	RECQL4	Recq like helicase 4
RER1	symbol	M. musculus	H. sapiens	RER1	Retention in endoplasmic reticulum sorting receptor 1
REXO4	symbol	M. musculus	H. sapiens	REXO4	REX4 homolog, 3'-5' exonuclease
RFC2	symbol	M. musculus	H. sapiens	RFC2	Replication factor C subunit 2
RFC3	symbol	M. musculus	H. sapiens	RFC3	Replication factor C subunit 3
RFWD2	gene_synonym	M. musculus	H. sapiens	COP1	COP1 E3 ubiquitin ligase
RIF1	symbol	M. musculus	H. sapiens	RIF1	Replication timing regulatory factor 1
RIOK3	symbol	M. musculus	H. sapiens	RIOK3	RIO kinase 3
RNF138	symbol	M. musculus	H. sapiens	RNF138	Ring finger protein 138
RNF213	symbol	M. musculus	H. sapiens	RNF213	Ring finger protein 213
RNF214	symbol	M. musculus	H. sapiens	RNF214	Ring finger protein 214
RNMT	symbol	M. musculus	H. sapiens	RNMT	RNA guanine-7 methyltransferase
RNPC3	symbol	M. musculus	H. sapiens	RNPC3	RNA binding region (RNP1, RRM) containing 3
RNPEP	symbol	M. musculus	H. sapiens	RNPEP	Arginyl aminopeptidase
RNPS1	symbol	M. musculus	H. sapiens	RNPS1	RNA binding protein with serine rich domain 1
RPA1	symbol	M. musculus	H. sapiens	RPA1	Replication protein A1
RPF1	symbol	M. musculus	H. sapiens	RPF1	Ribosome production factor 1 homolog
RPF2	symbol	M. musculus	H. sapiens	RPF2	Ribosome production factor 2 homolog
RPL10	symbol	M. musculus	H. sapiens	RPL10	Ribosomal protein L10
RPL10A	symbol	M. musculus	H. sapiens	RPL10A	Ribosomal protein l10a
RPL10L	symbol	M. musculus	H. sapiens	RPL10L	Ribosomal protein L10 like
RPL11	symbol	M. musculus	H. sapiens	RPL11	Ribosomal protein L11
RPL12	symbol	M. musculus	H. sapiens	RPL12	Ribosomal protein L12
RPL13	symbol	M. musculus	H. sapiens	RPL13	Ribosomal protein L13
RPL13A	symbol	M. musculus	H. sapiens	RPL13A	Ribosomal protein l13a
RPL13A-PS1	symbol	M. musculus		RPL13A-PS1	None
RPL14	symbol	M. musculus	H. sapiens	RPL14	Ribosomal protein L14
RPL15	symbol	M. musculus	H. sapiens	RPL15	Ribosomal protein L15
RPL17	symbol	M. musculus	H. sapiens	RPL17	Ribosomal protein L17
RPL18	symbol	M. musculus	H. sapiens	RPL18	Ribosomal protein L18
RPL18A	symbol	M. musculus	H. sapiens	RPL18A	Ribosomal protein l18a
RPL19	symbol	M. musculus	H. sapiens	RPL19	Ribosomal protein L19
RPL21	symbol	M. musculus	H. sapiens	RPL21	Ribosomal protein L21
RPL22	symbol	M. musculus	H. sapiens	RPL22	Ribosomal protein L22
RPL22L1	symbol	M. musculus	H. sapiens	RPL22L1	Ribosomal protein L22 like 1
RPL23	symbol	M. musculus	H. sapiens	RPL23	Ribosomal protein L23
RPL23A	symbol	M. musculus	H. sapiens	RPL23A	Ribosomal protein l23a
RPL24	symbol	M. musculus	H. sapiens	RPL24	Ribosomal protein L24
RPL26	symbol	M. musculus	H. sapiens	RPL26	Ribosomal protein L26
RPL27	symbol	M. musculus	H. sapiens	RPL27	Ribosomal protein L27
RPL27A	symbol	M. musculus	H. sapiens	RPL27A	Ribosomal protein l27a
RPL28	symbol	M. musculus	H. sapiens	RPL28	Ribosomal protein L28
RPL29	symbol	M. musculus	H. sapiens	RPL29	Ribosomal protein L29
RPL3	symbol	M. musculus	H. sapiens	RPL3	Ribosomal protein L3
RPL30	symbol	M. musculus	H. sapiens	RPL30	Ribosomal protein L30
RPL31	symbol	M. musculus	H. sapiens	RPL31	Ribosomal protein L31
RPL31-PS13	symbol	M. musculus		RPL31-PS13	None
RPL32	symbol	M. musculus	H. sapiens	RPL32	Ribosomal protein L32
RPL34	symbol	M. musculus	H. sapiens	RPL34	Ribosomal protein L34
RPL35	symbol	M. musculus	H. sapiens	RPL35	Ribosomal protein L35
RPL36	symbol	M. musculus	H. sapiens	RPL36	Ribosomal protein L36
RPL36AL	symbol	M. musculus	H. sapiens	RPL36AL	Ribosomal protein L36a like
RPL38	symbol	M. musculus	H. sapiens	RPL38	Ribosomal protein L38
RPL4	symbol	M. musculus	H. sapiens	RPL4	Ribosomal protein L4
RPL5	symbol	M. musculus	H. sapiens	RPL5	Ribosomal protein L5
RPL6	symbol	M. musculus	H. sapiens	RPL6	Ribosomal protein L6
RPL7	symbol	M. musculus	H. sapiens	RPL7	Ribosomal protein L7
RPL7A	symbol	M. musculus	H. sapiens	RPL7A	Ribosomal protein l7a
RPL7L1	symbol	M. musculus	H. sapiens	RPL7L1	Ribosomal protein L7 like 1
RPL8	symbol	M. musculus	H. sapiens	RPL8	Ribosomal protein L8
RPL9	symbol	M. musculus	H. sapiens	RPL9	Ribosomal protein L9
RPLP2	symbol	M. musculus	H. sapiens	RPLP2	Ribosomal protein lateral stalk subunit P2
RPN1	symbol	M. musculus	H. sapiens	RPN1	Ribophorin I
RPN2	symbol	M. musculus	H. sapiens	RPN2	Ribophorin II
RPP30	symbol	M. musculus	H. sapiens	RPP30	Ribonuclease P/MRP subunit p30
RPRD1B	symbol	M. musculus	H. sapiens	RPRD1B	Regulation of nuclear pre-mrna domain containing 1B
RPRD2	symbol	M. musculus	H. sapiens	RPRD2	Regulation of nuclear pre-mrna domain containing 2
RPS10	symbol	M. musculus	H. sapiens	RPS10	Ribosomal protein S10
RPS11	symbol	M. musculus	H. sapiens	RPS11	Ribosomal protein S11
RPS12	symbol	M. musculus	H. sapiens	RPS12	Ribosomal protein S12
RPS13	symbol	M. musculus	H. sapiens	RPS13	Ribosomal protein S13
RPS13-PS1	symbol	M. musculus		RPS13-PS1	None
RPS14	symbol	M. musculus	H. sapiens	RPS14	Ribosomal protein S14
RPS15	symbol	M. musculus	H. sapiens	RPS15	Ribosomal protein S15
RPS15A	symbol	M. musculus	H. sapiens	RPS15A	Ribosomal protein s15a
RPS16	symbol	M. musculus	H. sapiens	RPS16	Ribosomal protein S16
RPS17	symbol	M. musculus	H. sapiens	RPS17	Ribosomal protein S17
RPS18	symbol	M. musculus	H. sapiens	RPS18	Ribosomal protein S18
RPS19	symbol	M. musculus	H. sapiens	RPS19	Ribosomal protein S19
RPS19BP1	symbol	M. musculus	H. sapiens	RPS19BP1	Ribosomal protein S19 binding protein 1
RPS2	symbol	M. musculus	H. sapiens	RPS2	Ribosomal protein S2
RPS20	symbol	M. musculus	H. sapiens	RPS20	Ribosomal protein S20
RPS21	symbol	M. musculus	H. sapiens	RPS21	Ribosomal protein S21
RPS23	symbol	M. musculus	H. sapiens	RPS23	Ribosomal protein S23
RPS24	symbol	M. musculus	H. sapiens	RPS24	Ribosomal protein S24
RPS25	symbol	M. musculus	H. sapiens	RPS25	Ribosomal protein S25
RPS26	symbol	M. musculus	H. sapiens	RPS26	Ribosomal protein S26
RPS27A	symbol	M. musculus	H. sapiens	RPS27A	Ribosomal protein s27a
RPS27L	symbol	M. musculus	H. sapiens	RPS27L	Ribosomal protein S27 like
RPS27RT	symbol	M. musculus	H. sapiens	RPS27RT	Ribosomal protein S27 like
RPS28	symbol	M. musculus	H. sapiens	RPS28	Ribosomal protein S28
RPS3	symbol	M. musculus	H. sapiens	RPS3	Ribosomal protein S3
RPS3A1	symbol	M. musculus	H. sapiens	RPS3A	Ribosomal protein S3A
RPS4X	symbol	M. musculus	H. sapiens	RPS4X	Ribosomal protein S4 X-linked
RPS5	symbol	M. musculus	H. sapiens	RPS5	Ribosomal protein S5
RPS6	symbol	M. musculus	H. sapiens	RPS6	Ribosomal protein S6
RPS6KA3	symbol	M. musculus	H. sapiens	RPS6KA3	Ribosomal protein S6 kinase A3
RPS7	symbol	M. musculus	H. sapiens	RPS7	Ribosomal protein S7
RPS8	symbol	M. musculus	H. sapiens	RPS8	Ribosomal protein S8
RPS9	symbol	M. musculus	H. sapiens	RPS9	Ribosomal protein S9
RPSA	symbol	M. musculus	H. sapiens	RPSA	Ribosomal protein SA
RPUSD4	symbol	M. musculus	H. sapiens	RPUSD4	RNA pseudouridine synthase D4
RRBP1	symbol	M. musculus	H. sapiens	RRBP1	Ribosome binding protein 1
RREB1	symbol	M. musculus	H. sapiens	RREB1	Ras responsive element binding protein 1
RRP1	symbol	M. musculus	H. sapiens	RRP1	Ribosomal RNA processing 1
RRP12	symbol	M. musculus	H. sapiens	RRP12	Ribosomal RNA processing 12 homolog
RRP15	symbol	M. musculus	H. sapiens	RRP15	Ribosomal RNA processing 15 homolog
RRP1B	symbol	M. musculus	H. sapiens	RRP1B	Ribosomal RNA processing 1B
RRP36	symbol	M. musculus	H. sapiens	RRP36	Ribosomal RNA processing 36
RRP7A	symbol	M. musculus	H. sapiens	RRP7A	Ribosomal RNA processing 7 homolog A
RRP8	symbol	M. musculus	H. sapiens	RRP8	Ribosomal RNA processing 8
RRP9	symbol	M. musculus	H. sapiens	RRP9	Ribosomal RNA processing 9, U3 small nucleolar RNA binding protein
RRS1	symbol	M. musculus	H. sapiens	RRS1	Ribosome biogenesis regulator 1 homolog
RSF1	symbol	M. musculus	H. sapiens	RSF1	Remodeling and spacing factor 1
RSL1D1	symbol	M. musculus	H. sapiens	RSL1D1	Ribosomal L1 domain containing 1
RSRC2	symbol	M. musculus	H. sapiens	RSRC2	Arginine and serine rich coiled-coil 2
RTCB	symbol	M. musculus	H. sapiens	RTCB	RNA 2',3'-cyclic phosphate and 5'-OH ligase
RTF1	symbol	M. musculus	H. sapiens	RTF1	RTF1 homolog, Paf1/RNA polymerase II complex component
RTN4	symbol	M. musculus	H. sapiens	RTN4	Reticulon 4
RTP4	symbol	M. musculus	H. sapiens	RTP4	Receptor transporter protein 4
RUVBL1	symbol	M. musculus	H. sapiens	RUVBL1	Ruvb like AAA atpase 1
RUVBL2	symbol	M. musculus	H. sapiens	RUVBL2	Ruvb like AAA atpase 2
RYR2	symbol	M. musculus	H. sapiens	RYR2	Ryanodine receptor 2
S100A11	symbol	M. musculus	H. sapiens	S100A11	S100 calcium binding protein A11
SAFB	symbol	M. musculus	H. sapiens	SAFB	Scaffold attachment factor B
SAFB2	symbol	M. musculus	H. sapiens	SAFB2	Scaffold attachment factor B2
SAMD4	symbol	M. musculus	H. sapiens	SAMD4A	Sterile alpha motif domain containing 4A
SAP18	symbol	M. musculus	H. sapiens	SAP18	Sin3A associated protein 18
SARNP	symbol	M. musculus	H. sapiens	SARNP	SAP domain containing ribonucleoprotein
SARS	symbol	M. musculus	H. sapiens	SARS1	Seryl-trna synthetase 1
SART1	symbol	M. musculus	H. sapiens	SART1	Spliceosome associated factor 1, recruiter of U4/U6.U5 tri-snrnp
SART3	symbol	M. musculus	H. sapiens	SART3	Spliceosome associated factor 3, U4/U6 recycling protein
SCAF1	symbol	M. musculus	H. sapiens	SCAF1	SR-related CTD associated factor 1
SCAF11	symbol	M. musculus	H. sapiens	SCAF11	SR-related CTD associated factor 11
SCAF4	symbol	M. musculus	H. sapiens	SCAF4	SR-related CTD associated factor 4
SCAPER	symbol	M. musculus	H. sapiens	SCAPER	S-phase cyclin A associated protein in the ER
SCFD1	symbol	M. musculus	H. sapiens	SCFD1	Sec1 family domain containing 1
SCP2	symbol	M. musculus	H. sapiens	SCP2	Sterol carrier protein 2
SCYL1	symbol	M. musculus	H. sapiens	SCYL1	SCY1 like pseudokinase 1
SDAD1	symbol	M. musculus	H. sapiens	SDAD1	SDA1 domain containing 1
SDC4	symbol	M. musculus	H. sapiens	SDC4	Syndecan 4
SDE2	symbol	M. musculus	H. sapiens	SDE2	SDE2 telomere maintenance homolog
SDHA	symbol	M. musculus	H. sapiens	SDHA	Succinate dehydrogenase complex flavoprotein subunit A
SDHC	symbol	M. musculus	H. sapiens	SDHC	Succinate dehydrogenase complex subunit C
SDPR	gene_synonym	M. musculus	H. sapiens	CAVIN2	Caveolae associated protein 2
SEC22B	symbol	M. musculus	H. sapiens	SEC22B	SEC22 homolog B, vesicle trafficking protein
SEC24C	symbol	M. musculus	H. sapiens	SEC24C	SEC24 homolog C, COPII coat complex component
SEC31A	symbol	M. musculus	H. sapiens	SEC31A	SEC31 homolog A, COPII coat complex component
SEC61A1	symbol	M. musculus	H. sapiens	SEC61A1	SEC61 translocon subunit alpha 1
SEC61B	symbol	M. musculus	H. sapiens	SEC61B	SEC61 translocon subunit beta
SEC62	symbol	M. musculus	H. sapiens	SEC62	SEC62 homolog, preprotein translocation factor
SEC63	symbol	M. musculus	H. sapiens	SEC63	SEC63 homolog, protein translocation regulator
SECISBP2	symbol	M. musculus	H. sapiens	SECISBP2	SECIS binding protein 2
SECISBP2L	symbol	M. musculus	H. sapiens	SECISBP2L	SECIS binding protein 2 like
SENP3	symbol	M. musculus	H. sapiens	SENP3	SUMO specific peptidase 3
SEPT11	gene_synonym	M. musculus	H. sapiens	SEPTIN11	Septin 11
SEPT2	gene_synonym	M. musculus	H. sapiens	SEPTIN2	Septin 2
SERBP1	symbol	M. musculus	H. sapiens	SERBP1	SERPINE1 mrna binding protein 1
SERPINB5	symbol	M. musculus	H. sapiens	SERPINB5	Serpin family B member 5
SERPINB8	symbol	M. musculus	H. sapiens	SERPINB8	Serpin family B member 8
SERPINH1	symbol	M. musculus	H. sapiens	SERPINH1	Serpin family H member 1
SET	symbol	M. musculus	H. sapiens	SET	SET nuclear proto-oncogene
SF1	symbol	M. musculus	H. sapiens	SF1	Splicing factor 1
SF3A1	symbol	M. musculus	H. sapiens	SF3A1	Splicing factor 3a subunit 1
SF3A2	symbol	M. musculus	H. sapiens	SF3A2	Splicing factor 3a subunit 2
SF3A3	symbol	M. musculus	H. sapiens	SF3A3	Splicing factor 3a subunit 3
SF3B1	symbol	M. musculus	H. sapiens	SF3B1	Splicing factor 3b subunit 1
SF3B2	symbol	M. musculus	H. sapiens	SF3B2	Splicing factor 3b subunit 2
SF3B3	symbol	M. musculus	H. sapiens	SF3B3	Splicing factor 3b subunit 3
SF3B4	symbol	M. musculus	H. sapiens	SF3B4	Splicing factor 3b subunit 4
SF3B5	symbol	M. musculus	H. sapiens	SF3B5	Splicing factor 3b subunit 5
SF3B6	symbol	M. musculus	H. sapiens	SF3B6	Splicing factor 3b subunit 6
SFI1	symbol	M. musculus	H. sapiens	SFI1	SFI1 centrin binding protein
SFN	symbol	M. musculus	H. sapiens	SFN	Stratifin
SFPQ	symbol	M. musculus	H. sapiens	SFPQ	Splicing factor proline and glutamine rich
SFSWAP	symbol	M. musculus	H. sapiens	SFSWAP	Splicing factor SWAP
SGF29	symbol	M. musculus	H. sapiens	SGF29	SAGA complex associated factor 29
SH3BGRL	symbol	M. musculus	H. sapiens	SH3BGRL	SH3 domain binding glutamate rich protein like
SH3KBP1	symbol	M. musculus	H. sapiens	SH3KBP1	SH3 domain containing kinase binding protein 1
SHMT2	symbol	M. musculus	H. sapiens	SHMT2	Serine hydroxymethyltransferase 2
SHOC2	symbol	M. musculus	H. sapiens	SHOC2	SHOC2 leucine rich repeat scaffold protein
SIN3A	symbol	M. musculus	H. sapiens	SIN3A	SIN3 transcription regulator family member A
SKIV2L2	gene_synonym	M. musculus	H. sapiens	MTREX	Mtr4 exosome RNA helicase
SLBP	symbol	M. musculus	H. sapiens	SLBP	Stem-loop binding protein
SLC25A11	symbol	M. musculus	H. sapiens	SLC25A11	Solute carrier family 25 member 11
SLC25A20	symbol	M. musculus	H. sapiens	SLC25A20	Solute carrier family 25 member 20
SLC25A3	symbol	M. musculus	H. sapiens	SLC25A3	Solute carrier family 25 member 3
SLC25A4	symbol	M. musculus	H. sapiens	SLC25A4	Solute carrier family 25 member 4
SLC25A5	symbol	M. musculus	H. sapiens	SLC25A5	Solute carrier family 25 member 5
SLC27A4	symbol	M. musculus	H. sapiens	SLC27A4	Solute carrier family 27 member 4
SLC2A3	symbol	M. musculus	H. sapiens	SLC2A3	Solute carrier family 2 member 3
SLC3A2	symbol	M. musculus	H. sapiens	SLC3A2	Solute carrier family 3 member 2
SLC4A2	symbol	M. musculus	H. sapiens	SLC4A2	Solute carrier family 4 member 2
SLIRP	symbol	M. musculus	H. sapiens	SLIRP	SRA stem-loop interacting RNA binding protein
SLTM	symbol	M. musculus	H. sapiens	SLTM	SAFB like transcription modulator
SMARCA4	symbol	M. musculus	H. sapiens	SMARCA4	SWI/SNF related, matrix associated, actin dependent regulator of chromatin, subfamily a, member 4
SMARCA5	symbol	M. musculus	H. sapiens	SMARCA5	SWI/SNF related, matrix associated, actin dependent regulator of chromatin, subfamily a, member 5
SMARCD1	symbol	M. musculus	H. sapiens	SMARCD1	SWI/SNF related, matrix associated, actin dependent regulator of chromatin, subfamily d, member 1
SMARCD2	symbol	M. musculus	H. sapiens	SMARCD2	SWI/SNF related, matrix associated, actin dependent regulator of chromatin, subfamily d, member 2
SMARCE1	symbol	M. musculus	H. sapiens	SMARCE1	SWI/SNF related, matrix associated, actin dependent regulator of chromatin, subfamily e, member 1
SMC1A	symbol	M. musculus	H. sapiens	SMC1A	Structural maintenance of chromosomes 1A
SMC2	symbol	M. musculus	H. sapiens	SMC2	Structural maintenance of chromosomes 2
SMC3	symbol	M. musculus	H. sapiens	SMC3	Structural maintenance of chromosomes 3
SMC5	symbol	M. musculus	H. sapiens	SMC5	Structural maintenance of chromosomes 5
SMCHD1	symbol	M. musculus	H. sapiens	SMCHD1	Structural maintenance of chromosomes flexible hinge domain containing 1
SMG1	symbol	M. musculus	H. sapiens	SMG1	SMG1 nonsense mediated mrna decay associated PI3K related kinase
SMG6	symbol	M. musculus	H. sapiens	SMG6	SMG6 nonsense mediated mrna decay factor
SMG7	symbol	M. musculus	H. sapiens	SMG7	SMG7 nonsense mediated mrna decay factor
SMNDC1	symbol	M. musculus	H. sapiens	SMNDC1	Survival motor neuron domain containing 1
SMOC1	symbol	M. musculus	H. sapiens	SMOC1	SPARC related modular calcium binding 1
SMU1	symbol	M. musculus	H. sapiens	SMU1	SMU1 DNA replication regulator and spliceosomal factor
SNCA	symbol	M. musculus	H. sapiens	SNCA	Synuclein alpha
SNCG	symbol	M. musculus	H. sapiens	SNCG	Synuclein gamma
SND1	symbol	M. musculus	H. sapiens	SND1	Staphylococcal nuclease and tudor domain containing 1
SNIP1	symbol	M. musculus	H. sapiens	SNIP1	Smad nuclear interacting protein 1
SNRNP200	symbol	M. musculus	H. sapiens	SNRNP200	Small nuclear ribonucleoprotein U5 subunit 200
SNRNP70	symbol	M. musculus	H. sapiens	SNRNP70	Small nuclear ribonucleoprotein U1 subunit 70
SNRPA	symbol	M. musculus	H. sapiens	SNRPA	Small nuclear ribonucleoprotein polypeptide A
SNRPA1	symbol	M. musculus	H. sapiens	SNRPA1	Small nuclear ribonucleoprotein polypeptide A'
SNRPB	symbol	M. musculus	H. sapiens	SNRPB	Small nuclear ribonucleoprotein polypeptides B and B1
SNRPB2	symbol	M. musculus	H. sapiens	SNRPB2	Small nuclear ribonucleoprotein polypeptide B2
SNRPD1	symbol	M. musculus	H. sapiens	SNRPD1	Small nuclear ribonucleoprotein D1 polypeptide
SNRPD2	symbol	M. musculus	H. sapiens	SNRPD2	Small nuclear ribonucleoprotein D2 polypeptide
SNRPD3	symbol	M. musculus	H. sapiens	SNRPD3	Small nuclear ribonucleoprotein D3 polypeptide
SNRPE	symbol	M. musculus	H. sapiens	SNRPE	Small nuclear ribonucleoprotein polypeptide E
SNRPF	symbol	M. musculus	H. sapiens	SNRPF	Small nuclear ribonucleoprotein polypeptide F
SNRPG	symbol	M. musculus	H. sapiens	SNRPG	Small nuclear ribonucleoprotein polypeptide G
SNRPN	symbol	M. musculus	H. sapiens	SNRPN	Small nuclear ribonucleoprotein polypeptide N
SNTB1	symbol	M. musculus	H. sapiens	SNTB1	Syntrophin beta 1
SNW1	symbol	M. musculus	H. sapiens	SNW1	SNW domain containing 1
SOD1	symbol	M. musculus	H. sapiens	SOD1	Superoxide dismutase 1
SON	symbol	M. musculus	H. sapiens	SON	SON DNA and RNA binding protein
SORBS2	symbol	M. musculus	H. sapiens	SORBS2	Sorbin and SH3 domain containing 2
SORL1	symbol	M. musculus	H. sapiens	SORL1	Sortilin related receptor 1
SPAG7	symbol	M. musculus	H. sapiens	SPAG7	Sperm associated antigen 7
SPAG9	symbol	M. musculus	H. sapiens	SPAG9	Sperm associated antigen 9
SPATA5	symbol	M. musculus	H. sapiens	SPATA5	Spermatogenesis associated 5
SPATS2	symbol	M. musculus	H. sapiens	SPATS2	Spermatogenesis associated serine rich 2
SPATS2L	symbol	M. musculus	H. sapiens	SPATS2L	Spermatogenesis associated serine rich 2 like
SPCS2	symbol	M. musculus	H. sapiens	SPCS2	Signal peptidase complex subunit 2
SPECC1L	symbol	M. musculus	H. sapiens	SPECC1L	Sperm antigen with calponin homology and coiled-coil domains 1 like
SPEN	symbol	M. musculus	H. sapiens	SPEN	Spen family transcriptional repressor
SPOUT1	symbol	M. musculus	H. sapiens	SPOUT1	SPOUT domain containing methyltransferase 1
SPP1	symbol	M. musculus	H. sapiens	SPP1	Secreted phosphoprotein 1
SPTAN1	symbol	M. musculus	H. sapiens	SPTAN1	Spectrin alpha, non-erythrocytic 1
SPTBN1	symbol	M. musculus	H. sapiens	SPTBN1	Spectrin beta, non-erythrocytic 1
SPTLC2	symbol	M. musculus	H. sapiens	SPTLC2	Serine palmitoyltransferase long chain base subunit 2
SQSTM1	symbol	M. musculus	H. sapiens	SQSTM1	Sequestosome 1
SRBD1	symbol	M. musculus	H. sapiens	SRBD1	S1 RNA binding domain 1
SREK1	symbol	M. musculus	H. sapiens	SREK1	Splicing regulatory glutamic acid and lysine rich protein 1
SRFBP1	symbol	M. musculus	H. sapiens	SRFBP1	Serum response factor binding protein 1
SRP14	symbol	M. musculus	H. sapiens	SRP14	Signal recognition particle 14
SRP68	symbol	M. musculus	H. sapiens	SRP68	Signal recognition particle 68
SRPK1	symbol	M. musculus	H. sapiens	SRPK1	SRSF protein kinase 1
SRPK2	symbol	M. musculus	H. sapiens	SRPK2	SRSF protein kinase 2
SRPR	symbol	M. musculus	H. sapiens	SRPRA	SRP receptor subunit alpha
SRRM1	symbol	M. musculus	H. sapiens	SRRM1	Serine and arginine repetitive matrix 1
SRRM2	symbol	M. musculus	H. sapiens	SRRM2	Serine/arginine repetitive matrix 2
SRRT	symbol	M. musculus	H. sapiens	SRRT	Serrate, RNA effector molecule
SRSF1	symbol	M. musculus	H. sapiens	SRSF1	Serine and arginine rich splicing factor 1
SRSF10	symbol	M. musculus	H. sapiens	SRSF10	Serine and arginine rich splicing factor 10
SRSF11	symbol	M. musculus	H. sapiens	SRSF11	Serine and arginine rich splicing factor 11
SRSF2	symbol	M. musculus	H. sapiens	SRSF2	Serine and arginine rich splicing factor 2
SRSF3	symbol	M. musculus	H. sapiens	SRSF3	Serine and arginine rich splicing factor 3
SRSF4	symbol	M. musculus	H. sapiens	SRSF4	Serine and arginine rich splicing factor 4
SRSF5	symbol	M. musculus	H. sapiens	SRSF5	Serine and arginine rich splicing factor 5
SRSF6	symbol	M. musculus	H. sapiens	SRSF6	Serine and arginine rich splicing factor 6
SRSF7	symbol	M. musculus	H. sapiens	SRSF7	Serine and arginine rich splicing factor 7
SRSF9	symbol	M. musculus	H. sapiens	SRSF9	Serine and arginine rich splicing factor 9
SSB	symbol	M. musculus	H. sapiens	SSB	Small RNA binding exonuclease protection factor La
SSBP1	symbol	M. musculus	H. sapiens	SSBP1	Single stranded DNA binding protein 1
SSR1	symbol	M. musculus	H. sapiens	SSR1	Signal sequence receptor subunit 1
SSRP1	symbol	M. musculus	H. sapiens	SSRP1	Structure specific recognition protein 1
SSU72	symbol	M. musculus	H. sapiens	SSU72	SSU72 homolog, RNA polymerase II CTD phosphatase
ST13	symbol	M. musculus	H. sapiens	ST13	ST13 Hsp70 interacting protein
STAP1	symbol	M. musculus	H. sapiens	STAP1	Signal transducing adaptor family member 1
STAT3	symbol	M. musculus	H. sapiens	STAT3	Signal transducer and activator of transcription 3
STAU1	symbol	M. musculus	H. sapiens	STAU1	Staufen double-stranded RNA binding protein 1
STAU2	symbol	M. musculus	H. sapiens	STAU2	Staufen double-stranded RNA binding protein 2
STIP1	symbol	M. musculus	H. sapiens	STIP1	Stress induced phosphoprotein 1
STMN1	symbol	M. musculus	H. sapiens	STMN1	Stathmin 1
STOML2	symbol	M. musculus	H. sapiens	STOML2	Stomatin like 2
STRAP	symbol	M. musculus	H. sapiens	STRAP	Serine/threonine kinase receptor associated protein
STRBP	symbol	M. musculus	H. sapiens	STRBP	Spermatid perinuclear RNA binding protein
STXBP5	symbol	M. musculus	H. sapiens	STXBP5	Syntaxin binding protein 5
SUB1	symbol	M. musculus	H. sapiens	SUB1	SUB1 regulator of transcription
SUCLG1	symbol	M. musculus	H. sapiens	SUCLG1	Succinate-coa ligase GDP/ADP-forming subunit alpha
SUGP1	symbol	M. musculus	H. sapiens	SUGP1	SURP and G-patch domain containing 1
SUMO1	symbol	M. musculus	H. sapiens	SUMO1	Small ubiquitin like modifier 1
SUMO2	symbol	M. musculus	H. sapiens	SUMO2	Small ubiquitin like modifier 2
SUN1	symbol	M. musculus	H. sapiens	SUN1	Sad1 and UNC84 domain containing 1
SUPT16	symbol	M. musculus	H. sapiens	SUPT16H	SPT16 homolog, facilitates chromatin remodeling subunit
SUPT20	symbol	M. musculus	H. sapiens	SUPT20H	SPT20 homolog, SAGA complex component
SUPT5	symbol	M. musculus	H. sapiens	SUPT5H	SPT5 homolog, DSIF elongation factor subunit
SUPT6	symbol	M. musculus	H. sapiens	SUPT6H	SPT6 homolog, histone chaperone and transcription elongation factor
SUPV3L1	symbol	M. musculus	H. sapiens	SUPV3L1	Suv3 like RNA helicase
SURF2	symbol	M. musculus	H. sapiens	SURF2	Surfeit 2
SURF6	symbol	M. musculus	H. sapiens	SURF6	Surfeit 6
SUZ12	symbol	M. musculus	H. sapiens	SUZ12	SUZ12 polycomb repressive complex 2 subunit
SWAP70	symbol	M. musculus	H. sapiens	SWAP70	Switching B cell complex subunit SWAP70
SYF2	symbol	M. musculus	H. sapiens	SYF2	SYF2 pre-mrna splicing factor
SYNCRIP	symbol	M. musculus	H. sapiens	SYNCRIP	Synaptotagmin binding cytoplasmic RNA interacting protein
SYNE2	symbol	M. musculus	H. sapiens	SYNE2	Spectrin repeat containing nuclear envelope protein 2
SYNPO	symbol	M. musculus	H. sapiens	SYNPO	Synaptopodin
SYNPO2	symbol	M. musculus	H. sapiens	SYNPO2	Synaptopodin 2
TACO1	symbol	M. musculus	H. sapiens	TACO1	Translational activator of cytochrome c oxidase I
TADA2B	symbol	M. musculus	H. sapiens	TADA2B	Transcriptional adaptor 2B
TAF15	symbol	M. musculus	H. sapiens	TAF15	TATA-box binding protein associated factor 15
TAF4	symbol	M. musculus	H. sapiens	TAF4	TATA-box binding protein associated factor 4
TAF6	symbol	M. musculus	H. sapiens	TAF6	TATA-box binding protein associated factor 6
TAGLN	symbol	M. musculus	H. sapiens	TAGLN	Transgelin
TAGLN2	symbol	M. musculus	H. sapiens	TAGLN2	Transgelin 2
TARDBP	symbol	M. musculus	H. sapiens	TARDBP	TAR DNA binding protein
TARS	symbol	M. musculus	H. sapiens	TARS1	Threonyl-trna synthetase 1
TARS2	symbol	M. musculus	H. sapiens	TARS2	Threonyl-trna synthetase 2, mitochondrial
TATDN2	symbol	M. musculus	H. sapiens	TATDN2	Tatd dnase domain containing 2
TAX1BP1	symbol	M. musculus	H. sapiens	TAX1BP1	Tax1 binding protein 1
TBCA	symbol	M. musculus	H. sapiens	TBCA	Tubulin folding cofactor A
TBL2	symbol	M. musculus	H. sapiens	TBL2	Transducin beta like 2
TBL3	symbol	M. musculus	H. sapiens	TBL3	Transducin beta like 3
TBRG4	symbol	M. musculus	H. sapiens	TBRG4	Transforming growth factor beta regulator 4
TCEA1	symbol	M. musculus	H. sapiens	TCEA1	Transcription elongation factor A1
TCEA3	symbol	M. musculus	H. sapiens	TCEA3	Transcription elongation factor A3
TCEB1	gene_synonym	M. musculus	H. sapiens	ELOC	Elongin C
TCEB3	gene_synonym	M. musculus	H. sapiens	ELOA	Elongin A
TCERG1	symbol	M. musculus	H. sapiens	TCERG1	Transcription elongation regulator 1
TCF25	symbol	M. musculus	H. sapiens	TCF25	Transcription factor 25
TCOF1	symbol	M. musculus	H. sapiens	TCOF1	Treacle ribosome biogenesis factor 1
TCP1	symbol	M. musculus	H. sapiens	TCP1	T-complex 1
TDRD3	symbol	M. musculus	H. sapiens	TDRD3	Tudor domain containing 3
TDRD7	symbol	M. musculus	H. sapiens	TDRD7	Tudor domain containing 7
TEAD1	symbol	M. musculus	H. sapiens	TEAD1	TEA domain transcription factor 1
TEFM	symbol	M. musculus	H. sapiens	TEFM	Transcription elongation factor, mitochondrial
TELO2	symbol	M. musculus	H. sapiens	TELO2	Telomere maintenance 2
TES	symbol	M. musculus	H. sapiens	TES	Testin LIM domain protein
TET1	symbol	M. musculus	H. sapiens	TET1	Tet methylcytosine dioxygenase 1
TET2	symbol	M. musculus	H. sapiens	TET2	Tet methylcytosine dioxygenase 2
TEX10	symbol	M. musculus	H. sapiens	TEX10	Testis expressed 10
TEX2	symbol	M. musculus	H. sapiens	TEX2	Testis expressed 2
TFB1M	symbol	M. musculus	H. sapiens	TFB1M	Transcription factor B1, mitochondrial
TFB2M	symbol	M. musculus	H. sapiens	TFB2M	Transcription factor B2, mitochondrial
TFE3	symbol	M. musculus	H. sapiens	TFE3	Transcription factor binding to IGHM enhancer 3
TFIP11	symbol	M. musculus	H. sapiens	TFIP11	Tuftelin interacting protein 11
TFRC	symbol	M. musculus	H. sapiens	TFRC	Transferrin receptor
TGM2	symbol	M. musculus	H. sapiens	TGM2	Transglutaminase 2
THOC1	symbol	M. musculus	H. sapiens	THOC1	THO complex 1
THOC2	symbol	M. musculus	H. sapiens	THOC2	THO complex 2
THOC5	symbol	M. musculus	H. sapiens	THOC5	THO complex 5
THOC7	symbol	M. musculus	H. sapiens	THOC7	THO complex 7
THOP1	symbol	M. musculus	H. sapiens	THOP1	Thimet oligopeptidase 1
THRAP3	symbol	M. musculus	H. sapiens	THRAP3	Thyroid hormone receptor associated protein 3
THUMPD1	symbol	M. musculus	H. sapiens	THUMPD1	THUMP domain containing 1
TIA1	symbol	M. musculus	H. sapiens	TIA1	TIA1 cytotoxic granule associated RNA binding protein
TIAL1	symbol	M. musculus	H. sapiens	TIAL1	TIA1 cytotoxic granule associated RNA binding protein like 1
TIMM8B	symbol	M. musculus	H. sapiens	TIMM8B	Translocase of inner mitochondrial membrane 8 homolog B
TIMM9	symbol	M. musculus	H. sapiens	TIMM9	Translocase of inner mitochondrial membrane 9
TJP1	symbol	M. musculus	H. sapiens	TJP1	Tight junction protein 1
TJP2	symbol	M. musculus	H. sapiens	TJP2	Tight junction protein 2
TKT	symbol	M. musculus	H. sapiens	TKT	Transketolase
TLE3	symbol	M. musculus	H. sapiens	TLE3	TLE family member 3, transcriptional corepressor
TLN1	symbol	M. musculus	H. sapiens	TLN1	Talin 1
TMA16	symbol	M. musculus	H. sapiens	TMA16	Translation machinery associated 16 homolog
TMA7	symbol	M. musculus	H. sapiens	TMA7	Translation machinery associated 7 homolog
TMCO1	symbol	M. musculus	H. sapiens	TMCO1	Transmembrane and coiled-coil domains 1
TMED10	symbol	M. musculus	H. sapiens	TMED10	Transmembrane p24 trafficking protein 10
TMED9	symbol	M. musculus	H. sapiens	TMED9	Transmembrane p24 trafficking protein 9
TMEM209	symbol	M. musculus	H. sapiens	TMEM209	Transmembrane protein 209
TMEM214	symbol	M. musculus	H. sapiens	TMEM214	Transmembrane protein 214
TMEM57	gene_synonym	M. musculus	H. sapiens	MACO1	Macoilin 1
TMPO	symbol	M. musculus	H. sapiens	TMPO	Thymopoietin
TMSB4X	symbol	M. musculus	H. sapiens	TMSB4X	Thymosin beta 4 X-linked
TMX2	symbol	M. musculus	H. sapiens	TMX2	Thioredoxin related transmembrane protein 2
TNPO1	symbol	M. musculus	H. sapiens	TNPO1	Transportin 1
TNPO2	symbol	M. musculus	H. sapiens	TNPO2	Transportin 2
TNPO3	symbol	M. musculus	H. sapiens	TNPO3	Transportin 3
TNRC6A	symbol	M. musculus	H. sapiens	TNRC6A	Trinucleotide repeat containing adaptor 6A
TNRC6B	symbol	M. musculus	H. sapiens	TNRC6B	Trinucleotide repeat containing adaptor 6B
TNRC6C	symbol	M. musculus	H. sapiens	TNRC6C	Trinucleotide repeat containing adaptor 6C
TNS1	symbol	M. musculus	H. sapiens	TNS1	Tensin 1
TOP1	symbol	M. musculus	H. sapiens	TOP1	DNA topoisomerase I
TOP2A	symbol	M. musculus	H. sapiens	TOP2A	DNA topoisomerase II alpha
TOP3B	symbol	M. musculus	H. sapiens	TOP3B	DNA topoisomerase III beta
TOR1AIP1	symbol	M. musculus	H. sapiens	TOR1AIP1	Torsin 1A interacting protein 1
TPD52L2	symbol	M. musculus	H. sapiens	TPD52L2	TPD52 like 2
TPI1	symbol	M. musculus	H. sapiens	TPI1	Triosephosphate isomerase 1
TPM3	symbol	M. musculus	H. sapiens	TPM3	Tropomyosin 3
TPPP	symbol	M. musculus	H. sapiens	TPPP	Tubulin polymerization promoting protein
TPPP3	symbol	M. musculus	H. sapiens	TPPP3	Tubulin polymerization promoting protein family member 3
TPR	symbol	M. musculus	H. sapiens	TPR	Translocated promoter region, nuclear basket protein
TPRN	symbol	M. musculus	H. sapiens	TPRN	Taperin
TPT1	symbol	M. musculus	H. sapiens	TPT1	Tumor protein, translationally-controlled 1
TPX2	symbol	M. musculus	H. sapiens	TPX2	TPX2 microtubule nucleation factor
TRA2A	symbol	M. musculus	H. sapiens	TRA2A	Transformer 2 alpha homolog
TRA2B	symbol	M. musculus	H. sapiens	TRA2B	Transformer 2 beta homolog
TRAP1	symbol	M. musculus	H. sapiens	TRAP1	TNF receptor associated protein 1
TRIM2	symbol	M. musculus	H. sapiens	TRIM2	Tripartite motif containing 2
TRIM24	symbol	M. musculus	H. sapiens	TRIM24	Tripartite motif containing 24
TRIM25	symbol	M. musculus	H. sapiens	TRIM25	Tripartite motif containing 25
TRIM56	symbol	M. musculus	H. sapiens	TRIM56	Tripartite motif containing 56
TRIM71	symbol	M. musculus	H. sapiens	TRIM71	Tripartite motif containing 71
TRIP12	symbol	M. musculus	H. sapiens	TRIP12	Thyroid hormone receptor interactor 12
TRMT10A	symbol	M. musculus	H. sapiens	TRMT10A	Trna methyltransferase 10A
TRMT10C	symbol	M. musculus	H. sapiens	TRMT10C	Trna methyltransferase 10C, mitochondrial rnase P subunit
TRMT1L	symbol	M. musculus	H. sapiens	TRMT1L	Trna methyltransferase 1 like
TRMT2A	symbol	M. musculus	H. sapiens	TRMT2A	Trna methyltransferase 2 homolog A
TRNAU1AP	symbol	M. musculus	H. sapiens	TRNAU1AP	Trna selenocysteine 1 associated protein 1
TRRAP	symbol	M. musculus	H. sapiens	TRRAP	Transformation/transcription domain associated protein
TRUB1	symbol	M. musculus	H. sapiens	TRUB1	Trub pseudouridine synthase family member 1
TRUB2	symbol	M. musculus	H. sapiens	TRUB2	Trub pseudouridine synthase family member 2
TRY10	symbol	M. musculus	H. sapiens	PRSS1	Serine protease 1
TSN	symbol	M. musculus	H. sapiens	TSN	Translin
TSNAX	symbol	M. musculus	H. sapiens	TSNAX	Translin associated factor X
TST	symbol	M. musculus	H. sapiens	TST	Thiosulfate sulfurtransferase
TTC3	symbol	M. musculus	H. sapiens	TTC3	Tetratricopeptide repeat domain 3
TUBA1C	symbol	M. musculus	H. sapiens	TUBA1C	Tubulin alpha 1c
TUBA3B	symbol	M. musculus	H. sapiens	TUBA3E	Tubulin alpha 3e
TUBB4B	symbol	M. musculus	H. sapiens	TUBB4B	Tubulin beta 4B class ivb
TUBB5	symbol	M. musculus	H. sapiens	TUBB	Tubulin beta class I
TUBG1	symbol	M. musculus	H. sapiens	TUBG1	Tubulin gamma 1
TWF1	symbol	M. musculus	H. sapiens	TWF1	Twinfilin actin binding protein 1
TWF2	symbol	M. musculus	H. sapiens	TWF2	Twinfilin actin binding protein 2
TWISTNB	gene_synonym	M. musculus	H. sapiens	POLR1F	RNA polymerase I subunit F
TXLNA	symbol	M. musculus	H. sapiens	TXLNA	Taxilin alpha
TXN1	symbol	M. musculus	H. sapiens	TXN	Thioredoxin
TXNL1	symbol	M. musculus	H. sapiens	TXNL1	Thioredoxin like 1
U2AF1	symbol	M. musculus	H. sapiens	U2AF1	U2 small nuclear RNA auxiliary factor 1
U2AF2	symbol	M. musculus	H. sapiens	U2AF2	U2 small nuclear RNA auxiliary factor 2
U2SURP	symbol	M. musculus	H. sapiens	U2SURP	U2 snrnp associated SURP domain containing
UBA1	symbol	M. musculus	H. sapiens	UBA1	Ubiquitin like modifier activating enzyme 1
UBAP2	symbol	M. musculus	H. sapiens	UBAP2	Ubiquitin associated protein 2
UBAP2L	symbol	M. musculus	H. sapiens	UBAP2L	Ubiquitin associated protein 2 like
UBC	symbol	M. musculus	H. sapiens	UBC	Ubiquitin C
UBE2D1	symbol	M. musculus	H. sapiens	UBE2D1	Ubiquitin conjugating enzyme E2 D1
UBE2I	symbol	M. musculus	H. sapiens	UBE2I	Ubiquitin conjugating enzyme E2 I
UBE2L3	symbol	M. musculus	H. sapiens	UBE2L3	Ubiquitin conjugating enzyme E2 L3
UBE2M	symbol	M. musculus	H. sapiens	UBE2M	Ubiquitin conjugating enzyme E2 M
UBE2N	symbol	M. musculus	H. sapiens	UBE2N	Ubiquitin conjugating enzyme E2 N
UBL4A	symbol	M. musculus	H. sapiens	UBL4A	Ubiquitin like 4A
UBTF	symbol	M. musculus	H. sapiens	UBTF	Upstream binding transcription factor
UFL1	symbol	M. musculus	H. sapiens	UFL1	UFM1 specific ligase 1
UHRF1	symbol	M. musculus	H. sapiens	UHRF1	Ubiquitin like with PHD and ring finger domains 1
UMPS	symbol	M. musculus	H. sapiens	UMPS	Uridine monophosphate synthetase
UNC45B	symbol	M. musculus	H. sapiens	UNC45B	Unc-45 myosin chaperone B
UNK	symbol	M. musculus	H. sapiens	UNK	Unk zinc finger
UNKL	symbol	M. musculus	H. sapiens	UNKL	Unk like zinc finger
UPF1	symbol	M. musculus	H. sapiens	UPF1	UPF1 RNA helicase and atpase
UPF2	symbol	M. musculus	H. sapiens	UPF2	UPF2 regulator of nonsense mediated mrna decay
UQCRC1	symbol	M. musculus	H. sapiens	UQCRC1	Ubiquinol-cytochrome c reductase core protein 1
UQCRC2	symbol	M. musculus	H. sapiens	UQCRC2	Ubiquinol-cytochrome c reductase core protein 2
URB1	symbol	M. musculus	H. sapiens	URB1	URB1 ribosome biogenesis homolog
URB2	symbol	M. musculus	H. sapiens	URB2	URB2 ribosome biogenesis homolog
USF2	symbol	M. musculus	H. sapiens	USF2	Upstream transcription factor 2, c-fos interacting
USO1	symbol	M. musculus	H. sapiens	USO1	USO1 vesicle transport factor
USP10	symbol	M. musculus	H. sapiens	USP10	Ubiquitin specific peptidase 10
USP14	symbol	M. musculus	H. sapiens	USP14	Ubiquitin specific peptidase 14
USP24	symbol	M. musculus	H. sapiens	USP24	Ubiquitin specific peptidase 24
USP3	symbol	M. musculus	H. sapiens	USP3	Ubiquitin specific peptidase 3
USP36	symbol	M. musculus	H. sapiens	USP36	Ubiquitin specific peptidase 36
USP42	symbol	M. musculus	H. sapiens	USP42	Ubiquitin specific peptidase 42
USP5	symbol	M. musculus	H. sapiens	USP5	Ubiquitin specific peptidase 5
USP54	symbol	M. musculus	H. sapiens	USP54	Ubiquitin specific peptidase 54
USP9X	symbol	M. musculus	H. sapiens	USP9X	Ubiquitin specific peptidase 9 X-linked
UTP11L	gene_synonym	M. musculus	H. sapiens	UTP11	UTP11 small subunit processome component
UTP14A	symbol	M. musculus	H. sapiens	UTP14A	UTP14A small subunit processome component
UTP14B	symbol	M. musculus	H. sapiens	UTP14C	UTP14C small subunit processome component
UTP15	symbol	M. musculus	H. sapiens	UTP15	UTP15 small subunit processome component
UTP18	symbol	M. musculus	H. sapiens	UTP18	UTP18 small subunit processome component
UTP20	symbol	M. musculus	H. sapiens	UTP20	UTP20 small subunit processome component
UTP23	symbol	M. musculus	H. sapiens	UTP23	UTP23 small subunit processome component
UTP3	symbol	M. musculus	H. sapiens	UTP3	UTP3 small subunit processome component
UTP6	symbol	M. musculus	H. sapiens	UTP6	UTP6 small subunit processome component
VAPA	symbol	M. musculus	H. sapiens	VAPA	VAMP associated protein A
VAPB	symbol	M. musculus	H. sapiens	VAPB	VAMP associated protein B and C
VARS	symbol	M. musculus	H. sapiens	VARS1	Valyl-trna synthetase 1
VASP	symbol	M. musculus	H. sapiens	VASP	Vasodilator stimulated phosphoprotein
VCL	symbol	M. musculus	H. sapiens	VCL	Vinculin
VCP	symbol	M. musculus	H. sapiens	VCP	Valosin containing protein
VDAC1	symbol	M. musculus	H. sapiens	VDAC1	Voltage dependent anion channel 1
VDAC2	symbol	M. musculus	H. sapiens	VDAC2	Voltage dependent anion channel 2
VDAC3	symbol	M. musculus	H. sapiens	VDAC3	Voltage dependent anion channel 3
VIM	symbol	M. musculus	H. sapiens	VIM	Vimentin
VPS11	symbol	M. musculus	H. sapiens	VPS11	VPS11 core subunit of CORVET and HOPS complexes
VPS35	symbol	M. musculus	H. sapiens	VPS35	VPS35 retromer complex component
VPS4B	symbol	M. musculus	H. sapiens	VPS4B	Vacuolar protein sorting 4 homolog B
VPS52	symbol	M. musculus	H. sapiens	VPS52	VPS52 subunit of GARP complex
VRK2	symbol	M. musculus	H. sapiens	VRK2	VRK serine/threonine kinase 2
VWA5A	symbol	M. musculus	H. sapiens	VWA5A	Von Willebrand factor A domain containing 5A
WAPL	symbol	M. musculus	H. sapiens	WAPL	WAPL cohesin release factor
WBP11	symbol	M. musculus	H. sapiens	WBP11	WW domain binding protein 11
WDR1	symbol	M. musculus	H. sapiens	WDR1	WD repeat domain 1
WDR3	symbol	M. musculus	H. sapiens	WDR3	WD repeat domain 3
WDR33	symbol	M. musculus	H. sapiens	WDR33	WD repeat domain 33
WDR36	symbol	M. musculus	H. sapiens	WDR36	WD repeat domain 36
WDR43	symbol	M. musculus	H. sapiens	WDR43	WD repeat domain 43
WDR46	symbol	M. musculus	H. sapiens	WDR46	WD repeat domain 46
WDR75	symbol	M. musculus	H. sapiens	WDR75	WD repeat domain 75
WDR83	symbol	M. musculus	H. sapiens	WDR83	WD repeat domain 83
WIZ	symbol	M. musculus	H. sapiens	WIZ	WIZ zinc finger
XAB2	symbol	M. musculus	H. sapiens	XAB2	XPA binding protein 2
XPNPEP3	symbol	M. musculus	H. sapiens	XPNPEP3	X-prolyl aminopeptidase 3
XPO1	symbol	M. musculus	H. sapiens	XPO1	Exportin 1
XPO5	symbol	M. musculus	H. sapiens	XPO5	Exportin 5
XRN1	symbol	M. musculus	H. sapiens	XRN1	5'-3' exoribonuclease 1
XRN2	symbol	M. musculus	H. sapiens	XRN2	5'-3' exoribonuclease 2
YARS	symbol	M. musculus	H. sapiens	YARS1	Tyrosyl-trna synthetase 1
YARS2	symbol	M. musculus	H. sapiens	YARS2	Tyrosyl-trna synthetase 2
YBX1	symbol	M. musculus	H. sapiens	YBX1	Y-box binding protein 1
YBX2	symbol	M. musculus	H. sapiens	YBX2	Y-box binding protein 2
YBX3	symbol	M. musculus	H. sapiens	YBX3	Y-box binding protein 3
YEATS4	symbol	M. musculus	H. sapiens	YEATS4	YEATS domain containing 4
YES1	symbol	M. musculus	H. sapiens	YES1	YES proto-oncogene 1, Src family tyrosine kinase
YLPM1	symbol	M. musculus	H. sapiens	YLPM1	YLP motif containing 1
YME1L1	symbol	M. musculus	H. sapiens	YME1L1	YME1 like 1 atpase
YTHDC1	symbol	M. musculus	H. sapiens	YTHDC1	YTH domain containing 1
YTHDC2	symbol	M. musculus	H. sapiens	YTHDC2	YTH domain containing 2
YTHDF1	symbol	M. musculus	H. sapiens	YTHDF1	YTH N6-methyladenosine RNA binding protein 1
YTHDF2	symbol	M. musculus	H. sapiens	YTHDF2	YTH N6-methyladenosine RNA binding protein 2
YTHDF3	symbol	M. musculus	H. sapiens	YTHDF3	YTH N6-methyladenosine RNA binding protein 3
YWHAB	symbol	M. musculus	H. sapiens	YWHAB	Tyrosine 3-monooxygenase/tryptophan 5-monooxygenase activation protein beta
YWHAE	symbol	M. musculus	H. sapiens	YWHAE	Tyrosine 3-monooxygenase/tryptophan 5-monooxygenase activation protein epsilon
YWHAG	symbol	M. musculus	H. sapiens	YWHAG	Tyrosine 3-monooxygenase/tryptophan 5-monooxygenase activation protein gamma
YWHAH	symbol	M. musculus	H. sapiens	YWHAH	Tyrosine 3-monooxygenase/tryptophan 5-monooxygenase activation protein eta
YWHAQ	symbol	M. musculus	H. sapiens	YWHAQ	Tyrosine 3-monooxygenase/tryptophan 5-monooxygenase activation protein theta
YWHAZ	symbol	M. musculus	H. sapiens	YWHAZ	Tyrosine 3-monooxygenase/tryptophan 5-monooxygenase activation protein zeta
ZAK	gene_synonym	M. musculus	H. sapiens	MAP3K20	Mitogen-activated protein kinase kinase kinase 20
ZBTB11	symbol	M. musculus	H. sapiens	ZBTB11	Zinc finger and BTB domain containing 11
ZBTB2	symbol	M. musculus	H. sapiens	ZBTB2	Zinc finger and BTB domain containing 2
ZBTB7A	symbol	M. musculus	H. sapiens	ZBTB7A	Zinc finger and BTB domain containing 7A
ZC3H10	symbol	M. musculus	H. sapiens	ZC3H10	Zinc finger CCCH-type containing 10
ZC3H11A	symbol	M. musculus	H. sapiens	ZC3H11A	Zinc finger CCCH-type containing 11A
ZC3H13	symbol	M. musculus	H. sapiens	ZC3H13	Zinc finger CCCH-type containing 13
ZC3H14	symbol	M. musculus	H. sapiens	ZC3H14	Zinc finger CCCH-type containing 14
ZC3H15	symbol	M. musculus	H. sapiens	ZC3H15	Zinc finger CCCH-type containing 15
ZC3H18	symbol	M. musculus	H. sapiens	ZC3H18	Zinc finger CCCH-type containing 18
ZC3H4	symbol	M. musculus	H. sapiens	ZC3H4	Zinc finger CCCH-type containing 4
ZC3H7A	symbol	M. musculus	H. sapiens	ZC3H7A	Zinc finger CCCH-type containing 7A
ZC3H7B	symbol	M. musculus	H. sapiens	ZC3H7B	Zinc finger CCCH-type containing 7B
ZC3H8	symbol	M. musculus	H. sapiens	ZC3H8	Zinc finger CCCH-type containing 8
ZC3HAV1	symbol	M. musculus	H. sapiens	ZC3HAV1	Zinc finger CCCH-type containing, antiviral 1
ZCCHC11	gene_synonym	M. musculus	H. sapiens	TUT4	Terminal uridylyl transferase 4
ZCCHC17	symbol	M. musculus	H. sapiens	ZCCHC17	Zinc finger CCHC-type containing 17
ZCCHC24	symbol	M. musculus	H. sapiens	ZCCHC24	Zinc finger CCHC-type containing 24
ZCCHC3	symbol	M. musculus	H. sapiens	ZCCHC3	Zinc finger CCHC-type containing 3
ZCCHC6	gene_synonym	M. musculus	H. sapiens	TUT7	Terminal uridylyl transferase 7
ZCCHC8	symbol	M. musculus	H. sapiens	ZCCHC8	Zinc finger CCHC-type containing 8
ZCCHC9	symbol	M. musculus	H. sapiens	ZCCHC9	Zinc finger CCHC-type containing 9
ZCRB1	symbol	M. musculus	H. sapiens	ZCRB1	Zinc finger CCHC-type and RNA binding motif containing 1
ZDBF2	symbol	M. musculus	H. sapiens	ZDBF2	Zinc finger DBF-type containing 2
ZFC3H1	symbol	M. musculus	H. sapiens	ZFC3H1	Zinc finger C3H1-type containing
ZFP106	symbol	M. musculus	H. sapiens	ZNF106	Zinc finger protein 106
ZFP207	symbol	M. musculus	H. sapiens	ZNF207	Zinc finger protein 207
ZFP277	symbol	M. musculus	H. sapiens	ZNF277	Zinc finger protein 277
ZFP296	symbol	M. musculus	H. sapiens	ZNF296	Zinc finger protein 296
ZFP326	symbol	M. musculus	H. sapiens	ZNF326	Zinc finger protein 326
ZFP36	symbol	M. musculus	H. sapiens	ZFP36	ZFP36 ring finger protein
ZFP36L2	symbol	M. musculus	H. sapiens	ZFP36L2	ZFP36 ring finger protein like 2
ZFP384	symbol	M. musculus	H. sapiens	ZNF384	Zinc finger protein 384
ZFP385A	symbol	M. musculus	H. sapiens	ZNF385A	Zinc finger protein 385A
ZFP385B	symbol	M. musculus	H. sapiens	ZNF385B	Zinc finger protein 385B
ZFP444	symbol	M. musculus	H. sapiens	ZNF444	Zinc finger protein 444
ZFP462	symbol	M. musculus	H. sapiens	ZNF462	Zinc finger protein 462
ZFP518A	symbol	M. musculus	H. sapiens	ZNF518A	Zinc finger protein 518A
ZFP593	symbol	M. musculus	H. sapiens	ZNF593	Zinc finger protein 593
ZFP598	symbol	M. musculus	H. sapiens	ZNF598	Zinc finger protein 598, E3 ubiquitin ligase
ZFP618	symbol	M. musculus	H. sapiens	ZNF618	Zinc finger protein 618
ZFP638	symbol	M. musculus	H. sapiens	ZNF638	Zinc finger protein 638
ZFP655	symbol	M. musculus	H. sapiens	ZNF655	Zinc finger protein 655
ZFP706	symbol	M. musculus	H. sapiens	ZNF706	Zinc finger protein 706
ZFP830	symbol	M. musculus	H. sapiens	ZNF830	Zinc finger protein 830
ZFR	symbol	M. musculus	H. sapiens	ZFR	Zinc finger RNA binding protein
ZHX2	symbol	M. musculus	H. sapiens	ZHX2	Zinc fingers and homeoboxes 2
ZKSCAN1	symbol	M. musculus	H. sapiens	ZKSCAN1	Zinc finger with KRAB and SCAN domains 1
ZMAT3	symbol	M. musculus	H. sapiens	ZMAT3	Zinc finger matrin-type 3
ZMYM4	symbol	M. musculus	H. sapiens	ZMYM4	Zinc finger MYM-type containing 4
ZMYND8	symbol	M. musculus	H. sapiens	ZMYND8	Zinc finger MYND-type containing 8
ZNFX1	symbol	M. musculus	H. sapiens	ZNFX1	Zinc finger NFX1-type containing 1
ZNHIT6	symbol	M. musculus	H. sapiens	ZNHIT6	Zinc finger HIT-type containing 6
ZRANB2	symbol	M. musculus	H. sapiens	ZRANB2	Zinc finger RANBP2-type containing 2
ZRSR2	symbol	M. musculus	H. sapiens	ZRSR2	Zinc finger CCCH-type, RNA binding motif and serine/arginine rich 2
ZSWIM1	symbol	M. musculus	H. sapiens	ZSWIM1	Zinc finger SWIM-type containing 1
ZSWIM8	symbol	M. musculus	H. sapiens	ZSWIM8	Zinc finger SWIM-type containing 8

## Sheet: RBPbase data- human RBPs
Human RBP Dataset from BPPbase
RBP Name	Description
A1CF	APOBEC1 complementation factor
A2ML1	Alpha-2-macroglobulin like 1
AAAS	Aladin WD repeat nucleoporin
AAK1	AP2 associated kinase 1
AAR2	AAR2 splicing factor
AARS	Alanyl-trna synthetase 1
AARS2	Alanyl-trna synthetase 2, mitochondrial
AARSD1	Alanyl-trna synthetase domain containing 1
AASDHPPT	Aminoadipate-semialdehyde dehydrogenase-phosphopantetheinyl transferase
AATF	Apoptosis antagonizing transcription factor
ABCA1	ATP binding cassette subfamily A member 1
ABCA2	ATP binding cassette subfamily A member 2
ABCB1	ATP binding cassette subfamily B member 1
ABCB10	ATP binding cassette subfamily B member 10
ABCB7	ATP binding cassette subfamily B member 7
ABCB8	ATP binding cassette subfamily B member 8
ABCC1	ATP binding cassette subfamily C member 1
ABCC2	ATP binding cassette subfamily C member 2
ABCC4	ATP binding cassette subfamily C member 4
ABCC5	ATP binding cassette subfamily C member 5
ABCD1	ATP binding cassette subfamily D member 1
ABCD3	ATP binding cassette subfamily D member 3
ABCD4	ATP binding cassette subfamily D member 4
ABCE1	ATP binding cassette subfamily E member 1
ABCF1	ATP binding cassette subfamily F member 1
ABCF2	ATP binding cassette subfamily F member 2
ABCF3	ATP binding cassette subfamily F member 3
ABHD10	Abhydrolase domain containing 10, depalmitoylase
ABHD12	Abhydrolase domain containing 12, lysophospholipase
ABHD16A	Abhydrolase domain containing 16A, phospholipase
ABHD3	Abhydrolase domain containing 3, phospholipase
ABLIM1	Actin binding LIM protein 1
ABT1	Activator of basal transcription 1
AC013461.1	None
ACAA2	Acetyl-coa acyltransferase 2
ACACA	Acetyl-coa carboxylase alpha
ACAD9	Acyl-coa dehydrogenase family member 9
ACADM	Acyl-coa dehydrogenase medium chain
ACADS	Acyl-coa dehydrogenase short chain
ACADSB	Acyl-coa dehydrogenase short/branched chain
ACADVL	Acyl-coa dehydrogenase very long chain
ACAT1	Acetyl-coa acetyltransferase 1
ACAT2	Acetyl-coa acetyltransferase 2
ACBD3	Acyl-coa binding domain containing 3
ACIN1	Apoptotic chromatin condensation inducer 1
ACLY	ATP citrate lyase
ACO1	Aconitase 1
ACO2	Aconitase 2
ACOT1	Acyl-coa thioesterase 1
ACOT7	Acyl-coa thioesterase 7
ACP1	Acid phosphatase 1
ACP2	Acid phosphatase 2, lysosomal
ACSF3	Acyl-coa synthetase family member 3
ACSL1	Acyl-coa synthetase long chain family member 1
ACSL3	Acyl-coa synthetase long chain family member 3
ACSL4	Acyl-coa synthetase long chain family member 4
ACSS2	Acyl-coa synthetase short chain family member 2
ACTA1	Actin alpha 1, skeletal muscle
ACTG1	Actin gamma 1
ACTN1	Actinin alpha 1
ACTN4	Actinin alpha 4
ACTR10	Actin related protein 10
ACTR2	Actin related protein 2
ACTR3	Actin related protein 3
ACTR3C	Actin related protein 3C
ACTR6	Actin related protein 6
ADAR	Adenosine deaminase RNA specific
ADARB1	Adenosine deaminase RNA specific B1
ADARB2	Adenosine deaminase RNA specific B2 (inactive)
ADCK2	Aarf domain containing kinase 2
ADCY3	Adenylate cyclase 3
ADCY6	Adenylate cyclase 6
ADD1	Adducin 1
ADD2	Adducin 2
ADD3	Adducin 3
ADGRB3	Adhesion G protein-coupled receptor B3
ADGRL2	Adhesion G protein-coupled receptor L2
ADH5	Alcohol dehydrogenase 5 (class III), chi polypeptide
ADI1	Acireductone dioxygenase 1
ADK	Adenosine kinase
ADNP	Activity dependent neuroprotector homeobox
ADNP2	ADNP homeobox 2
ADPRHL2	ADP-ribosylserine hydrolase
ADRM1	ADRM1 26S proteasome ubiquitin receptor
ADSL	Adenylosuccinate lyase
ADSS	Adenylosuccinate synthase 2
AEN	Apoptosis enhancing nuclease
AFDN	Afadin, adherens junction formation factor
AFF4	AF4/FMR2 family member 4
AFG3L2	AFG3 like matrix AAA peptidase subunit 2
AFP	Alpha fetoprotein
AGAP3	Arfgap with gtpase domain, ankyrin repeat and PH domain 3
AGFG1	Arfgap with FG repeats 1
AGK	Acylglycerol kinase
AGL	Amylo-alpha-1, 6-glucosidase, 4-alpha-glucanotransferase
AGO1	Argonaute RISC component 1
AGO2	Argonaute RISC catalytic component 2
AGO3	Argonaute RISC catalytic component 3
AGPAT1	1-acylglycerol-3-phosphate O-acyltransferase 1
AGPAT3	1-acylglycerol-3-phosphate O-acyltransferase 3
AGPAT4	1-acylglycerol-3-phosphate O-acyltransferase 4
AGPS	Alkylglycerone phosphate synthase
AGRN	Agrin
AGTRAP	Angiotensin II receptor associated protein
AHCTF1	AT-hook containing transcription factor 1
AHCY	Adenosylhomocysteinase
AHCYL2	Adenosylhomocysteinase like 2
AHNAK	AHNAK nucleoprotein
AHNAK2	AHNAK nucleoprotein 2
AHSA1	Activator of HSP90 atpase activity 1
AIFM1	Apoptosis inducing factor mitochondria associated 1
AIG1	Androgen induced 1
AIMP1	Aminoacyl trna synthetase complex interacting multifunctional protein 1
AIMP2	Aminoacyl trna synthetase complex interacting multifunctional protein 2
AIP	Aryl hydrocarbon receptor interacting protein
AK2	Adenylate kinase 2
AK3	Adenylate kinase 3
AK4	Adenylate kinase 4
AK6	Adenylate kinase 6
AKAP1	A-kinase anchoring protein 1
AKAP12	A-kinase anchoring protein 12
AKAP13	A-kinase anchoring protein 13
AKAP17A	A-kinase anchoring protein 17A
AKAP8	A-kinase anchoring protein 8
AKAP8L	A-kinase anchoring protein 8 like
AKAP9	A-kinase anchoring protein 9
AKR1A1	Aldo-keto reductase family 1 member A1
AKR1B1	Aldo-keto reductase family 1 member B
AKR1C3	Aldo-keto reductase family 1 member C3
AKR7A2	Aldo-keto reductase family 7 member A2
AKT1	AKT serine/threonine kinase 1
AKT1S1	AKT1 substrate 1
ALCAM	Activated leukocyte cell adhesion molecule
ALDH16A1	Aldehyde dehydrogenase 16 family member A1
ALDH18A1	Aldehyde dehydrogenase 18 family member A1
ALDH1A1	Aldehyde dehydrogenase 1 family member A1
ALDH1A2	Aldehyde dehydrogenase 1 family member A2
ALDH1B1	Aldehyde dehydrogenase 1 family member B1
ALDH1L2	Aldehyde dehydrogenase 1 family member L2
ALDH2	Aldehyde dehydrogenase 2 family member
ALDH5A1	Aldehyde dehydrogenase 5 family member A1
ALDH6A1	Aldehyde dehydrogenase 6 family member A1
ALDH7A1	Aldehyde dehydrogenase 7 family member A1
ALDH9A1	Aldehyde dehydrogenase 9 family member A1
ALDOA	Aldolase, fructose-bisphosphate A
ALDOC	Aldolase, fructose-bisphosphate C
ALG1	ALG1 chitobiosyldiphosphodolichol beta-mannosyltransferase
ALG11	ALG11 alpha-1,2-mannosyltransferase
ALG12	ALG12 alpha-1,6-mannosyltransferase
ALG13	ALG13 UDP-N-acetylglucosaminyltransferase subunit
ALG2	ALG2 alpha-1,3/1,6-mannosyltransferase
ALG3	ALG3 alpha-1,3- mannosyltransferase
ALG6	ALG6 alpha-1,3-glucosyltransferase
ALG8	ALG8 alpha-1,3-glucosyltransferase
ALG9	ALG9 alpha-1,2-mannosyltransferase
ALKBH2	Alkb homolog 2, alpha-ketoglutarate dependent dioxygenase
ALKBH5	Alkb homolog 5, RNA demethylase
ALMS1	ALMS1 centrosome and basal body associated protein
ALOX12B	Arachidonate 12-lipoxygenase, 12R type
ALPI	Alkaline phosphatase, intestinal
ALYREF	Aly/REF export factor
AMFR	Autocrine motility factor receptor
AMOTL1	Angiomotin like 1
AMPD2	Adenosine monophosphate deaminase 2
ANAPC1	Anaphase promoting complex subunit 1
ANAPC2	Anaphase promoting complex subunit 2
ANAPC4	Anaphase promoting complex subunit 4
ANK3	Ankyrin 3
ANKFY1	Ankyrin repeat and FYVE domain containing 1
ANKHD1	Ankyrin repeat and KH domain containing 1
ANKLE2	Ankyrin repeat and LEM domain containing 2
ANKRD17	Ankyrin repeat domain 17
ANKRD27	Ankyrin repeat domain 27
ANKRD28	Ankyrin repeat domain 28
ANKRD52	Ankyrin repeat domain 52
ANKS1A	Ankyrin repeat and sterile alpha motif domain containing 1A
ANKZF1	Ankyrin repeat and zinc finger peptidyl trna hydrolase 1
ANLN	Anillin actin binding protein
ANP32A	Acidic nuclear phosphoprotein 32 family member A
ANP32B	Acidic nuclear phosphoprotein 32 family member B
ANP32E	Acidic nuclear phosphoprotein 32 family member E
ANXA1	Annexin A1
ANXA11	Annexin A11
ANXA2	Annexin A2
ANXA3	Annexin A3
ANXA4	Annexin A4
ANXA5	Annexin A5
ANXA6	Annexin A6
ANXA7	Annexin A7
AP1B1	Adaptor related protein complex 1 subunit beta 1
AP1G1	Adaptor related protein complex 1 subunit gamma 1
AP2A1	Adaptor related protein complex 2 subunit alpha 1
AP2A2	Adaptor related protein complex 2 subunit alpha 2
AP2B1	Adaptor related protein complex 2 subunit beta 1
AP2M1	Adaptor related protein complex 2 subunit mu 1
AP2S1	Adaptor related protein complex 2 subunit sigma 1
AP3B1	Adaptor related protein complex 3 subunit beta 1
AP3D1	Adaptor related protein complex 3 subunit delta 1
AP3M1	Adaptor related protein complex 3 subunit mu 1
AP3S1	Adaptor related protein complex 3 subunit sigma 1
APC	APC regulator of WNT signaling pathway
APEH	Acylaminoacyl-peptide hydrolase
APEX1	Apurinic/apyrimidinic endodeoxyribonuclease 1
APH1A	Aph-1 homolog A, gamma-secretase subunit
API5	Apoptosis inhibitor 5
APIP	APAF1 interacting protein
APLP2	Amyloid beta precursor like protein 2
APOB	Apolipoprotein B
APOBEC3B	Apolipoprotein B mrna editing enzyme catalytic subunit 3B
APOBEC3C	Apolipoprotein B mrna editing enzyme catalytic subunit 3C
APOBEC3D	Apolipoprotein B mrna editing enzyme catalytic subunit 3D
APOBEC3F	Apolipoprotein B mrna editing enzyme catalytic subunit 3F
APOD	Apolipoprotein D
APOO	Apolipoprotein O
APP	Amyloid beta precursor protein
APRT	Adenine phosphoribosyltransferase
AQR	Aquarius intron-binding spliceosomal factor
ARAP1	Arfgap with rhogap domain, ankyrin repeat and PH domain 1
ARCN1	Archain 1
ARF1	ADP ribosylation factor 1
ARF3	ADP ribosylation factor 3
ARF4	ADP ribosylation factor 4
ARFGAP1	ADP ribosylation factor gtpase activating protein 1
ARFGAP3	ADP ribosylation factor gtpase activating protein 3
ARFGEF1	ADP ribosylation factor guanine nucleotide exchange factor 1
ARFGEF2	ADP ribosylation factor guanine nucleotide exchange factor 2
ARG1	Arginase 1
ARG2	Arginase 2
ARGLU1	Arginine and glutamate rich 1
ARHGAP1	Rho gtpase activating protein 1
ARHGAP17	Rho gtpase activating protein 17
ARHGAP21	Rho gtpase activating protein 21
ARHGAP29	Rho gtpase activating protein 29
ARHGAP32	Rho gtpase activating protein 32
ARHGDIA	Rho GDP dissociation inhibitor alpha
ARHGDIB	Rho GDP dissociation inhibitor beta
ARHGEF1	Rho guanine nucleotide exchange factor 1
ARHGEF12	Rho guanine nucleotide exchange factor 12
ARHGEF17	Rho guanine nucleotide exchange factor 17
ARHGEF2	Rho/Rac guanine nucleotide exchange factor 2
ARHGEF40	Rho guanine nucleotide exchange factor 40
ARHGEF7	Rho guanine nucleotide exchange factor 7
ARID1A	AT-rich interaction domain 1A
ARID1B	AT-rich interaction domain 1B
ARID4B	AT-rich interaction domain 4B
ARIH1	Ariadne RBR E3 ubiquitin protein ligase 1
ARL1	ADP ribosylation factor like gtpase 1
ARL5B	ADP ribosylation factor like gtpase 5B
ARL6	ADP ribosylation factor like gtpase 6
ARL6IP4	ADP ribosylation factor like gtpase 6 interacting protein 4
ARL6IP5	ADP ribosylation factor like gtpase 6 interacting protein 5
ARL6IP6	ADP ribosylation factor like gtpase 6 interacting protein 6
ARMC1	Armadillo repeat containing 1
ARMC10	Armadillo repeat containing 10
ARMC6	Armadillo repeat containing 6
ARMCX3	Armadillo repeat containing X-linked 3
ARMT1	Acidic residue methyltransferase 1
ARPC1B	Actin related protein 2/3 complex subunit 1B
ARPC2	Actin related protein 2/3 complex subunit 2
ARPC3	Actin related protein 2/3 complex subunit 3
ARPC4	Actin related protein 2/3 complex subunit 4
ARPC5	Actin related protein 2/3 complex subunit 5
ARPP19	Camp regulated phosphoprotein 19
ARPP21	Camp regulated phosphoprotein 21
ASAH1	N-acylsphingosine amidohydrolase 1
ASCC2	Activating signal cointegrator 1 complex subunit 2
ASCC3	Activating signal cointegrator 1 complex subunit 3
ASF1A	Anti-silencing function 1A histone chaperone
ASMTL	Acetylserotonin O-methyltransferase like
ASNS	Asparagine synthetase (glutamine-hydrolyzing)
ASPH	Aspartate beta-hydroxylase
ASPM	Assembly factor for spindle microtubules
ASS1	Argininosuccinate synthase 1
ATAD1	Atpase family AAA domain containing 1
ATAD2	Atpase family AAA domain containing 2
ATAD3A	Atpase family AAA domain containing 3A
ATAD3B	Atpase family AAA domain containing 3B
ATF7IP	Activating transcription factor 7 interacting protein
ATG3	Autophagy related 3
ATG4B	Autophagy related 4B cysteine peptidase
ATG9A	Autophagy related 9A
ATIC	5-aminoimidazole-4-carboxamide ribonucleotide formyltransferase/IMP cyclohydrolase
ATL3	Atlastin gtpase 3
ATM	ATM serine/threonine kinase
ATOX1	Antioxidant 1 copper chaperone
ATP11C	Atpase phospholipid transporting 11C
ATP13A1	Atpase 13A1
ATP13A3	Atpase 13A3
ATP1A1	Atpase Na+/K+ transporting subunit alpha 1
ATP1B1	Atpase Na+/K+ transporting subunit beta 1
ATP1B3	Atpase Na+/K+ transporting subunit beta 3
ATP2A2	Atpase sarcoplasmic/endoplasmic reticulum Ca2+ transporting 2
ATP2B1	Atpase plasma membrane Ca2+ transporting 1
ATP5A1	ATP synthase F1 subunit alpha
ATP5B	ATP synthase F1 subunit beta
ATP5C1	ATP synthase F1 subunit gamma
ATP5I	ATP synthase membrane subunit e
ATP5J2-PTCD1	ATP5MF-PTCD1 readthrough
ATP5L	ATP synthase membrane subunit g
USMG5	ATP synthase membrane subunit k
ATP5F1	ATP synthase peripheral stalk-membrane subunit b
ATP5O	ATP synthase peripheral stalk subunit OSCP
MT-ATP6	ATP synthase F0 subunit 6
ATP6AP1	Atpase H+ transporting accessory protein 1
ATP6V0A1	Atpase H+ transporting V0 subunit a1
ATP6V0A2	Atpase H+ transporting V0 subunit a2
ATP6V0C	Atpase H+ transporting V0 subunit c
ATP6V1A	Atpase H+ transporting V1 subunit A
ATP6V1B2	Atpase H+ transporting V1 subunit B2
ATP6V1C1	Atpase H+ transporting V1 subunit C1
ATP6V1E1	Atpase H+ transporting V1 subunit E1
ATP6V1G1	Atpase H+ transporting V1 subunit G1
ATP6V1H	Atpase H+ transporting V1 subunit H
ATPAF1	ATP synthase mitochondrial F1 complex assembly factor 1
ATR	ATR serine/threonine kinase
ATRIP	ATR interacting protein
ATRN	Attractin
ATRX	ATRX chromatin remodeler
ATXN10	Ataxin 10
ATXN2	Ataxin 2
ATXN2L	Ataxin 2 like
AUP1	AUP1 lipid droplet regulating VLDL assembly factor
AURKA	Aurora kinase A
AVL9	AVL9 cell migration associated
AZGP1	Alpha-2-glycoprotein 1, zinc-binding
B3GALT6	Beta-1,3-galactosyltransferase 6
B3GAT3	Beta-1,3-glucuronyltransferase 3
B4GALT7	Beta-1,4-galactosyltransferase 7
B4GAT1	Beta-1,4-glucuronyltransferase 1
BRE	BRISC and BRCA1 A complex member 2
BAG2	BAG cochaperone 2
BAG3	BAG cochaperone 3
BAG4	BAG cochaperone 4
BAG5	BAG cochaperone 5
BAG6	BAG cochaperone 6
BAIAP2L1	BAR/IMD domain containing adaptor protein 2 like 1
BAK1	BCL2 antagonist/killer 1
BANF1	BAF nuclear assembly factor 1
BASP1	Brain abundant membrane attached signal protein 1
BAX	BCL2 associated X, apoptosis regulator
BAZ1A	Bromodomain adjacent to zinc finger domain 1A
BAZ1B	Bromodomain adjacent to zinc finger domain 1B
BAZ2A	Bromodomain adjacent to zinc finger domain 2A
BAZ2B	Bromodomain adjacent to zinc finger domain 2B
BCAP31	B cell receptor associated protein 31
BCAT2	Branched chain amino acid transaminase 2
BCCIP	BRCA2 and CDKN1A interacting protein
BCDIN3D	BCDIN3 domain containing RNA methyltransferase
BCKDHA	Branched chain keto acid dehydrogenase E1 subunit alpha
BCL2L11	BCL2 like 11
BCL2L12	BCL2 like 12
BCL2L2	BCL2 like 2
BCL7A	BAF chromatin remodeling complex subunit BCL7A
BCL9L	BCL9 like
BCLAF1	BCL2 associated transcription factor 1
CXorf23	BCLAF1 and THRAP3 family member 3
BDH2	3-hydroxybutyrate dehydrogenase 2
BICC1	Bicc family RNA binding protein 1
BICD2	BICD cargo adaptor 2
BID	BH3 interacting domain death agonist
BIRC6	Baculoviral IAP repeat containing 6
BLM	BLM recq like helicase
BLMH	Bleomycin hydrolase
BLOC1S6	Biogenesis of lysosomal organelles complex 1 subunit 6
BLVRB	Biliverdin reductase B
BMP15	Bone morphogenetic protein 15
BMS1	BMS1 ribosome biogenesis factor
BNC1	Basonuclin 1
BNIP1	BCL2 interacting protein 1
BOD1L1	Biorientation of chromosomes in cell division 1 like 1
BOLA2	Bola family member 2
BOLA2B	Bola family member 2B
BOP1	BOP1 ribosomal biogenesis factor
BPGM	Bisphosphoglycerate mutase
BPTF	Bromodomain PHD finger transcription factor
BRAT1	BRCA1 associated ATM activator 1
BRCA1	BRCA1 DNA repair associated
BRCC3	BRCA1/BRCA2-containing complex subunit 3
BRD2	Bromodomain containing 2
BRD3	Bromodomain containing 3
BRD4	Bromodomain containing 4
BRD9	Bromodomain containing 9
BRIX1	Biogenesis of ribosomes BRX1
BRMS1L	BRMS1 like transcriptional repressor
BROX	BRO1 domain and CAAX motif containing
BRPF1	Bromodomain and PHD finger containing 1
BRWD1	Bromodomain and WD repeat domain containing 1
BSCL2	BSCL2 lipid droplet biogenesis associated, seipin
BSDC1	BSD domain containing 1
BSG	Basigin (Ok blood group)
BST2	Bone marrow stromal cell antigen 2
BTAF1	B-TFIID TATA-box binding protein associated factor 1
BTD	Biotinidase
BTF3	Basic transcription factor 3
BTF3L4	Basic transcription factor 3 like 4
BUB1	BUB1 mitotic checkpoint serine/threonine kinase
BUB1B	BUB1 mitotic checkpoint serine/threonine kinase B
BUB3	BUB3 mitotic checkpoint protein
BUD13	BUD13 homolog
WBSCR22	BUD23 rrna methyltransferase and ribosome maturation factor
BUD31	BUD31 homolog
BYSL	Bystin like
BZW1	Basic leucine zipper and W2 domains 1
BZW2	Basic leucine zipper and W2 domains 2
C11orf58	Chromosome 11 open reading frame 58
C11orf68	Chromosome 11 open reading frame 68
C11orf98	Chromosome 11 open reading frame 98
C12orf29	Chromosome 12 open reading frame 29
C12orf43	Chromosome 12 open reading frame 43
C12orf73	Chromosome 12 open reading frame 73
C14orf93	Chromosome 14 open reading frame 93
C17orf75	Chromosome 17 open reading frame 75
C18orf21	Chromosome 18 open reading frame 21
C18orf25	Chromosome 18 open reading frame 25
C19orf12	Chromosome 19 open reading frame 12
C19orf47	Chromosome 19 open reading frame 47
C1orf122	Chromosome 1 open reading frame 122
C1orf131	Chromosome 1 open reading frame 131
C1orf35	Chromosome 1 open reading frame 35
C1orf52	Chromosome 1 open reading frame 52
C1QBP	Complement C1q binding protein
C20orf27	Chromosome 20 open reading frame 27
C2orf15	Chromosome 2 open reading frame 15
C4BPA	Complement component 4 binding protein alpha
C7orf26	Chromosome 7 open reading frame 26
C7orf50	Chromosome 7 open reading frame 50
C8orf33	Chromosome 8 open reading frame 33
C8orf82	Chromosome 8 open reading frame 82
C9orf43	Chromosome 9 open reading frame 43
C9orf78	Chromosome 9 open reading frame 78
CA2	Carbonic anhydrase 2
CAB39	Calcium binding protein 39
CACTIN	Cactin, spliceosome C complex subunit
CACYBP	Calcyclin binding protein
CAD	Carbamoyl-phosphate synthetase 2, aspartate transcarbamylase, and dihydroorotase
CADM1	Cell adhesion molecule 1
CALCOCO1	Calcium binding and coiled-coil domain 1
CALD1	Caldesmon 1
CALM1	Calmodulin 1
CALM3	Calmodulin 3
CALML5	Calmodulin like 5
CALR	Calreticulin
CALU	Calumenin
CAMK1	Calcium/calmodulin dependent protein kinase I
CAMK2B	Calcium/calmodulin dependent protein kinase II beta
CAMK2D	Calcium/calmodulin dependent protein kinase II delta
CAMK4	Calcium/calmodulin dependent protein kinase IV
CAMSAP2	Calmodulin regulated spectrin associated protein family member 2
CAND1	Cullin associated and neddylation dissociated 1
CANT1	Calcium activated nucleotidase 1
CANX	Calnexin
CAP1	Cyclase associated actin cytoskeleton regulatory protein 1
CAPG	Capping actin protein, gelsolin like
CAPN1	Calpain 1
CAPN2	Calpain 2
CAPN7	Calpain 7
CAPNS1	Calpain small subunit 1
CAPRIN1	Cell cycle associated protein 1
CAPZA1	Capping actin protein of muscle Z-line subunit alpha 1
CAPZA2	Capping actin protein of muscle Z-line subunit alpha 2
CAPZB	Capping actin protein of muscle Z-line subunit beta
CARHSP1	Calcium regulated heat stable protein 1
CARM1	Coactivator associated arginine methyltransferase 1
CARS	Cysteinyl-trna synthetase 1
CARS2	Cysteinyl-trna synthetase 2, mitochondrial
CASC3	CASC3 exon junction complex subunit
CASK	Calcium/calmodulin dependent serine protein kinase
CASP14	Caspase 14
CASP2	Caspase 2
CASP3	Caspase 3
CASP6	Caspase 6
CAST	Calpastatin
CAT	Catalase
PTRF	Caveolae associated protein 1
CBFB	Core-binding factor subunit beta
CBL	Cbl proto-oncogene
CBR1	Carbonyl reductase 1
CBR3	Carbonyl reductase 3
CBS	Cystathionine beta-synthase
CBX3	Chromobox 3
CBX5	Chromobox 5
CBX8	Chromobox 8
CC2D1A	Coiled-coil and C2 domain containing 1A
CC2D1B	Coiled-coil and C2 domain containing 1B
CCAR1	Cell division cycle and apoptosis regulator 1
CCAR2	Cell cycle and apoptosis regulator 2
CCDC117	Coiled-coil domain containing 117
CCDC124	Coiled-coil domain containing 124
CCDC137	Coiled-coil domain containing 137
CCDC14	Coiled-coil domain containing 14
CCDC22	Coiled-coil domain containing 22
CCDC25	Coiled-coil domain containing 25
CCDC43	Coiled-coil domain containing 43
CCDC47	Coiled-coil domain containing 47
CCDC51	Coiled-coil domain containing 51
CCDC59	Coiled-coil domain containing 59
CCDC6	Coiled-coil domain containing 6
CCDC77	Coiled-coil domain containing 77
CCDC86	Coiled-coil domain containing 86
CCDC88A	Coiled-coil domain containing 88A
CCDC88C	Coiled-coil domain containing 88C
CCDC9	Coiled-coil domain containing 9
C15orf52	Coiled-coil domain containing 9B
CCNB1	Cyclin B1
CCNB2	Cyclin B2
CCNK	Cyclin K
CCNT1	Cyclin T1
CCT2	Chaperonin containing TCP1 subunit 2
CCT3	Chaperonin containing TCP1 subunit 3
CCT4	Chaperonin containing TCP1 subunit 4
CCT5	Chaperonin containing TCP1 subunit 5
CCT6A	Chaperonin containing TCP1 subunit 6A
CCT7	Chaperonin containing TCP1 subunit 7
CCT8	Chaperonin containing TCP1 subunit 8
CD109	CD109 molecule
CD151	CD151 molecule (Raph blood group)
CD1E	CD1e molecule
CD276	CD276 molecule
CD2AP	CD2 associated protein
CD320	CD320 molecule
CD44	CD44 molecule (Indian blood group)
CD55	CD55 molecule (Cromer blood group)
CD58	CD58 molecule
CD59	CD59 molecule (CD59 blood group)
CD81	CD81 molecule
CD99	CD99 molecule (Xg blood group)
CDC20	Cell division cycle 20
CDC27	Cell division cycle 27
CDC37	Cell division cycle 37, HSP90 cochaperone
CDC40	Cell division cycle 40
CDC42	Cell division cycle 42
CDC42BPA	CDC42 binding protein kinase alpha
CDC42BPB	CDC42 binding protein kinase beta
CDC42EP4	CDC42 effector protein 4
CDC45	Cell division cycle 45
CDC5L	Cell division cycle 5 like
CDC6	Cell division cycle 6
CDC73	Cell division cycle 73
CDH1	Cadherin 1
CDH10	Cadherin 10
CDIPT	CDP-diacylglycerol--inositol 3-phosphatidyltransferase
CDK1	Cyclin dependent kinase 1
CDK11A	Cyclin dependent kinase 11A
CDK11B	Cyclin dependent kinase 11B
CDK12	Cyclin dependent kinase 12
CDK13	Cyclin dependent kinase 13
CDK18	Cyclin dependent kinase 18
CDK2	Cyclin dependent kinase 2
CDK4	Cyclin dependent kinase 4
CDK5	Cyclin dependent kinase 5
CDK5RAP2	CDK5 regulatory subunit associated protein 2
CDK6	Cyclin dependent kinase 6
CDK7	Cyclin dependent kinase 7
CDK9	Cyclin dependent kinase 9
CDKAL1	CDK5 regulatory subunit associated protein 1 like 1
CDKN2A	Cyclin dependent kinase inhibitor 2A
CDKN2AIP	CDKN2A interacting protein
CDS2	CDP-diacylglycerol synthase 2
CDV3	CDV3 homolog
CEBPZ	CCAAT enhancer binding protein zeta
CELF1	CUGBP Elav-like family member 1
CELF2	CUGBP Elav-like family member 2
CELF3	CUGBP Elav-like family member 3
CENPE	Centromere protein E
CENPF	Centromere protein F
CENPH	Centromere protein H
CENPK	Centromere protein K
CENPM	Centromere protein M
CEP128	Centrosomal protein 128
CEP131	Centrosomal protein 131
CEP152	Centrosomal protein 152
CEP170	Centrosomal protein 170
CEP170B	Centrosomal protein 170B
CEP192	Centrosomal protein 192
CEP250	Centrosomal protein 250
CEP290	Centrosomal protein 290
CEP350	Centrosomal protein 350
FGFR1OP	Centrosomal protein 43
CEP55	Centrosomal protein 55
CEP63	Centrosomal protein 63
CEP72	Centrosomal protein 72
CEP85	Centrosomal protein 85
CEP97	Centrosomal protein 97
CEPT1	Choline/ethanolamine phosphotransferase 1
CERS1	Ceramide synthase 1
CERS2	Ceramide synthase 2
CERS6	Ceramide synthase 6
CFAP20	Cilia and flagella associated protein 20
C21orf59	Cilia and flagella associated protein 298
CFAP65	Cilia and flagella associated protein 65
CFAP97	Cilia and flagella associated protein 97
CFDP1	Craniofacial development protein 1
CFL1	Cofilin 1
CFL2	Cofilin 2
MB21D1	Cyclic GMP-AMP synthase
CGN	Cingulin
CHAF1A	Chromatin assembly factor 1 subunit A
CHAF1B	Chromatin assembly factor 1 subunit B
CHAMP1	Chromosome alignment maintaining phosphoprotein 1
CHCHD1	Coiled-coil-helix-coiled-coil-helix domain containing 1
CHCHD2	Coiled-coil-helix-coiled-coil-helix domain containing 2
CHCHD3	Coiled-coil-helix-coiled-coil-helix domain containing 3
CHCHD4	Coiled-coil-helix-coiled-coil-helix domain containing 4
CHD1	Chromodomain helicase DNA binding protein 1
CHD1L	Chromodomain helicase DNA binding protein 1 like
CHD2	Chromodomain helicase DNA binding protein 2
CHD3	Chromodomain helicase DNA binding protein 3
CHD4	Chromodomain helicase DNA binding protein 4
CHD8	Chromodomain helicase DNA binding protein 8
CHEK1	Checkpoint kinase 1
CHEK2	Checkpoint kinase 2
CHERP	Calcium homeostasis endoplasmic reticulum protein
CHGA	Chromogranin A
CHMP1A	Charged multivesicular body protein 1A
CHMP2A	Charged multivesicular body protein 2A
CHMP2B	Charged multivesicular body protein 2B
CHMP4A	Charged multivesicular body protein 4A
CHMP4B	Charged multivesicular body protein 4B
CHMP7	Charged multivesicular body protein 7
CHORDC1	Cysteine and histidine rich domain containing 1
CHPT1	Choline phosphotransferase 1
CHST14	Carbohydrate sulfotransferase 14
CHTF18	Chromosome transmission fidelity factor 18
CHTF8	Chromosome transmission fidelity factor 8
CHTOP	Chromatin target of PRMT1
CHUK	Component of inhibitor of nuclear factor kappa B kinase complex
CIAO1	Cytosolic iron-sulfur assembly component 1
CIAPIN1	Cytokine induced apoptosis inhibitor 1
CIC	Capicua transcriptional repressor
KIAA1524	Cellular inhibitor of PP2A
CIR1	Corepressor interacting with RBPJ, CIR1
CIRBP	Cold inducible RNA binding protein
CISD1	CDGSH iron sulfur domain 1
CISD2	CDGSH iron sulfur domain 2
CIT	Citron rho-interacting serine/threonine kinase
CIZ1	CDKN1A interacting zinc finger protein 1
CKAP2	Cytoskeleton associated protein 2
CKAP4	Cytoskeleton associated protein 4
CKAP5	Cytoskeleton associated protein 5
CKB	Creatine kinase B
CKMT1A	Creatine kinase, mitochondrial 1A
CKMT1B	Creatine kinase, mitochondrial 1B
CLASP1	Cytoplasmic linker associated protein 1
CLASP2	Cytoplasmic linker associated protein 2
CLASRP	CLK4 associating serine/arginine rich protein
CLCC1	Chloride channel CLIC like 1
CLIC1	Chloride intracellular channel 1
CLIC4	Chloride intracellular channel 4
CLINT1	Clathrin interactor 1
CLIP1	CAP-Gly domain containing linker protein 1
CLK2	CDC like kinase 2
CLK3	CDC like kinase 3
CLN5	CLN5 intracellular trafficking protein
CLN6	CLN6 transmembrane ER protein
CLNS1A	Chloride nucleotide-sensitive channel 1A
CLPB	Caseinolytic mitochondrial matrix peptidase chaperone subunit B
CLPTM1	CLPTM1 regulator of GABA type A receptor forward trafficking
CLPTM1L	CLPTM1 like
CLPX	Caseinolytic mitochondrial matrix peptidase chaperone subunit X
CLTA	Clathrin light chain A
CLTB	Clathrin light chain B
CLTC	Clathrin heavy chain
CLU	Clusterin
CLUH	Clustered mitochondria homolog
CMPK1	Cytidine/uridine monophosphate kinase 1
CMSS1	Cms1 ribosomal small subunit homolog
CMTR1	Cap methyltransferase 1
CNBP	CCHC-type zinc finger nucleic acid binding protein
CNDP2	Carnosine dipeptidase 2
CNEP1R1	CTD nuclear envelope phosphatase 1 regulatory subunit 1
CNIH4	Cornichon family AMPA receptor auxiliary protein 4
CNN1	Calponin 1
CNN2	Calponin 2
CNN3	Calponin 3
CNNM3	Cyclin and CBS domain divalent metal cation transport mediator 3
CNOT1	CCR4-NOT transcription complex subunit 1
CNOT11	CCR4-NOT transcription complex subunit 11
CNOT2	CCR4-NOT transcription complex subunit 2
CNOT4	CCR4-NOT transcription complex subunit 4
CNOT9	CCR4-NOT transcription complex subunit 9
CNPY2	Canopy FGF signaling regulator 2
CNPY3	Canopy FGF signaling regulator 3
COA3	Cytochrome c oxidase assembly factor 3
COA6	Cytochrome c oxidase assembly factor 6
COASY	Coenzyme A synthase
COG1	Component of oligomeric golgi complex 1
COG7	Component of oligomeric golgi complex 7
COG8	Component of oligomeric golgi complex 8
COIL	Coilin
COL14A1	Collagen type XIV alpha 1 chain
COL6A1	Collagen type VI alpha 1 chain
COMMD3	COMM domain containing 3
COPA	COPI coat complex subunit alpha
COPB1	COPI coat complex subunit beta 1
COPB2	COPI coat complex subunit beta 2
COPE	COPI coat complex subunit epsilon
COPG1	COPI coat complex subunit gamma 1
COPG2	COPI coat complex subunit gamma 2
COPS2	COP9 signalosome subunit 2
COPS3	COP9 signalosome subunit 3
COPS4	COP9 signalosome subunit 4
COPS5	COP9 signalosome subunit 5
COPS6	COP9 signalosome subunit 6
COPS8	COP9 signalosome subunit 8
CORO1A	Coronin 1A
CORO1B	Coronin 1B
CORO1C	Coronin 1C
CORO7	Coronin 7
COTL1	Coactosin like F-actin binding protein 1
COX15	Cytochrome c oxidase assembly homolog COX15
MT-CO2	Cytochrome c oxidase subunit II
COX20	Cytochrome c oxidase assembly factor COX20
MT-CO3	Cytochrome c oxidase subunit III
COX4I1	Cytochrome c oxidase subunit 4I1
COX5A	Cytochrome c oxidase subunit 5A
COX6C	Cytochrome c oxidase subunit 6C
COX7A2	Cytochrome c oxidase subunit 7A2
COX7A2L	Cytochrome c oxidase subunit 7A2 like
COX7C	Cytochrome c oxidase subunit 7C
CPEB1	Cytoplasmic polyadenylation element binding protein 1
CPEB2	Cytoplasmic polyadenylation element binding protein 2
CPEB3	Cytoplasmic polyadenylation element binding protein 3
CPEB4	Cytoplasmic polyadenylation element binding protein 4
CPLX2	Complexin 2
CPNE1	Copine 1
CPNE3	Copine 3
CPNE8	Copine 8
CPOX	Coproporphyrinogen oxidase
CPS1	Carbamoyl-phosphate synthase 1
CPSF1	Cleavage and polyadenylation specific factor 1
CPSF2	Cleavage and polyadenylation specific factor 2
CPSF3	Cleavage and polyadenylation specific factor 3
CPSF4	Cleavage and polyadenylation specific factor 4
CPSF6	Cleavage and polyadenylation specific factor 6
CPSF7	Cleavage and polyadenylation specific factor 7
CPT1A	Carnitine palmitoyltransferase 1A
CPVL	Carboxypeptidase vitellogenic like
HN1L	Cramped chromatin regulator homolog 1
CREBBP	CREB binding protein
CRELD2	Cysteine rich with EGF like domains 2
CRIP2	Cysteine rich protein 2
CRK	CRK proto-oncogene, adaptor protein
CRKL	CRK like proto-oncogene, adaptor protein
CRLS1	Cardiolipin synthase 1
CRNKL1	Crooked neck pre-mrna splicing factor 1
CRNN	Cornulin
CROCC	Ciliary rootlet coiled-coil, rootletin
CRTAP	Cartilage associated protein
CRYAB	Crystallin alpha B
CRYBG3	Crystallin beta-gamma domain containing 3
CRYZL1	Crystallin zeta like 1
CS	Citrate synthase
CSDE1	Cold shock domain containing E1
CSE1L	Chromosome segregation 1 like
CSK	C-terminal Src kinase
CSNK1A1	Casein kinase 1 alpha 1
CSNK1E	Casein kinase 1 epsilon
CSNK2A1	Casein kinase 2 alpha 1
CSNK2B	Casein kinase 2 beta
CSRP1	Cysteine and glycine rich protein 1
CSRP2	Cysteine and glycine rich protein 2
CST4	Cystatin S
CSTA	Cystatin A
CSTB	Cystatin B
CSTF1	Cleavage stimulation factor subunit 1
CSTF2	Cleavage stimulation factor subunit 2
CSTF2T	Cleavage stimulation factor subunit 2 tau variant
CSTF3	Cleavage stimulation factor subunit 3
CTB-50L17.10	None
CTBP1	C-terminal binding protein 1
CTBP2	C-terminal binding protein 2
CTCF	CCCTC-binding factor
CTD-2369P2.12	None
CTDP1	CTD phosphatase subunit 1
CTH	Cystathionine gamma-lyase
CTIF	Cap binding complex dependent translation initiation factor
CTNNA1	Catenin alpha 1
CTNNB1	Catenin beta 1
CTNNBL1	Catenin beta like 1
CTNND1	Catenin delta 1
CTPS1	CTP synthase 1
CTPS2	CTP synthase 2
CTR9	CTR9 homolog, Paf1/RNA polymerase II complex component
CTSA	Cathepsin A
CTSB	Cathepsin B
CTSC	Cathepsin C
CTSD	Cathepsin D
CTTN	Cortactin
CTTNBP2NL	CTTNBP2 N-terminal like
CUL1	Cullin 1
CUL2	Cullin 2
CUL3	Cullin 3
CUL4A	Cullin 4A
CUL4B	Cullin 4B
CUTA	Cuta divalent cation tolerance homolog
CUTC	Cutc copper transporter
CWC15	CWC15 spliceosome associated protein homolog
CWC22	CWC22 spliceosome associated protein homolog
CWC25	CWC25 spliceosome associated protein homolog
CWF19L1	CWF19 like cell cycle control factor 1
CWF19L2	CWF19 like cell cycle control factor 2
CXorf38	Chromosome X open reading frame 38
CXXC5	CXXC finger protein 5
CYB561D2	Cytochrome b561 family member D2
CYB5B	Cytochrome b5 type B
CYB5R3	Cytochrome b5 reductase 3
CYBA	Cytochrome b-245 alpha chain
CYC1	Cytochrome c1
CYCS	Cytochrome c, somatic
CYFIP1	Cytoplasmic FMR1 interacting protein 1
CYFIP2	Cytoplasmic FMR1 interacting protein 2
CYP51A1	Cytochrome P450 family 51 subfamily A member 1
FAM49B	CYFIP related Rac1 interactor B
MT-CYB	Cytochrome b
C1orf123	CXXC motif containing zinc binding protein
DAD1	Defender against cell death 1
DAG1	Dystroglycan 1
DAGLB	Diacylglycerol lipase beta
DAP	Death associated protein
DAP3	Death associated protein 3
DARS	Aspartyl-trna synthetase 1
DARS2	Aspartyl-trna synthetase 2, mitochondrial
DAXX	Death domain associated protein
DAZAP1	DAZ associated protein 1
DBI	Diazepam binding inhibitor, acyl-coa binding protein
DBN1	Drebrin 1
DBNL	Drebrin like
DBR1	Debranching RNA lariats 1
DBT	Dihydrolipoamide branched chain transacylase E2
DCAF1	DDB1 and CUL4 associated factor 1
DCAF13	DDB1 and CUL4 associated factor 13
DCAF5	DDB1 and CUL4 associated factor 5
DCAF7	DDB1 and CUL4 associated factor 7
DCAF8	DDB1 and CUL4 associated factor 8
DCD	Dermcidin
DCLRE1C	DNA cross-link repair 1C
DCN	Decorin
DCP1A	Decapping mrna 1A
DCP1B	Decapping mrna 1B
DCP2	Decapping mrna 2
DCPS	Decapping enzyme, scavenger
DCTD	Dcmp deaminase
DCTN1	Dynactin subunit 1
DCTN2	Dynactin subunit 2
DCTN4	Dynactin subunit 4
DCTN5	Dynactin subunit 5
DCTPP1	Dctp pyrophosphatase 1
DCUN1D1	Defective in cullin neddylation 1 domain containing 1
DCUN1D5	Defective in cullin neddylation 1 domain containing 5
DDB1	Damage specific DNA binding protein 1
DDOST	Dolichyl-diphosphooligosaccharide--protein glycosyltransferase non-catalytic subunit
DDR2	Discoidin domain receptor tyrosine kinase 2
DDRGK1	DDRGK domain containing 1
DDT	D-dopachrome tautomerase
DDX1	DEAD-box helicase 1
DDX10	DEAD-box helicase 10
DDX17	DEAD-box helicase 17
DDX18	DEAD-box helicase 18
DDX19A	DEAD-box helicase 19A
DDX19B	DEAD-box helicase 19B
DDX20	DEAD-box helicase 20
DDX21	Dexd-box helicase 21
DDX23	DEAD-box helicase 23
DDX24	DEAD-box helicase 24
DDX27	DEAD-box helicase 27
DDX28	DEAD-box helicase 28
DDX31	DEAD-box helicase 31
DDX39A	Dexd-box helicase 39A
DDX39B	Dexd-box helicase 39B
DDX3X	DEAD-box helicase 3 X-linked
DDX3Y	DEAD-box helicase 3 Y-linked
DDX41	DEAD-box helicase 41
DDX42	DEAD-box helicase 42
DDX43	DEAD-box helicase 43
DDX46	DEAD-box helicase 46
DDX47	DEAD-box helicase 47
DDX49	DEAD-box helicase 49
DDX5	DEAD-box helicase 5
DDX50	Dexd-box helicase 50
DDX51	DEAD-box helicase 51
DDX52	Dexd-box helicase 52
DDX54	DEAD-box helicase 54
DDX55	DEAD-box helicase 55
DDX56	DEAD-box helicase 56
DDX6	DEAD-box helicase 6
DDX60L	Dexd/H-box 60 like
DEK	DEK proto-oncogene
DENR	Density regulated re-initiation and release factor
DEPDC1B	DEP domain containing 1B
DERL1	Derlin 1
DFFA	DNA fragmentation factor subunit alpha
DFFB	DNA fragmentation factor subunit beta
DGAT1	Diacylglycerol O-acyltransferase 1
DGAT2L6	Diacylglycerol O-acyltransferase 2 like 6
DGCR8	DGCR8 microprocessor complex subunit
DGKA	Diacylglycerol kinase alpha
DHCR24	24-dehydrocholesterol reductase
DHCR7	7-dehydrocholesterol reductase
DHFR	Dihydrofolate reductase
DHODH	Dihydroorotate dehydrogenase (quinone)
DHRS7B	Dehydrogenase/reductase 7B
DHX15	DEAH-box helicase 15
DHX16	DEAH-box helicase 16
DHX29	Dexh-box helicase 29
DHX30	Dexh-box helicase 30
DHX33	DEAH-box helicase 33
DHX34	Dexh-box helicase 34
DHX36	DEAH-box helicase 36
DHX37	DEAH-box helicase 37
DHX38	DEAH-box helicase 38
DHX40	DEAH-box helicase 40
DHX57	Dexh-box helicase 57
DHX8	DEAH-box helicase 8
DHX9	Dexh-box helicase 9
DIAPH1	Diaphanous related formin 1
DIAPH3	Diaphanous related formin 3
DICER1	Dicer 1, ribonuclease III
DIDO1	Death inducer-obliterator 1
DIMT1	DIM1 rrna methyltransferase and ribosome maturation factor
DIP2B	Disco interacting protein 2 homolog B
DIS3	DIS3 homolog, exosome endoribonuclease and 3'-5' exoribonuclease
DIS3L	DIS3 like exosome 3'-5' exoribonuclease
DIS3L2	DIS3 like 3'-5' exoribonuclease 2
DKC1	Dyskerin pseudouridine synthase 1
DLAT	Dihydrolipoamide S-acetyltransferase
DLD	Dihydrolipoamide dehydrogenase
DLG1	Discs large MAGUK scaffold protein 1
DLGAP5	DLG associated protein 5
DLST	Dihydrolipoamide S-succinyltransferase
DMGDH	Dimethylglycine dehydrogenase
WDR92	Dynein axonemal assembly factor 10
DNAAF5	Dynein axonemal assembly factor 5
DNAJA1	Dnaj heat shock protein family (Hsp40) member A1
DNAJA2	Dnaj heat shock protein family (Hsp40) member A2
DNAJA3	Dnaj heat shock protein family (Hsp40) member A3
DNAJB1	Dnaj heat shock protein family (Hsp40) member B1
DNAJB12	Dnaj heat shock protein family (Hsp40) member B12
DNAJB6	Dnaj heat shock protein family (Hsp40) member B6
DNAJC1	Dnaj heat shock protein family (Hsp40) member C1
DNAJC13	Dnaj heat shock protein family (Hsp40) member C13
DNAJC2	Dnaj heat shock protein family (Hsp40) member C2
DNAJC21	Dnaj heat shock protein family (Hsp40) member C21
DNAJC7	Dnaj heat shock protein family (Hsp40) member C7
DNAJC8	Dnaj heat shock protein family (Hsp40) member C8
DNAJC9	Dnaj heat shock protein family (Hsp40) member C9
DNM1	Dynamin 1
DNM1L	Dynamin 1 like
DNM2	Dynamin 2
DNMBP	Dynamin binding protein
DNMT1	DNA methyltransferase 1
DNPEP	Aspartyl aminopeptidase
DNPH1	2'-deoxynucleoside 5'-phosphate N-hydrolase 1
DNTTIP2	Deoxynucleotidyltransferase terminal interacting protein 2
DOCK1	Dedicator of cytokinesis 1
DOCK11	Dedicator of cytokinesis 11
DOCK6	Dedicator of cytokinesis 6
DOCK7	Dedicator of cytokinesis 7
DOCK8	Dedicator of cytokinesis 8
DOLPP1	Dolichyldiphosphatase 1
DPCD	Deleted in primary ciliary dyskinesia homolog (mouse)
DPH1	Diphthamide biosynthesis 1
DPH5	Diphthamide biosynthesis 5
DPP3	Dipeptidyl peptidase 3
DPP9	Dipeptidyl peptidase 9
DPY19L1	Dpy-19 like C-mannosyltransferase 1
DPY19L3	Dpy-19 like C-mannosyltransferase 3
DPYSL2	Dihydropyrimidinase like 2
DPYSL3	Dihydropyrimidinase like 3
DPYSL5	Dihydropyrimidinase like 5
DRAP1	DR1 associated protein 1
DRG1	Developmentally regulated GTP binding protein 1
DRG2	Developmentally regulated GTP binding protein 2
DROSHA	Drosha ribonuclease III
DSC1	Desmocollin 1
DSG1	Desmoglein 1
DSG2	Desmoglein 2
DSN1	DSN1 component of MIS12 kinetochore complex
DSP	Desmoplakin
DST	Dystonin
DSTN	Destrin, actin depolymerizing factor
DTL	Denticleless E3 ubiquitin protein ligase homolog
DTX3L	Deltex E3 ubiquitin ligase 3L
DTYMK	Deoxythymidylate kinase
DUS2	Dihydrouridine synthase 2
DUS3L	Dihydrouridine synthase 3 like
DUSP11	Dual specificity phosphatase 11
DUSP12	Dual specificity phosphatase 12
DUSP14	Dual specificity phosphatase 14
DUSP23	Dual specificity phosphatase 23
DUSP3	Dual specificity phosphatase 3
DUSP9	Dual specificity phosphatase 9
DUT	Deoxyuridine triphosphatase
DVL2	Dishevelled segment polarity protein 2
DVL3	Dishevelled segment polarity protein 3
DYM	Dymeclin
DYNC1H1	Dynein cytoplasmic 1 heavy chain 1
DYNC1I2	Dynein cytoplasmic 1 intermediate chain 2
DYNC1LI1	Dynein cytoplasmic 1 light intermediate chain 1
DYNC1LI2	Dynein cytoplasmic 1 light intermediate chain 2
DYNC2H1	Dynein cytoplasmic 2 heavy chain 1
DYNLL1	Dynein light chain LC8-type 1
DYNLL2	Dynein light chain LC8-type 2
DYRK1A	Dual specificity tyrosine phosphorylation regulated kinase 1A
DZIP3	DAZ interacting zinc finger protein 3
EARS2	Glutamyl-trna synthetase 2, mitochondrial
EBNA1BP2	EBNA1 binding protein 2
EBP	EBP cholestenol delta-isomerase
ECE1	Endothelin converting enzyme 1
ECH1	Enoyl-coa hydratase 1
ECHS1	Enoyl-coa hydratase, short chain 1
ECI1	Enoyl-coa delta isomerase 1
ECI2	Enoyl-coa delta isomerase 2
KIAA0368	Ecm29 proteasome adaptor and scaffold
EDC3	Enhancer of mrna decapping 3
EDC4	Enhancer of mrna decapping 4
EDEM3	ER degradation enhancing alpha-mannosidase like protein 3
EDF1	Endothelial differentiation related factor 1
EEA1	Early endosome antigen 1
[truncated: 3,239 more rows]

## Sheet: 632-known RBPs
List of Known 'Confirmed' RBPs
[truncated: 632 more rows]

## Sheet: 632-known RBPs-RBDs
List of Known 'Confirmed' RBPs and their RBDs
[truncated: 633 more rows]

[truncated: 6 more sheets: 632-known RBPs-Target RNA, 764-unknown RBPs, Oocyte RBPs peptides>=2, 228 known RBPs peptides>=2, proteinGroups, peptides]
