# Supplementary material for: LSM14B is an Oocyte‐Specific RNA‐Binding Protein Indispensable for Maternal mRNA Metabolism and Oocyte Development in Mice
Source: Adv Sci (Weinh). 2023 Apr 21;10(18):2300043. doi: 10.1002/advs.202300043 (PMC10288277; doi:10.1002/advs.202300043)
Supplement: Supplementary file 7 — Supplemental Table 2 [file ADVS-10-2300043-s011.xlsx]

## Sheet: RNA-seq-
Dataset S2. List of the significantly changed transcripts in Lsm14b-KO oocytes identified by RNA-Seq analysis
Gene symbol	Gene name	Fold Change
Gm8013	Predicted gene 8013	inf_down
Gm38415	Predicted gene, 38415	-46.3353
Spry1	Sprouty RTK signaling antagonist 1	-45.7053
Pfdn4	Prefoldin 4	-37.6542
Exosc3	Exosome component 3	-34.9621
Tmem128	Transmembrane protein 128	-34.4531
Mterf1b	Mitochondrial transcription termination factor 1b	-32.0969
Mterf1a	Mitochondrial transcription termination factor 1a	-24.8356
Mrps18a	Mitochondrial ribosomal protein S18A	-23.8843
Sclt1	Sodium channel and clathrin linker 1	-23.0263
Cmtm8	CKLF-like MARVEL transmembrane domain containing 8	-21.87
Tac2	Tachykinin 2	-21.0187
0610009B22Rik	RIKEN cdna 0610009B22 gene	-20.3981
Cth	Cystathionase (cystathionine gamma-lyase)	-19.4002
Vmn1r35	Vomeronasal 1 receptor 35	-17.9414
Clec10a	C-type lectin domain family 10, member A	-17.8625
Pop7	Processing of precursor 7, ribonuclease P family, (S. Cerevisiae)	-17.3741
Rbl1	RB transcriptional corepressor like 1	-17.2758
D630033O11Rik	RIKEN cdna D630033O11 gene	-16.5381
C330018D20Rik	RIKEN cdna C330018D20 gene	-15.9856
Pdcl3	Phosducin-like 3	-15.5026
Nat2	N-acetyltransferase 2 (arylamine N-acetyltransferase)	-15.2897
Med31	Mediator complex subunit 31	-14.6754
Bloc1s2	Biogenesis of lysosomal organelles complex-1, subunit 2	-14.6261
Cd5	CD5 antigen	-14.3252
Gm8579	Spermatogenesis associated glutamate (E)-rich protein 4a pseudogene	-14.2544
Mir22hg	Mir22 host gene (non-protein coding)	-14.0395
Sft2d1	SFT2 domain containing 1	-13.8525
Srek1ip1	Splicing regulatory glutamine/lysine-rich protein 1interacting protein 1	-13.7539
Nxt2	Nuclear transport factor 2-like export factor 2	-12.935
Med11	Mediator complex subunit 11	-12.9255
Gpn2	GPN-loop gtpase 2	-12.8989
Rnft1	Ring finger protein, transmembrane 1	-12.7408
Vdac2	Voltage-dependent anion channel 2	-12.6222
Phlda2	Pleckstrin homology like domain, family A, member 2	-12.4201
Lrrc36	Leucine rich repeat containing 36	-12.0436
Popdc2	Popeye domain containing 2	-11.8467
Sar1b	Secretion associated Ras related gtpase 1B	-11.8229
Eef1e1	Eukaryotic translation elongation factor 1 epsilon 1	-11.684
Stamos	Signal transducing adaptor molecule (SH3 domain and ITAM motif) 1, opposite strand	-11.4415
Ing1	Inhibitor of growth family, member 1	-11.4133
Il22b	Interleukin 22B	-11.2082
Nip7	NIP7, nucleolar pre-rrna processing protein	-10.9716
H2az2	H2A.Z histone variant 2	-10.909
Fam204a	Family with sequence similarity 204, member A	-10.8591
Gm7073	Predicted gene 7073	-10.7517
Sptssa	Serine palmitoyltransferase, small subunit A	-10.7206
Bola1	Bola-like 1 (E. Coli)	-10.5308
Xlr5b	X-linked lymphocyte-regulated 5B	-10.4973
Scml2	Scm polycomb group protein like 2	-10.4949
Psmg3	Proteasome (prosome, macropain) assembly chaperone 3	-10.1457
Isl2	Insulin related protein 2 (islet 2)	-10.1275
Rora	RAR-related orphan receptor alpha	-10.0861
Taf13	TATA-box binding protein associated factor 13	-9.87664
7420700N18Rik	RIKEN cdna 7420700N18 gene	-9.7717
Lemd1	LEM domain containing 1	-9.65784
C1galt1c1	C1GALT1-specific chaperone 1	-9.64573
Zmpste24	Zinc metallopeptidase, STE24	-9.63737
Htatip2	HIV-1 Tat interactive protein 2	-9.57751
Rgsl1	Regulator of G-protein signaling like 1	-9.33151
Ahnak	AHNAK nucleoprotein (desmoyokin)	-9.33099
Coa4	Cytochrome c oxidase assembly factor 4	-9.18366
Snrnp27	Small nuclear ribonucleoprotein 27 (U4/U6.U5)	-9.04682
2210404E10Rik	RIKEN cdna 2210404E10 gene	-9.00752
9230102K24Rik	RIKEN cdna 9230102K24 gene	-8.81799
Gm6787	Proteasome (prosome, macropain) subunit, beta type 7 pseudogene	-8.80541
H2ac1	H2A clustered histone 1	-8.72243
Zc3h6	Zinc finger CCCH type containing 6	-8.71119
Gatad1	GATA zinc finger domain containing 1	-8.68533
Krt10	Keratin 10	-8.68521
Gm4926	T-cell immunoglobulin and mucin domain containing 2 pseudogene	-8.67726
Gm11426	Predicted gene 11426	-8.58811
Mtres1	Mitochondrial transcription rescue factor 1	-8.53517
Tma16	Translation machinery associated 16	-8.5129
Mien1	Migration and invasion enhancer 1	-8.4616
Smim20	Small integral membrane protein 20	-8.44027
A430046D13Rik	Riken cdna A430046D13 gene	-8.42356
Coa7	Cytochrome c oxidase assembly factor 7	-8.40997
1190007I07Rik	RIKEN cdna 1190007I07 gene	-8.32483
1700123M08Rik	RIKEN cdna 1700123M08 gene	-8.14526
Timm21	Translocase of inner mitochondrial membrane 21	-8.13234
Mrpl53	Mitochondrial ribosomal protein L53	-8.08518
Mkrn2os	Makorin, ring finger protein 2, opposite strand	-7.96923
Tomm22	Translocase of outer mitochondrial membrane 22	-7.96663
Oosp3	Oocyte secreted protein 3	-7.90661
Dkk1	Dickkopf WNT signaling pathway inhibitor 1	-7.90294
Pigbos1	Pigb opposite strand 1	-7.85832
Fam72a	Family with sequence similarity 72, member A	-7.82841
Ndufb7	NADH:ubiquinone oxidoreductase subunit B7	-7.7731
Cmya5	Cardiomyopathy associated 5	-7.70567
Mrpl50	Mitochondrial ribosomal protein L50	-7.67082
Mrpl41	Mitochondrial ribosomal protein L41	-7.59663
Rasl2-9	RAS-like, family 2, locus 9	-7.58364
Tmem171	Transmembrane protein 171	-7.57135
Atf1	Activating transcription factor 1	-7.53554
Nckap5	NCK-associated protein 5	-7.49766
Sdhaf1	Succinate dehydrogenase complex assembly factor 1	-7.46856
Lactb2	Lactamase, beta 2	-7.46385
Gm17830	Predicted gene, 17830	-7.46369
Shld1	Shieldin complex subunit 1	-7.3868
Ccdc69	Coiled-coil domain containing 69	-7.32308
Slc9b1	Solute carrier family 9, subfamily B (NHA1, cation proton antiporter 1), member 1	-7.30984
Scoc	Short coiled-coil protein	-7.30837
4930579H20Rik	RIKEN cdna 4930579H20 gene	-7.2987
A330069E16Rik	RIKEN cdna A330069E16 gene	-7.19742
Izumo4	IZUMO family member 4	-7.19029
Cldn8	Claudin 8	-7.10404
Gm5475	Predicted gene 5475	-7.04906
4921524J17Rik	RIKEN cdna 4921524J17 gene	-7.04373
Myh2	Myosin, heavy polypeptide 2, skeletal muscle, adult	-7.04158
Alkbh2	Alkb homolog 2, alpha-ketoglutarate-dependent dioxygenase	-7.01192
Igfals	Insulin-like growth factor binding protein, acid labile subunit	-7.00449
Mrps31	Mitochondrial ribosomal protein S31	-6.99241
Mllt11	Myeloid/lymphoid or mixed-lineage leukemia; translocated to, 11	-6.97653
Cep78	Centrosomal protein 78	-6.96305
Gm11346	X-linked lymphocyte-regulated 5 pseudogene	-6.92066
Ube2t	Ubiquitin-conjugating enzyme E2T	-6.91735
Tipin	Timeless interacting protein	-6.91721
Cenpa	Centromere protein A	-6.85012
Cisd3	CDGSH iron sulfur domain 3	-6.80549
Dcdc2a	Doublecortin domain containing 2a	-6.76833
Tmem9b	TMEM9 domain family, member B	-6.70065
Mis18a	MIS18 kinetochore protein A	-6.67603
Gatd1	Glutamine amidotransferase like class 1 domain containing 1	-6.64616
Usp53	Ubiquitin specific peptidase 53	-6.57408
0610040B10Rik	RIKEN cdna 0610040B10 gene	-6.55338
Cox17	Cytochrome c oxidase assembly protein 17, copper chaperone	-6.54199
3010001F23Rik	RIKEN cdna 3010001F23 gene	-6.53664
Kcnn4	Potassium intermediate/small conductance calcium-activated channel, subfamily N, member 4	-6.44067
Atg10	Autophagy related 10	-6.42047
Mitd1	MIT, microtubule interacting and transport, domain containing 1	-6.41531
Trnt1	Trna nucleotidyl transferase, CCA-adding, 1	-6.38966
Sult5a1	Sulfotransferase family 5A, member 1	-6.3859
Cmc1	COX assembly mitochondrial protein 1	-6.36866
H2ax	H2A.X variant histone	-6.36592
Gm10364	Glyceraldehyde-3-phosphate dehydrogenase pseudogene	-6.32932
Gemin6	Gem nuclear organelle associated protein 6	-6.24002
Mrpl46	Mitochondrial ribosomal protein L46	-6.23742
None	None	-6.22675
Scpep1	Serine carboxypeptidase 1	-6.20289
Atp8a2	Atpase, aminophospholipid transporter-like, class I, type 8A, member 2	-6.19971
Cdkn3	Cyclin-dependent kinase inhibitor 3	-6.19344
Gm5617	Predicted gene 5617	-6.17633
Abhd18	Abhydrolase domain containing 18	-6.15479
Hirip3	HIRA interacting protein 3	-6.14746
Gmnn	Geminin	-6.13209
Cdkn2aipnl	CDKN2A interacting protein N-terminal like	-6.09489
Gnpnat1	Glucosamine-phosphate N-acetyltransferase 1	-6.06774
Mrpl27	Mitochondrial ribosomal protein L27	-6.05942
Ankrd66	Ankyrin repeat domain 66	-6.05623
Susd3	Sushi domain containing 3	-6.02128
H4c16	H4 histone 16	-5.96061
Rbm3	RNA binding motif (RNP1, RRM) protein 3	-5.95875
Nudt14	Nudix (nucleoside diphosphate linked moiety X)-type motif 14	-5.9505
Tex11	Testis expressed gene 11	-5.90534
Cdc26	Cell division cycle 26	-5.8516
Commd9	COMM domain containing 9	-5.80795
Zfp933	Zinc finger protein 933	-5.80759
Akap6	A kinase (PRKA) anchor protein 6	-5.803
Hmgcll1	3-hydroxymethyl-3-methylglutaryl-Coenzyme A lyase-like 1	-5.76544
Pcdh15	Protocadherin 15	-5.76196
3110009E18Rik	RIKEN cdna 3110009E18 gene	-5.76184
Mrps10	Mitochondrial ribosomal protein S10	-5.73062
Kbtbd3	Kelch repeat and BTB (POZ) domain containing 3	-5.71669
Nopchap1	NOP protein chaperone 1	-5.69825
Sycp1	Synaptonemal complex protein 1	-5.68393
Timm13	Translocase of inner mitochondrial membrane 13	-5.65721
Mrpl11	Mitochondrial ribosomal protein L11	-5.60646
Mrpl22	Mitochondrial ribosomal protein L22	-5.57175
Senp8	SUMO peptidase family member, NEDD8 specific	-5.5207
Spopl	Speckle-type BTB/POZ protein-like	-5.50678
Cklf	Chemokine-like factor	-5.49295
Gm14023	Predicted gene 14023	-5.46049
Themis	Thymocyte selection associated	-5.44065
Mrps16	Mitochondrial ribosomal protein S16	-5.43658
Anapc10	Anaphase promoting complex subunit 10	-5.43443
Tmem251	Transmembrane protein 251	-5.43293
Grm2	Glutamate receptor, metabotropic 2	-5.4201
Pate14	Prostate and testis expressed 14	-5.41181
Commd6	COMM domain containing 6	-5.3836
Fbxo15	F-box protein 15	-5.36742
Ccdc34	Coiled-coil domain containing 34	-5.36133
Mob4	MOB family member 4, phocein	-5.34463
9430038I01Rik	RIKEN cdna 9430038I01 gene	-5.32632
Mrpl2	Mitochondrial ribosomal protein L2	-5.31699
Alg9	Asparagine-linked glycosylation 9 (alpha 1,2 mannosyltransferase)	-5.30683
Rps16	Ribosomal protein S16	-5.24034
H2bc18	H2B clustered histone 18	-5.23634
Bbs5	Bardet-Biedl syndrome 5 (human)	-5.22188
Dapp1	Dual adaptor for phosphotyrosine and 3-phosphoinositides 1	-5.21769
Lmod3	Leiomodin 3 (fetal)	-5.18434
Fam122a	Family with sequence similarity 122, member A	-5.14468
Mtrf1	Mitochondrial translational release factor 1	-5.1044
Ryk	Receptor-like tyrosine kinase	-5.08769
Pabpn1l	Poly(A)binding protein nuclear 1-like	-5.05717
AF067063	Cdna sequence AF067063	-5.05423
Dbi	Diazepam binding inhibitor	-5.05065
Ccdc58	Coiled-coil domain containing 58	-5.04845
Rpl36al	Ribosomal protein L36A-like	-4.9936
Orc6	Origin recognition complex, subunit 6	-4.98678
Cisd2	CDGSH iron sulfur domain 2	-4.98368
Sra1	Steroid receptor RNA activator 1	-4.98108
Mb	Myoglobin	-4.96478
2900057B20Rik	RIKEN cdna 2900057B20 gene	-4.96065
Slc44a3	Solute carrier family 44, member 3	-4.94394
Tex12	Testis expressed 12	-4.90166
H2-T10	Histocompatibility 2, T region locus 10	-4.88578
Sdhaf3	Succinate dehydrogenase complex assembly factor 3	-4.86999
Mrpl36	Mitochondrial ribosomal protein L36	-4.86116
Fam133b	Family with sequence similarity 133, member B	-4.86025
C8g	Complement component 8, gamma polypeptide	-4.855
Smim11	Small integral membrane protein 11	-4.83193
Atpsckmt	ATP synthase C subunit lysine N-methyltransferase	-4.82688
Tuba3b	Tubulin, alpha 3B	-4.81511
Rgn	Regucalcin	-4.81251
Lclat1	Lysocardiolipin acyltransferase 1	-4.80968
Gm5	Predicted gene 5	-4.80804
Lcp2	Lymphocyte cytosolic protein 2	-4.80122
Platr14	Pluripotency associated transcript 14	-4.79516
Mrps28	Mitochondrial ribosomal protein S28	-4.78228
Sptlc2	Serine palmitoyltransferase, long chain base subunit 2	-4.73955
2210417A02Rik	RIKEN cdna 2210417A02 gene	-4.72734
Cldn34b1	Claudin 34B1	-4.71834
Wwp1	WW domain containing E3 ubiquitin protein ligase 1	-4.71811
2810002D19Rik	RIKEN cdna 2810002D19 gene	-4.71726
2700062C07Rik	RIKEN cdna 2700062C07 gene	-4.69954
Or5b109	Olfactory receptor family 5 subfamily B member 109	-4.67385
Ece2	Endothelin converting enzyme 2	-4.67116
Abraxas1	BRCA1 A complex subunit	-4.66588
Ago2	Argonaute RISC catalytic subunit 2	-4.65642
Eef1akmt2	EEF1A lysine methyltransferase 2	-4.65106
Pierce2	Piercer of microtubule wall 2	-4.63407
Map4k5	Mitogen-activated protein kinase kinase kinase kinase 5	-4.63317
Hp	Haptoglobin	-4.62585
Fmc1	Formation of mitochondrial complex V assembly factor 1	-4.62368
Fgf8	Fibroblast growth factor 8	-4.60117
C330013E15Rik	RIKEN cdna C330013E15 gene	-4.54831
Ccdc47	Coiled-coil domain containing 47	-4.54727
Desi1	Desumoylating isopeptidase 1	-4.52538
Cldn34b2	Claudin 34B2	-4.52331
Vwc2	Von Willebrand factor C domain containing 2	-4.51977
Thap7	THAP domain containing 7	-4.50267
Gm7550	Predicted gene 7550	-4.49986
Rpp21	Ribonuclease P 21 subunit	-4.49431
Aig1	Androgen-induced 1	-4.49089
Gm6300	Solute carrier family 7 (cationic amino acid transporter, y+ system), member pseudogene	-4.47715
Taf1d	TATA-box binding protein associated factor, RNA polymerase I, D	-4.47681
4930519G04Rik	RIKEN cdna 4930519G04 gene	-4.47336
Cfap20dc	CFAP20 domain containing	-4.47064
4930452G13Rik	RIKEN cdna 4930452G13 gene	-4.46249
Tmem107	Transmembrane protein 107	-4.45153
Sptssb	Serine palmitoyltransferase, small subunit B	-4.40887
Commd8	COMM domain containing 8	-4.38328
Pygo1	Pygopus 1	-4.37278
Ndufaf2	NADH:ubiquinone oxidoreductase complex assembly factor 2	-4.35943
Trim15	Tripartite motif-containing 15	-4.34685
Mrpl54	Mitochondrial ribosomal protein L54	-4.33253
St3gal6	ST3 beta-galactoside alpha-2,3-sialyltransferase 6	-4.30986
Bcl2l10	Bcl2-like 10	-4.30893
Tor1a	Torsin family 1, member A (torsin A)	-4.30612
Fxn	Frataxin	-4.29646
Slc35b3	Solute carrier family 35, member B3	-4.28947
Kbtbd12	Kelch repeat and BTB (POZ) domain containing 12	-4.28671
Ints14	Integrator complex subunit 14	-4.27123
1110019D14Rik	RIKEN cdna 1110019D14 gene	-4.25648
H2ac7	H2A clustered histone 7	-4.25129
Polr1has	RNA polymerase I subunit H, antisense	-4.24805
Mrps7	Mitchondrial ribosomal protein S7	-4.23916
Plekhh3	Pleckstrin homology domain containing, family H (with myth4 domain) member 3	-4.21984
Fbxl22	F-box and leucine-rich repeat protein 22	-4.21675
Mthfs	5, 10-methenyltetrahydrofolate synthetase	-4.20825
Mkks	Mckusick-Kaufman syndrome	-4.20155
Rpa3	Replication protein A3	-4.20152
Atl2	Atlastin gtpase 2	-4.19532
Tnip3	TNFAIP3 interacting protein 3	-4.19212
Mymx	Myomixer, myoblast fusion factor	-4.18936
Mrps12	Mitochondrial ribosomal protein S12	-4.18475
Mrpl33	Mitochondrial ribosomal protein L33	-4.18043
Rpp25l	Ribonuclease P/MRP 25 subunit-like	-4.17516
Trappc5	Trafficking protein particle complex 5	-4.17157
Nanos2	Nanos C2HC-type zinc finger 2	-4.17001
Ufm1	Ubiquitin-fold modifier 1	-4.15607
Ap4e1	Adaptor-related protein complex AP-4, epsilon 1	-4.1504
Dynlt1c	Dynein light chain Tctex-type 1C	-4.15017
Daw1	Dynein assembly factor with WDR repeat domains 1	-4.14626
Gm19299	Predicted gene, 19299	-4.146
Dnajb4	Dnaj heat shock protein family (Hsp40) member B4	-4.13776
Exosc7	Exosome component 7	-4.13633
Mbd3l2	Methyl-cpg binding domain protein 3-like 2	-4.13472
Idnk	Idnk gluconokinase homolog (E. Coli)	-4.13074
Inpp5b	Inositol polyphosphate-5-phosphatase B	-4.12725
Gadd45gip1	Growth arrest and DNA-damage-inducible, gamma interacting protein 1	-4.11554
U2af1	U2 small nuclear ribonucleoprotein auxiliary factor (U2AF) 1	-4.11012
Mthfsl	5, 10-methenyltetrahydrofolate synthetase-like	-4.10753
Mrpl17	Mitochondrial ribosomal protein L17	-4.10019
Ptges3l	Prostaglandin E synthase 3 like	-4.08742
Lin7c	Lin-7 homolog C, crumbs cell polarity complex component	-4.08512
Dynlt1b	Dynein light chain Tctex-type 1B	-4.08396
Ube2cbp	Ubiquitin-conjugating enzyme E2C binding protein	-4.07494
Snrpc	U1 small nuclear ribonucleoprotein C	-4.07156
Commd1	COMM domain containing 1	-4.06944
Mrpl1	Mitochondrial ribosomal protein L1	-4.06775
Platr9	Pluripotency associated transcript 9	-4.05862
Crabp2	Cellular retinoic acid binding protein II	-4.05544
Tomm7	Translocase of outer mitochondrial membrane 7	-4.05393
Siah2	Siah E3 ubiquitin protein ligase 2	-4.04764
Npffr2	Neuropeptide FF receptor 2	-4.0307
Tmem216	Transmembrane protein 216	-4.0252
Fut10	Fucosyltransferase 10	-4.02249
2510003B16Rik	RIKEN cdna 2510003B16 gene	-4.0199
1300002E11Rik	RIKEN cdna 1300002E11 gene	-4.00605
Kin	Kin17 DNA and RNA binding protein	-4.00352
Lef1	Lymphoid enhancer binding factor 1	-4.00164
Napg	N-ethylmaleimide sensitive fusion protein attachment protein gamma	-3.99319
Tagap1	T cell activation gtpase activating protein 1	-3.9884
Erg28	Ergosterol biosynthesis 28	-3.98257
Rpf2	Ribosome production factor 2 homolog	-3.97501
Prelid3b	PRELI domain containing 3B	-3.96632
Ltc4s	Leukotriene C4 synthase	-3.96522
Or4k50-ps1	Olfactory receptor family 4 subfamily K member 50, pseudogene 1	-3.94783
Magohb	Mago homolog B, exon junction complex core component	-3.94761
Noct	Nocturnin	-3.92845
Slc26a6	Solute carrier family 26, member 6	-3.92328
Slco1a5	Solute carrier organic anion transporter family, member 1a5	-3.92113
Zfp959	Zinc finger protein 959	-3.91714
4930480M12Rik	RIKEN cdna 4930480M12 gene	-3.8708
Acsl3	Acyl-coa synthetase long-chain family member 3	-3.86693
Tgds	TDP-glucose 4,6-dehydratase	-3.86691
Rpl35a	Ribosomal protein L35A	-3.85802
Exosc4	Exosome component 4	-3.85283
Batf3	Basic leucine zipper transcription factor, ATF-like 3	-3.83692
Uba3	Ubiquitin-like modifier activating enzyme 3	-3.83142
BB557941	Expressed sequence BB557941	-3.80551
2610306M01Rik	RIKEN cdna 2610306M01 gene	-3.80506
Ccdc90b	Coiled-coil domain containing 90B	-3.80456
Saysd1	SAYSVFN motif domain containing 1	-3.78917
Psmc3ip	Proteasome (prosome, macropain) 26S subunit, atpase 3, interacting protein	-3.78531
Sem1	SEM1, 26S proteasome complex subunit	-3.78268
Rpl30	Ribosomal protein L30	-3.78247
Ndufb2	NADH:ubiquinone oxidoreductase subunit B2	-3.77545
Iqcf1	IQ motif containing F1	-3.76691
Hint3	Histidine triad nucleotide binding protein 3	-3.75341
Med29	Mediator complex subunit 29	-3.74257
1810010H24Rik	RIKEN cdna 1810010H24 gene	-3.73728
Prkrip1	Prkr interacting protein 1 (IL11 inducible)	-3.73625
Nhej1	Non-homologous end joining factor 1	-3.72903
Rcl1	RNA terminal phosphate cyclase-like 1	-3.72743
Srp19	Signal recognition particle 19	-3.72663
Uqcrb	Ubiquinol-cytochrome c reductase binding protein	-3.72146
Zfp938	Zinc finger protein 938	-3.71494
Micos10	Mitochondrial contact site and cristae organizing system subunit 10	-3.71152
Gm6578	Mitochondrial ribosomal protein L32 pseudogene	-3.70589
Dcpp3	Demilune cell and parotid protein 3	-3.68949
Atraid	All-trans retinoic acid induced differentiation factor	-3.68678
Prm2	Protamine 2	-3.6843
Btg4	BTG anti-proliferation factor 4	-3.6805
Rchy1	Ring finger and CHY zinc finger domain containing 1	-3.67942
1700086O06Rik	RIKEN cdna 1700086O06 gene	-3.657
Gabrr3	Gamma-aminobutyric acid (GABA) receptor, rho 3	-3.65649
Tmem35b	Transmembrane protein 35B	-3.64172
Gm19583	Predicted gene, 19583	-3.64074
Hmgb2	High mobility group box 2	-3.6364
Cnst	Consortin, connexin sorting protein	-3.63244
Tagap	T cell activation Rho gtpase activating protein	-3.62377
Utp3	UTP3 small subunit processome component	-3.61724
Ppp1r11	Protein phosphatase 1, regulatory inhibitor subunit 11	-3.61521
A730082K24Rik	RIKEN cdna A730082K24 gene	-3.61105
Cfdp1	Craniofacial development protein 1	-3.61045
Tmem14a	Transmembrane protein 14A	-3.60423
Stx18	Syntaxin 18	-3.60265
Bbip1	Bbsome interacting protein 1	-3.59649
Tmsb15b2	Thymosin beta 15b2	-3.59534
Wdr20	WD repeat domain 20	-3.59462
Lrrc57	Leucine rich repeat containing 57	-3.59156
Fdx1	Ferredoxin 1	-3.57536
Tamm41	TAM41 mitochondrial translocator assembly and maintenance homolog	-3.56628
Sepsecs	Sep (O-phosphoserine) trna:Sec (selenocysteine) trna synthase	-3.56581
Speer4b	Spermatogenesis associated glutamate (E)-rich protein 4B	-3.5583
Tcl1b1	T cell leukemia/lymphoma 1B, 1	-3.55586
Aebp2	AE binding protein 2	-3.55276
Cmc2	COX assembly mitochondrial protein 2	-3.55212
Dynlt1a	Dynein light chain Tctex-type 1A	-3.54368
Rin3	Ras and Rab interactor 3	-3.53851
Ccdc82	Coiled-coil domain containing 82	-3.53373
Zfp865	Zinc finger protein 865	-3.53238
Setd6	SET domain containing 6	-3.53177
Micos13	Mitochondrial contact site and cristae organizing system subunit 13	-3.51669
Cenps	Centromere protein S	-3.51211
Rps19bp1	Ribosomal protein S19 binding protein 1	-3.511
Aimp1	Aminoacyl trna synthetase complex-interacting multifunctional protein 1	-3.50859
Clk1	CDC-like kinase 1	-3.5056
Msra	Methionine sulfoxide reductase A	-3.49608
Or6d14	Olfactory receptor family 6 subfamily D member 14	-3.49148
Ube2u	Ubiquitin-conjugating enzyme E2U (putative)	-3.48948
Mtf1	Metal response element binding transcription factor 1	-3.48331
Fra10ac1	FRA10AC1 homolog (human)	-3.47658
Epb41l3	Erythrocyte membrane protein band 4.1 like 3	-3.47547
Lztfl1	Leucine zipper transcription factor-like 1	-3.46924
Myef2	Myelin basic protein expression factor 2, repressor	-3.46148
R3hcc1l	R3H domain and coiled-coil containing 1 like	-3.45305
Or5p81	Olfactory receptor family 5 subfamily P member 81	-3.44174
Gm14440	Predicted gene 14440	-3.43926
Gm10745	Predicted gene 10745	-3.4268
4921529L05Rik	RIKEN cdna 4921529L05 gene	-3.4238
Tmem138	Transmembrane protein 138	-3.41977
Cks1b	CDC28 protein kinase 1b	-3.41399
Triap1	TP53 regulated inhibitor of apoptosis 1	-3.41295
Mrpl40	Mitochondrial ribosomal protein L40	-3.41272
Tbp	TATA box binding protein	-3.41059
Manf	Mesencephalic astrocyte-derived neurotrophic factor	-3.41049
Fate1	Fetal and adult testis expressed 1	-3.40938
Trim59	Tripartite motif-containing 59	-3.40494
Ankrd49	Ankyrin repeat domain 49	-3.40336
Cenph	Centromere protein H	-3.40296
BC031181	Cdna sequence BC031181	-3.39992
Adhfe1	Alcohol dehydrogenase, iron containing, 1	-3.38769
S100a11	S100 calcium binding protein A11	-3.38196
Mrps17	Mitochondrial ribosomal protein S17	-3.37976
Tcl1b5	T cell leukemia/lymphoma 1B, 5	-3.37531
Mrpl23	Mitochondrial ribosomal protein L23	-3.37442
Cnot3	CCR4-NOT transcription complex, subunit 3	-3.37026
Hmgn1	High mobility group nucleosomal binding domain 1	-3.36849
Btf3	Basic transcription factor 3	-3.35557
Cyp2b13	Cytochrome P450, family 2, subfamily b, polypeptide 13	-3.34977
Dbf4	DBF4 zinc finger	-3.34907
Fam210a	Family with sequence similarity 210, member A	-3.34656
1810009A15Rik	RIKEN cdna 1810009A15 gene	-3.34227
Bet1	Bet1 golgi vesicular membrane trafficking protein	-3.34119
2310033P09Rik	RIKEN cdna 2310033P09 gene	-3.33512
Gm5434	Ubiquitin-conjugating enzyme E2F (putative) pseudogene	-3.32903
Tmem60	Transmembrane protein 60	-3.3266
Tcl1b3	T cell leukemia/lymphoma 1B, 3	-3.31291
Setd4	SET domain containing 4	-3.31117
Ndufaf8	NADH:ubiquinone oxidoreductase complex assembly factor 8	-3.31071
Dhx57	DEAH (Asp-Glu-Ala-Asp/His) box polypeptide 57	-3.30894
Mrnip	MRN complex interacting protein	-3.30431
Fcho2	FCH domain only 2	-3.29749
Plpp5	Phospholipid phosphatase 5	-3.29443
Nat8f1	N-acetyltransferase 8 (GCN5-related) family member 1	-3.29112
1700061F12Rik	RIKEN cdna 1700061F12 gene	-3.28962
Krcc1	Lysine-rich coiled-coil 1	-3.27513
Esr2	Estrogen receptor 2 (beta)	-3.2707
Pthlh	Parathyroid hormone-like peptide	-3.2707
Ndufaf3	NADH:ubiquinone oxidoreductase complex assembly factor 3	-3.26321
B4galt4	UDP-Gal:betaglcnac beta 1,4-galactosyltransferase, polypeptide 4	-3.26253
Ctxnd2	Cortexin domain containing 2	-3.26223
Selenok	Selenoprotein K	-3.26054
Zfp982	Zinc finger protein 982	-3.25914
Utp11	UTP11 small subunit processome component	-3.25516
Nsrp1	Nuclear speckle regulatory protein 1	-3.25325
Eed	Embryonic ectoderm development	-3.24759
4930451I11Rik	RIKEN cdna 4930451I11 gene	-3.24208
Tmem179b	Transmembrane protein 179B	-3.23055
Car10	Carbonic anhydrase 10	-3.23001
Gckr	Glucokinase regulatory protein	-3.22735
Tmem126b	Transmembrane protein 126B	-3.22435
Efcab7	EF-hand calcium binding domain 7	-3.22129
Emc8	ER membrane protein complex subunit 8	-3.21509
Pigu	Phosphatidylinositol glycan anchor biosynthesis, class U	-3.21447
Ss18l2	SS18, nbaf chromatin remodeling complex subunit like 2	-3.21327
Rp9	Retinitis pigmentosa 9 (human)	-3.2128
Timm17a	Translocase of inner mitochondrial membrane 17a	-3.2118
Gosr1	Golgi SNAP receptor complex member 1	-3.21046
Zdhhc20	Zinc finger, DHHC domain containing 20	-3.20797
8430426J06Rik	RIKEN cdna 8430426J06 gene	-3.20139
Znrf2	Zinc and ring finger 2	-3.19532
Mrpl57	Mitochondrial ribosomal protein L57	-3.19463
Ube2b	Ubiquitin-conjugating enzyme E2B	-3.19306
C8b	Complement component 8, beta polypeptide	-3.18698
Smn1	Survival motor neuron 1	-3.18396
Nsmce3	NSE3 homolog, SMC5-SMC6 complex component	-3.16797
Ptgr1	Prostaglandin reductase 1	-3.16494
Timm10b	Translocase of inner mitochondrial membrane 10B	-3.15612
Gemin7	Gem nuclear organelle associated protein 7	-3.15351
1810044D09Rik	RIKEN cdna 1810044D09 gene	-3.14823
Zfp69	Zinc finger protein 69	-3.14731
Chac2	Chac, cation transport regulator 2	-3.14626
Chchd1	Coiled-coil-helix-coiled-coil-helix domain containing 1	-3.14616
Coa3	Cytochrome C oxidase assembly factor 3	-3.14515
Eapp	E2F-associated phosphoprotein	-3.14509
Faim	Fas apoptotic inhibitory molecule	-3.14432
Eif4e2	Eukaryotic translation initiation factor 4E member 2	-3.14308
Smim8	Small integral membrane protein 8	-3.13342
Armc12	Armadillo repeat containing 12	-3.13208
H4c1	H4 clustered histone 1	-3.12932
A430005L14Rik	RIKEN cdna A430005L14 gene	-3.12371
1700066M21Rik	RIKEN cdna 1700066M21 gene	-3.12232
Snapc5	Small nuclear RNA activating complex, polypeptide 5	-3.1204
C87436	Expressed sequence C87436	-3.11172
Net1	Neuroepithelial cell transforming gene 1	-3.11029
Ccdc59	Coiled-coil domain containing 59	-3.10971
Hint1	Histidine triad nucleotide binding protein 1	-3.09316
Pnrc1	Proline-rich nuclear receptor coactivator 1	-3.08994
Mon1a	MON1 homolog A, secretory traffciking associated	-3.08669
Emb	Embigin	-3.08615
Eras	ES cell-expressed Ras	-3.08534
Dppa1	Developmental pluripotency associated 1	-3.08425
H3c2	H3 clustered histone 2	-3.06414
Nudc	Nudc nuclear distribution protein	-3.05641
Zfp433	Zinc finger protein 433	-3.05419
Mindy4	MINDY lysine 48 deubiquitinase 4	-3.05328
Cycs	Cytochrome c, somatic	-3.05095
Cyp4a14	Cytochrome P450, family 4, subfamily a, polypeptide 14	-3.04966
Gm15127	Predicted gene 15127	-3.04856
Polr1h	RNA polymerase I subunit H	-3.04109
Rpl14	Ribosomal protein L14	-3.04099
Rbm8a	RNA binding motif protein 8a	-3.04042
Ruvbl1	Ruvb-like protein 1	-3.03673
Gtf2h5	General transcription factor IIH, polypeptide 5	-3.02312
Fndc3a	Fibronectin type III domain containing 3A	-3.02256
Fam241b	Family with sequence similarity 241, member B	-3.02025
Fam47e	Family with sequence similarity 47, member E	-3.0199
Rpf1	Ribosome production factor 1 homolog	-3.01722
Cd96	CD96 antigen	-3.00716
1110059G10Rik	RIKEN cdna 1110059G10 gene	-3.00711
Uso1	USO1 vesicle docking factor	-3.00407
Nat9	N-acetyltransferase 9 (GCN5-related, putative)	-3.0037
Uqcc2	Ubiquinol-cytochrome c reductase complex assembly factor 2	-3.00024
Trappc2l	Trafficking protein particle complex 2L	-2.99943
Tex36	Testis expressed 36	-2.99887
Rap1a	RAS-related protein 1a	-2.99175
Psmb3	Proteasome (prosome, macropain) subunit, beta type 3	-2.99161
Klhl9	Kelch-like 9	-2.98423
Abhd17b	Abhydrolase domain containing 17B	-2.97762
Chmp1b	Charged multivesicular body protein 1B	-2.97739
H2bc1	H2B clustered histone 1	-2.97362
Supt4b	SPT4B, DSIF elongation factor subunit	-2.9696
Iqck	IQ motif containing K	-2.96604
Casp8	Caspase 8	-2.96085
Omt2a	Oocyte maturation, alpha	-2.95978
Cage1	Cancer antigen 1	-2.95937
3110045C21Rik	RIKEN cdna 3110045C21 gene	-2.95927
Mrpl18	Mitochondrial ribosomal protein L18	-2.95693
Cfap36	Cilia and flagella associated protein 36	-2.95636
Sap30bp	SAP30 binding protein	-2.95191
Gtf2a2	General transcription factor II A, 2	-2.95024
Snhg18	Small nucleolar RNA host gene 18	-2.95019
Ccdc62	Coiled-coil domain containing 62	-2.94891
Llph	LLP homolog, long-term synaptic facilitation (Aplysia)	-2.94739
Dazl	Deleted in azoospermia-like	-2.94433
Mei4	Meiotic double-stranded break formation protein 4	-2.94376
Tmem114	Transmembrane protein 114	-2.94062
Czib	CXXC motif containing zinc binding protein	-2.93439
AU023762	Expressed sequence AU023762	-2.92919
Nr1d1	Nuclear receptor subfamily 1, group D, member 1	-2.92718
1190005I06Rik	RIKEN cdna 1190005I06 gene	-2.92628
Suv39h1	Suppressor of variegation 3-9 1	-2.92091
Nt5dc1	5'-nucleotidase domain containing 1	-2.91632
Pmm1	Phosphomannomutase 1	-2.90909
Gm14322	Predicted gene 14322	-2.90694
Gpm6a	Glycoprotein m6a	-2.90541
Mrpl12	Mitochondrial ribosomal protein L12	-2.90521
Gnb5	Guanine nucleotide binding protein (G protein), beta 5	-2.9042
Vamp8	Vesicle-associated membrane protein 8	-2.9011
Usp4	Ubiquitin specific peptidase 4 (proto-oncogene)	-2.89887
Rgs17	Regulator of G-protein signaling 17	-2.89811
Eny2	ENY2 transcription and export complex 2 subunit	-2.89469
Ttll10	Tubulin tyrosine ligase-like family, member 10	-2.89451
Fgf10	Fibroblast growth factor 10	-2.89323
Pvt1	Pvt1 oncogene	-2.8919
Rpl37	Ribosomal protein L37	-2.89052
H3c7	H3 clustered histone 7	-2.8904
Ppil3	Peptidylprolyl isomerase (cyclophilin)-like 3	-2.88986
Calm2	Calmodulin 2	-2.88646
Nudt1	Nudix (nucleoside diphosphate linked moiety X)-type motif 1	-2.88642
Crip2	Cysteine rich protein 2	-2.8843
1700084F23Rik	RIKEN cdna 1700084F23 gene	-2.87876
2810408I11Rik	RIKEN cdna 2810408I11 gene	-2.87633
Taf1b	TATA-box binding protein associated factor, RNA polymerase I, B	-2.8746
Zfp958	Zinc finger protein 958	-2.87028
Rhbdf1	Rhomboid 5 homolog 1	-2.86775
Prr23a1	Proline rich 23A, member 1	-2.86424
Sarnp	SAP domain containing ribonucleoprotein	-2.85882
1810037I17Rik	RIKEN cdna 1810037I17 gene	-2.85187
Nudt2	Nudix (nucleoside diphosphate linked moiety X)-type motif 2	-2.84919
Dpm3	Dolichyl-phosphate mannosyltransferase polypeptide 3	-2.84749
Ube2n	Ubiquitin-conjugating enzyme E2N	-2.84745
Lbp	Lipopolysaccharide binding protein	-2.84563
Plpp1	Phospholipid phosphatase 1	-2.8384
Srp14	Signal recognition particle 14	-2.83679
Chmp2a	Charged multivesicular body protein 2A	-2.83553
Cd200	CD200 molecule	-2.83528
Zcchc10	Zinc finger, CCHC domain containing 10	-2.83098
Rpl14-ps1	Ribosomal protein L14, pseudogene 1	-2.82833
Suclg1	Succinate-coa ligase, GDP-forming, alpha subunit	-2.8258
2610203C22Rik	RIKEN cdna 2610203C22 gene	-2.82091
E030030I06Rik	RIKEN cdna E030030I06 gene	-2.81655
2310039H08Rik	RIKEN cdna 2310039H08 gene	-2.80924
Grpel1	Grpe-like 1, mitochondrial	-2.80595
Tmem267	Transmembrane protein 267	-2.80412
Znhit2	Zinc finger, HIT domain containing 2	-2.80375
Nmral1	Nmra-like family domain containing 1	-2.79826
Rxylt1	Ribitol xylosyltransferase 1	-2.79826
Rps27l	Ribosomal protein S27-like	-2.78897
Siva1	SIVA1, apoptosis-inducing factor	-2.78053
Plat	Plasminogen activator, tissue	-2.7791
Pphln1-ps1	Periphilin 1, pseudogene 1	-2.77893
Nubp2	Nucleotide binding protein 2	-2.77826
Gtsf1	Gametocyte specific factor 1	-2.77085
Ppid	Peptidylprolyl isomerase D (cyclophilin D)	-2.76663
Cox19	Cytochrome c oxidase assembly protein 19	-2.76514
Trmt112	Trna methyltransferase 11-2	-2.76485
Gm2560	Predicted gene 2560	-2.76468
Efcab6	EF-hand calcium binding domain 6	-2.76274
Elof1	ELF1 homolog, elongation factor 1	-2.76062
Snrpb2	U2 small nuclear ribonucleoprotein B	-2.75891
Zfp830	Zinc finger protein 830	-2.75811
Bach2	BTB and CNC homology, basic leucine zipper transcription factor 2	-2.75595
Gm14139	Predicted gene 14139	-2.75452
Omt2b	Oocyte maturation, beta	-2.75417
6720468P15Rik	RIKEN cdna 6720468P15 gene	-2.75221
Cyb561d2	Cytochrome b-561 domain containing 2	-2.74343
Mpc1	Mitochondrial pyruvate carrier 1	-2.73968
Timm10	Translocase of inner mitochondrial membrane 10	-2.73549
Rpl37rt	Ribosomal protein L37, retrotransposed	-2.73475
Nol12	Nucleolar protein 12	-2.72761
Gtf3c6	General transcription factor IIIC, polypeptide 6, alpha	-2.72729
Znrd2	Zinc ribbon domain containing 2	-2.72125
Med10	Mediator complex subunit 10	-2.72027
Rps10	Ribosomal protein S10	-2.71635
Ireb2	Iron responsive element binding protein 2	-2.71409
Rpl24	Ribosomal protein L24	-2.706
Tmem68	Transmembrane protein 68	-2.69703
Mrps14	Mitochondrial ribosomal protein S14	-2.69331
Fabp7	Fatty acid binding protein 7, brain	-2.68952
Serpinb1c	Serine (or cysteine) peptidase inhibitor, clade B, member 1c	-2.68921
Cfap58	Cilia and flagella associated protein 58	-2.6866
Mphosph6	M phase phosphoprotein 6	-2.68273
Iqgap2	IQ motif containing gtpase activating protein 2	-2.68176
Ndufab1	NADH:ubiquinone oxidoreductase subunit AB1	-2.67725
Polr2h	Polymerase (RNA) II (DNA directed) polypeptide H	-2.67513
Top1	Topoisomerase (DNA) I	-2.67293
Plac1	Placental specific protein 1	-2.67159
Mrpl58	Mitochondrial ribosomal protein L58	-2.6673
Ccdc3	Coiled-coil domain containing 3	-2.66582
Gm4566	Ubiquitin specific peptidase 16 pseudogene	-2.66577
Snrpd1	Small nuclear ribonucleoprotein D1	-2.66532
Dpcd	Deleted in primary ciliary dyskinesia	-2.66056
Rpp38	Ribonuclease P/MRP 38 subunit	-2.66032
Ppie	Peptidylprolyl isomerase E (cyclophilin E)	-2.65872
Hnrnpa2b1	Heterogeneous nuclear ribonucleoprotein A2/B1	-2.65829
Gm10069	Predicted gene 10069	-2.65294
Aadat	Aminoadipate aminotransferase	-2.65246
Myl12b	Myosin, light chain 12B, regulatory	-2.6504
Acyp1	Acylphosphatase 1, erythrocyte (common) type	-2.64829
Pacrg	PARK2 co-regulated	-2.64348
Gm815	Predicted gene 815	-2.6427
Hnf4aos	Hepatic nuclear factor 4 alpha, opposite strand	-2.64207
Mrpl21	Mitochondrial ribosomal protein L21	-2.63858
Psmc6	Proteasome (prosome, macropain) 26S subunit, atpase, 6	-2.63819
Rpl34	Ribosomal protein L34	-2.6356
Lpcat2	Lysophosphatidylcholine acyltransferase 2	-2.63306
Pin1rt1	Peptidyl-prolyl cis/trans isomerase, NIMA-interacting 1, retrogene 1	-2.6329
Dpm1	Dolichol-phosphate (beta-D) mannosyltransferase 1	-2.63047
Pde6d	Phosphodiesterase 6D, cgmp-specific, rod, delta	-2.62724
Acadm	Acyl-Coenzyme A dehydrogenase, medium chain	-2.62475
Zfp414	Zinc finger protein 414	-2.62217
Fam149b	Family with sequence similarity 149, member B	-2.61972
Trappc4	Trafficking protein particle complex 4	-2.61683
Jagn1	Jagunal homolog 1	-2.61639
Ppih	Peptidyl prolyl isomerase H	-2.61609
Ugt2b38	UDP glucuronosyltransferase 2 family, polypeptide B38	-2.61393
Dusp19	Dual specificity phosphatase 19	-2.61241
Timm8b	Translocase of inner mitochondrial membrane 8B	-2.60978
Prpsap2	Phosphoribosyl pyrophosphate synthetase-associated protein 2	-2.60899
Dph6	Diphthamine biosynthesis 6	-2.607
Ten1	TEN1 telomerase capping complex subunit	-2.60449
Atp6ap1l	Atpase, H+ transporting, lysosomal accessory protein 1-like	-2.60434
Sbds	SBDS ribosome maturation factor	-2.60422
Ice1	Interactor of little elongation complex ELL subunit 1	-2.60294
Slc4a8	Solute carrier family 4 (anion exchanger), member 8	-2.60129
Polr1d	Polymerase (RNA) I polypeptide D	-2.60034
Cox7a2l	Cytochrome c oxidase subunit 7A2 like	-2.59922
Kpna3	Karyopherin (importin) alpha 3	-2.59631
Mtln	Mitoregulin	-2.59575
Fcf1	FCF1 rrna processing protein	-2.59037
Polr2k	Polymerase (RNA) II (DNA directed) polypeptide K	-2.5887
Atp5e	ATP synthase, H+ transporting, mitochondrial F1 complex, epsilon subunit	-2.58395
Dand5	DAN domain family member 5, BMP antagonist	-2.58211
Mrpl51	Mitochondrial ribosomal protein L51	-2.57707
Ptpn2	Protein tyrosine phosphatase, non-receptor type 2	-2.57466
Haspin	Histone H3 associated protein kinase	-2.57335
Rps6ka5	Ribosomal protein S6 kinase, polypeptide 5	-2.56486
Smim19	Small integral membrane protein 19	-2.56426
Dpy30	Dpy-30, histone methyltransferase complex regulatory subunit	-2.55696
Mzt1	Mitotic spindle organizing protein 1	-2.55599
Msantd3	Myb/SANT-like DNA-binding domain containing 3	-2.55576
Lhfpl5	Lipoma HMGIC fusion partner-like 5	-2.55561
Gm12018	Predicted gene 12018	-2.55144
Pinx1	PIN2/TERF1 interacting, telomerase inhibitor 1	-2.55031
Glmn	Glomulin, FKBP associated protein	-2.54737
Zfp825	Zinc finger protein 825	-2.54591
7420701I03Rik	RIKEN cdna 7420701I03 gene	-2.54578
Dguok	Deoxyguanosine kinase	-2.54444
Supt4a	SPT4A, DSIF elongation factor subunit	-2.54199
Nt5m	5',3'-nucleotidase, mitochondrial	-2.54127
B2m	Beta-2 microglobulin	-2.54057
Ercc3	Excision repair cross-complementing rodent repair deficiency, complementation group 3	-2.5405
Tmem258	Transmembrane protein 258	-2.53729
Dnajc5g	Dnaj heat shock protein family (Hsp40) member C5 gamma	-2.5346
Sec11c	SEC11 homolog C, signal peptidase complex subunit	-2.53355
Tmem33	Transmembrane protein 33	-2.52992
Thap1	THAP domain containing, apoptosis associated protein 1	-2.52766
Banf1	BAF nuclear assembly factor 1	-2.52582
Igsf23	Immunoglobulin superfamily, member 23	-2.5115
Zar1l	Zygote arrest 1-like	-2.50999
Npm1	Nucleophosmin 1	-2.50585
Psmb1	Proteasome (prosome, macropain) subunit, beta type 1	-2.50378
Dynll2	Dynein light chain LC8-type 2	-2.50302
Nudt7	Nudix (nucleoside diphosphate linked moiety X)-type motif 7	-2.50266
Nsmce2	NSE2/MMS21 homolog, SMC5-SMC6 complex SUMO ligase	-2.50215
Slain1	SLAIN motif family, member 1	-2.4959
Dtwd1	DTW domain containing 1	-2.49251
Cltrn	Collectrin, amino acid transport regulator	-2.49189
Tex26	Testis expressed 26	-2.49139
Or8b9	Olfactory receptor family 8 subfamily B member 9	-2.48916
Yae1d1	Yae1 domain containing 1	-2.48868
Pfdn6	Prefoldin subunit 6	-2.48518
D8Ertd738e	DNA segment, Chr 8, ERATO Doi 738, expressed	-2.4822
Lyrm1	LYR motif containing 1	-2.481
Slc35a1	Solute carrier family 35 (CMP-sialic acid transporter), member 1	-2.47814
H4c8	H4 clustered histone 8	-2.47445
Tmem74	Transmembrane protein 74	-2.47267
Szrd1	SUZ RNA binding domain containing 1	-2.47246
Erh	ERH mrna splicing and mitosis factor	-2.46976
Ss18	SS18, nbaf chromatin remodeling complex subunit	-2.46654
Emc6	ER membrane protein complex subunit 6	-2.46567
Tdrkh	Tudor and KH domain containing protein	-2.46507
Polr2i	Polymerase (RNA) II (DNA directed) polypeptide I	-2.4647
Bnip1	BCL2/adenovirus E1B interacting protein 1	-2.46354
Eef1b2	Eukaryotic translation elongation factor 1 beta 2	-2.45837
Gosr2	Golgi SNAP receptor complex member 2	-2.4575
Suz12	SUZ12 polycomb repressive complex 2 subunit	-2.45724
Fbxw27	F-box and WD-40 domain protein 27	-2.45702
Psmd7	Proteasome (prosome, macropain) 26S subunit, non-atpase, 7	-2.4528
Dtymk	Deoxythymidylate kinase	-2.44365
Akip1	A kinase (PRKA) interacting protein 1	-2.43954
Cisd1	CDGSH iron sulfur domain 1	-2.43924
Mad2l1bp	MAD2L1 binding protein	-2.43892
Nsun3	NOL1/NOP2/Sun domain family member 3	-2.43736
Snrpf	Small nuclear ribonucleoprotein polypeptide F	-2.43728
Rbpms	RNA binding protein gene with multiple splicing	-2.4352
Gsdme	Gasdermin E	-2.43316
Sms	Spermine synthase	-2.43301
Noxo1	NADPH oxidase organizer 1	-2.42913
Pole4	Polymerase (DNA-directed), epsilon 4 (p12 subunit)	-2.42654
Tfb1m	Transcription factor B1, mitochondrial	-2.42046
Tmem199	Transmembrane protein 199	-2.41798
Dnajc15	Dnaj heat shock protein family (Hsp40) member C15	-2.4169
H2bc11	H2B clustered histone 11	-2.41675
Obox2	Oocyte specific homeobox 2	-2.41508
Cib1	Calcium and integrin binding 1 (calmyrin)	-2.41187
Spa17	Sperm autoantigenic protein 17	-2.4108
3110040N11Rik	RIKEN cdna 3110040N11 gene	-2.40941
Rrp15	Ribosomal RNA processing 15 homolog	-2.40913
Ndufs8	NADH:ubiquinone oxidoreductase core subunit S8	-2.40429
H2aj	H2J.A histone	-2.40392
Psma2	Proteasome subunit alpha 2	-2.40306
H2bc9	H2B clustered histone 9	-2.40134
Zfp971	Zinc finger protein 971	-2.40119
Hspb1	Heat shock protein 1	-2.40044
Mtf2	Metal response element binding transcription factor 2	-2.39989
Gm3604	Predicted gene 3604	-2.39589
8030462N17Rik	RIKEN cdna 8030462N17 gene	-2.39549
Mrpl32	Mitochondrial ribosomal protein L32	-2.39464
Gm13752	Predicted gene 13752	-2.3938
Snrpg	Small nuclear ribonucleoprotein polypeptide G	-2.39366
Thyn1	Thymocyte nuclear protein 1	-2.39093
Ndufa2	NADH:ubiquinone oxidoreductase subunit A2	-2.3902
Gm5083	Predicted gene 5083	-2.38844
Sub1	SUB1 homolog, transcriptional regulator	-2.38843
C86187	Expressed sequence C86187	-2.38543
Cwc27	CWC27 spliceosome-associated protein	-2.38498
Sdhaf2	Succinate dehydrogenase complex assembly factor 2	-2.38437
Yy2	Yy2 transcription factor	-2.38143
Cenpk	Centromere protein K	-2.37995
None	None	-2.37519
Sf3b5	Splicing factor 3b, subunit 5	-2.37091
Krt12	Keratin 12	-2.3695
Egfl6	EGF-like-domain, multiple 6	-2.36872
Sec62	SEC62 homolog (S. Cerevisiae)	-2.36721
Umodl1	Uromodulin-like 1	-2.36685
Ctnnal1	Catenin (cadherin associated protein), alpha-like 1	-2.36682
Ehf	Ets homologous factor	-2.36362
Cbr4	Carbonyl reductase 4	-2.36174
Usp1	Ubiquitin specific peptidase 1	-2.35528
Trmt11	Trna methyltransferase 11	-2.35347
Ssbp2	Single-stranded DNA binding protein 2	-2.34974
Rps8	Ribosomal protein S8	-2.34964
Lsm10	U7 snrnp-specific Sm-like protein LSM10	-2.34741
Ptpre	Protein tyrosine phosphatase, receptor type, E	-2.34663
Lin52	Lin-52 DREAM muvb core complex component	-2.33593
Snrpe	Small nuclear ribonucleoprotein E	-2.33504
Pde3b	Phosphodiesterase 3B, cgmp-inhibited	-2.33441
Tcea1	Transcription elongation factor A (SII) 1	-2.33189
Mknk1	MAP kinase-interacting serine/threonine kinase 1	-2.32961
BC005624	Cdna sequence BC005624	-2.32813
Cnih4	Cornichon family AMPA receptor auxiliary protein 4	-2.32727
Nthl1	Nth (endonuclease III)-like 1 (E.coli)	-2.32726
Wdr53	WD repeat domain 53	-2.32722
Krr1	KRR1, small subunit (SSU) processome component, homolog (yeast)	-2.32461
Fut11	Fucosyltransferase 11	-2.32445
AA545190	Est aa545190	-2.32178
Tmigd1	Transmembrane and immunoglobulin domain containing 1	-2.3202
Psmb6	Proteasome (prosome, macropain) subunit, beta type 6	-2.31903
Med27	Mediator complex subunit 27	-2.31874
2210406O10Rik	RIKEN cdna 2210406O10 gene	-2.31249
Cd160	CD160 antigen	-2.31003
Msmo1	Methylsterol monoxygenase 1	-2.30942
Mrpl35	Mitochondrial ribosomal protein L35	-2.30796
Gm14325	Predicted gene 14325	-2.30448
Bmi1	Bmi1 polycomb ring finger oncogene	-2.29983
Iqcb1	IQ calmodulin-binding motif containing 1	-2.29974
Ccdc121	Coiled-coil domain containing 121	-2.29625
Ndufb10	NADH:ubiquinone oxidoreductase subunit B10	-2.29615
Olfm1	Olfactomedin 1	-2.29453
Psma5	Proteasome subunit alpha 5	-2.29434
Prelp	Proline arginine-rich end leucine-rich repeat	-2.29421
Sumo2	Small ubiquitin-like modifier 2	-2.29208
Sfta2	Surfactant associated 2	-2.29016
Pcbd2	Pterin 4 alpha carbinolamine dehydratase/dimerization cofactor of hepatocyte nuclear factor 1 alpha (TCF1) 2	-2.29005
Tmem167	Transmembrane protein 167	-2.28816
Mdm4	Transformed mouse 3T3 cell double minute 4	-2.28632
Clybl	Citrate lyase beta like	-2.28381
Pard6a	Par-6 family cell polarity regulator alpha	-2.28219
Mrps25	Mitochondrial ribosomal protein S25	-2.27717
Zfp672	Zinc finger protein 672	-2.27658
Gm14326	Predicted gene 14326	-2.27614
Zfp560	Zinc finger protein 560	-2.27419
Obox5	Oocyte specific homeobox 5	-2.27209
Dennd6a	DENN/MADD domain containing 6A	-2.27045
Alkbh7	Alkb homolog 7	-2.26896
4930568E12Rik	RIKEN cdna 4930568E12 gene	-2.26591
Brix1	BRX1, biogenesis of ribosomes	-2.26274
Hexim2	Hexamethylene bis-acetamide inducible 2	-2.26177
Arl4a	ADP-ribosylation factor-like 4A	-2.25676
Mrpl14	Mitochondrial ribosomal protein L14	-2.25443
Rps6ka3	Ribosomal protein S6 kinase polypeptide 3	-2.25347
Rfesd	Rieske (Fe-S) domain containing	-2.24703
Ccl25	Chemokine (C-C motif) ligand 25	-2.2454
Proca1	Protein interacting with cyclin A1	-2.24533
Timm8a1	Translocase of inner mitochondrial membrane 8A1	-2.24443
Tmem116	Transmembrane protein 116	-2.24386
H1f1	H1.1 linker histone, cluster member	-2.24157
Mrpl49	Mitochondrial ribosomal protein L49	-2.23833
Rps11	Ribosomal protein S11	-2.236
Dnajc14	Dnaj heat shock protein family (Hsp40) member C14	-2.23507
Sox15	SRY (sex determining region Y)-box 15	-2.23372
Gm14305	Predicted gene 14305	-2.23324
Tmem70	Transmembrane protein 70	-2.23306
Rps27a	Ribosomal protein S27A	-2.23231
Ccndbp1	Cyclin D-type binding-protein 1	-2.22851
Cpsf4l	Cleavage and polyadenylation specific factor 4-like	-2.22672
Cox14	Cytochrome c oxidase assembly protein 14	-2.22601
Rgs2	Regulator of G-protein signaling 2	-2.22599
Gm19705	Predicted gene, 19705	-2.22566
Tsacc	TSSK6 activating co-chaperone	-2.22152
Emp2	Epithelial membrane protein 2	-2.22037
Mrps21	Mitochondrial ribosomal protein S21	-2.21508
2810025M15Rik	RIKEN cdna 2810025M15 gene	-2.21487
Lamtor2	Late endosomal/lysosomal adaptor, MAPK and MTOR activator 2	-2.21468
Pofut2	Protein O-fucosyltransferase 2	-2.21369
Pcbd1	Pterin 4 alpha carbinolamine dehydratase/dimerization cofactor of hepatocyte nuclear factor 1 alpha (TCF1) 1	-2.21091
Tmem97	Transmembrane protein 97	-2.2108
Uqcr11	Ubiquinol-cytochrome c reductase, complex III subunit XI	-2.20873
Pdrg1	P53 and DNA damage regulated 1	-2.20713
9530062K07Rik	RIKEN cdna 9530062K07 gene	-2.20701
Cldn34d	Claudin 34D	-2.20681
Mbl2	Mannose-binding lectin (protein C) 2	-2.20407
Rpl19	Ribosomal protein L19	-2.20302
Thoc7	THO complex 7	-2.19993
Zcrb1	Zinc finger CCHC-type and RNA binding motif 1	-2.19768
Spty2d1	SPT2 chromatin protein domain containing 1	-2.19434
Dph3	Diphthamine biosynthesis 3	-2.19371
Emg1	EMG1 N1-specific pseudouridine methyltransferase	-2.1934
AA536875	Expressed sequence AA536875	-2.19308
Melk	Maternal embryonic leucine zipper kinase	-2.18725
1700018B08Rik	RIKEN cdna 1700018B08 gene	-2.18684
Rnaset2b	Ribonuclease T2B	-2.18637
Zfp931	Zinc finger protein 931	-2.18618
Cdk20	Cyclin-dependent kinase 20	-2.18427
Nfyb	Nuclear transcription factor-Y beta	-2.18383
Rps15	Ribosomal protein S15	-2.18341
Zkscan14	Zinc finger with KRAB and SCAN domains 14	-2.18189
Prorsd1	Prolyl-trna synthetase domain containing 1	-2.18135
Exosc1	Exosome component 1	-2.18073
Mycbp	MYC binding protein	-2.17487
Rigi	RNA sensor RIG-I	-2.17475
Gm11487	Predicted gene 11487	-2.17364
Cetn3	Centrin 3	-2.17266
Ndfip2	Nedd4 family interacting protein 2	-2.16927
Zfp72	Zinc finger protein 72	-2.16679
Polr2l	Polymerase (RNA) II (DNA directed) polypeptide L	-2.16545
Prrg1	Proline rich Gla (G-carboxyglutamic acid) 1	-2.16521
Mettl15	Methyltransferase like 15	-2.16266
Abhd6	Abhydrolase domain containing 6	-2.16126
Il7	Interleukin 7	-2.15853
H2-Oa	Histocompatibility 2, O region alpha locus	-2.15341
Yipf4	Yip1 domain family, member 4	-2.15324
Mrps35	Mitochondrial ribosomal protein S35	-2.15196
Siah1a	Siah E3 ubiquitin protein ligase 1A	-2.15048
Or5v1b	Olfactory receptor family 5 subfamily V member 1B	-2.1496
Caln1	Calneuron 1	-2.14941
Slbp	Stem-loop binding protein	-2.14755
Rpl18	Ribosomal protein L18	-2.14689
Atox1	Antioxidant 1 copper chaperone	-2.14683
Eef1d	Eukaryotic translation elongation factor 1 delta (guanine nucleotide exchange protein)	-2.14538
Tesc	Tescalcin	-2.14187
Sirt4	Sirtuin 4	-2.14174
Pxt1	Peroxisomal, testis specific 1	-2.14133
Chchd10	Coiled-coil-helix-coiled-coil-helix domain containing 10	-2.14113
Spata24	Spermatogenesis associated 24	-2.1411
Coa8	Cytochrome c oxidase assembly factor 8	-2.1407
Dmac1	Distal membrane arm assembly complex 1	-2.1396
Qrfprl	Pyroglutamylated rfamide peptide receptor like	-2.13743
Pnkd	Paroxysmal nonkinesiogenic dyskinesia	-2.13481
Rnaseh1	Ribonuclease H1	-2.134
0610040F04Rik	RIKEN cdna 0610040F04 gene	-2.13391
Nedd1	Neural precursor cell expressed, developmentally down-regulated gene 1	-2.13328
Mgmt	O-6-methylguanine-DNA methyltransferase	-2.13307
Psme2b	Protease (prosome, macropain) activator subunit 2B	-2.12715
Ndufaf4	NADH:ubiquinone oxidoreductase complex assembly factor 4	-2.12638
Cyp19a1	Cytochrome P450, family 19, subfamily a, polypeptide 1	-2.12541
Ndufs4	NADH:ubiquinone oxidoreductase core subunit S4	-2.12451
Cd7	CD7 antigen	-2.12254
Dgcr6	Digeorge syndrome critical region gene 6	-2.12027
Vbp1	Von Hippel-Lindau binding protein 1	-2.11698
Rnf216	Ring finger protein 216	-2.11528
Tmem230	Transmembrane protein 230	-2.11525
Slc6a15	Solute carrier family 6 (neurotransmitter transporter), member 15	-2.11423
3110082I17Rik	RIKEN cdna 3110082I17 gene	-2.11209
Lsm3	LSM3 homolog, U6 small nuclear RNA and mrna degradation associated	-2.11051
Suv39h2	Suppressor of variegation 3-9 2	-2.10969
Kxd1	Kxdl motif containing 1	-2.10916
H4c3	H4 clustered histone 3	-2.10837
Paip1	Polyadenylate binding protein-interacting protein 1	-2.10707
Gm38425	Predicted gene, 38425	-2.10538
Taf9	TATA-box binding protein associated factor 9	-2.10386
Stx8	Syntaxin 8	-2.10083
Tcl1b4	T cell leukemia/lymphoma 1B, 4	-2.09871
Rpl27	Ribosomal protein L27	-2.09217
Triqk	Triple qxxk/R motif containing	-2.09072
Dctn5	Dynactin 5	-2.09039
H1f8	H1.8 linker histone	-2.08477
Ccdc127	Coiled-coil domain containing 127	-2.08454
Rgs10	Regulator of G-protein signalling 10	-2.08405
Exosc8	Exosome component 8	-2.08148
Anapc16	Anaphase promoting complex subunit 16	-2.08054
Bbs7	Bardet-Biedl syndrome 7 (human)	-2.07876
Eif6	Eukaryotic translation initiation factor 6	-2.07796
Rex1bd	Required for excision 1-B domain containing	-2.07726
Immp2l	IMP2 inner mitochondrial membrane peptidase-like (S. Cerevisiae)	-2.07674
Eif2s2	Eukaryotic translation initiation factor 2, subunit 2 (beta)	-2.0753
Eif2b2	Eukaryotic translation initiation factor 2B, subunit 2 beta	-2.07475
Tyms-ps	Thymidylate synthase, pseudogene	-2.07375
Ccnb1ip1	Cyclin B1 interacting protein 1	-2.07207
Map3k6	Mitogen-activated protein kinase kinase kinase 6	-2.06745
Rps13	Ribosomal protein S13	-2.06679
Ube2w	Ubiquitin-conjugating enzyme E2W (putative)	-2.0655
Mrap	Melanocortin 2 receptor accessory protein	-2.06467
1700019D03Rik	RIKEN cdna 1700019D03 gene	-2.06454
None	None	-2.06302
Gm904	Predicted gene 904	-2.06111
Hsbp1	Heat shock factor binding protein 1	-2.06021
Ift22	Intraflagellar transport 22	-2.0565
Rpl29	Ribosomal protein L29	-2.05566
Rpl21	Ribosomal protein L21	-2.052
Phf5a	PHD finger protein 5A	-2.04997
Mospd1	Motile sperm domain containing 1	-2.04883
Nit2	Nitrilase family, member 2	-2.04872
Atp5g2	ATP synthase, H+ transporting, mitochondrial F0 complex, subunit C2 (subunit 9)	-2.04713
Atp5j2	ATP synthase, H+ transporting, mitochondrial F0 complex, subunit F2	-2.04557
Pam16	Presequence translocase-asssociated motor 16	-2.04375
H2bc3	H2B clustered histone 3	-2.04326
1110032A03Rik	RIKEN cdna 1110032A03 gene	-2.04294
Camta1	Calmodulin binding transcription activator 1	-2.04219
2810403D21Rik	RIKEN cdna 2810403D21 gene	-2.03698
Lmo1	LIM domain only 1	-2.03581
Fkbpl	FK506 binding protein-like	-2.03385
Hpf1	Histone parylation factor 1	-2.03379
Obox1	Oocyte specific homeobox 1	-2.03121
Zkscan6	Zinc finger with KRAB and SCAN domains 6	-2.02831
Fbxw13	F-box and WD-40 domain protein 13	-2.0205
Anxa5	Annexin A5	-2.0204
Park7	Parkinson disease (autosomal recessive, early onset) 7	-2.01763
1700018B24Rik	Enhancer of rudimentary homolog pseudogene	-2.01527
Cks2	CDC28 protein kinase regulatory subunit 2	-2.01489
Zfp932	Zinc finger protein 932	-2.01335
Asgr2	Asialoglycoprotein receptor 2	-2.01087
Ndufa1	NADH:ubiquinone oxidoreductase subunit A1	-2.01054
Polr2d	Polymerase (RNA) II (DNA directed) polypeptide D	-2.00945
Lsm7	LSM7 homolog, U6 small nuclear RNA and mrna degradation associated	-2.00678
Cox4i1	Cytochrome c oxidase subunit 4I1	-2.00116
H2bc13	H2B clustered histone 13	-1.99937
Dpm2	Dolichol-phosphate (beta-D) mannosyltransferase 2	-1.99828
Mrpl47	Mitochondrial ribosomal protein L47	-1.99815
Srfbp1	Serum response factor binding protein 1	-1.9981
Snx2	Sorting nexin 2	-1.997
Eif3k	Eukaryotic translation initiation factor 3, subunit K	-1.99549
Fbxw22	F-box and WD-40 domain protein 22	-1.9952
BC048602	Cdna sequence BC048602	-1.995
Cwc15	CWC15 spliceosome-associated protein	-1.99483
Amn1	Antagonist of mitotic exit network 1	-1.98594
Haus3	HAUS augmin-like complex, subunit 3	-1.98551
Phtf2	Putative homeodomain transcription factor 2	-1.98377
Timd4	T cell immunoglobulin and mucin domain containing 4	-1.98358
Tmco1	Transmembrane and coiled-coil domains 1	-1.98064
Nin	Ninein	-1.98061
Zfp706	Zinc finger protein 706	-1.97998
Scand1	SCAN domain-containing 1	-1.97929
4931428L18Rik	RIKEN cdna 4931428L18 gene	-1.97778
Pcgf6	Polycomb group ring finger 6	-1.97721
Eif1	Eukaryotic translation initiation factor 1	-1.9771
Fbxw26	F-box and WD-40 domain protein 26	-1.97647
Klhl1	Kelch-like 1	-1.97558
Vps35l	VPS35 endosomal protein sorting factor like	-1.97462
Chchd7	Coiled-coil-helix-coiled-coil-helix domain containing 7	-1.97201
H3f3b	H3.3 histone B	-1.97123
Dym	Dymeclin	-1.97113
Elp5	Elongator acetyltransferase complex subunit 5	-1.96939
Anxa2	Annexin A2	-1.96874
Ino80e	INO80 complex subunit E	-1.96794
Ndufa8	NADH:ubiquinone oxidoreductase subunit A8	-1.96306
Ndufs3	NADH:ubiquinone oxidoreductase core subunit S3	-1.9595
Rps19	Ribosomal protein S19	-1.95929
Ddb2	Damage specific DNA binding protein 2	-1.95909
Hif1a	Hypoxia inducible factor 1, alpha subunit	-1.95748
Atp13a3	Atpase type 13A3	-1.95661
H2bc7	H2B clustered histone 7	-1.95659
Auh	AU RNA binding protein/enoyl-coenzyme A hydratase	-1.95559
Ctnna3	Catenin (cadherin associated protein), alpha 3	-1.95421
Ssb	Small RNA binding exonuclease protection factor La	-1.95279
Zfp935	Zinc finger protein 935	-1.95103
Magoh	Mago homolog, exon junction complex core component	-1.95016
Xlr4c	X-linked lymphocyte-regulated 4C	-1.94763
Arpc5l	Actin related protein 2/3 complex, subunit 5-like	-1.94506
Taf12	TATA-box binding protein associated factor 12	-1.94177
H2ac18	H2A clustered histone 18	-1.94042
Rgs19	Regulator of G-protein signaling 19	-1.94001
Lipt2	Lipoyl(octanoyl) transferase 2 (putative)	-1.93932
Fam162a	Family with sequence similarity 162, member A	-1.93824
Mios	Meiosis regulator for oocyte development	-1.93775
B9d1	B9 protein domain 1	-1.93675
Exosc5	Exosome component 5	-1.93654
Xlr4b	X-linked lymphocyte-regulated 4B	-1.93543
Mrpl48	Mitochondrial ribosomal protein L48	-1.93536
None	None	-1.93276
Sec11a	SEC11 homolog A, signal peptidase complex subunit	-1.93258
Psma4	Proteasome subunit alpha 4	-1.92641
Rpl6	Ribosomal protein L6	-1.92454
Mrps18c	Mitochondrial ribosomal protein S18C	-1.92453
Upp1	Uridine phosphorylase 1	-1.92388
Stbd1	Starch binding domain 1	-1.92336
Yipf6	Yip1 domain family, member 6	-1.92317
Dnajc2	Dnaj heat shock protein family (Hsp40) member C2	-1.92137
Syf2	SYF2 homolog, RNA splicing factor (S. Cerevisiae)	-1.92106
Gm11413	Predicted gene 11413	-1.91917
Phax	Phosphorylated adaptor for RNA export	-1.9174
1700029F12Rik	RIKEN cdna 1700029F12 gene	-1.91674
Zfp85	Zinc finger protein 85	-1.91672
Mrps23	Mitochondrial ribosomal protein S23	-1.9164
Rplp2	Ribosomal protein, large P2	-1.91564
Med4	Mediator complex subunit 4	-1.9134
Lrif1	Ligand dependent nuclear receptor interacting factor 1	-1.91012
Rps15a-ps6	Ribosomal protein S15A, pseudogene 6	-1.90636
Zfp957	Zinc finger protein 957	-1.9038
Arl6ip6	ADP-ribosylation factor-like 6 interacting protein 6	-1.9027
Med6	Mediator complex subunit 6	-1.89955
H2bc6	H2B clustered histone 6	-1.89884
Plac8	Placenta-specific 8	-1.89865
Hmga2-ps1	High mobility group AT-hook 2, pseudogene 1	-1.89834
Ccdc12	Coiled-coil domain containing 12	-1.89749
Tomm40	Translocase of outer mitochondrial membrane 40	-1.89728
Tcstv3	2-cell-stage, variable group, member 3	-1.89726
Eola1	Endothelium and lymphocyte associated ASCH domain 1	-1.89461
Scnm1	Sodium channel modifier 1	-1.89289
Tuba3a	Tubulin, alpha 3A	-1.89275
Agpat2	1-acylglycerol-3-phosphate O-acyltransferase 2 (lysophosphatidic acid acyltransferase, beta)	-1.88812
Zfp472	Zinc finger protein 472	-1.88546
Copg1	Coatomer protein complex, subunit gamma 1	-1.88534
H3f3a	H3.3 histone A	-1.88419
Uqcrq	Ubiquinol-cytochrome c reductase, complex III subunit VII	-1.88396
Igfbp7	Insulin-like growth factor binding protein 7	-1.88259
Cox7a2	Cytochrome c oxidase subunit 7A2	-1.88199
Rfpl4	Ret finger protein-like 4	-1.88199
Lzic	Leucine zipper and CTNNBIP1 domain containing	-1.88165
2900009J06Rik	RIKEN cdna 2900009J06 gene	-1.87809
Gm10334	Predicted gene 10334	-1.8776
Ebag9	Estrogen receptor-binding fragment-associated gene 9	-1.87587
Tbc1d15	TBC1 domain family, member 15	-1.87448
Prdm6	PR domain containing 6	-1.87431
Zfp51	Zinc finger protein 51	-1.87204
Vps25	Vacuolar protein sorting 25	-1.8719
Gnai1	Guanine nucleotide binding protein (G protein), alpha inhibiting 1	-1.87091
Fbxw16	F-box and WD-40 domain protein 16	-1.87019
Mindy3	MINDY lysine 48 deubiquitinase 3	-1.86999
Glo1	Glyoxalase 1	-1.86814
Hprt	Hypoxanthine guanine phosphoribosyl transferase	-1.86699
Mlip	Muscular LMNA-interacting protein	-1.86646
H3c8	H3 clustered histone 8	-1.86471
Gm4832	Predicted gene 4832	-1.86454
Cript	Cysteine-rich PDZ-binding protein	-1.86412
Cphx1	Cytoplasmic polyadenylated homeobox 1	-1.86286
C530044C16Rik	RIKEN cdna C530044C16 gene	-1.86195
Imp3	IMP3, U3 small nucleolar ribonucleoprotein	-1.86011
Fbxl17	F-box and leucine-rich repeat protein 17	-1.86005
Med21	Mediator complex subunit 21	-1.85843
Nmd3	NMD3 ribosome export adaptor	-1.85806
Cyp2b23	Cytochrome P450, family 2, subfamily b, polypeptide 23	-1.85665
Naa38	N(alpha)-acetyltransferase 38, natc auxiliary subunit	-1.85662
Sdhd	Succinate dehydrogenase complex, subunit D, integral membrane protein	-1.85379
Rplp2-ps1	Ribosomal protein, large P2, pseudogene 1	-1.85291
Tigar	Trp53 induced glycolysis regulatory phosphatase	-1.8518
Tefm	Transcription elongation factor, mitochondrial	-1.85159
Mrps33	Mitochondrial ribosomal protein S33	-1.85111
Abhd11	Abhydrolase domain containing 11	-1.84968
Rps15a-ps4	Ribosomal protein S15A, pseudogene 4	-1.8483
Abcb4	ATP-binding cassette, sub-family B (MDR/TAP), member 4	-1.84758
Esyt2	Extended synaptotagmin-like protein 2	-1.84652
Mapk1ip1	Mitogen-activated protein kinase 1 interacting protein 1	-1.84634
Erich6b	Glutamate rich 6B	-1.84349
Snrpd2	Small nuclear ribonucleoprotein D2	-1.8429
Parp12	Poly (ADP-ribose) polymerase family, member 12	-1.84287
Cep20	Centrosomal protein 20	-1.84272
Cnot7	CCR4-NOT transcription complex, subunit 7	-1.84244
Rbm7	RNA binding motif protein 7	-1.84131
Pcnx4	Pecanex homolog 4	-1.84129
Cox5a	Cytochrome c oxidase subunit 5A	-1.84025
Gm12657	Predicted gene 12657	-1.83965
Zfp120	Zinc finger protein 120	-1.83738
Tyw5	Trna-yw synthesizing protein 5	-1.83623
AW495222	Expressed sequence AW495222	-1.836
H2bc8	H2B clustered histone 8	-1.83447
Rpl17	Ribosomal protein L17	-1.8344
Rps29	Ribosomal protein S29	-1.8342
Defb50	Defensin beta 50	-1.83333
Arpp19	Camp-regulated phosphoprotein 19	-1.83272
Unc50	Unc-50 homolog	-1.83259
Lyplal1	Lysophospholipase-like 1	-1.83077
Obox3	Oocyte specific homeobox 3	-1.82992
Angel2	Angel homolog 2	-1.82933
Zfp442	Zinc finger protein 442	-1.82901
Psmd10	Proteasome (prosome, macropain) 26S subunit, non-atpase, 10	-1.82655
Rnf139	Ring finger protein 139	-1.82599
Ptprr	Protein tyrosine phosphatase, receptor type, R	-1.82513
H2bc24	H2B clustered histone 24	-1.82175
Fbxw20	F-box and WD-40 domain protein 20	-1.81925
Fkbp2	FK506 binding protein 2	-1.81809
Zfp943	Zinc finger prtoein 943	-1.81749
Cenpe	Centromere protein E	-1.81602
Sc5d	Sterol-C5-desaturase	-1.81518
Slc10a4-ps	Solute carrier family 10 (sodium/bile acid cotransporter family), pseudogene	-1.8151
Gm11665	Predicted gene 11665	-1.81396
Pfn4	Profilin family, member 4	-1.81182
Smim7	Small integral membrane protein 7	-1.81139
Rln3	Relaxin 3	-1.8083
Gm15772	Ribosomal protein L26 pseudogene	-1.80784
H2bc4	H2B clustered histone 4	-1.8073
Zcchc8	Zinc finger, CCHC domain containing 8	-1.8071
Uqcr10	Ubiquinol-cytochrome c reductase, complex III subunit X	-1.80557
Rps5	Ribosomal protein S5	-1.80537
Dipk2a	Divergent protein kinase domain 2A	-1.8034
Nectin3	Nectin cell adhesion molecule 3	-1.80335
1110020A21Rik	RIKEN cdna 1110020A21 gene	-1.80308
Dpep3	Dipeptidase 3	-1.80284
Apip	APAF1 interacting protein	-1.80148
Znhit1	Zinc finger, HIT domain containing 1	-1.79958
Vta1	Vesicle (multivesicular body) trafficking 1	-1.79869
Bud31	BUD31 homolog	-1.798
Meg3	Maternally expressed 3	-1.79677
Arid1a	AT rich interactive domain 1A (SWI-like)	-1.79676
Lin37	Lin-37 DREAM muvb core complex component	-1.79669
Gipc2	GIPC PDZ domain containing family, member 2	-1.79668
Pdzph1	PDZ and pleckstrin homology domains 1	-1.79666
Mrpl34	Mitochondrial ribosomal protein L34	-1.79621
Ebpl	Emopamil binding protein-like	-1.7948
Gng4	Guanine nucleotide binding protein (G protein), gamma 4	-1.79415
Trappc1	Trafficking protein particle complex 1	-1.79394
Vac14	Vac14 homolog (S. Cerevisiae)	-1.78946
Laptm5	Lysosomal-associated protein transmembrane 5	-1.78884
Fmr1nb	Fmr1 neighbor	-1.78854
Fam110c	Family with sequence similarity 110, member C	-1.78609
Ppp1r7	Protein phosphatase 1, regulatory subunit 7	-1.7825
Polr2g	Polymerase (RNA) II (DNA directed) polypeptide G	-1.78062
Xlr4a	X-linked lymphocyte-regulated 4A	-1.78021
Cox5b	Cytochrome c oxidase subunit 5B	-1.77989
Psmg4	Proteasome (prosome, macropain) assembly chaperone 4	-1.77783
H2bc12	H2B clustered histone 12	-1.77441
Sugct	Succinyl-coa glutarate-coa transferase	-1.77359
Cndp1	Carnosine dipeptidase 1 (metallopeptidase M20 family)	-1.77184
Fabp5	Fatty acid binding protein 5, epidermal	-1.77089
Pdcd6	Programmed cell death 6	-1.76964
Sergef	Secretion regulating guanine nucleotide exchange factor	-1.76631
Ccdc122	Coiled-coil domain containing 122	-1.76615
D16Ertd519e	DNA segment, Chr 16, ERATO Doi 519, expressed	-1.76564
Ifitm6	Interferon induced transmembrane protein 6	-1.76555
Pacrgl	PARK2 co-regulated-like	-1.76304
Zbtb32	Zinc finger and BTB domain containing 32	-1.76289
Pfdn1	Prefoldin 1	-1.76211
Mgst3	Microsomal glutathione S-transferase 3	-1.76106
Mzt2	Mitotic spindle organizing protein 2	-1.75716
Fbxw19	F-box and WD-40 domain protein 19	-1.7555
Ptpn21	Protein tyrosine phosphatase, non-receptor type 21	-1.74942
Pym1	PYM homolog 1, exon junction complex associated factor	-1.74842
Eef1akmt1	EEF1A alpha lysine methyltransferase 1	-1.74786
Smim26	Small integral membrane protein 26	-1.74698
Syce2	Synaptonemal complex central element protein 2	-1.74575
Mtcp1	Mature T cell proliferation 1	-1.74519
Vamp3	Vesicle-associated membrane protein 3	-1.74376
Kras	Kirsten rat sarcoma viral oncogene homolog	-1.74255
Sdf2	Stromal cell derived factor 2	-1.74055
Dcaf13	DDB1 and CUL4 associated factor 13	-1.74016
EU599041	Expressed sequence EU599041	-1.73999
Tlcd1	TLC domain containing 1	-1.73887
Gm6377	Predicted gene 6377	-1.73611
Rabif	RAB interacting factor	-1.73497
Pop5	Processing of precursor 5, ribonuclease P/MRP family (S. Cerevisiae)	-1.734
Senp6	SUMO/sentrin specific peptidase 6	-1.73344
Tprg	Transformation related protein 63 regulated	-1.73212
Ybx1	Y box protein 1	-1.73185
Mettl9	Methyltransferase like 9	-1.73173
Ints12	Integrator complex subunit 12	-1.73061
Nup35	Nucleoporin 35	-1.73044
Ndufb5	NADH:ubiquinone oxidoreductase subunit B5	-1.72898
Umad1	UMAP1-MVP12 associated (UMA) domain containing 1	-1.72758
Tm2d3	TM2 domain containing 3	-1.72539
Gm20356	Predicted gene, 20356	-1.72525
Tvp23b	Trans-golgi network vesicle protein 23B	-1.72513
Dnajc21	Dnaj heat shock protein family (Hsp40) member C21	-1.7237
Mnd1-ps	Mnd1 retrotransposed pseudogene	-1.72317
Slc31a1	Solute carrier family 31, member 1	-1.71821
Mtus2	Microtubule associated tumor suppressor candidate 2	-1.71785
Timm8a2	Translocase of inner mitochondrial membrane 8A2	-1.71752
Hbs1l	Hbs1-like (S. Cerevisiae)	-1.71626
Arl6	ADP-ribosylation factor-like 6	-1.71625
Kbtbd6	Kelch repeat and BTB (POZ) domain containing 6	-1.71521
Zfp873	Zinc finger protein 873	-1.71514
Gm1943	WD repeat domain 70 pseudogene	-1.71455
Slc25a17	Solute carrier family 25 (mitochondrial carrier, peroxisomal membrane protein), member 17	-1.71284
Wfdc3	WAP four-disulfide core domain 3	-1.71129
Sirpb1b	Signal-regulatory protein beta 1B	-1.70749
Gm19784	Predicted gene, 19784	-1.70573
1700093K21Rik	RIKEN cdna 1700093K21 gene	-1.70344
Smim30	Small integral membrane protein 30	-1.70199
H2bc15	H2B clustered histone 15	-1.69997
Ndufs6	NADH:ubiquinone oxidoreductase core subunit S6	-1.69965
Rhpn2	Rhophilin, Rho gtpase binding protein 2	-1.69873
Tmem11	Transmembrane protein 11	-1.6976
Ndufaf7	NADH:ubiquinone oxidoreductase complex assembly factor 7	-1.6947
Zc3h8	Zinc finger CCCH type containing 8	-1.69352
Coprs	Coordinator of PRMT5, differentiation stimulator	-1.69188
Clec12a	C-type lectin domain family 12, member a	-1.6909
Epsti1	Epithelial stromal interaction 1 (breast)	-1.68791
3830406C13Rik	RIKEN cdna 3830406C13 gene	-1.68698
Gm10248	Predicted gene 10248	-1.68676
Tcstv1	2-cell-stage, variable group, member 1	-1.68436
Gm14635	Predicted gene 14635	-1.68347
Tfap2e	Transcription factor AP-2, epsilon	-1.68263
Ost4	Oligosaccharyltransferase complex subunit 4 (non-catalytic)	-1.6794
Zfp383	Zinc finger protein 383	-1.67791
Zmat2	Zinc finger, matrin type 2	-1.6768
Mrpl55	Mitochondrial ribosomal protein L55	-1.67498
Trmt10b	Trna methyltransferase 10B	-1.67479
Psmd12	Proteasome (prosome, macropain) 26S subunit, non-atpase, 12	-1.67334
Zfp708	Zinc finger protein 708	-1.67296
Fancl	Fanconi anemia, complementation group L	-1.67053
Ssu72	Ssu72 RNA polymerase II CTD phosphatase homolog (yeast)	-1.67052
0610010K14Rik	RIKEN cdna 0610010K14 gene	-1.66912
Zfp277	Zinc finger protein 277	-1.6687
Macrod2	Mono-ADP ribosylhydrolase 2	-1.66205
Tyms	Thymidylate synthase	-1.66084
Nup43	Nucleoporin 43	-1.65653
Zfp735	Zinc finger protein 735	-1.65557
Rbm48	RNA binding motif protein 48	-1.65039
Spata5	Spermatogenesis associated 5	-1.64998
Phf6	PHD finger protein 6	-1.64685
Hcfc1r1	Host cell factor C1 regulator 1 (XPO1-dependent)	-1.64622
Lpl	Lipoprotein lipase	-1.64601
Mdh2	Malate dehydrogenase 2, NAD (mitochondrial)	-1.64553
Ssna1	SS nuclear autoantigen 1	-1.64063
Fau	Finkel-Biskis-Reilly murine sarcoma virus (FBR-musv) ubiquitously expressed (fox derived)	-1.63927
Setmar	SET domain without mariner transposase fusion	-1.63733
Nt5c3	5'-nucleotidase, cytosolic III	-1.63605
Dpf3	Double PHD fingers 3	-1.63255
Mrps36	Mitochondrial ribosomal protein S36	-1.63195
Rfc3	Replication factor C (activator 1) 3	-1.62899
Gm1587	Predicted gene 1587	-1.62844
Ufsp2	UFM1-specific peptidase 2	-1.6284
Skap1	Src family associated phosphoprotein 1	-1.62579
Gm14124	Predicted gene 14124	-1.62191
Riok1	RIO kinase 1	-1.61872
Wdr83os	WD repeat domain 83 opposite strand	-1.61856
Fbxo8	F-box protein 8	-1.61483
Mnat1	Menage a trois 1	-1.61308
Gm527	Predicted gene 527	-1.61144
Mettl6	Methyltransferase like 6	-1.61118
Bnip3	BCL2/adenovirus E1B interacting protein 3	-1.60945
Glrx3	Glutaredoxin 3	-1.60922
C430002N11Rik	RIKEN cdna C430002N11 gene	-1.60727
Ndufa7	NADH:ubiquinone oxidoreductase subunit A7	-1.60421
9330102E08Rik	RIKEN cdna 9330102E08 gene	-1.6006
Snrpa1	Small nuclear ribonucleoprotein polypeptide A'	-1.60017
U2af1l4	U2 small nuclear RNA auxiliary factor 1-like 4	-1.59602
Phf7	PHD finger protein 7	-1.59584
Gm5141	Predicted gene 5141	-1.59439
Ndufb6	NADH:ubiquinone oxidoreductase subunit B6	-1.59165
Kantr	Kdm5c adjacent non-coding transcript	-1.58609
Txnl4a	Thioredoxin-like 4A	-1.58597
Scamp1	Secretory carrier membrane protein 1	-1.58268
Bod1	Biorientation of chromosomes in cell division 1	-1.57787
Cep57l1	Centrosomal protein 57-like 1	-1.57456
Cbx1	Chromobox 1	-1.57326
Cpne9	Copine family member IX	-1.57191
Ccdc124	Coiled-coil domain containing 124	-1.56315
Fnbp1l	Formin binding protein 1-like	-1.55859
Gm6644	Akr1b3 pseudogene	1.54786
Crk	V-crk avian sarcoma virus CT10 oncogene homolog	1.55535
Peli1	Pellino 1	1.56469
Gpcpd1	Glycerophosphocholine phosphodiesterase 1	1.56491
Slc39a6	Solute carrier family 39 (metal ion transporter), member 6	1.56923
Sf3a1	Splicing factor 3a, subunit 1	1.56951
Tma7	Translational machinery associated 7	1.57178
Epb41l2	Erythrocyte membrane protein band 4.1 like 2	1.57248
Ect2	Ect2 oncogene	1.57295
Hnrnpul2	Heterogeneous nuclear ribonucleoprotein U-like 2	1.57428
Tax1bp3	Tax1 (human T cell leukemia virus type I) binding protein 3	1.57505
Zfp207	Zinc finger protein 207	1.57744
Rpa2	Replication protein A2	1.58078
Rbm25	RNA binding motif protein 25	1.58199
Gle1	GLE1 RNA export mediator (yeast)	1.58259
Pak1ip1	PAK1 interacting protein 1	1.5827
Nup153	Nucleoporin 153	1.58447
Rps20	Ribosomal protein S20	1.58466
Usp15	Ubiquitin specific peptidase 15	1.59114
Dclk2	Doublecortin-like kinase 2	1.59787
E330012B07Rik	RIKEN cdna E330012B07 gene	1.59853
Csnk1a1	Casein kinase 1, alpha 1	1.60031
Nol8	Nucleolar protein 8	1.60191
Spats2	Spermatogenesis associated, serine-rich 2	1.60402
Kif18a	Kinesin family member 18A	1.60556
Dctn4	Dynactin 4	1.60908
Ap2s1	Adaptor-related protein complex 2, sigma 1 subunit	1.60981
Rnf32	Ring finger protein 32	1.61001
Tpi1	Triosephosphate isomerase 1	1.61084
Cnot4	CCR4-NOT transcription complex, subunit 4	1.61144
Cdh1	Cadherin 1	1.61505
Styk1	Serine/threonine/tyrosine kinase 1	1.61582
Btbd10	BTB (POZ) domain containing 10	1.61584
Hspa9	Heat shock protein 9	1.61714
Rbm38	RNA binding motif protein 38	1.61833
Larp4	La ribonucleoprotein 4	1.61916
Gda	Guanine deaminase	1.61944
Mael	Maelstrom spermatogenic transposon silencer	1.6198
Trip12	Thyroid hormone receptor interactor 12	1.62012
Hibadh	3-hydroxyisobutyrate dehydrogenase	1.62063
Zfp60	Zinc finger protein 60	1.623
Atp5b	ATP synthase, H+ transporting mitochondrial F1 complex, beta subunit	1.62363
Grsf1	G-rich RNA sequence binding factor 1	1.63161
Hivep1	Human immunodeficiency virus type I enhancer binding protein 1	1.63522
Rbpms2	RNA binding protein with multiple splicing 2	1.63737
Ckb	Creatine kinase, brain	1.63777
Pfn2	Profilin 2	1.63825
Shcbp1	Shc SH2-domain binding protein 1	1.63973
Pdp1	Pyruvate dehydrogenase phosphatase catalytic subunit 1	1.64488
Atp5pb	ATP synthase peripheral stalk-membrane subunit b	1.64606
Kdelr2	KDEL (Lys-Asp-Glu-Leu) endoplasmic reticulum protein retention receptor 2	1.64625
Abhd5	Abhydrolase domain containing 5	1.64627
Adam10	A disintegrin and metallopeptidase domain 10	1.64815
Pum2	Pumilio RNA-binding family member 2	1.64823
Brdt	Bromodomain, testis-specific	1.64873
Sephs2	Selenophosphate synthetase 2	1.64978
Mgat4c	MGAT4 family, member C	1.65226
Psme4	Proteasome (prosome, macropain) activator subunit 4	1.6552
Mex3c	Mex3 RNA binding family member C	1.65569
9530068E07Rik	RIKEN cdna 9530068E07 gene	1.65575
Zfr	Zinc finger RNA binding protein	1.65582
Srpk2	Serine/arginine-rich protein specific kinase 2	1.6563
Pgs1	Phosphatidylglycerophosphate synthase 1	1.6568
Eri2	Exoribonuclease 2	1.66293
Zfp981	Zinc finger protein 981	1.66377
Lrrc28	Leucine rich repeat containing 28	1.66393
Usp33	Ubiquitin specific peptidase 33	1.66403
Gfra4	Glial cell line derived neurotrophic factor family receptor alpha 4	1.66766
Cers6	Ceramide synthase 6	1.66929
Mrps6	Mitochondrial ribosomal protein S6	1.67335
AY512915	Cdna sequence AY512915	1.6741
Ankrd17	Ankyrin repeat domain 17	1.67424
Mtpap	Mitochondrial poly(A) polymerase	1.67434
Atp6v1g1	Atpase, H+ transporting, lysosomal V1 subunit G1	1.67481
Khdc1a	KH domain containing 1A	1.67622
Dnajb9	Dnaj heat shock protein family (Hsp40) member B9	1.6778
Zbtb10	Zinc finger and BTB domain containing 10	1.67881
Cdca5	Cell division cycle associated 5	1.6797
Nudt16l1	Nudix (nucleoside diphosphate linked moiety X)-type motif 16-like 1	1.68738
Phospho2	Phosphatase, orphan 2	1.68848
Commd10	COMM domain containing 10	1.68863
Bbs9	Bardet-Biedl syndrome 9 (human)	1.69153
Aldoa	Aldolase A, fructose-bisphosphate	1.69203
Pdia4	Protein disulfide isomerase associated 4	1.69216
Prkar2b	Protein kinase, camp dependent regulatory, type II beta	1.69233
Jazf1	JAZF zinc finger 1	1.69377
Psme3	Proteaseome (prosome, macropain) activator subunit 3 (PA28 gamma, Ki)	1.69497
Eif4g2	Eukaryotic translation initiation factor 4, gamma 2	1.69507
Slco3a1	Solute carrier organic anion transporter family, member 3a1	1.70211
Bub3	BUB3 mitotic checkpoint protein	1.70229
Dstn	Destrin	1.70261
Glcci1	Glucocorticoid induced transcript 1	1.70315
Klhl13	Kelch-like 13	1.70569
Tbc1d8	TBC1 domain family, member 8	1.70825
Mtdh	Metadherin	1.70839
Rad21	RAD21 cohesin complex component	1.71022
Prkab1	Protein kinase, AMP-activated, beta 1 non-catalytic subunit	1.71147
Idh1	Isocitrate dehydrogenase 1 (NADP+), soluble	1.71184
Ghitm	Growth hormone inducible transmembrane protein	1.71295
Celf2	CUGBP, Elav-like family member 2	1.71649
Ankrd27	Ankyrin repeat domain 27 (VPS9 domain)	1.7169
Rspo2	R-spondin 2	1.71708
Pms1	PMS1 homolog 1, mismatch repair system component	1.71768
Mphosph10	M-phase phosphoprotein 10 (U3 small nucleolar ribonucleoprotein)	1.72014
Mtmr2	Myotubularin related protein 2	1.72169
Nap1l4	Nucleosome assembly protein 1-like 4	1.7228
Vps4a	Vacuolar protein sorting 4A	1.72354
Aldh9a1	Aldehyde dehydrogenase 9, subfamily A1	1.72367
Pdha1	Pyruvate dehydrogenase E1 alpha 1	1.7251
Spg20	Spastic paraplegia 20, spartin (Troyer syndrome) homolog (human)	1.72834
Elovl7	ELOVL family member 7, elongation of long chain fatty acids (yeast)	1.72949
Rdh12	Retinol dehydrogenase 12	1.73624
Rdh11	Retinol dehydrogenase 11	1.73686
Ddx50	Dexd box helicase 50	1.7374
Tceal9	Transcription elongation factor A like 9	1.73876
Smarcd2	SWI/SNF related, matrix associated, actin dependent regulator of chromatin, subfamily d, member 2	1.73914
Tiam1	T cell lymphoma invasion and metastasis 1	1.73994
Trim61	Tripartite motif-containing 61	1.74053
Cand1	Cullin associated and neddylation disassociated 1	1.74504
Tle6	Transducin-like enhancer of split 6	1.74776
Kif16b	Kinesin family member 16B	1.74779
Pip4p2	Phosphatidylinositol-4,5-bisphosphate 4-phosphatase 2	1.74976
Mastl	Microtubule associated serine/threonine kinase-like	1.7499
Dcaf8	DDB1 and CUL4 associated factor 8	1.75333
Fkbp1a	FK506 binding protein 1a	1.75335
Stom	Stomatin	1.75345
Stard5	Star-related lipid transfer (START) domain containing 5	1.75624
Ermp1	Endoplasmic reticulum metallopeptidase 1	1.75763
Golm1	Golgi membrane protein 1	1.75921
Psmd9	Proteasome (prosome, macropain) 26S subunit, non-atpase, 9	1.76007
Ubc	Ubiquitin C	1.76092
Cnot6l	CCR4-NOT transcription complex, subunit 6-like	1.76467
Lancl1	Lanc (bacterial lantibiotic synthetase component C)-like 1	1.76484
Tex19.1	Testis expressed gene 19.1	1.76759
Naa20	N(alpha)-acetyltransferase 20, natb catalytic subunit	1.77008
Cdc42ep2	CDC42 effector protein (Rho gtpase binding) 2	1.77079
Bnc1	Basonuclin 1	1.77309
Pcbp2	Poly(rc) binding protein 2	1.77368
Synj1	Synaptojanin 1	1.7737
Steap4	STEAP family member 4	1.77525
Wee2	WEE1 homolog 2 (S. Pombe)	1.77612
Snhg5	Small nucleolar RNA host gene 5	1.77884
Tnfsf13b	Tumor necrosis factor (ligand) superfamily, member 13b	1.78175
Gm6682	Tubulin, alpha 1C pseudogene	1.78253
Hnrnph1	Heterogeneous nuclear ribonucleoprotein H1	1.78531
Fgfr1op2	FGFR1 oncogene partner 2	1.78759
Slc23a2	Solute carrier family 23 (nucleobase transporters), member 2	1.78829
Hnrnpc	Heterogeneous nuclear ribonucleoprotein C	1.78914
Foxo1	Forkhead box O1	1.78932
Kctd3	Potassium channel tetramerisation domain containing 3	1.78984
Fam117b	Family with sequence similarity 117, member B	1.79045
Oas1c	2'-5' oligoadenylate synthetase 1C	1.79193
Tdrd1	Tudor domain containing 1	1.79368
Hsdl2	Hydroxysteroid dehydrogenase like 2	1.79392
Cpt2	Carnitine palmitoyltransferase 2	1.79448
Calr	Calreticulin	1.79535
Lrrc42	Leucine rich repeat containing 42	1.79626
Cops7a	COP9 signalosome subunit 7A	1.79667
Spata7	Spermatogenesis associated 7	1.79838
Nasp	Nuclear autoantigenic sperm protein (histone-binding)	1.8001
Gfer	Growth factor, augmenter of liver regeneration	1.80118
Tgif1	TGFB-induced factor homeobox 1	1.80227
Psmf1	Proteasome (prosome, macropain) inhibitor subunit 1	1.80259
Ddx28	DEAD box helicase 28	1.80341
Sdcbp	Syndecan binding protein	1.80516
Stard7	START domain containing 7	1.80562
Kbtbd8	Kelch repeat and BTB (POZ) domain containing 8	1.80763
Prex2	Phosphatidylinositol-3,4,5-trisphosphate-dependent Rac exchange factor 2	1.8091
Setdb1	SET domain, bifurcated 1	1.81023
Resf1	Retroelement silencing factor 1	1.81138
Ccl11	Chemokine (C-C motif) ligand 11	1.81149
Pik3c2a	Phosphatidylinositol-4-phosphate 3-kinase catalytic subunit type 2 alpha	1.81536
Wdr5	WD repeat domain 5	1.8154
Rpl4	Ribosomal protein L4	1.81963
Tm2d1	TM2 domain containing 1	1.81989
Rfk	Riboflavin kinase	1.82011
Tmem184c	Transmembrane protein 184C	1.82104
Nras	Neuroblastoma ras oncogene	1.82348
Gm5087	Predicted gene 5087	1.82657
Papolg	Poly(A) polymerase gamma	1.82767
Stk31	Serine threonine kinase 31	1.82925
Lhx8	LIM homeobox protein 8	1.82981
Erp29	Endoplasmic reticulum protein 29	1.83206
Ginm1	Glycoprotein integral membrane 1	1.83232
Nlrc4	NLR family, CARD domain containing 4	1.83352
Kcmf1	Potassium channel modulatory factor 1	1.8336
Ripk2	Receptor (TNFRSF)-interacting serine-threonine kinase 2	1.83407
Fam199x	Family with sequence similarity 199, X-linked	1.83676
Orc2	Origin recognition complex, subunit 2	1.83739
Mdh1	Malate dehydrogenase 1, NAD (soluble)	1.83743
Cox10	Heme A:farnesyltransferase cytochrome c oxidase assembly factor 10	1.84163
Gspt2	G1 to S phase transition 2	1.8436
Dppa5a	Developmental pluripotency associated 5A	1.84386
Tspan12	Tetraspanin 12	1.84405
Tmem232	Transmembrane protein 232	1.84433
Obi1	ORC ubiquitin ligase 1	1.84466
Rplp1	Ribosomal protein, large, P1	1.84686
Cfap97	Cilia and flagella associated protein 97	1.84733
4930453N24Rik	RIKEN cdna 4930453N24 gene	1.84845
Dlgap5	DLG associated protein 5	1.84868
Pkm	Pyruvate kinase, muscle	1.8491
Armh4	Armadillo-like helical domain containing 4	1.84963
Pramel15	PRAME like 15	1.85121
Sorbs1	Sorbin and SH3 domain containing 1	1.85157
Bin3	Bridging integrator 3	1.8526
Pdha2	Pyruvate dehydrogenase E1 alpha 2	1.85666
Ywhaz	Tyrosine 3-monooxygenase/tryptophan 5-monooxygenase activation protein, zeta polypeptide	1.86084
Api5	Apoptosis inhibitor 5	1.86465
Tubg2	Tubulin, gamma 2	1.86574
Kif2c	Kinesin family member 2C	1.86639
Morf4l1-ps1	Mortality factor 4 like 1, pseudogene 1	1.86698
Rpl10l	Ribosomal protein L10-like	1.86767
Tcp1	T-complex protein 1	1.86954
Ndel1	Nude neurodevelopment protein 1 like 1	1.87028
Nudt9	Nudix (nucleoside diphosphate linked moiety X)-type motif 9	1.8729
Rrp8	Ribosomal RNA processing 8	1.87297
Gm4961	Kinesin superfamily protein 2C pseudogene	1.8764
Mcm4	Minichromosome maintenance complex component 4	1.87955
Hmces	5-hydroxymethylcytosine (hmc) binding, ES cell specific	1.87973
Psmd8	Proteasome (prosome, macropain) 26S subunit, non-atpase, 8	1.88086
Gm10857	Predicted gene 10857	1.88176
Reep2	Receptor accessory protein 2	1.88333
Map2k4	Mitogen-activated protein kinase kinase 4	1.8845
Tafa2	TAFA chemokine like family member 2	1.88479
Macir	Macrophage immunometabolism regulator	1.88806
Blzf1	Basic leucine zipper nuclear factor 1	1.89186
Usp9x	Ubiquitin specific peptidase 9, X chromosome	1.8946
Smc4	Structural maintenance of chromosomes 4	1.89825
Fdft1	Farnesyl diphosphate farnesyl transferase 1	1.89876
Ung	Uracil DNA glycosylase	1.89879
Prickle1	Prickle planar cell polarity protein 1	1.90006
Rimklb	Ribosomal modification protein rimk-like family member B	1.90144
Sin3a	Transcriptional regulator, SIN3A (yeast)	1.90146
Tubb4b	Tubulin, beta 4B class IVB	1.90193
Sat1	Spermidine/spermine N1-acetyl transferase 1	1.90422
Gmps	Guanine monophosphate synthetase	1.90632
Paics	Phosphoribosylaminoimidazole carboxylase, phosphoribosylaminoribosylaminoimidazole, succinocarboxamide synthetase	1.90743
Pttg1ip	Pituitary tumor-transforming 1 interacting protein	1.90755
Dennd10	DENN domain containing 10	1.90872
Mtus1	Mitochondrial tumor suppressor 1	1.91087
Chsy1	Chondroitin sulfate synthase 1	1.9115
Ptcd2	Pentatricopeptide repeat domain 2	1.91278
Plekhg1	Pleckstrin homology domain containing, family G (with rhogef domain) member 1	1.91281
Mff	Mitochondrial fission factor	1.91787
Dcbld1	Discoidin, CUB and LCCL domain containing 1	1.92603
Bclaf1	BCL2-associated transcription factor 1	1.92664
Prpf6	Pre-mrna splicing factor 6	1.92825
Hmgn5	High-mobility group nucleosome binding domain 5	1.93027
Capza2	Capping actin protein of muscle Z-line subunit alpha 2	1.93182
Cryl1	Crystallin, lambda 1	1.93218
Becn1	Beclin 1, autophagy related	1.9336
Ubxn2b	UBX domain protein 2B	1.93824
Arpc5	Actin related protein 2/3 complex, subunit 5	1.93845
Ncoa3	Nuclear receptor coactivator 3	1.93916
Kat6b	K(lysine) acetyltransferase 6B	1.9399
Crbn	Cereblon	1.94021
Fmnl3	Formin-like 3	1.9405
Csmd3	CUB and Sushi multiple domains 3	1.94179
Ap3m1	Adaptor-related protein complex 3, mu 1 subunit	1.94237
None	None	1.94479
Usp46	Ubiquitin specific peptidase 46	1.94626
Rsc1a1	Regulatory solute carrier protein, family 1, member 1	1.94919
Atrx	ATRX, chromatin remodeler	1.94951
Stx5a	Syntaxin 5A	1.94956
Cs	Citrate synthase	1.95012
Plk1	Polo like kinase 1	1.95243
Suclg2	Succinate-Coenzyme A ligase, GDP-forming, beta subunit	1.95316
Zw10	Zw10 kinetochore protein	1.95354
Uvrag	UV radiation resistance associated gene	1.95589
Eif5	Eukaryotic translation initiation factor 5	1.95929
Taf5	TATA-box binding protein associated factor 5	1.96791
Ccnb2	Cyclin B2	1.96807
Gstz1	Glutathione transferase zeta 1 (maleylacetoacetate isomerase)	1.96987
Cdk17	Cyclin-dependent kinase 17	1.97068
Mfap1a	Microfibrillar-associated protein 1A	1.97155
Lmo7	LIM domain only 7	1.97525
Acot10	Acyl-coa thioesterase 10	1.9787
Sorbs2	Sorbin and SH3 domain containing 2	1.98061
Rnf24	Ring finger protein 24	1.9827
Dlgap4	DLG associated protein 4	1.98603
Insig1	Insulin induced gene 1	1.98667
Imp4	IMP4, U3 small nucleolar ribonucleoprotein	1.98695
G6pdx	Glucose-6-phosphate dehydrogenase X-linked	1.98704
Nup62	Nucleoporin 62	1.98768
Tmem135	Transmembrane protein 135	1.98993
Mboat2	Membrane bound O-acyltransferase domain containing 2	1.99088
Pccb	Propionyl Coenzyme A carboxylase, beta polypeptide	1.99291
Rapgef4	Rap guanine nucleotide exchange factor (GEF) 4	1.99453
Txn2	Thioredoxin 2	1.99468
Wdr82	WD repeat domain containing 82	1.99649
Lypd6b	LY6/PLAUR domain containing 6B	1.99949
Eif3c	Eukaryotic translation initiation factor 3, subunit C	1.99962
Topors	Topoisomerase I binding, arginine/serine-rich	2.00158
Xrcc5	X-ray repair complementing defective repair in Chinese hamster cells 5	2.0045
Foxj3	Forkhead box J3	2.00661
Pyurf	Pigy upstream reading frame	2.01091
Kit	KIT proto-oncogene receptor tyrosine kinase	2.01296
Prl8a2	Prolactin family 8, subfamily a, member 2	2.01363
Cobll1	Cobl-like 1	2.01615
Ncl	Nucleolin	2.01924
Psmd14	Proteasome (prosome, macropain) 26S subunit, non-atpase, 14	2.02001
Setdb2	SET domain, bifurcated 2	2.02131
Kif4	Kinesin family member 4	2.02439
Nfil3	Nuclear factor, interleukin 3, regulated	2.02639
Tafa4	TAFA chemokine like family member 4	2.02649
Clspn	Claspin	2.02741
Ccdc117	Coiled-coil domain containing 117	2.0276
Sil1	SIL1 nucleotide exchange factor	2.02761
Cct3	Chaperonin containing Tcp1, subunit 3 (gamma)	2.02875
Ccdc181	Coiled-coil domain containing 181	2.02961
Unc5c	Unc-5 netrin receptor C	2.03153
Rbm27	RNA binding motif protein 27	2.03168
Csnk1e	Casein kinase 1, epsilon	2.0319
Maea	Macrophage erythroblast attacher	2.03413
Ppia	Peptidylprolyl isomerase A	2.03425
Tmem59	Transmembrane protein 59	2.03764
Zfp322a	Zinc finger protein 322A	2.03962
Prkar1a	Protein kinase, camp dependent regulatory, type I, alpha	2.04387
Jpt2	Jupiter microtubule associated homolog 2	2.04723
Gcnt4	Glucosaminyl (N-acetyl) transferase 4, core 2 (beta-1,6-N-acetylglucosaminyltransferase)	2.04882
Gstp1	Glutathione S-transferase, pi 1	2.05041
Cdr2	Cerebellar degeneration-related 2	2.05171
Aass	Aminoadipate-semialdehyde synthase	2.06264
Anp32b	Acidic (leucine-rich) nuclear phosphoprotein 32 family, member B	2.06282
Rdx	Radixin	2.06418
Cnppd1	Cyclin Pas1/PHO80 domain containing 1	2.06884
Hmgn2	High mobility group nucleosomal binding domain 2	2.0722
Tuba4a	Tubulin, alpha 4A	2.07579
Tpx2	TPX2, microtubule-associated	2.07788
Immt	Inner membrane protein, mitochondrial	2.08164
Vps50	VPS50 EARP/GARPII complex subunit	2.08457
Prps1l3	Phosphoribosyl pyrophosphate synthetase 1-like 3	2.08587
Cyp2c53-ps	Cytochrome P450, family 2, subfamily c, polypeptide 53, pseudogene	2.0916
Ltv1	LTV1 ribosome biogenesis factor	2.09233
Esrp1	Epithelial splicing regulatory protein 1	2.0934
Lypla1	Lysophospholipase 1	2.09496
Acot3	Acyl-coa thioesterase 3	2.09571
Dnm1l	Dynamin 1-like	2.0976
Naa11	N(alpha)-acetyltransferase 11, nata catalytic subunit	2.09801
Zfand6	Zinc finger, AN1-type domain 6	2.09948
Natd1	N-acetyltransferase domain containing 1	2.10182
Iscu	Iron-sulfur cluster assembly enzyme	2.10621
Arl6ip1	ADP-ribosylation factor-like 6 interacting protein 1	2.10647
Ammecr1l	AMME chromosomal region gene 1-like	2.11461
Dusp10	Dual specificity phosphatase 10	2.11478
Zfp638	Zinc finger protein 638	2.11547
Dnmt1	DNA methyltransferase (cytosine-5) 1	2.11562
Rfx5	Regulatory factor X, 5 (influences HLA class II expression)	2.11748
Atg14	Autophagy related 14	2.11825
Ezh2	Enhancer of zeste 2 polycomb repressive complex 2 subunit	2.12113
Pias1	Protein inhibitor of activated STAT 1	2.12609
Lcmt1	Leucine carboxyl methyltransferase 1	2.12731
None	None	2.12746
Appl1	Adaptor protein, phosphotyrosine interaction, PH domain and leucine zipper containing 1	2.12921
Hsp90aa1	Heat shock protein 90, alpha (cytosolic), class A member 1	2.12988
Rnps1	RNA binding protein with serine rich domain 1	2.13239
Mcm10	Minichromosome maintenance 10 replication initiation factor	2.13419
Ppme1	Protein phosphatase methylesterase 1	2.13886
Dbndd1	Dysbindin (dystrobrevin binding protein 1) domain containing 1	2.1416
Cfap300	Cilia and flagella associated protein 300	2.15002
Arid1b	AT rich interactive domain 1B (SWI-like)	2.15385
Hnrnpf	Heterogeneous nuclear ribonucleoprotein F	2.15506
Gpr137b-ps	G protein-coupled receptor 137B, pseudogene	2.1555
Rab1a	RAB1A, member RAS oncogene family	2.15659
Taf3	TATA-box binding protein associated factor 3	2.15801
Txndc5	Thioredoxin domain containing 5	2.16006
Ckap2	Cytoskeleton associated protein 2	2.16199
Gmfb	Glia maturation factor, beta	2.1634
H2az1	H2A.Z variant histone 1	2.16485
Tpd52	Tumor protein D52	2.16646
Mtfr2	Mitochondrial fission regulator 2	2.16721
Rimkla	Ribosomal modification protein rimk-like family member A	2.16906
Cct2	Chaperonin containing Tcp1, subunit 2 (beta)	2.16917
Rnf34	Ring finger protein 34	2.16935
Gcc2	GRIP and coiled-coil domain containing 2	2.17165
Uba2	Ubiquitin-like modifier activating enzyme 2	2.17266
Taok1	TAO kinase 1	2.17314
Fam151a	Family with sequence simliarity 151, member A	2.17318
Ddx5	DEAD box helicase 5	2.17442
Erich5	Glutamate rich 5	2.17621
Lamtor1	Late endosomal/lysosomal adaptor, MAPK and MTOR activator 1	2.18383
Tubb2a	Tubulin, beta 2A class IIA	2.18763
Nono	Non-POU-domain-containing, octamer binding protein	2.19123
Tsnax	Translin-associated factor X	2.19188
Gm839	Predicted gene 839	2.19836
Qdpr	Quinoid dihydropteridine reductase	2.19989
Dnaja2	Dnaj heat shock protein family (Hsp40) member A2	2.20003
Pramel13	PRAME like 13	2.20338
Lage3	L antigen family, member 3	2.20662
Rnf19a	Ring finger protein 19A	2.20775
Nudt4	Nudix (nucleoside diphosphate linked moiety X)-type motif 4	2.20794
Epc1	Enhancer of polycomb homolog 1	2.21266
Tbrg1	Transforming growth factor beta regulated gene 1	2.21474
Crybg3	Beta-gamma crystallin domain containing 3	2.22132
Ctps	Cytidine 5'-triphosphate synthase	2.22216
1700010D01Rik	RIKEN cdna 1700010D01 gene	2.22237
Aurka	Aurora kinase A	2.22302
E330020D12Rik	Riken cdna E330020D12 gene	2.22953
Dnaja3	Dnaj heat shock protein family (Hsp40) member A3	2.23016
Cstb	Cystatin B	2.23481
Pnp	Purine-nucleoside phosphorylase	2.23639
Ncoa4	Nuclear receptor coactivator 4	2.23829
Stx17	Syntaxin 17	2.23946
Nup54	Nucleoporin 54	2.23985
Dnttip2	Deoxynucleotidyltransferase, terminal, interacting protein 2	2.24285
Ywhab	Tyrosine 3-monooxygenase/tryptophan 5-monooxygenase activation protein, beta polypeptide	2.24619
Gm5177	Glyceraldehyde-3-phosphate dehydrogenase pseudogene	2.24689
Golph3l	Golgi phosphoprotein 3-like	2.24709
Tgfb2	Transforming growth factor, beta 2	2.24837
Mfap1b	Microfibrillar-associated protein 1B	2.25107
Ddias	DNA damage-induced apoptosis suppressor	2.25455
Wbp2	WW domain binding protein 2	2.25652
Rnf114	Ring finger protein 114	2.25686
Smurf2	SMAD specific E3 ubiquitin protein ligase 2	2.25835
Ccdc186	Coiled-coil domain containing 186	2.26161
Srsf2	Serine and arginine-rich splicing factor 2	2.2645
Capns1	Calpain, small subunit 1	2.26473
Srp54a	Signal recognition particle 54A	2.27104
Fshr	Follicle stimulating hormone receptor	2.27105
Pik3cd	Phosphatidylinositol-4,5-bisphosphate 3-kinase catalytic subunit delta	2.27122
Psrc1	Proline/serine-rich coiled-coil 1	2.27163
Snap47	Synaptosomal-associated protein, 47	2.27274
Nceh1	Neutral cholesterol ester hydrolase 1	2.27605
Dync1i2	Dynein cytoplasmic 1 intermediate chain 2	2.27925
Slc35b4	Solute carrier family 35, member B4	2.27963
Fiz1	Flt3 interacting zinc finger protein 1	2.28088
Ankle2	Ankyrin repeat and LEM domain containing 2	2.28118
Tuba1b	Tubulin, alpha 1B	2.28311
Slc3a2	Solute carrier family 3 (activators of dibasic and neutral amino acid transport), member 2	2.28452
Serpine2	Serine (or cysteine) peptidase inhibitor, clade E, member 2	2.28499
Eif4e3	Eukaryotic translation initiation factor 4E member 3	2.28986
Lamp1	Lysosomal-associated membrane protein 1	2.29242
Dse	Dermatan sulfate epimerase	2.29309
Cep128	Centrosomal protein 128	2.29342
Tubb2b	Tubulin, beta 2B class IIB	2.29374
Zfp160	Zinc finger protein 160	2.29378
Or10d5j	Olfactory receptor family 10 subfamily D member 5J	2.29394
Tmem168	Transmembrane protein 168	2.29518
Pdlim1	PDZ and LIM domain 1 (elfin)	2.29703
Prl7d1	Prolactin family 7, subfamily d, member 1	2.29902
Eif2a	Eukaryotic translation initiation factor 2A	2.30168
Uba6	Ubiquitin-like modifier activating enzyme 6	2.30229
Arhgap28	Rho gtpase activating protein 28	2.30239
Elmod2	ELMO/CED-12 domain containing 2	2.30317
Rnf141	Ring finger protein 141	2.30713
Cd9	CD9 antigen	2.30799
Phf20	PHD finger protein 20	2.30887
Zswim3	Zinc finger SWIM-type containing 3	2.31016
C9orf72	C9orf72, member of c9orf72-SMCR8 complex	2.31506
Mtfr1l	Mitochondrial fission regulator 1-like	2.31573
Cpeb1	Cytoplasmic polyadenylation element binding protein 1	2.31932
Zfp131	Zinc finger protein 131	2.31933
Taf4b	TATA-box binding protein associated factor 4b	2.31948
Prc1	Protein regulator of cytokinesis 1	2.31985
Peak1	Pseudopodium-enriched atypical kinase 1	2.32027
Mier3	MIER family member 3	2.32064
Mlf2	Myeloid leukemia factor 2	2.32165
Saraf	Store-operated calcium entry-associated regulatory factor	2.32626
Fbrsl1	Fibrosin-like 1	2.32792
Ube2dnl1	Ubiquitin-conjugating enzyme E2D N-terminal like 1	2.32919
Foxn2	Forkhead box N2	2.33107
Cfap20	Cilia and flagella associated protein 20	2.33131
Rnf38	Ring finger protein 38	2.33386
Smc6	Structural maintenance of chromosomes 6	2.33513
Mcu	Mitochondrial calcium uniporter	2.33731
Oxct1	3-oxoacid coa transferase 1	2.33835
Tomm34	Translocase of outer mitochondrial membrane 34	2.34288
Odc1	Ornithine decarboxylase, structural 1	2.34546
Slc39a10	Solute carrier family 39 (zinc transporter), member 10	2.34596
Slc25a3	Solute carrier family 25 (mitochondrial carrier, phosphate carrier), member 3	2.34715
6430706D22Rik	RIKEN cdna 6430706D22 gene	2.34918
Rabac1	Rab acceptor 1 (prenylated)	2.34967
Ero1b	Endoplasmic reticulum oxidoreductase 1 beta	2.35088
Fbxo34	F-box protein 34	2.35208
Pold3	Polymerase (DNA-directed), delta 3, accessory subunit	2.35279
Atg5	Autophagy related 5	2.357
Mpzl1	Myelin protein zero-like 1	2.35879
Ndufb8	NADH:ubiquinone oxidoreductase subunit B8	2.36123
Adss	Adenylosuccinate synthetase, non muscle	2.3633
Clic4	Chloride intracellular channel 4 (mitochondrial)	2.36497
Nrbp1	Nuclear receptor binding protein 1	2.36541
Zbtb44	Zinc finger and BTB domain containing 44	2.36566
Gsdmc2	Gasdermin C2	2.36674
Eif3l	Eukaryotic translation initiation factor 3, subunit L	2.37456
Nlrp9a	NLR family, pyrin domain containing 9A	2.37474
Arcn1	Archain 1	2.38006
Klf17	Kruppel-like factor 17	2.38626
Ehd4	EH-domain containing 4	2.39036
Zfp280b	Zinc finger protein 280B	2.39403
Csde1	Cold shock domain containing E1, RNA binding	2.39511
Chmp2b	Charged multivesicular body protein 2B	2.39622
Cox6b2	Cytochrome c oxidase subunit 6B2	2.3968
Atp6v1a	Atpase, H+ transporting, lysosomal V1 subunit A	2.39728
Tuba1c	Tubulin, alpha 1C	2.39868
Klhl8	Kelch-like 8	2.39958
Cenpf	Centromere protein F	2.40043
D030018L15Rik	Nuclear receptor coactivator 2 pseudogene	2.40294
Mllt3	Myeloid/lymphoid or mixed-lineage leukemia; translocated to, 3	2.40422
Htra1	Htra serine peptidase 1	2.40436
Mfap3	Microfibrillar-associated protein 3	2.40709
Fdx2	Ferredoxin 2	2.40786
Atf4	Activating transcription factor 4	2.40858
Luzp1	Leucine zipper protein 1	2.40921
Dcaf7	DDB1 and CUL4 associated factor 7	2.41155
Kpna7	Karyopherin alpha 7 (importin alpha 8)	2.41208
Ptbp2	Polypyrimidine tract binding protein 2	2.4128
Fam3c	FAM3 metabolism regulating signaling molecule C	2.41324
Ckap5	Cytoskeleton associated protein 5	2.41531
Rab14	RAB14, member RAS oncogene family	2.41647
Lrrc59	Leucine rich repeat containing 59	2.41881
Mapre2	Microtubule-associated protein, RP/EB family, member 2	2.41891
B3gnt2	UDP-glcnac:betagal beta-1,3-N-acetylglucosaminyltransferase 2	2.41949
Pisd-ps2	Phosphatidylserine decarboxylase, pseudogene 2	2.42099
Mtmr14	Myotubularin related protein 14	2.42469
Tubb3	Tubulin, beta 3 class III	2.42472
2310061I04Rik	RIKEN cdna 2310061I04 gene	2.42906
Dyrk1a	Dual-specificity tyrosine-(Y)-phosphorylation regulated kinase 1a	2.43139
Zfp791	Zinc finger protein 791	2.43323
Ublcp1	Ubiquitin-like domain containing CTD phosphatase 1	2.44069
Srpk1	Serine/arginine-rich protein specific kinase 1	2.44254
Kbtbd7	Kelch repeat and BTB (POZ) domain containing 7	2.4465
Nfyc	Nuclear transcription factor-Y gamma	2.44777
Tspan13	Tetraspanin 13	2.45825
Gm13363	Predicted gene 13363	2.46668
Psen1	Presenilin 1	2.47019
Grm4	Glutamate receptor, metabotropic 4	2.47596
Arpc1a	Actin related protein 2/3 complex, subunit 1A	2.47985
Snapin	SNAP-associated protein	2.48225
Lonrf3	LON peptidase N-terminal domain and ring finger 3	2.48318
Utp4	UTP4 small subunit processome component	2.48356
Bckdhb	Branched chain ketoacid dehydrogenase E1, beta polypeptide	2.48564
Upf1	UPF1 regulator of nonsense transcripts homolog (yeast)	2.48577
Otud6b	OTU domain containing 6B	2.4873
Mis12	MIS12 kinetochore complex component	2.48856
Zp2	Zona pellucida glycoprotein 2	2.4904
Zfp61	Zinc finger protein 61	2.49092
Ociad1	OCIA domain containing 1	2.49431
Rps23rg1	Ribosomal protein S23, retrogene 1	2.49441
Trps1	Transcriptional repressor GATA binding 1	2.50285
Abcf2	ATP-binding cassette, sub-family F (GCN20), member 2	2.50385
Stat6	Signal transducer and activator of transcription 6	2.50663
Gxylt1	Glucoside xylosyltransferase 1	2.50807
Hdlbp	High density lipoprotein (HDL) binding protein	2.51813
Hmgcs1	3-hydroxy-3-methylglutaryl-Coenzyme A synthase 1	2.53048
Rock1	Rho-associated coiled-coil containing protein kinase 1	2.53323
Cdk8	Cyclin-dependent kinase 8	2.53583
Plpp3	Phospholipid phosphatase 3	2.53944
Esco2	Establishment of sister chromatid cohesion N-acetyltransferase 2	2.53997
Msl3	MSL complex subunit 3	2.54143
Orc5	Origin recognition complex, subunit 5	2.54323
Cd36	CD36 molecule	2.54363
Nsun4	NOL1/NOP2/Sun domain family, member 4	2.55478
Surf4	Surfeit gene 4	2.55503
Tubb6	Tubulin, beta 6 class V	2.55565
Dhrs2	Dehydrogenase/reductase member 2	2.55776
Stard4	Star-related lipid transfer (START) domain containing 4	2.5581
Mospd2	Motile sperm domain containing 2	2.56116
Srp54b	Signal recognition particle 54B	2.56127
Ran	RAN, member RAS oncogene family	2.56294
Fam172a	Family with sequence similarity 172, member A	2.56546
D7Ertd443e	DNA segment, Chr 7, ERATO Doi 443, expressed	2.56876
Serinc3	Serine incorporator 3	2.57136
6030458C11Rik	RIKEN cdna 6030458C11 gene	2.57184
Fam122b	Family with sequence similarity 122, member B	2.57269
Vps35	VPS35 retromer complex component	2.57269
Gnas	GNAS (guanine nucleotide binding protein, alpha stimulating) complex locus	2.57407
Wasl	WASP like actin nucleation promoting factor	2.57667
Cog6	Component of oligomeric golgi complex 6	2.58272
Hsp90ab1	Heat shock protein 90 alpha (cytosolic), class B member 1	2.59246
Hnrnpk	Heterogeneous nuclear ribonucleoprotein K	2.59411
Prr14	Proline rich 14	2.59415
Anxa7	Annexin A7	2.5974
Ywhae	Tyrosine 3-monooxygenase/tryptophan 5-monooxygenase activation protein, epsilon polypeptide	2.6018
Haus8	4HAUS augmin-like complex, subunit 8	2.60892
Slc35a4	Solute carrier family 35, member A4	2.61194
Prdx6	Peroxiredoxin 6	2.61257
Pdia6	Protein disulfide isomerase associated 6	2.61696
Ddb1	Damage specific DNA binding protein 1	2.61736
Ppp1ca	Protein phosphatase 1 catalytic subunit alpha	2.61917
Lbr	Lamin B receptor	2.62186
Asb8	Ankyrin repeat and SOCS box-containing 8	2.62222
Wapl	WAPL cohesin release factor	2.62249
Rnf187	Ring finger protein 187	2.62286
Tmem134	Transmembrane protein 134	2.62653
Apex2	Apurinic/apyrimidinic endonuclease 2	2.62999
Sp110	Sp110 nuclear body protein	2.63051
Atf7ip	Activating transcription factor 7 interacting protein	2.6328
Amz2	Archaelysin family metallopeptidase 2	2.63304
Tinf2	Terf1 (TRF1)-interacting nuclear factor 2	2.63373
Zc4h2	Zinc finger, C4H2 domain containing	2.63529
Brca1	Breast cancer 1, early onset	2.63543
Copb1	Coatomer protein complex, subunit beta 1	2.63832
Dnajb1	Dnaj heat shock protein family (Hsp40) member B1	2.63841
Cdyl	Chromodomain protein, Y chromosome-like	2.63907
Gstp2	Glutathione S-transferase, pi 2	2.64207
Wdr1	WD repeat domain 1	2.6429
Fam53c	Family with sequence similarity 53, member C	2.64407
Tuba1a	Tubulin, alpha 1A	2.64577
Dusp7	Dual specificity phosphatase 7	2.6508
Kctd10	Potassium channel tetramerisation domain containing 10	2.65231
Usp38	Ubiquitin specific peptidase 38	2.65246
Gm5088	Poly(A)-binding protein, cytoplasmic pseudogene	2.65444
Gyg	Glycogenin	2.6584
Ube2i	Ubiquitin-conjugating enzyme E2I	2.65872
Ell3	Elongation factor RNA polymerase II-like 3	2.6641
Ncapg	Non-SMC condensin I complex, subunit G	2.6646
AU015836	Expressed sequence AU015836	2.66532
Hycc2	Hyccin PI4KA lipid kinase complex subunit 2	2.66601
Cds1	CDP-diacylglycerol synthase 1	2.66856
Cdc7	Cell division cycle 7 (S. Cerevisiae)	2.6727
Cfl1	Cofilin 1, non-muscle	2.67317
None	None	2.6781
Hspd1	Heat shock protein 1 (chaperonin)	2.67851
Ywhag	Tyrosine 3-monooxygenase/tryptophan 5-monooxygenase activation protein, gamma polypeptide	2.67914
Zscan4f	Zinc finger and SCAN domain containing 4F	2.68139
Paip2b	Poly(A) binding protein interacting protein 2B	2.68347
Ahr	Aryl-hydrocarbon receptor	2.68663
Tent5c	Terminal nucleotidyltransferase 5C	2.68956
Nlrp4b	NLR family, pyrin domain containing 4B	2.69062
Kif14	Kinesin family member 14	2.69415
Chmp1b2	Charged multivesicular body protein 1B2	2.69604
Trim75	Tripartite motif-containing 75	2.69635
Ccdc25	Coiled-coil domain containing 25	2.69699
Padi6	Peptidyl arginine deiminase, type VI	2.70515
Paip2	Polyadenylate-binding protein-interacting protein 2	2.71526
Eef1a1	Eukaryotic translation elongation factor 1 alpha 1	2.71654
Stt3b	STT3, subunit of the oligosaccharyltransferase complex, homolog B (S. Cerevisiae)	2.72112
Hspa5	Heat shock protein 5	2.72123
Cul1	Cullin 1	2.72342
Rnf14	Ring finger protein 14	2.72386
Syt16	Synaptotagmin XVI	2.72516
Accsl	1-aminocyclopropane-1-carboxylate synthase (non-functional)-like	2.72572
Ippk	Inositol 1,3,4,5,6-pentakisphosphate 2-kinase	2.72943
N4bp1	NEDD4 binding protein 1	2.73308
Morf4l1	Mortality factor 4 like 1	2.73392
Gzf1	GDNF-inducible zinc finger protein 1	2.73781
Rsl24d1	Ribosomal L24 domain containing 1	2.73927
Miox	Myo-inositol oxygenase	2.74024
Hmgb3	High mobility group box 3	2.74035
Fbxo30	F-box protein 30	2.74969
Cldn15	Claudin 15	2.75671
Gdap1	Ganglioside-induced differentiation-associated-protein 1	2.764
Clta	Clathrin, light polypeptide (Lca)	2.76402
Calu	Calumenin	2.77987
Grina	Glutamate receptor, ionotropic, N-methyl D-aspartate-associated protein 1 (glutamate binding)	2.79158
Atg16l1	Autophagy related 16-like 1 (S. Cerevisiae)	2.79266
Zfp57	Zinc finger protein 57	2.79371
Fpgt	Fucose-1-phosphate guanylyltransferase	2.79551
Champ1	Chromosome alignment maintaining phosphoprotein 1	2.79871
Zfp997	Zinc finger protein 997	2.80484
Slc44a2	Solute carrier family 44, member 2	2.80537
Serpinb3a	Serine (or cysteine) peptidase inhibitor, clade B (ovalbumin), member 3A	2.80689
Mb21d2	Mab-21 domain containing 2	2.81062
Gm20362	Predicted gene, 20362	2.81763
Cnnm2	Cyclin M2	2.81927
Tcte2	T-complex-associated testis expressed 2	2.82333
Tob1	Transducer of erbb-2.1	2.82566
Slf2	SMC5-SMC6 complex localization factor 2	2.83265
Casp8ap2	Caspase 8 associated protein 2	2.84281
Cst3	Cystatin C	2.85733
Txnip	Thioredoxin interacting protein	2.85961
Hpse	Heparanase	2.87235
Ahsa1	AHA1, activator of heat shock protein atpase 1	2.87543
B3galnt1	UDP-galnac:betaglcnac beta 1,3-galactosaminyltransferase, polypeptide 1	2.87871
Plk4	Polo like kinase 4	2.8804
Nufip2	Nuclear FMR1 interacting protein 2	2.8839
Abhd4	Abhydrolase domain containing 4	2.89525
Pcdh9	Protocadherin 9	2.8964
Twf1	Twinfilin actin binding protein 1	2.89664
4930550C14Rik	RIKEN cdna 4930550C14 gene	2.89933
Ube3a	Ubiquitin protein ligase E3A	2.90237
G3bp2	Gtpase activating protein (SH3 domain) binding protein 2	2.90418
Ormdl1	ORM1-like 1 (S. Cerevisiae)	2.9119
Ehmt1	Euchromatic histone methyltransferase 1	2.91442
Trim71	Tripartite motif-containing 71	2.91456
Rps23	Ribosomal protein S23	2.91737
Slc30a4	Solute carrier family 30 (zinc transporter), member 4	2.92043
Nlrp14	NLR family, pyrin domain containing 14	2.93824
Riox2	Ribosomal oxygenase 2	2.93834
Strn	Striatin, calmodulin binding protein	2.94715
Shroom2	Shroom family member 2	2.95042
Serpini1	Serine (or cysteine) peptidase inhibitor, clade I, member 1	2.95728
Cdh2	Cadherin 2	2.95904
[truncated: 287 more rows]
