# Supplementary material for: LSM14B is an Oocyte‐Specific RNA‐Binding Protein Indispensable for Maternal mRNA Metabolism and Oocyte Development in Mice
Source: Adv Sci (Weinh). 2023 Apr 21;10(18):2300043. doi: 10.1002/advs.202300043 (PMC10288277; doi:10.1002/advs.202300043)
Supplement: Supplementary file 8 — Supplemental Table 3 [file ADVS-10-2300043-s004.xlsx]

## Sheet: Sheet1
Dataset S3. List of the significantly changed proteins in Lsm14b-KO oocytes identified by proteomics analysis
Protein symbol	Protein name	Fold Change
AKAP4	A-kiNAse anchor protein 4	inf_down
BOD1	Biorientation of chromosomes in cell division protein 1	inf_down
CC2D1A	Coiled-coil and C2 domain-containing protein 1A	inf_down
CCDC117	Coiled-coil domain-containing protein 117	inf_down
CELF2	CUGBP Elav-like family member 2	inf_down
CIAO2B	Cytosolic iron-sulfur assembly component 2B	inf_down
CO040	UPF0235 protein C15orf40 homolog	inf_down
COG5	Conserved oligomeric Golgi complex subunit 5	inf_down
DDX42	ATP-dependent RNA helicase DDX42	inf_down
DSN1	Kinetochore-associated protein DSN1 homolog	inf_down
DYNLL2	Dynein light chain 2, cytoplasmic	inf_down
EIF2B1	Translation initiation factor eIF-2B subunit alpha	inf_down
EPN2	Epsin-2	inf_down
EXOC5	Exocyst complex component 5	inf_down
EXOSC2	Exosome complex component RRP4	inf_down
EXOSC6	Exosome complex component MTR3	inf_down
FHOD3	FH1/FH2 domain-containing protein 3	inf_down
FUT11	Alpha-(1,3)-fucosyltransferase 11	inf_down
GJA4	Gap junction alpha-4 protein	inf_down
HDGFL2	Hepatoma-derived growth factor-related protein 2	inf_down
HSD17B1	Estradiol 17-beta-dehydrogeNAse 1	inf_down
KIF5B	Kinesin-1 heavy chain	inf_down
MAP4K2	Mitogen-activated protein kiNAse kiNAse kiNAse kiNAse 2	inf_down
MASTL	Serine/threonine-protein kiNAse greatwall	inf_down
MBTD1	MBT domain-containing protein 1	inf_down
MED11	Mediator of RNA polymerase II transcription subunit 11	inf_down
MIA2	Melanoma inhibitory activity protein 2	inf_down
MIPEP	Mitochondrial intermediate peptidase	inf_down
MLLT10	Protein AF-10	inf_down
NDUFA11	NADH dehydrogeNAse [ubiquinone] 1 alpha subcomplex subunit 11	inf_down
NFKBIB	NF-kappa-B inhibitor beta	inf_down
NUP188	Nucleoporin NUP188 homolog	inf_down
OGFR	Opioid growth factor receptor	inf_down
PACS2	Phosphofurin acidic cluster sorting protein 2	inf_down
PAN3	PAN2-PAN3 deadenylation complex subunit Pan3	inf_down
PIGS	GPI transamidase component PIG-S	inf_down
PLA2G6	85/88 kDa calcium-independent phospholipase A2	inf_down
PLD1	Phospholipase D1	inf_down
PLD1	Phospholipase D1	inf_down
POFUT2	GDP-fucose protein O-fucosyltransferase 2	inf_down
PPCS	PhosphopantotheNAte--cysteine ligase	inf_down
PPM1B	Protein phosphatase 1B	inf_down
PTGR1	Prostaglandin reductase 1	inf_down
PTPN6	Tyrosine-protein phosphatase non-receptor type 6	inf_down
PTRH2	Peptidyl-tRNA hydrolase 2, mitochondrial	inf_down
RHEB	GTP-binding protein Rheb	inf_down
RNF17	RING finger protein 17	inf_down
RNMT	mRNA cap guanine-N7 methyltransferase	inf_down
SAFB	Scaffold attachment factor B1	inf_down
SGSM1	Small G protein sigNAling modulator 1	inf_down
SNAPIN	SNARE-associated protein SNApin	inf_down
SNAPIN	SNARE-associated protein SNApin	inf_down
SRSF5	Serine/arginine-rich splicing factor 5	inf_down
STYK1	Tyrosine-protein kiNAse STYK1	inf_down
SURF1	Surfeit locus protein 1	inf_down
TCN2	Transcobalamin-2	inf_down
TEX30	Testis-expressed protein 30	inf_down
TIMM8B	Mitochondrial import inner membrane translocase subunit Tim8 B	inf_down
UBASH3B	Ubiquitin-associated and SH3 domain-containing protein B	inf_down
UBLCP1	Ubiquitin-like domain-containing CTD phosphatase 1	inf_down
VCPIP1	DeubiquitiNAting protein VCIP135	inf_down
VWA8	von Willebrand factor A domain-containing protein 8	inf_down
WWP2	NEDD4-like E3 ubiquitin-protein ligase WWP2	inf_down
YIF1B	Protein YIF1B	inf_down
YTHDF3	YTH domain-containing family protein 3	inf_down
COX17	Cytochrome c oxidase copper chaperone	-6.22345
GCC2	GRIP and coiled-coil domain-containing protein 2	-5.55757
ANKRD44	Serine/threonine-protein phosphatase 6 regulatory ankyrin repeat subunit B	-4.78783
RPS5	40S ribosomal protein S5	-4.70338
CMTR1	Cap-specific mRNA (nucleoside-2'-O-)-methyltransferase 1	-4.33516
TBCC	Tubulin-specific chaperone C	-4.06038
GOLGA5	Golgin subfamily A member 5	-3.7328
LZTFL1	Leucine zipper transcription factor-like protein 1	-3.72109
ROCK1	Rho-associated protein kiNAse 1	-3.64627
ZC3H15	Zinc finger CCCH domain-containing protein 15	-3.59578
HTT	Huntingtin	-3.4571
GGA3	ADP-ribosylation factor-binding protein GGA3	-3.43984
CRYM	Ketimine reductase mu-crystallin	-3.39034
ATAD1	ATPase family AAA domain-containing protein 1	-3.17418
BNIP1	Vesicle transport protein SEC20	-3.07502
RGN	Regucalcin	-3.05681
EPS15	Epidermal growth factor receptor substrate 15	-3.01779
SKAP2	Src kiNAse-associated phosphoprotein 2	-2.76403
PARP4	Protein mono-ADP-ribosyltransferase PARP4	-2.75084
USP48	Ubiquitin carboxyl-termiNAl hydrolase 48	-2.71361
EIF2AK4	eIF-2-alpha kiNAse GCN2	-2.70496
TMC5	Transmembrane channel-like protein 5	-2.637
CHMP2A	Charged multivesicular body protein 2a	-2.6111
GNA11	Guanine nucleotide-binding protein subunit alpha-11	-2.56479
PMM2	Phosphomannomutase 2	-2.55828
RHPN2	Rhophilin-2	-2.4665
SUB1	Activated RNA polymerase II transcriptioNAl coactivator p15	-2.4257
NUP98	Nuclear pore complex protein Nup98-Nup96	-2.41191
TPRG1L	Tumor protein p63-regulated gene 1-like protein	-2.37127
COPS9	COP9 sigNAlosome complex subunit 9	-2.31713
NANS	Sialic acid synthase	-2.22646
CLCC1	Chloride channel CLIC-like protein 1	-2.21783
COASY	BifunctioNAl coenzyme A synthase	-2.21407
BAG6	Bag6	-2.20201
SRPRB	SigNAl recognition particle receptor subunit beta	-2.19332
HOOK1	Protein Hook homolog 1	-2.16712
HTRA2	Serine protease HTRA2, mitochondrial	-2.15502
NAA38	N-alpha-acetyltransferase 38, NAtC auxiliary subunit	-2.15119
ABHD6	Monoacylglycerol lipase ABHD6	-2.14997
PLIN3	Perilipin-3	-2.13888
NLRP4B	NACHT, LRR and PYD domains-containing protein 4B	-2.10653
FAHD2	Fumarylacetoacetate hydrolase domain-containing protein 2A	-2.08401
ROCK2	Rho-associated protein kiNAse 2	-2.08217
TBC1D15	TBC1 domain family member 15	-2.08039
KBTBD8	Kelch repeat and BTB domain-containing protein 8	-2.06954
EIF3A	Eukaryotic translation initiation factor 3 subunit A	-2.06027
KIF14	Kinesin-like protein KIF14	-2.05713
UPP1	Uridine phosphorylase 1	-2.04923
NECAP1	Adaptin ear-binding coat-associated protein 1	-2.04774
DOP1B	Protein dopey-2	-2.01638
DHODH	Dihydroorotate dehydrogeNAse (quinone), mitochondrial	-2.0071
TMEM199	Transmembrane protein 199	-2.0007
DDX3X	ATP-dependent RNA helicase DDX3X	-1.99871
ELMOD2	ELMO domain-containing protein 2	-1.98859
MAP1B	Microtubule-associated protein 1B	-1.96187
LYPLAL1	Lysophospholipase-like protein 1	-1.95931
CKB	Creatine kiNAse B-type	-1.95297
EIF4ENIF1	Eukaryotic translation initiation factor 4E transporter	-1.9383
RAB7A	Ras-related protein Rab-7a	-1.93793
RCN2	Reticulocalbin-2	-1.92935
IMPDH2	Inosine-5'-monophosphate dehydrogeNAse 2	-1.92152
NLRP9A	NACHT, LRR and PYD domains-containing protein 9A	-1.91714
BMP15	Bone morphogenetic protein 15	-1.89189
STRAP	Serine-threonine kiNAse receptor-associated protein	-1.86425
UCHL3	Ubiquitin carboxyl-termiNAl hydrolase isozyme L3	-1.85941
AP1M2	AP-1 complex subunit mu-2	-1.85375
CARHSP1	Calcium-regulated heat stable protein 1	-1.84514
AKAP12	A-kiNAse anchor protein 12	-1.83973
RDH10	Retinol dehydrogeNAse 10	-1.81603
USP15	Ubiquitin carboxyl-termiNAl hydrolase 15	-1.81035
NLRP9B	NACHT, LRR and PYD domains-containing protein 9B	-1.79447
TUBB6	Tubulin beta-6 chain	-1.79262
CPEB1	Cytoplasmic polyadenylation element-binding protein 1	-1.76727
PFDN2	Prefoldin subunit 2	-1.76469
ELOVL1	Elongation of very long chain fatty acids protein 1	-1.7591
SUPT16H	FACT complex subunit SPT16	-1.73259
PYCR3	Pyrroline-5-carboxylate reductase 3	-1.7264
AP3B1	AP-3 complex subunit beta-1	-1.72312
TUBB4B	Tubulin beta-4B chain	-1.71528
SEC13	Protein SEC13 homolog	-1.71263
GSTM5	Glutathione S-transferase Mu 5	-1.70993
PRKCD	Protein kiNAse C delta type	-1.70192
TMED9	Transmembrane emp24 domain-containing protein 9	-1.69598
MYH11	Myosin-11	-1.68847
RAB3GAP2	Rab3 GTPase-activating protein non-catalytic subunit	-1.6771
ME1	NADP-dependent malic enzyme	-1.65722
ITSN2	Intersectin-2	-1.65401
RAB2A	Ras-related protein Rab-2A	-1.65134
PSMB5	Proteasome subunit beta type-5	-1.6334
FXR1	Fragile X mental retardation syndrome-related protein 1	-1.63074
COBLL1	Cordon-bleu protein-like 1	-1.62734
TUBB2A	Tubulin beta-2A chain	-1.6211
ARPC2	Actin-related protein 2/3 complex subunit 2	-1.62018
RAB3A	Ras-related protein Rab-3A	-1.61248
SEPTIN11	Septin-11	-1.60463
ARPC1B	Actin-related protein 2/3 complex subunit 1B	-1.59067
UBE2G1	Ubiquitin-conjugating enzyme E2 G1	-1.58344
FAM107B	Protein FAM107B	-1.53506
CSNK1A1	Casein kiNAse I isoform alpha	-1.53195
TMC3	Transmembrane channel-like protein 3	-1.53182
PRDX4	Peroxiredoxin-4	-1.528
ZBTB8OS	Protein archease	-1.52574
ZP1	ZoNA pellucida sperm-binding protein 1	-1.52442
EIF4E1B	Eukaryotic translation initiation factor 4E type 1B	-1.51974
DIAPH1	Protein diaphanous homolog 1	-1.50933
CFL2	Cofilin-2	-1.50932
PAIP2B	Polyadenylate-binding protein-interacting protein 2B	-1.50513
CHMP5	Charged multivesicular body protein 5	-1.4975
IZUMO1R	Sperm-egg fusion protein Juno	-1.49708
PSMA4	Proteasome subunit alpha type-4	-1.49656
NUP93	Nuclear pore complex protein Nup93	-1.49174
AP1B1	AP-1 complex subunit beta-1	-1.49074
LDHC	L-lactate dehydrogeNAse C chain	-1.45077
NLRP4A	NACHT, LRR and PYD domains-containing protein 4A	-1.44187
NEDD8	NEDD8	-1.4299
CCDC115	Coiled-coil domain-containing protein 115	-1.42797
MEA1	Male-enhanced antigen 1	-1.42001
GYG1	Glycogenin-1	-1.4196
PCBP1	Poly(rC)-binding protein 1	-1.41706
PEBP1	Phosphatidylethanolamine-binding protein 1	-1.41033
TUBA4A	Tubulin alpha-4A chain	-1.40958
PPP2R1A	Serine/threonine-protein phosphatase 2A 65 kDa regulatory subunit A alpha isoform	-1.40264
DYNLL1	Dynein light chain 1, cytoplasmic	-1.40252
CISD1	CDGSH iron-sulfur domain-containing protein 1	-1.40135
RPL18	60S ribosomal protein L18	-1.39495
SEC61B	Protein transport protein Sec61 subunit beta	-1.39394
ATP5MF	ATP synthase subunit f, mitochondrial	-1.39315
MRPL12	39S ribosomal protein L12, mitochondrial	-1.37451
ATL1	Atlastin-1	-1.37354
NDUFA9	NADH dehydrogeNAse [ubiquinone] 1 alpha subcomplex subunit 9, mitochondrial	-1.36124
FIP1L1	Pre-mRNA 3'-end-processing factor FIP1	-1.35851
MYL6	Myosin light polypeptide 6	-1.35367
PIK3R4	Phosphoinositide 3-kiNAse regulatory subunit 4	-1.35146
MYH9	Myosin-9	-1.34546
TAX1BP1	Tax1-binding protein 1 homolog	-1.34413
ADPRH	[Protein ADP-ribosylarginine] hydrolase	-1.33208
RPL36	60S ribosomal protein L36	-1.32832
TUBA1C	Tubulin alpha-1C chain	-1.31001
ABCF3	ATP-binding cassette sub-family F member 3	-1.30823
MYO1B	UnconventioNAl myosin-Ib	-1.30421
TLE6	Transducin-like enhancer protein 6	-1.29702
GALM	Galactose mutarotase	-1.29534
NLRP5	NACHT, LRR and PYD domains-containing protein 5	-1.29401
ARFGAP2	ADP-ribosylation factor GTPase-activating protein 2	-1.29271
FAM3C	Protein FAM3C	-1.28989
YWHAH	14-3-3 protein eta	-1.27925
LSM3	U6 snRNA-associated Sm-like protein LSm3	-1.27131
JPT2	Jupiter microtubule associated homolog 2	-1.26866
NLRP4F	NACHT, LRR and PYD domains-containing protein 4F	-1.26704
PRDX2	Peroxiredoxin-2	-1.25633
GBE1	1,4-alpha-glucan-branching enzyme	-1.25158
CYC1	Cytochrome c1, heme protein, mitochondrial	-1.25026
UHRF1	E3 ubiquitin-protein ligase UHRF1	-1.24993
MYO10	UnconventioNAl myosin-X	-1.24859
TUBB5	Tubulin beta-5 chain	-1.23043
CRYL1	Lambda-crystallin homolog	-1.20238
WDR82	WD repeat-containing protein 82	1.22766
PDHA1	Pyruvate dehydrogeNAse E1 component subunit alpha, somatic form, mitochondrial	1.24821
LPIN2	Phosphatidate phosphatase LPIN2	1.2568
G3BP2	Ras GTPase-activating protein-binding protein 2	1.2575
YWHAB	14-3-3 protein beta/alpha	1.26795
SUMO3	Small ubiquitin-related modifier 3	1.27079
HSPA9	Stress-70 protein, mitochondrial	1.30863
SNRPD2	Small nuclear ribonucleoprotein Sm D2	1.3192
TUFM	Elongation factor Tu, mitochondrial	1.31924
PCCB	Propionyl-CoA carboxylase beta chain, mitochondrial	1.33159
LRPAP1	Alpha-2-macroglobulin receptor-associated protein	1.3454
AP1S1	AP-1 complex subunit sigma-1A	1.34958
BPNT1	3'(2'),5'-bisphosphate nucleotidase 1	1.37307
EIF4G1	Eukaryotic translation initiation factor 4 gamma 1	1.37948
LRRC59	Leucine-rich repeat-containing protein 59	1.38054
LAMP1	Lysosome-associated membrane glycoprotein 1	1.39068
CLIP2	CAP-Gly domain-containing linker protein 2	1.41665
RPE	Ribulose-phosphate 3-epimerase	1.43538
DAGLB	Diacylglycerol lipase-beta	1.4386
HMGB3	High mobility group protein B3	1.4439
PSMD9	26S proteasome non-ATPase regulatory subunit 9	1.44568
FARSB	Phenylalanine--tRNA ligase beta subunit	1.45083
COX7A2	Cytochrome c oxidase subunit 7A2, mitochondrial	1.46818
AFG3L2	AFG3-like protein 2	1.48584
NPEPPS	Puromycin-sensitive aminopeptidase	1.50147
FN1	Fibronectin	1.50737
ANO10	Anoctamin-10	1.51738
CLIC4	Chloride intracellular channel protein 4	1.52534
ARL8A	ADP-ribosylation factor-like protein 8A	1.54137
HSP90AB1	Heat shock protein HSP 90-beta	1.55592
H2AC20	Histone H2A type 2-C	1.55635
CSE1L	Exportin-2	1.56568
NAPRT	NicotiNAte phosphoribosyltransferase	1.57295
ACO2	Aconitate hydratase, mitochondrial	1.57547
HSPH1	Heat shock protein 105 kDa	1.5792
CSNK2B	Casein kiNAse II subunit beta	1.58142
OOG2	Oogenesin-2	1.59491
VCL	Vinculin	1.60285
MRPL43	39S ribosomal protein L43, mitochondrial	1.60735
XPO1	Exportin-1	1.63829
CPNE3	Copine-3	1.70001
RUVBL1	RuvB-like 1	1.70587
RRM2	Ribonucleoside-diphosphate reductase subunit M2	1.70978
GLG1	Golgi apparatus protein 1	1.71161
PC	Pyruvate carboxylase, mitochondrial	1.72035
SPNS2	Protein spinster homolog 2	1.73606
UBR2	E3 ubiquitin-protein ligase UBR2	1.7384
USP19	Ubiquitin carboxyl-termiNAl hydrolase 19	1.74308
GSTA4	Glutathione S-transferase A4	1.74699
RPL31	60S ribosomal protein L31	1.75061
RAB22A	Ras-related protein Rab-22A	1.77832
OAT	Ornithine aminotransferase, mitochondrial	1.85959
ASTL	Astacin-like metalloendopeptidase	1.87189
CGN	Cingulin	1.9067
TFRC	Transferrin receptor protein 1	1.94647
STOML2	Stomatin-like protein 2, mitochondrial	1.9496
MT-CO3	Cytochrome c oxidase subunit 3	1.96935
ACLY	ATP-citrate synthase	1.97034
TMED3	Transmembrane emp24 domain-containing protein 3	1.97337
EIF2B5	Translation initiation factor eIF-2B subunit epsilon	1.97623
FBXO30	F-box only protein 30	1.97947
STOM	Erythrocyte band 7 integral membrane protein	2.00534
SAMM50	Sorting and assembly machinery component 50 homolog	2.01661
PTDSS2	Phosphatidylserine synthase 2	2.0428
ATP6V1H	V-type proton ATPase subunit H	2.07735
SLC25A15	Mitochondrial ornithine transporter 1	2.07965
ATIC	BifunctioNAl purine biosynthesis protein ATIC	2.0998
NCL	Nucleolin	2.1123
PRDX6	Peroxiredoxin-6	2.14434
PHGDH	D-3-phosphoglycerate dehydrogeNAse	2.22996
APOH	Beta-2-glycoprotein 1	2.23843
CALU	Calumenin	2.26514
LEF1	Lymphoid enhancer-binding factor 1	2.2688
GLOD4	Glyoxalase domain-containing protein 4	2.28714
MOB4	MOB-like protein phocein	2.29727
PGM1	Phosphoglucomutase-1	2.29861
RPL38	60S ribosomal protein L38	2.35555
PDHB	Pyruvate dehydrogeNAse E1 component subunit beta, mitochondrial	2.37105
PTER	Phosphotriesterase-related protein	2.43306
NONO	Non-POU domain-containing octamer-binding protein	2.45823
HYKK	Hydroxylysine kiNAse	2.47423
STK31	Serine/threonine-protein kiNAse 31	2.51125
OXCT1	Succinyl-CoA:3-ketoacid coenzyme A transferase 1, mitochondrial	2.71782
CAB39	Calcium-binding protein 39	2.87974
USP16	Ubiquitin carboxyl-termiNAl hydrolase 16	3.02288
ALDH5A1	SucciNAte-semialdehyde dehydrogeNAse, mitochondrial	3.04907
STT3B	Dolichyl-diphosphooligosaccharide--protein glycosyltransferase subunit STT3B	3.05917
YBX1	Y-box-binding protein 1	3.18712
BROX	BRO1 domain-containing protein BROX	3.23754
FAM162A	Protein FAM162A	3.31579
APOE	Apolipoprotein E	3.31885
PDK3	[Pyruvate dehydrogeNAse (acetyl-transferring)] kiNAse isozyme 3, mitochondrial	3.47263
TBC1D14	TBC1 domain family member 14	3.86947
CALB1	Calbindin	4.13422
FTL1	Ferritin light chain 1	4.32664
SNRNP200	U5 small nuclear ribonucleoprotein 200 kDa helicase	4.65297
PGRMC2	Membrane-associated progesterone receptor component 2	4.86454
BSCL2	Seipin	6.68702
ARHGAP30	Rho GTPase-activating protein 30	inf_up
CCNB1	G2/mitotic-specific cyclin-B1	inf_up
DNAJC8	DNAJ homolog subfamily C member 8	inf_up
FMO5	Flavin-containing monooxygeNAse 5	inf_up
MPDU1	Mannose-P-dolichol utilization defect 1 protein	inf_up
NGEF	Ephexin-1	inf_up
RAB4B	Ras-related protein Rab-4B	inf_up
VPS4B	Vacuolar protein sorting-associated protein 4B	inf_up
