# Supplementary material for: LSM14B is an Oocyte‐Specific RNA‐Binding Protein Indispensable for Maternal mRNA Metabolism and Oocyte Development in Mice
Source: Adv Sci (Weinh). 2023 Apr 21;10(18):2300043. doi: 10.1002/advs.202300043 (PMC10288277; doi:10.1002/advs.202300043)
Supplement: Supplementary file 9 — Supplemental Table 4 [file ADVS-10-2300043-s001.xlsx]

## Sheet: Oocyte LACE-Seq
Dataset S4. List of the LSM14B-bound mRNAs identified by LACE-Seq analyses
Chromosome	Start	End	Gene symbol	Strand	Peaks ID	Peak sequences	Genomic regions	Reads count	Reads density
chr6	83312366	83391672	Tet3	-	peaks_68299,peaks_68300,peaks_68301,peaks_68302,peaks_68303,peaks_68304,peaks_68305,peaks_68306,peaks_68307,peaks_68308,peaks_68309,peaks_68310,peaks_68311,peaks_68312,peaks_68313,peaks_68314,peaks_68315,peaks_68316,peaks_68317,peaks_68318,peaks_68319,peaks_68320,peaks_68321,peaks_68322,peaks_68323,peaks_68324,peaks_68325,peaks_68326,peaks_68327,peaks_68328,peaks_68329,peaks_68330,peaks_68331,pea…	TGTATTTTATTATAATTTACACAAACAACTGGGTTTGTGAACTGTATTACTCCTGGCATC,TTTGTTAATATTTTCCTTCCAGTTTATTGGTTTGTCTCCTGAGCTACCACCGCCTTCCTTCCCCTTTCCTTCTCCCCCAGTGTTTCAGTAAATTTAATTT,TTGCAATGTCTCAAGGCAAT,CTCTTTGAATTCCTGTTTGGTTGCCTGGCTTCCAATGGAGGTGAACTTAACAACCATACTTGAATATTCCGTCTTGACTTTGTAAACTGTGGCTACTTGAAATGAAGTTTATCTGGGGTT,ACTAATGCTTTAGACTTGATCTAGAACCCTTGTAGCTTTT,TTTTTTCCTTTTTCTTTTGG,GGGACAGATAATAATTGGCT,GCGGAGCCATAG…	UTR3,INTERGENIC,Repeat_Simple_repeat,CDS,INTRON,Repeat_SINE/B4,UTR5,PROMOTER	370782	4.67533
chr10	61570402	61606668	2010107G23Rik	-	peaks_2932,peaks_38760,peaks_38761,peaks_38762,peaks_38763,peaks_38764,peaks_38765,peaks_38766,peaks_38767,peaks_38768,peaks_38769,peaks_38770,peaks_38771,peaks_38772,peaks_38773	CAGCGGAGCTGTCTTCCTTA,AGGTCGGCCTCCAGCTCACAGAGATCCTCCTGTGTCTTCC,CTTTCCTTTTCTTTGGGTTT,GAAAGGCTTAGTATGTTGTATTCTCCCAGAACACAAATCTTCTACCAGGCGCAAACCCGGAGCTGAGAGCAGCTGGGAAC,GTTTCCTGGAATGTTTTTAGGGGGCATAGGGCTTCCGCTA,GACTGGACTGGGCTTTGGTGCGACATCATGCACAGGGGGAGGGAGCTTGGGTGGGCTCAGAAGGTGTGATGGGCATGAGACCGGCTTTGTAGATTTTTCTCCCGCTGCAGGAGGCAGAGGGACTCTCTGGGCCAGCATTG,CAGAGGCCACGGCGCACCTCCAGGGGGCCCTGGACCCCGCCAGCAGCAGGCAG…	INTERGENIC,Repeat_SINE/Alu,UTR3,CDS,UTR5,Repeat_LTR/ERVL-MaLR,Repeat_Low_complexity	315378	8.69624
chr8	122434740	126869622	Gm20388	+	peaks_30975,peaks_30976,peaks_30977,peaks_30978,peaks_30979,peaks_30980,peaks_30981,peaks_30982,peaks_30983,peaks_30984,peaks_30985,peaks_30986,peaks_30987,peaks_30988,peaks_30989,peaks_30990,peaks_30991,peaks_30992,peaks_30993,peaks_30994,peaks_30995,peaks_30996,peaks_30997,peaks_30998,peaks_30999,peaks_31000,peaks_31001,peaks_31002,peaks_31003,peaks_31004,peaks_31005,peaks_31006,peaks_31007,pea…	GACCAGTACCCCGCCTCGGC,CTGGAGAACGACAGTGGTGC,ACTTTGAGCAGCCCTGCCTC,GACAGCTGGGACGCAGCCCT,CAGTCACCTCCTGCCGAAAG,CTTTCATGATTCTAAGCCCT,AGATATCCGCCCAGGGGCTG,CCCGGCAGGCGGACTTCGTC,AGTGGTCTACCACCATGGCAACAGCGCTACAGGCGGCCACTACACTACGGACGTCTTCCA,GTCAAGGTTATTAACCAGTACCAGGTGGTGAAACCGCCTG,CTATATTACCGCCGCGTGGACCTGCTGTAACCGTGCCCGTGTGCCCGTGTGTGCCTGACG,GGCACACGAGAGCCGCCGCTTCTGAAGAACCGCTGGTTCCCGGGCGGAGGAGGCGGCTCG,ATGGAAG…	CDS,INTERGENIC,INTRON,UTR3,Repeat_LTR/ERVL-MaLR,Repeat_Low_complexity,UTR5,Repeat_Simple_repeat,PROMOTER,Repeat_LINE/L1,Repeat_SINE/Alu,Repeat_LTR/ERV1,Repeat_LTR/ERVL,Repeat_SINE/B2,Repeat_SINE/MIR,Repeat_rRNA	168430	0.0379785
chr13	96095191	96107796	Zbed3	+	peaks_8643,peaks_8644,peaks_8645,peaks_8646	CTGTACCGTGCTGCCTTCCA,TAAAGGGCTGGCCGGCCAAA,CTCCATGCAGACACTGCAGAAGGAATGAAGAGTAAAAAGCCCCTGAAGATCACCATGGAAGACAGCCGGAGGCTTAATGACCCAGCGGAACAAGGCGGCCTCTGTCCCGCGCCCGTGGGGCCATCATACTCCGAGGCCTGGGGCTACTTCCATCTGGACCCAGCTCAGCCTAGGCACCGGATGATGAGCGCCTGGGCCACCTGCCGCCTGTGCGGGCTGCAAGTGGGTGGCCTCCCCAACTTCCAGATGTGGACGCGGGCGCTGTGCCAGCACCTGAGTGATGTGCACCTGCCGGAGCTGAAGAAGAGCGCTGCTCCGAGCTCGCCGACCACCATGCCCTGCCCGCCGCCGCCCAGC…	UTR5,INTERGENIC,INTRON,CDS,UTR3	122471	9.71607
chr2	20769545	20890508	Arhgap21	-	peaks_16417,peaks_16418,peaks_55872,peaks_55873,peaks_55874,peaks_55875,peaks_55876,peaks_55877,peaks_55878,peaks_55879,peaks_55880,peaks_55881,peaks_55882	AGCAGGAGAGCTATGAACTA,GGTATAGGGGCGAAAGACTAATCGAACCATCTAGTAGCTGGTTCCCTCCGAAGTTTCCCTCAGGATAGCTGGCGCTCTCGCTCTTTTCCCGACGTACGCA,GTAGATAGTGTATCCTGGAT,GCTTCAACCAGCCAGTCCCC,TTGCTGGTACCACCACCTCG,TCAGGCACTCTGCTTAGCACGTCTTCCCAGGCTTCGCTCT,AATGTATTCCGACTTACCAC,ACTGTTCCCCCCAGCCTCAC,TCACAAGCCGTGGATTCCCC,GTTTGCTATCCCTGGTTGCC,GAAATGATGGCCACACATTG,CGTTTTTTTGACCAGTCCTTCATCGCCTCAGAATCTGCTG,CTGGCCTCCGAGTAACACCG	Repeat_rRNA,INTRON,INTERGENIC,UTR3,CDS,UTR5,PROMOTER	114953	0.950315
chr11	106255963	106349166	Ern1	-	peaks_42110,peaks_42111,peaks_42112,peaks_42113,peaks_42114,peaks_42115,peaks_42116,peaks_42117,peaks_42118,peaks_42119,peaks_42120,peaks_42121,peaks_42122,peaks_42123,peaks_42124,peaks_42125,peaks_42126,peaks_42127,peaks_42128,peaks_42129,peaks_42130,peaks_42131,peaks_42132,peaks_42133,peaks_42134,peaks_42135,peaks_42136,peaks_42137,peaks_42138,peaks_42139,peaks_42140,peaks_42141,peaks_42142,pea…	ACAGTTTTATAATTCTGCTCATTGATGAAGGCGACTTATG,ATTTTTAAAGCTCATGATATGAGGATCATTATCTAAACGG,TATATTTTATAAACTGCCAG,ATATGTGCTGATTGTGTGAT,GATTTTTTAAAAAAATCTTGTGCCATGTGTCTTCTCTGTG,AACTGGAAAAGGAAAAGTTACACTGTATCCTGCCACCTTA,TTATATTTATTTAATTTTTACTCTGAAGTATATCCGGTTACAATTGCACTTGCTTAAAGCACATCAGATCTATTTTGGAC,CATTACCAGCCAGCTATGTGGCATCCCAACACGAAGACCT,TCTTTTAAGCCAAAGTGCCTGCTCCCCTCCTCTCCCCTTCCCCCCCCCCATCTTGGTTTTCATGATGAACT…	INTERGENIC,Repeat_Low_complexity,PROMOTER,UTR3,CDS,INTRON,Repeat_Simple_repeat,UTR5	114094	1.22415
chr6	145880160	145913743	Sspn	+	peaks_27281,peaks_27282,peaks_27283,peaks_27284,peaks_69501,peaks_69502	TGTTCTTAATCATCCAGATGGTCCTAAACCTGGTCTGTGG,CTTACATCCTCACCCTCCTC,CCTAGAAACTGTAGTCAAGTAACAGGCCTCACGCCCCGTC,TGAGTCTGCATATGGTGCTG,GGCGAAAGACTAATCGAACCATCTAGTAGCTGGTTCCCTCCGAAGTTTCCCTCAGGATAGCTGGCGCTCTCGCTCTTTTC,AACCTGGTTATTTCCCGAAAGATGGTGAACTATGCCTGGG	CDS,INTERGENIC,UTR3,Repeat_rRNA,INTRON	113209	3.37102
chr16	57302311	57606979	2610528E23Rik	-	peaks_50808,peaks_50809,peaks_50810,peaks_50811,peaks_50812	CAAATAAACCCCTTCCTCCC,GGGGAAGCAAGCCAGTAAAGAACATCCCTCCATGGCCTCTGCATCAGCTCCTGCTTTCTGACCTGCTTGAGTTCCAGTCC,TTTTCTCAATTAGTGATCAA,TGGGTATAGGGGCGAAAGACTAATCGAACCATCTAGTAGCTGGTTCCCTCCGAAGTTTCCCTCAGGATAGCTGGCGCTCTCGCTCTTTTCCCGACGTACG,GAGCACGAGCGTACGCGTTA	Repeat_LTR/ERVL-MaLR,INTRON,Repeat_rRNA	112082	0.367882
chr16	57353205	57573239	Filip1l	+	peaks_50808,peaks_50809,peaks_50810,peaks_50811,peaks_50812	CAAATAAACCCCTTCCTCCC,GGGGAAGCAAGCCAGTAAAGAACATCCCTCCATGGCCTCTGCATCAGCTCCTGCTTTCTGACCTGCTTGAGTTCCAGTCC,TTTTCTCAATTAGTGATCAA,TGGGTATAGGGGCGAAAGACTAATCGAACCATCTAGTAGCTGGTTCCCTCCGAAGTTTCCCTCAGGATAGCTGGCGCTCTCGCTCTTTTCCCGACGTACG,GAGCACGAGCGTACGCGTTA	Repeat_LTR/ERVL-MaLR,INTRON,Repeat_rRNA	111789	0.508053
chr13	44824842	45017012	Jarid2	+	peaks_7973,peaks_7974,peaks_7975,peaks_7976,peaks_7977,peaks_7978,peaks_7979,peaks_7980,peaks_7981,peaks_7982,peaks_7983,peaks_7984,peaks_7985,peaks_7986,peaks_7987,peaks_7988,peaks_7989,peaks_7990,peaks_7991,peaks_7992,peaks_7993,peaks_7994,peaks_7995,peaks_7996,peaks_7997,peaks_7998,peaks_7999,peaks_8000,peaks_8001,peaks_8002,peaks_8003,peaks_45058,peaks_45059	GTCCATTTAAAGTTGGGCTG,AGACTCGGCGAGCCCTCCGCTGTGGTGCTGCCGCCGCCAC,CTTCTGCTCGCACTGCTGCT,ATTTTTCTTGTTTGCTTCGC,TTCCACAGGATGACAGCGAT,ATGCCCAGGCTAAGGCACTAGGACCAGCCTCAGAGCAGTCAGAGAACGAGAAGGATGATG,CTCAATCTCAGCCGAATAGT,GATAGTGGAGCCTTTGCTAC,ATGCTTCATCTTCGTGCCAG,CCACGGCCGCCTCGGCTGCG,GGCAAAAAGGCCTCAGCGGC,CCTGTGAAAATCGTTCTACCTCGCAACCCGAGTCCTCGCA,TTTCACCCCATTGCTGCCCAGGAGGCTGTGAGCTCGACCT,ACATGCTGCGCATTCCCAAAACTGCC…	UTR5,INTRON,INTERGENIC,CDS,UTR3,PROMOTER,Repeat_rRNA	110815	0.576651
chr9	56048937	56265857	C230081A13Rik	-	peaks_74888,peaks_74889,peaks_74890,peaks_74891,peaks_74892,peaks_74893,peaks_74894,peaks_74895,peaks_74896,peaks_74897,peaks_74898,peaks_74899,peaks_74900,peaks_74901,peaks_74902,peaks_74903,peaks_74904,peaks_74905,peaks_74906,peaks_74907,peaks_74908,peaks_74909,peaks_74910,peaks_74911,peaks_74912,peaks_74913,peaks_74914,peaks_74915,peaks_74916,peaks_74917,peaks_74918,peaks_74919,peaks_74920,pea…	CCCTGTGTCACCAGTGGCGCCTCCCTTTGGTTTGCTGTGG,TGGGAAATCTTGTTTCTCTT,AATATCACTAATTCTCCATG,TGTGGCAAGTCTGTGTGTCT,ATTCTGAGCGTCCTTTATACATTCCCCCTTCAGCAGCCTCTATGTCTGTCCCTGTCCCTG,TTAACCGGCGCACTCTCACCACACCTGGCTAGTGCCAGACCTTATGCACGGGAGCACCGC,GTTATACCAAAGAAAACAAGCCTTCCTCATCCTGCTGCTT,GAACTAGTCAGCGCAGCCTTCCTTCGTCATGCTAGAGGAG,GAATCGCTGTCCCTCAGAGTGCCTTGTTAGCATAGTAACC,CACTAACTGGAAGGAAACCC,ACATTGTCATAGCCACTGCA,GCATCCTC…	UTR3,INTERGENIC,Repeat_LINE/CR1,CDS,Repeat_rRNA,INTRON,UTR5,PROMOTER	109527	0.504919
chr17	71227417	71742624	Gm16724	+	peaks_13790,peaks_13791,peaks_13792,peaks_13793,peaks_13794,peaks_13795,peaks_13796,peaks_13797,peaks_13798,peaks_13799,peaks_13800,peaks_13801,peaks_13802,peaks_13803,peaks_13804,peaks_13805,peaks_13806,peaks_13807,peaks_13808,peaks_13809,peaks_13810,peaks_13811,peaks_13812,peaks_13813,peaks_13814,peaks_52718,peaks_52719,peaks_52720,peaks_52721,peaks_52722,peaks_52723,peaks_52724,peaks_52725,pea…	GGATCTGCCTTTCTCTGCCT,GAAGATGTCACCTCAATGAT,TATGTGCTTGGCTGAGGAGCCAATGGGGCGAAGCTACTATCTGTGGGATTATGACTGAACGCCTCTAAGTCAGAATCCTG,CGGGCTCCGCTGTAGCCCGC,TGTGGGCCAGCTGGCTGGGC,AAAAATTACCTGCTTATCTT,ATTTTCTCAATTAGTGATCA,GGTGGGACCATCTCTGGGCT,AGCAGTATGGAAATGTAAGCCGAATAAACCCTTTCCTCCC,CAAACCTAGAGCCCTGTGTAAGCAACTGAGTGATGCAGCG,GAGTGCAGCTGCGGACAGTGGCACTGAATGCCTCTCAGAC,TGCTACTGGCGAGACCCAATCCCTGACCTGGACCTGGATG,TTTCAGC…	Repeat_SINE/B4,INTERGENIC,Repeat_LTR/ERVL-MaLR,Repeat_rRNA,PROMOTER,CDS,INTRON,UTR3	104217	0.202282
chr6	90436420	90550197	Aldh1l1	+	peaks_26660,peaks_26661,peaks_68564	TGGATCAAGATCAAGATCTGGTTCCAGAACTGATGTGCTAGAGAGTACCAGAAGAAGGCTCAAAAACTACCCGGGAAGCCTGGATGTGGGACTCAAGATAGGCCTACAGACCCCAAAGGCTGGGAACTTCCTGTTTCCTCTGCCAGTGCAGTTTCTTTGTGCCAGAAACATGTGGAAGTCTGCTGTCCTCAACTCAGTCCACCGAGTACCTCCCCAGACCAGGAATCCATCTTCTCCAACACTGATCCAGCCTGTACGGAGCTCTACCCAAAAATACAAGATCTAGGCAGCAGAGGGAAAAAGCTATAGTAAAACTGTGGAAGCAAGGCCAGAGTACTGTGCTAGATCTGCAGCCCCAAAGGCAGCGCCTTTCCCCTGGCCTCTGACTGTGGGCATTCC…	INTERGENIC,INTRON	102826	0.90375
chr19	10863830	10904548	Cd6	-	peaks_15379,peaks_15380	GGGAGGCAAGCCAGTAAAGA,TGACCATGAGAAACGCGTCCTGAAGACACCAGGCTGACATCAGTGCTTGTCTGAAGCAACCTGCCGGGCCCCAGAGCCCCTGAAGCCCCACCCCCCCGCCAGCCCTGCGCCGCTCCTCCGGTGCCCGCTCACCTATGTTTTATCTTTGATGTTATATGCATCGGTGTTTTGCTTGCATGTCTGTCTGCCTGGGTGCGGTTATCAGATGTCCTGGAACTGGTTATGGACAATTTTTGAGCTGCCATGTAGGTGCTTGGAATTGAACCCAGGTCTTCTGGAAGAGCAACCAGTGCCGCTAACCACTGAGCCATCTCTAGAGCCCCTGCTTGGTTTTTTGTTTTGTTTTTTGTTTTTTTCTTGATCACTGAAAATTTCTCC…	Repeat_LTR/ERVL-MaLR,INTERGENIC,INTRON,Repeat_SINE/B2	99829	2.45172
chr5	125866334	125870572	Ubc	-	peaks_66364,peaks_66365,peaks_66366,peaks_66367,peaks_66368,peaks_66369,peaks_66370,peaks_66371,peaks_66372,peaks_66373,peaks_66374,peaks_66375	TTCCTCACCACAGTATCTAAAAAGAGCCCTCCTTGTGCTT,ATCCAGGACAAGGAGGGCATCCCCCCTGACCAGCAGAGGCTGATCTTTGCAGGCAAGCAGCTGGAAGATGGCCGCACCCTGTCAGACTACAACATCCAGAAAGAGTCCACCCTGCACCTGGTCCTTCGCCTCAGAGGTGGCATGCAGATCTTTGTGAAGACCCTGACAGGCAAGACCATC,CAAGGAGGGCATCCCCCCTGACCAGCAGAGGCTGATCTTTGCAGGCAAGCAGCTGGAAGATGGCCGCACCCTGTCAGACTACAACATCCAGAAAGAGTCCACCCTGCACCTGGTCCTTCGCCTCAGAGGTGGCATGCAGATCTTTGTGAAGACCCTGACAGGCAAGACCATCACCCT…	CDS,INTERGENIC,INTRON	97675	23.0474
chrX	5658336	5660537	AU022751	-	peaks_76400,peaks_76401,peaks_76402,peaks_76403,peaks_76404,peaks_76405,peaks_76406,peaks_76407	TTATTCCAAGTTGCTCTTCA,AAGGACTTTGGTTCCATTCAGTACCCCCTTTTATCTTTAAAACAGCCTGTATTGTTTGCT,GGAGTCAGAACCTGGCCCTAGCAGCCGGCCGCAAGCGAGCCGTTCCTCCTCTAGGTTTGCAGTCCCAGGGAGATCCTCTCTAGCAGCCGAAGACTCTCCTCCAAGGCGCCCAGTTCGTATGCGAGCCTCTTCCCCTTCTCCTCCTGGTAGGCTCTATCCTTTGCCCAAGCACTATTTTGAAGGTGTCCATTCTCCCTCCTCATCTTCCAGTGAGTCCTCCAGTGTTTCAAGTTCCCATTCTCCCCTCAATAAGGCACCAGATCCAGGCTCCTCACCTCCATTAAGCTCTCTCTCTGGTCCTAATCCCTTTTGGCTTG…	UTR3,INTERGENIC,CDS,INTRON,UTR5	96846	44.0009
chr16	11136684	11176486	Zc3h7a	-	peaks_11810	ATTTGGTGTATGTGCTTGGCTGAGGAGCCAATGGGGCGAAGCTACCATCTGTGGGATTATGACTGAACGCCTCTAAGTCAGAATCCCGCCCAGGCGGAACGATACGGCAGCGCCGAAGGAGCCTCGGTTGGCCCCGGATAGCCGGGTCCCCGTCCGTCCCCGCTCGGCGGGGTCCCCGCGTCGTCCCCGCGGCGGCGCGG	Repeat_rRNA,INTRON,INTERGENIC	96629	2.42774
chr14	31292750	31340242	Dcp1a	+	peaks_9280,peaks_9281,peaks_9282,peaks_9283,peaks_9284,peaks_9285,peaks_9286,peaks_9287,peaks_9288,peaks_9289,peaks_9290,peaks_9291,peaks_9292,peaks_9293,peaks_9294,peaks_9295,peaks_9296,peaks_9297,peaks_9298,peaks_9299,peaks_9300,peaks_9301,peaks_9302,peaks_9303,peaks_9304,peaks_9305,peaks_9306,peaks_9307,peaks_9308,peaks_9309,peaks_9310,peaks_9311,peaks_9312,peaks_9313,peaks_9314,peaks_46736	ATGAGATTAGCTGAAGTACCACGCTCGGCAAGGCTGGGCCGGTAGGCGGAAGTGGAGGGCTGACTGAGCTGGGGGAACTTTGCCTGGATGGCACTTTCCTGTTCCACAGTCCGCCCCCGCCGGAGGGGCTCGGCTCTGAGATCCAAGATGGAGTTGTTGAGTCGAGCTGAGCAAGAGATGAGTCTGGCGGCCTTGAAACAACACGACCCCTATATCACCAGCATCGCAGACCTCACGGGCCAGGTCGCCCTGTACACTTT,GTGTTCTCTTTGTTTAAATCTAAGGTCAGCTTCGCCTTACCATGGCTTTACCATTGTCAACCGACTGAACATGCACAATC,AGAGGAGACACGGCGATCCC,CAGAGTCCCAGCCAGGCCAATGGCTGCAGCGACCAG…	PROMOTER,UTR5,CDS,INTRON,INTERGENIC,UTR3,Repeat_LTR/ERVL-MaLR	88789	1.86956
chr7	137305964	140315033	Fgfr2	-	peaks_29393,peaks_29394,peaks_29395,peaks_29396,peaks_29397,peaks_29398,peaks_29399,peaks_29400,peaks_29401,peaks_29402,peaks_29403,peaks_29404,peaks_29405,peaks_29406,peaks_29407,peaks_29408,peaks_29409,peaks_29410,peaks_29411,peaks_29412,peaks_29413,peaks_29414,peaks_29415,peaks_29416,peaks_29417,peaks_29418,peaks_29419,peaks_29420,peaks_29421,peaks_29422,peaks_29423,peaks_29424,peaks_29425,pea…	TCCTTATCTTTATCTACCTG,TTAGTGACCAAGGGGGAAAG,TGAGCAAGCCAGGTGAGGCAAGCCAGTAAAGAACATCCCT,AGATCCATCCATTGTTAAGA,GAGAACAGTGCAGAAGATGG,CTTTTCAGGGCCATTGCTGT,CATCGTTGAGGTGACATCTT,CATGGCTGGAGAAGTGACCCAAGCCCTTGGAGGAGCCCAG,CAGGCTGCAAGAGCCTTCTG,GGTCAGATTGCTTACACACC,CTTCGATGTGACCTCAGAGAGAGGCCTCTTACCCCCTTGC,TGTATCTACCGGAAGAGCAA,GCTTCAAGTCCCACTGCACA,GAAAAACGCAAGAACAACCA,GAGAAAGGAGATTTCCTGCC,AACTAGACCCAGAAGCGTCC,CTT…	INTERGENIC,INTRON,Repeat_LTR/ERVL-MaLR,Repeat_SINE/B2,CDS,UTR3,Repeat_SINE/Alu,Repeat_Simple_repeat,Repeat_LINE/L1,UTR5	84847	0.0281971
chr15	98662099	98701614	Mll2	-	peaks_49508,peaks_49509,peaks_49510,peaks_49511,peaks_49512,peaks_49513,peaks_49514,peaks_49515,peaks_49516,peaks_49517,peaks_49518,peaks_49519,peaks_49520,peaks_49521,peaks_49522,peaks_49523,peaks_49524,peaks_49525,peaks_49526,peaks_49527,peaks_49528,peaks_49529,peaks_49530,peaks_49531,peaks_49532,peaks_49533,peaks_49534,peaks_49535,peaks_49536,peaks_49537,peaks_49538,peaks_49539,peaks_49540,pea…	TTTTTTAAAGCGCTCTCTCTTCCTCCACCCCCAGCGCCCC,GTTTCTCCCTTTTTACCTTCTACCTTCACCTCCAGGACCC,GTGGGGGAGATGGTCTCCTG,GCTGGATGGTGGCAAATGGGCAGGCCTGCTGGAGGGGTAG,GTGTGAGGCCTCAGACCCCTCTCTGGTGGAGCGAGGGGATGAAATGACGCTTCTATGCAG,AGAGGGTGATGGTGCCCTTATCTTCCTTTCCCTTCCTTTCCCCCCCCAAGCTTGTGCTGCAGACGAACCTCTTCCTGCGG,ATGTTATAACGCACAAAGTG,CCATTACCCAACCTACCGCCCTTTCCTCCCCCCCCCTCCC,GAGCTCTCACTTGCCCTCAGTCACCAAACTGCTGCTGGTC,TGTTTTCCCA…	UTR3,INTERGENIC,Repeat_Low_complexity,CDS,INTRON,Repeat_Simple_repeat,Repeat_SINE/Alu,UTR5	72139	1.82561
chr13	51196266	51247915	Spin1	+	peaks_8126,peaks_8127,peaks_8128,peaks_8129,peaks_8130,peaks_8131,peaks_8132,peaks_8133,peaks_8134,peaks_8135,peaks_8136,peaks_8137,peaks_8138,peaks_8139,peaks_8140,peaks_8141,peaks_8142,peaks_8143,peaks_8144,peaks_8145,peaks_8146,peaks_8147,peaks_8148,peaks_8149,peaks_8150,peaks_8151,peaks_8152,peaks_8153,peaks_8154,peaks_8155,peaks_8156,peaks_8157,peaks_8158,peaks_8159,peaks_8160,peaks_8161	AGCCAGGGGAAGCAAGCCAGTAAGAAACATCCTCCATGGCCTCTGCGTCAAGTCCTGCTT,ACAAATTGGTACCAGCAGAG,GAGCTGGAGAAGTGACCCAA,AAGCCAGGGGAAGCAAGCCAGTAAGAAACATCCTCCATGGCCTCTGCGTCAAGTCCTGCT,TGTGGGACCAAGCAAGCCTGTGTCCCAACCCCGGCGGAACATCGTAGGCTGCAGGATCCAGCATGGATGGAGAGAGGGCAATGGCCCTGTTACCCAGTGGAAGGGGACTGTCCTGGACCAGGTGCCTGTGAATCCTTCCCTGTATCTTATAAAGTACGAT,ACTAGAACTTAATAAGGATGAAAGAGTTTCTGCACTGGAA,CTAATTCCAGCAACATCTCGGATCAGCGATGCA…	Repeat_LTR/ERVL-MaLR,INTRON,INTERGENIC,UTR5,CDS,UTR3,Repeat_Simple_repeat,Repeat_Low_complexity	57469	1.11268
chr3	84300014	85691438	Arfip1	-	peaks_19885,peaks_19886,peaks_19887,peaks_19888,peaks_19889,peaks_59778,peaks_59779,peaks_59780,peaks_59781,peaks_59782,peaks_59783,peaks_59784,peaks_59785,peaks_59786,peaks_59787,peaks_59788,peaks_59789,peaks_59790,peaks_59791,peaks_59792,peaks_59793,peaks_59794,peaks_59795,peaks_59796,peaks_59797,peaks_59798,peaks_59799,peaks_59800,peaks_59801,peaks_59802,peaks_59803,peaks_59804,peaks_59805,pea…	TGGAACTTACCACAATCTTC,TGGGCTGCTTTGCTCTCTGG,AAGGCATTTTCTCAATTAGT,GTAAAGAACATCCCTCCATG,ACCCTTCCCAGGCTAGCCCA,TTTACATTCCCCAGAGTGTG,CTTCATTTTATTCTCCCAGC,ATTGTAAGTCATGAGCCTATTTTAAATCATTCCCTCCTGT,TGTTACATATGGCCAACTGC,AAAATTACTGTTCTCCGTGA,TGAGTATTTTCAGAGATCCC,GTAGGACGGAAAATCCAGTGCTGGGTTACTTGTGTAGCACTGTGGTCTTGTGTATGCGGTTGGCTTGTCTACTGTGTGGT,TAAATCACAGATACGTGCCTTCTCCGATGCAGTAATTCTT,TGTTCATTGGCTTCCATGCG,TGTCC…	Repeat_SINE/Alu,INTRON,INTERGENIC,Repeat_LTR/ERVL-MaLR,UTR3,CDS,UTR5,Repeat_Low_complexity,Repeat_LINE/L1,Repeat_LTR/ERVK	51361	0.0369125
chr7	57230233	58120625	Nell1	+	peaks_28288,peaks_28289,peaks_70548,peaks_70549,peaks_70550,peaks_70551,peaks_70552,peaks_70553,peaks_70554,peaks_70555,peaks_70556,peaks_70557,peaks_70558,peaks_70559,peaks_70560,peaks_70561,peaks_70562,peaks_70563,peaks_70564,peaks_70565,peaks_70566	ACATCCCTCCATGGCCTCTGCATCAGCTCCTGCTTCCTGACCTGCTTGAGTTCCAGTCCT,GCAGAATGGAAGTGTAAGCC,AGCCAGTAAGGAACATCCCTCCATGGCCTCTGCATCAGCTCCTGCTTCCTGACCTGCTTG,TGAGCAAGCCAGGTGAGGCAAGCCAGTAAAGAACATCCCTCCATGGCCTCTGCATCAGCTCCTGCTTCCTGACCTGCTTGAGTTCCAGTCCTGGCTTCCGTGGTGATGAACAGCAGTATGGAAGTGTAAGCCGAATAAAC,TGAGTGATCAAGGGAGAAAGGCCCCTTGTGGGTGGGACCATCTCTGGACTGGTAGTCTTG,TGTGTGTCAAGTTGACAAGG,TTTAGTGGAGCCCACAGTTA,TGAAGGGGTCAT…	Repeat_LTR/ERVL-MaLR,INTRON,INTERGENIC,Repeat_SINE/B4	50721	0.0569648
chr12	88833273	89135166	BB287469	+	peaks_6957,peaks_6958,peaks_6959,peaks_6960,peaks_6961,peaks_6962,peaks_6963,peaks_6964,peaks_6965,peaks_6966,peaks_6967,peaks_6968,peaks_6969,peaks_6970,peaks_6971,peaks_6972,peaks_6973,peaks_6974,peaks_6975,peaks_6976,peaks_6977,peaks_6978,peaks_6979,peaks_6980,peaks_6981,peaks_43717,peaks_43718	TGGCACTCACAAGAGAATGC,CACTCACAAGAGAGTGCTCC,AAGGTACAAGATAGTAAGATGCAGTGGTACCAGCAACTTC,GATTAGGTCTCTTGGAGCCTGGAGTCACAGCTTTCCCTTGCCCGAATATGGTGATCTGTC,CCTATATGAACACCACCAGC,AGGCACATGTATAGCAGAGG,TTCTTTAGAAGAAGTCACAGAGGAATGCTATTCCCCACCCACCCTCCAGAACCTGGCAATTCAGAGTCTACTGAGGGATGAGGCCTTGGCCATTTCTGCTCTCACGGACCTGCCCCAGAGTCTGTTCCCAGTAATTTTTGAGGAGGCCTTCACTGATGGATATATAGGGATCTTGAAGGCCATGATACCTGTGTGGCCCTTCCCATACCTTTC…	INTERGENIC,UTR5,CDS,Repeat_LINE/L1,INTRON,UTR3	44011	0.145783
chr11	33529338	33893152	Kcnip1	-	peaks_4310,peaks_4311,peaks_4312,peaks_4313,peaks_4314,peaks_40566	AAGCCACTCTGTCTCTGCCT,GCTTGAGTTCCAGTCCTGAC,GTATGGAAGTGTAAGCCGAA,CCTGGAACTTGTCCCCTGCC,GCTCCTGCTTCCTGACCTGC,AAAGACTAATCGAACCATCTAGTAGCTGGTTCCCTCCGAAGTTTCCCTCAGGATAGCTGG	Repeat_SINE/MIR,INTRON,INTERGENIC,Repeat_LTR/ERVL-MaLR,Repeat_rRNA	43390	0.119264
chr11	62364672	62366715	Ubb	+	peaks_4641,peaks_4642,peaks_4643,peaks_4644,peaks_4645,peaks_4646	AGCTCAGTGACGAGAGGCTTTGTCCGGTTCGGCGGTCTTTCTGTGAGGGTGTTTCGACGC,GGTCAAAATGCAGATCTTCGTGAAGACCCTGACCGGCAAGACCATCACCCTAGAGGTGGAGCCCAGTGACACCATCGAGA,GATAAAGAGGGCATCCCCCCTGACCAGCAGAGGCTGATCTTTGCCGGCAAGCAGCTGGAAGATGGCCGCACCCTCTCTGATTACAACATCCAGAAGGAGTCAACCCTGCACCTGGTCCTTCGCCTGAGAGGTGGCATGCAGATCTTCGTGAAGACCCTGACCGGCAAGACCATCACCCTGGAGGTGGAGCCCAGTGACACCATCGAGAACGTGAAGGCCAAGATCCAGGATAAAGAGGGCATCCCCCCTGACCAGCA…	UTR5,INTERGENIC,INTRON,CDS,UTR3	42907	21.002
chr4	69877889	70071477	Cdk5rap2	-	peaks_21431,peaks_21432,peaks_62101,peaks_62102,peaks_62103,peaks_62104,peaks_62105,peaks_62106,peaks_62107,peaks_62108,peaks_62109,peaks_62110,peaks_62111,peaks_62112,peaks_62113,peaks_62114,peaks_62115,peaks_62116,peaks_62117,peaks_62118,peaks_62119,peaks_62120,peaks_62121,peaks_62122,peaks_62123,peaks_62124	AGCTTAAAACCACAGGCACA,CTTGAAACAAATTACAGGCT,CTGTGACAACAGGGAGTTTC,CGCATCCAATCCGCCTGGGG,AGTATTTAATAGCCAATGCAACTAATCCAGAGAGTAAGGT,GTCCAACGAGGAGCGCAACC,CCACCTGCATGAAAGCCGTG,GCCAAGCTGGCCGAGCAGGC,AGCTGGTGGCAAGGCTTGGC,CAAGCCAGGGGAGGCAAGCCAGTAAAGAACATCCCTCCATGGCCTCTGCATCAGCTCCTGCTTCCTGACCTGCTTGAGTTCCAGTCCTGGCTTCCGTGGTGATGAACAGCAGTATGGAAGTGTAAGCCGAATAAACCCTT,GTAAGGCATTTTCTCAATTAGTGATCAAGGGGGAAAGGCCCCTTGTGGG…	INTRON,INTERGENIC,Repeat_LTR/ERVL-MaLR	42541	0.21975
chr12	99914950	99975615	Ptpn21	-	peaks_43836,peaks_43837,peaks_43838,peaks_43839,peaks_43840,peaks_43841,peaks_43842,peaks_43843,peaks_43844,peaks_43845,peaks_43846,peaks_43847,peaks_43848,peaks_43849,peaks_43850,peaks_43851,peaks_43852,peaks_43853,peaks_43854,peaks_43855,peaks_43856,peaks_43857,peaks_43858,peaks_43859,peaks_43860,peaks_43861,peaks_43862,peaks_43863,peaks_43864,peaks_43865,peaks_43866,peaks_43867,peaks_43868,pea…	AGGACTTTTGTCAAGTTTGCCCCAATGGTACGCTGTTTGA,TGGACAGCACCCCAGGGTGG,GAGGACAAGCTGGCAGGCTTAACTGAGGTGTGTCATGTTCATGTGTGTCCGTGCCCCCGAATCCTAGGCTGCCGCTTCACAGTGTAGACCTTCTAGAATGTCCGATCTAGGACTAGCTCCCAAATGATACTGTCCTGCCA,AGTGTTCTTGGCCCAGGCTC,AATCCTGTCCTCCCCCCCCCCCCCCCCCGGAACAGTTCTAGGTACTCGGCCTCCCTCTTC,ATTGGGGTTCTTCCTGTCTTTTCCCCACAAGCAAGCTCACGTTTACATTGCCATCAGAGA,AGTTAAGGGCTGCTCCGCACAGGGAACTCAAGGCCTGCCA,GGCTTTATATTT…	UTR3,INTERGENIC,CDS,INTRON,UTR5	42057	0.693266
chr9	105591746	105730415	Col6a6	-	peaks_32352,peaks_75891,peaks_75892,peaks_75893,peaks_75894	AAAATGGGCAGCACGTGGCT,TTCAGGTTGGGGATTCCTCA,GTTCTGGATAACCCGCCTTG,ATCTGTCCCCGCTAGGCAAGGTCCCCGCGTCGTCCCCGCG,GTGCTTGGCTGAGGAGCCAATGGGGCGAAGCTACCATCTGTGGGATTATGACTGAACGCCTCTAAGTCAGAATCCCGCCC	INTRON,INTERGENIC,UTR5,Repeat_rRNA	41854	0.301827
chr9	75195564	75199439	Bcl2l10	+	peaks_32048,peaks_32049,peaks_32050,peaks_32051,peaks_32052,peaks_32053	GGTCTCCCGCTGCTCCTGCTTGCCCCACCCCATGACGCTC,GATATTCCCAAATGTCCAGGTGGGTCAGAGTGGGAAGTAGCTGAGCCTAGAAAGCCTACTGAGGTTGGACCGGGTGCAGGAGCCAAAGGATGGCCGACTCGCAGGACCCACTGCATGAACGCACTAGACGGCTGCTGTCTGACTACATATTCTTCTGCGCACGGGAGCCGGACACCCCAGAGCCACCGCCCACGTCTGTCGAGGCGGCCTTGCTTCGCTCTGTGACTAGGCAGATCCAGCAGGAGCACCAAGAATTTTTTTCCTCCTTCTGCGAAAGCCGGGGCAATCGCCTGGAGCTGGTGAAACAGATGGCAGATAAGTTGCTCTCCAAAGACCAAGACTTCAGCTGGAGCCAACT…	PROMOTER,UTR5,INTERGENIC,CDS,INTRON,UTR3	41676	10.7551
chr4	44139081	44246661	Rnf38	-	peaks_61747,peaks_61748,peaks_61749,peaks_61750,peaks_61751,peaks_61752,peaks_61753,peaks_61754,peaks_61755,peaks_61756,peaks_61757,peaks_61758,peaks_61759,peaks_61760,peaks_61761,peaks_61762,peaks_61763,peaks_61764,peaks_61765,peaks_61766,peaks_61767,peaks_61768,peaks_61769,peaks_61770,peaks_61771,peaks_61772,peaks_61773,peaks_61774,peaks_61775,peaks_61776,peaks_61777,peaks_61778,peaks_61779,pea…	TATTTTTAATCCCTGTGCCC,CATTTGGGCCTCTTCACACACCGTCTGCCTGCCTGCTTCCTTCTGAGAATATTTTCCCAGTATCTCCAGGCCTTCCTTAGTCTGTCCCACCGTGCATCTGCTTACCTCATGGCGCTGTTTGTTTCAGATTTTGAAAGCTCACAGGTGTTTGTTGGAATCA,GTGTCTACAGGCCATCACGTGGGGAGGCGCACCAGGCGACAGAGGATGTGGTGGCCTTCCTCCTAGGACTGATTGGCGTCGCCGTCCTAACCCAGCTGTG,GGCAATTTAGGATTCATCTGGGTCTGTCCTGGTAAAGTCCTGCTGTGCAGATGACTGCTGTCTCCTGGGAAGGTCTCGGCACGGAGCTCTCGAGGCTGTGCAGACCTGCTCGTGGA…	UTR3,INTERGENIC,CDS,INTRON,Repeat_LTR/ERVL-MaLR,UTR5,Repeat_Simple_repeat	41580	0.386503
chr1	133867185	133879540	Slc45a3	+	peaks_1545,peaks_1546,peaks_1547,peaks_1548,peaks_1549,peaks_1550,peaks_1551,peaks_1552,peaks_1553,peaks_1554,peaks_1555,peaks_1556,peaks_1557,peaks_1558,peaks_1559,peaks_1560	TCAAGCAAGGCACTAGATGGTGACGTGTTTAGCGTGGGACGAGATGCTGAATTGGCACTA,ACCTGGCTGCACCCTAGGAG,GAAGCCACGGCAGGGCTGACTCAAAGCAGCTGTGGAGTATGTGAGTAGCCCCTGGAACCCTACCTGCCCTGTCCATCATGATCCAGAGGCTGTGGGCCAGCCGTCTGCTACGGCACCGGAAAGCTCAGCTCCTGCTGGTCAACCTGCTCACCTTTGGCCTGGAGGTGTGCCTGGCTGCCG,TCCTTGCAGGCATTGGCCCAGTGCTAGGCCTGGTTTCTGTTCCACTCCTAGGCTCAGCCAGTGACCAGTGGCGTGGGCGCTATGGCCGCCGGAGACCCTTTATCTGGGCTTTGTCCCTGGGTGTCCTGCTAAGCCT…	UTR5,INTERGENIC,CDS,INTRON,UTR3	41486	3.35783
chr12	89112561	89250835	Gm2075	+	peaks_6982,peaks_6983,peaks_6984,peaks_6985,peaks_6986,peaks_6987,peaks_6988,peaks_6989,peaks_6990,peaks_6991,peaks_6992,peaks_6993,peaks_6994,peaks_6995,peaks_6996,peaks_6997,peaks_6998,peaks_43719	GGAAGTATAGATTAGGTCTCTTGGAGCCTGGAGTCACAGCTTTCCCTTGCCCGAATATGG,CCTATATGAACACCACCAGC,AGGCACATGTATAGCAGAGG,AAGTCACAGAGGAATGCTATTCCCCACCCACCCTCCAGAACCTGGCAATTCAGAGTCTACTGAGGGATGAGGCCTTGGCCATTTCTGCTCTCACGGACCT,TAATTTTTGAGGAGGCCTTCACTGATGGATATATAGGGATCTTGAAGGCCATGATACCTGTGTGGCCCTTCCCATACCTT,TAATTGCAACCTGGAGACTTTGAAGGCTATGCTTGAGGGA,GCTGGATCCCATGAAGGTGAAGGCTTACCAGATTTCAGGACAGAGAAGCAGCCAATTGAGAACAGTGCTGGCT…	UTR5,CDS,INTERGENIC,Repeat_LINE/L1,INTRON,UTR3	41183	0.297836
chr9	50924105	50927980	Btg4	+	peaks_31682,peaks_31683,peaks_31684,peaks_31685,peaks_31686,peaks_31687,peaks_31688,peaks_31689,peaks_31690,peaks_31691,peaks_31692	TCACCAAATAGGTATGGGTCAGAGTTGGCAACAAGTAGTGTAGCTGGCTCTCTAACTTTGGACCACTTTTTGTAGAGACC,TGTAATGTGTTTTTATTAATCTTTTACTGTGCAGTTTTGTAAGCCACATTTTCCAACGGC,ATGGCTTCAGGTCTCTACACAGACTGCTTTGGAATCATGA,GTTTTTTTTGTCACAAGATTGGTGAAAAAGCATGAGAAACTGAGTACTCAACAGATAGAAACCTTTGCACTAAAGCTGAT,ACAGAGGTCACTGGCACCCT,TGAATTTTTTTCATCTGGGACTTCCAAAGGAGATGACCATATGGGTCGATCCCTATGAGG,CTCAGCATGTCAGCTGTGCAGTTAACAGAGCCACGGGAGACTGCTCCTCTGGC…	PROMOTER,UTR5,INTERGENIC,INTRON,CDS,UTR3	40715	10.5071
chr12	88943637	88949795	Oog1	+	peaks_6960,peaks_6961,peaks_6962,peaks_6963,peaks_6964,peaks_6965,peaks_6966,peaks_6967,peaks_6968,peaks_6969,peaks_6970,peaks_6971,peaks_6972,peaks_6973,peaks_6974,peaks_6975	GATTAGGTCTCTTGGAGCCTGGAGTCACAGCTTTCCCTTGCCCGAATATGGTGATCTGTC,CCTATATGAACACCACCAGC,AGGCACATGTATAGCAGAGG,TTCTTTAGAAGAAGTCACAGAGGAATGCTATTCCCCACCCACCCTCCAGAACCTGGCAATTCAGAGTCTACTGAGGGATGAGGCCTTGGCCATTTCTGCTCTCACGGACCTGCCCCAGAGTCTGTTCCCAGTAATTTTTGAGGAGGCCTTCACTGATGGATATATAGGGATCTTGAAGGCCATGATACCTGTGTGGCCCTTCCCATACCTTTCTTTAGGAAAGCAGATAAATAATTGCAACCTGGAGACTTTGAAGGCTATGCTTGAGGGACTAGATATA,TTGAAGATATGGGCT…	UTR5,CDS,INTERGENIC,Repeat_LINE/L1,INTRON,UTR3	39917	6.48214
chr12	89192871	89199126	Gm2042	+	peaks_6982,peaks_6983,peaks_6984,peaks_6985,peaks_6986,peaks_6987,peaks_6988,peaks_6989,peaks_6990,peaks_6991,peaks_6992,peaks_6993,peaks_6994,peaks_6995,peaks_6996,peaks_6997	GGAAGTATAGATTAGGTCTCTTGGAGCCTGGAGTCACAGCTTTCCCTTGCCCGAATATGG,CCTATATGAACACCACCAGC,AGGCACATGTATAGCAGAGG,AAGTCACAGAGGAATGCTATTCCCCACCCACCCTCCAGAACCTGGCAATTCAGAGTCTACTGAGGGATGAGGCCTTGGCCATTTCTGCTCTCACGGACCT,TAATTTTTGAGGAGGCCTTCACTGATGGATATATAGGGATCTTGAAGGCCATGATACCTGTGTGGCCCTTCCCATACCTT,TAATTGCAACCTGGAGACTTTGAAGGCTATGCTTGAGGGA,GCTGGATCCCATGAAGGTGAAGGCTTACCAGATTTCAGGACAGAGAAGCAGCCAATTGAGAACAGTGCTGGCT…	UTR5,CDS,INTERGENIC,Repeat_LINE/L1,INTRON,UTR3	39616	6.33349
chr10	69559868	69655948	Ccdc6	+	peaks_2971,peaks_2972,peaks_2973,peaks_2974,peaks_2975,peaks_2976,peaks_2977,peaks_2978,peaks_2979,peaks_2980,peaks_2981,peaks_2982,peaks_2983,peaks_2984,peaks_2985,peaks_2986,peaks_2987,peaks_2988,peaks_2989,peaks_2990,peaks_2991,peaks_2992,peaks_2993,peaks_2994,peaks_2995,peaks_2996,peaks_2997,peaks_2998,peaks_2999,peaks_3000,peaks_3001,peaks_3002,peaks_3003,peaks_3004,peaks_3005,peaks_3006,pea…	CTCTCTTTCTCCGCCGCCGCCGCCGCGCGTCTGCGCCCTG,CTGAGCTCCCCCGCTCCCCAGCTCCCCCGCCGCCGCCGCG,CGAGCGAGAGCGACACGGACGCGGCGGGCGGCGGCCCGGCAGCCATGCAGTCGTCCTGCT,GTCGGGGGGCATTGTCATCTCGCCGTTCCGCCTGGAGGAGCTCACCAACCGCCTGGCCTC,AAACAGCAAGCCAGGGCTGA,ATCCAGGCCTTGCAGAAGGA,GTTGTTCTGTTTCAGCTGCA,CACTGGAGCAAGAGCAGGAG,ATCCTACAGGAGAAATTAGACCAGCCTGTGTCTGCCCCACCATCGCCTAGAGACATCTCC,CAAGCTCTGGCTTTCCAGAC,TGAGGGAAGAGAACCTGCGGCTACAGCGG…	Repeat_Low_complexity,PROMOTER,UTR5,INTERGENIC,CDS,INTRON,Repeat_SINE/B2,UTR3,Repeat_Simple_repeat,Repeat_LTR/ERVL-MaLR	38878	0.404642
chr12	112110831	112127325	Cinp	-	peaks_7300,peaks_7301	AGTAAAGAACATCCCTCCATGGCCTCTGCATCAGCTCCTG,CCAGTCCTGACTTCCTTTGGTGATGAACAGCAGTGTGGAAGTGTAAGCCAAATAAACCCT	Repeat_LTR/ERVL-MaLR,INTERGENIC,INTRON	38609	2.34079
chr12	89414032	89420338	Gm10436	-	peaks_43729,peaks_43730,peaks_43731,peaks_43732,peaks_43733,peaks_43734,peaks_43735,peaks_43736,peaks_43737,peaks_43738,peaks_43739,peaks_43740,peaks_43741,peaks_43742	TTTGAATGTGTTACAATAGAAGCACCATTTTATGAGACTG,GAGATACACGGGAAAGTCAATAACTTCCTCTGAGCTGGTG,TGAAACTGAGAAATAGAAACTTAGTATTGGGGACTGATGAAATCCTAAGTGAATGTCCAC,GTAATACTAACACACAGATTAGAAAGTTTTTGTCCTGAGCTCCTGGATATACTGAGAGCCAAAAGACAGCTCCATAGTGTCTCCTTTCAAACAACCAAATGCTCTAAATGTGGTGGGTGCTACATTTATGATCGGCATACCCAATGTTGCCGTTTTGTGG,ATATTTATGTGATTTACTCCTTGAGCCTCTTGGTTTTCTCCTTGAGAGAGTTGGAGATACCCTGAAAACCCTGGAATTGGTTTCATGTTGTATAG…	UTR3,INTRON,UTR5,CDS,Repeat_LINE/L1	37765	5.98874
chr4	133234922	133312684	Arid1a	-	peaks_63135,peaks_63136,peaks_63137,peaks_63138,peaks_63139,peaks_63140,peaks_63141,peaks_63142,peaks_63143,peaks_63144,peaks_63145,peaks_63146,peaks_63147,peaks_63148,peaks_63149,peaks_63150,peaks_63151,peaks_63152,peaks_63153,peaks_63154,peaks_63155,peaks_63156,peaks_63157,peaks_63158,peaks_63159,peaks_63160,peaks_63161,peaks_63162,peaks_63163,peaks_63164,peaks_63165,peaks_63166,peaks_63167,pea…	CATTGCACATACCCTTGAATCTCCACAGTTTGGTCCCCTT,TGGTTTTAACCTTTAGCTGC,ATGGCTTTCCCCCCAAAGTATCCTGTGTGAACCTACAACGCCCTGACCTCTTTCTCTCCTCCTTGATTGTATGAATAGCC,TTCATGTACTGTACTGTACA,CCACCTCAGAATCCAGTTTACCCTGTGCTGTCCAGCTTCTCCCTTGGGAAAGCCTCTCCTGTTCTCTCTCCTCCCCACCCTCACTCCCTCACACCTTTCTGTTCCCCATCCTCACCTGCT,ATTGGCCAGTCATGACAGCCGTGGGACACCTCCCCTCCCC,GGACATGATGCGGCGGGCTGCCCGAGCACTGCTTGCCCTGGCCAAGGTGGATGAGAACCACTCAGAGTTCACT…	UTR3,INTERGENIC,Repeat_Low_complexity,CDS,INTRON,Repeat_Simple_repeat	37173	0.478036
chr4	143379236	143385488	Gm13023	+	peaks_22614,peaks_22615,peaks_22616,peaks_22617,peaks_22618,peaks_22619,peaks_22620,peaks_22621,peaks_22622,peaks_22623,peaks_22624,peaks_22625,peaks_22626,peaks_22627,peaks_22628	CAGGGAGAGGAAGTATAGATTAGGTCTCTTGGAGCCTGGAGTCACAGCTTTCCCTTGCCT,ATATGAATACCACCAGCCTC,AGTCACAGAGGAATGCTATTCCCCACCCACCCTCCAGAATCTGGCAATTCAGAGTCTACTGAGGGATGAGGCCTTGGCCATTTCTGCTCTCACGGACCTG,AATTTTTGAGGAGGCCTTCACTGATGGACATATAGGGATCTTGAAGGCCATGATACCTGAATGGCCCTTCCCATACCTTTCTTTAGGAAAGCAGATAAATAATTGCAACCTGGAGACTTTGAAGGCTATCCTTGAGGGAC,TGAAGGCTTATCAGAATTCACTACAGAGAAGCAGCCAATTGAGAACAGTCCTGGCTGTGAGGTGAAGAAAGAATT…	UTR5,INTERGENIC,Repeat_LINE/L1,INTRON,CDS,UTR3	36158	5.78343
chr10	62892845	64466415	Ctnna3	+	peaks_2937,peaks_38816,peaks_38817,peaks_38818,peaks_38819,peaks_38820,peaks_38821,peaks_38822,peaks_38823,peaks_38824,peaks_38825,peaks_38826,peaks_38827,peaks_38828,peaks_38829,peaks_38830,peaks_38831,peaks_38832,peaks_38833,peaks_38834	TACTTCACTTTCTCCCCTCT,ACTTGCCTAACACACAAGGC,GCCAGTAAAGAACATCCCTCCATGGCCTCTGCATCAGCTCCTGCTTCCTGACCTGCTTGA,GTAAGCTGAATAAACCCTTT,TAAGTAACATCCCTCCATGGCCTCTGCATCAGCTCCTGCTTCCTGACCTGCTTGAGTTCC,CCTGTTTGAATTCCTGTCCT,CTAAGAACCTTCTCCTAGGA,GAAAGCAGGCTGAGCAAGCCAGGTGAGGCAAGCCAGTAAAGAACATCCCTCCATGGTCTCTGCATCAGCTCCTGCTCCCTGACCTGCTTGAGTTCCAGTCCTGACTTCCTTTGGTGATGAACAGCAGCATGGAAGTGTAAGCCGAATAAACCCTTTCCTC,GCATTTTCTCA…	INTRON,INTERGENIC,Repeat_SINE/ID,Repeat_LTR/ERVL-MaLR,Repeat_LINE/L2	35460	0.0225347
chr2	179759691	179770170	Lsm14b	+	peaks_18891,peaks_18892,peaks_18893,peaks_18894,peaks_18895,peaks_18896,peaks_18897,peaks_18898,peaks_18899,peaks_18900,peaks_18901,peaks_18902,peaks_18903,peaks_18904,peaks_18905,peaks_18906,peaks_18907,peaks_18908,peaks_18909,peaks_18910,peaks_18911,peaks_18912,peaks_18913,peaks_18914,peaks_18915,peaks_18916	TGTGGCTGCGGCGGCGCTCCTCCCCCGCTCCCTTCAGACTCGGGCTAAGCGCCTCGCTCTGCTCCCTCTCCGGTTCGCTCGTGGCCCGCAGGCCCCTAGG,GGCGGGGCCCGGCGCTGGTCCCCCGCGCCCTGCGCGCCCCGGCCGCCGCCATGAGCGGCTCGTCCGGCACCCCGTATCTGGGCAGCAAGATCAGCCTCATCTCCAAGGCGCAGATCCGCTATGAGGGCATCCTCTACACCATCGACACCGACAACTCCAC,CGTTTTCTCAACCCCTAAGTGAGGTCCTTTGGTACTGAAGACCGTCCCACAGACAGGCCT,TTATGAGTACATCATTTTCC,ATTACTGTGTGCGAACCTCCAAAAGCTCAACATACACTCC,TGTATTGTATGTCT…	PROMOTER,UTR5,INTERGENIC,Repeat_Low_complexity,CDS,INTRON,Repeat_LINE/L2,UTR3	35213	3.36034
chr6	39036408	39068348	Parp12	-	peaks_25983,peaks_67560,peaks_67561,peaks_67562,peaks_67563,peaks_67564,peaks_67565,peaks_67566,peaks_67567,peaks_67568,peaks_67569,peaks_67570,peaks_67571,peaks_67572,peaks_67573,peaks_67574,peaks_67575,peaks_67576,peaks_67577,peaks_67578,peaks_67579,peaks_67580,peaks_67581	TTGCCACGCCCTCGGGCCGC,TAACTCTCCCTGGCAGGAAACATACATTAGTGTCTCCCTAAGTCCTGGGCTTGACCCATAAGTGCCTCTACCCAAATCCCTTAAGCACACTGGACATCTTCCAGGTGTGGATTTTATGTCACAATGAGATTGAATACCTG,ATAACAATTCTGGTTTGGAGGGTCTTGTGGTCCAGTTTGCTTTTGTCAGAGTAGCATAGTGGCCTTTGTGGAAGGGGACTACAGGGGAGGCCTCGGCATCACTGTCACTTTGACCCCTGCTTTGGCACTAACTTGGGCAG,TTTTATGAAATTGTTGTAAC,GGTCCTTTTAGGTTGGCTTATGATCTTACCAGTATTGATT,ATGTTTTTATTATGAGGCAGGGTTTTGCTAAATT…	PROMOTER,UTR5,Repeat_LINE/L2,UTR3,INTERGENIC,Repeat_SINE/Alu,Repeat_SINE/ID,CDS,INTRON	35160	1.10081
chr4	143796677	143803221	C87977	-	peaks_63513,peaks_63514,peaks_63515,peaks_63516,peaks_63517,peaks_63518,peaks_63519,peaks_63520,peaks_63521,peaks_63522,peaks_63523,peaks_63524,peaks_63525,peaks_63526,peaks_63527	GAGGCACCATTTGATGAGACTGGCCCAATCTGTTTACTGC,GTGAGATACACAGGAAAGTCAATACCTTCCTCTGAGCTGGTGAATGGATGTTGCATCTGC,CCAATACTAAGTGAATGTCC,CCAAAAGACAGCTCCATAGT,GTGTAATACTAACACACAGATTAGAAAGTTTTTGTCCTGA,TCATTTCTTCTCTCCCCAGGTGCCTGAAAAAGCCCTTGGAGACACTTTGCATCAGTAACTGTGACCTCTCACAGTCAGACTTGGATTACCTGCCCTATTGCCTGAATATTTGTGAACTCAAACATCTGCATCTTAGTGATATATGTCTACGTGATTTACTCCTTGAGCCTCTTGGGTTTCTCCTTGAGAGAGTTGGAGATACCCTGAAAATCCT…	UTR3,INTERGENIC,CDS,INTRON,Repeat_LINE/L1,UTR5	35074	5.35972
chr16	89787355	90144014	Tiam1	-	peaks_12671,peaks_12672,peaks_51085,peaks_51086,peaks_51087,peaks_51088,peaks_51089,peaks_51090,peaks_51091,peaks_51092,peaks_51093,peaks_51094,peaks_51095,peaks_51096,peaks_51097,peaks_51098,peaks_51099,peaks_51100,peaks_51101,peaks_51102,peaks_51103,peaks_51104,peaks_51105,peaks_51106,peaks_51107,peaks_51108,peaks_51109,peaks_51110,peaks_51111,peaks_51112,peaks_51113,peaks_51114,peaks_51115,pea…	AGAATGAAATTCCCTGCCTG,GTGGAAGTGTAAGCCGAATA,ATGTTTTTAGGTCTATGAAT,AATACTGGAAAGTCTGGTGCTTAGAGAGGGTGCCATTGTC,CATTTTCTGGTCTCCCTGCA,TAGAGTGGTTTCTATGCCCTTTGTACCACTGCACTGTTCGTAACATCTCGGGGTCGATTGCGTCCGGATGGGAAACTGAA,ACAGTTTTTGCTATTACCTT,CCCCCCCCCTTTCGGGTTTC,CCAGATAGAGAGTTCAGAACACCATGCTCTAAAGCCTCCCCCACCCCGGCTTGCTTTCCT,TTTTGTTCCGCCCTCCTCCT,AAACTTGCATCTTCATCCACAGATGACCTCCCCTTCCCTGAGAGTCCACGGCAGAATCTTAGAACCTCT…	INTRON,INTERGENIC,Repeat_LTR/ERVL-MaLR,UTR3,CDS,Repeat_SINE/Deu,Repeat_LINE/L2,UTR5	34946	0.0979815
chr15	91668756	91766819	Muc19	+	peaks_11333,peaks_11334,peaks_11335,peaks_11336,peaks_11337,peaks_11338,peaks_11339,peaks_11340,peaks_11341,peaks_11342,peaks_11343,peaks_11344,peaks_11345,peaks_11346,peaks_11347,peaks_11348,peaks_11349,peaks_11350,peaks_11351,peaks_11352,peaks_11353,peaks_11354,peaks_11355,peaks_11356,peaks_49314	AGACCTGACAACACTCCACGCCCAGCTGTAAGCACAACCTCTGCTGGTTCCACATCTGCA,AGGAGGTTCATCTGGGTCCT,CACCAGCACCTCCGCCGCCACGACCACCACCACAACCACCGCCACCACAGTGGGTTCTGCTGGGTCCTCTGCTCCCACTGCCTCGTCCACAGCTGCTGGGAGTGGCCTGAGGGAAGCCGCTAATGCAACCTCAGCACCTGCCTCCACATCTGGACAGCCTGGCGCCTCAACGGGATCTTC,CATCTACTGCTGCCGCCACCACAGCAGGCACCACCACAGCAGCCTCTAATGACACCTCAGCTCCTGCCTCCACAGCTGGGCCTACCAGCTCTGCCACCAA,CACCACAGGCCCAGCTGTAAGCACAACCTCTGCTG…	CDS,INTERGENIC,Repeat_Simple_repeat,INTRON,Repeat_LTR/ERVL-MaLR	34508	0.351896
chr6	89046103	89060031	4933427D06Rik	+	peaks_26599,peaks_26600,peaks_26601,peaks_26602,peaks_26603,peaks_26604,peaks_26605,peaks_26606,peaks_26607,peaks_26608,peaks_26609,peaks_26610,peaks_26611,peaks_26612,peaks_26613,peaks_26614,peaks_26615,peaks_26616,peaks_26617,peaks_26618,peaks_26619,peaks_26620,peaks_26621,peaks_26622,peaks_26623	GCATACACCGTTCTCCTCAGTCCAGTTGGAATCCCGCTCT,TTTCGCTAGGGCAGACTCACCGGAAGCTCACTCAGGCACAAGTTCTCTCTAGCTGAGCTGCCGCTGCTCCTCCTCCTCCT,GAGCAGGAGGCGTGAGACTTCTGAGGCCAGAGGAAAACTTGACTTCAGCCTCTGAGACCT,TATGCAGAATCTGACGGAGACCTCATGGCAGAAGGCCCAAGTCCAAGTCAGCTTCCCTCT,GACTCAGATGAGCGACCTGGAGAGCAAGGTGATCCCTGTGTGGAACAACAAGACCCAGTGGAAGTAGACGAGCCTAAAGAGTCAGGCCAGCCTGCCAGACCCATTGCTTATGTACGTTCGCAGAGGTCTGAGCCCACAGAGCCCACAGAGCCAGC…	PROMOTER,UTR5,INTERGENIC,INTRON,Repeat_Simple_repeat,Repeat_LTR/ERVL-MaLR,Repeat_Low_complexity,Repeat_LINE/L1,Repeat_SINE/B4,Repeat_SINE/Alu	32841	2.35791
chr4	146392343	146866310	Gm16889	-	peaks_22792,peaks_22793,peaks_22794,peaks_22795,peaks_22796,peaks_22797,peaks_22798,peaks_22799,peaks_22800,peaks_22801,peaks_22802,peaks_22803,peaks_22804,peaks_22805,peaks_22806,peaks_22807,peaks_22808,peaks_22809,peaks_22810,peaks_22811,peaks_22812,peaks_22813,peaks_22814,peaks_22815,peaks_22816,peaks_22817,peaks_22818,peaks_22819,peaks_22820,peaks_22821,peaks_22822,peaks_22823,peaks_22824,pea…	GCAAGCCAGTACAGAACATCCCTCCATGGCCTCTGCATCAGCTCCTGCTCCCTGACCTGC,GACTAAGACAAATTGGTACCAGCAGAGTGGGGTATTCCTGTGACAACCTGACCATGTTTTGGGGAGGACTGTGGAAGGACTTTGGAACTTTGGGCTTGAAGATCCATCCGTTGTTAAGAGCTCTGTCGGATGTTGTGTAG,AGAACACTGCAGAAGATGGA,TTTTCAGGGCCATTGCTGTT,TGATTAAGAAGAGACCAGCATCATTGAGGTGACATCTTCT,AGATGGCCAAGGTTGTACTC,TGAAGGGGTCATGCAGTGTTTTGGAGATGCCAGTACCATGAGATGACCACCAAGAGCAGC,CGTGTGTGCTACAAAGGGCCTGGCTGGAGAAG…	Repeat_LTR/ERVL-MaLR,INTRON,INTERGENIC,Repeat_LTR/ERVK,Repeat_Simple_repeat,Repeat_LINE/L1	32623	0.0688297
chr8	48911436	49075897	Wwc2	-	peaks_30080,peaks_72674,peaks_72675,peaks_72676,peaks_72677,peaks_72678,peaks_72679,peaks_72680,peaks_72681,peaks_72682,peaks_72683,peaks_72684,peaks_72685,peaks_72686,peaks_72687,peaks_72688,peaks_72689,peaks_72690,peaks_72691,peaks_72692,peaks_72693,peaks_72694,peaks_72695,peaks_72696,peaks_72697,peaks_72698,peaks_72699,peaks_72700,peaks_72701,peaks_72702,peaks_72703,peaks_72704,peaks_72705,pea…	TGGAAGTGTAAGCCGAATAA,AAATACATCGCCCATATTAACTCCTGTTGCTGCACTTGCC,ATCCTTTCTCCACTCTGAAAGTCAGCAGTCATGTTGTGCTTATACAGGCCGCTTTCTGTA,GTGTGTCTCAGGCTGGTAGC,ACGCTGCCCAGCGCCCTGTAGGTAACTGGAGGAAGGCCATGCTGTCCACCCTTCCTGGCC,ACATTCCACAACGTGTACCC,TTATCAGAATCAAAGTTCGT,TCAGGTAATTTAAACCACACTCACGTACTCTGTCATACTG,TGGGTTTTAACTTACCAGAC,CTTCTGGATGAACAAGCAAGCTTGACCTAGAAATTGGTCA,AGGAAGTATTTTGTAGCTGTCATCTTCCTAGAGATTCTGT,GGTCGGGG…	Repeat_LTR/ERVL-MaLR,INTRON,INTERGENIC,PROMOTER,UTR3,CDS,UTR5,Repeat_Low_complexity	32486	0.19753
chr5	122903530	122952183	Atp2a2	-	peaks_66202,peaks_66203,peaks_66204,peaks_66205,peaks_66206,peaks_66207,peaks_66208,peaks_66209,peaks_66210,peaks_66211,peaks_66212,peaks_66213,peaks_66214,peaks_66215,peaks_66216,peaks_66217,peaks_66218,peaks_66219,peaks_66220,peaks_66221,peaks_66222,peaks_66223,peaks_66224,peaks_66225,peaks_66226,peaks_66227,peaks_66228,peaks_66229,peaks_66230,peaks_66231,peaks_66232,peaks_66233,peaks_66234,pea…	ATGGTTACAACATAGGCCTC,TTTTCAGCAATACTGGAGTA,AGTATTTTTGGTTTGCCACTTCCTGCACCCTCAGCCTCTGTCACCCCCAGCCCACCCCAGCCTGCTCGGCTTCTTCTGTAGGTCTGATGGTTCTGTTTACATCCGTCTTCACGAGAGGTTTGCCTGTCTCGCTTGTGCAGAAAACATTGCTCCAGATCCAATCGACTGGGTTTCTGTCCC,CCAATTTTTCTGCACTGAGC,AAACTAAATAGCATGTATTG,TTTTCTGACTCCAGTGGGAC,TTAATTTTTTATTGTTTAAA,AACAACCCGGTAAAGAGTGTGTGCAGCCTGCCACCAAATCTTCCTGCTCCCTGTCGGCATGCACCGATGGCATTTCCTGGCCGTTTGTGCTG…	UTR3,INTERGENIC,INTRON,Repeat_SINE/B2,Repeat_Simple_repeat	31995	0.657616
chr2	118423946	118467328	Bub1b	+	peaks_17684,peaks_17685,peaks_17686,peaks_17687,peaks_17688,peaks_17689,peaks_17690,peaks_17691,peaks_17692,peaks_17693,peaks_17694,peaks_17695,peaks_17696,peaks_17697,peaks_17698,peaks_17699,peaks_17700,peaks_17701,peaks_17702,peaks_17703,peaks_17704,peaks_17705,peaks_17706,peaks_17707,peaks_17708,peaks_17709,peaks_17710,peaks_17711,peaks_17712,peaks_17713,peaks_17714,peaks_17715,peaks_17716,pea…	TGAGGAGGCTATTCTGAGAA,GTTTAGGAGCACGGGGTGACGATCTTCGCAGCTCCAGAGCCAGCTGAAGGTTGAGGGAGACTCAGTTAGCACTCGGAGGA,TCCTTCTTCCCAGTGAAGCCATGTGCCTGGAGGGAGCAGA,ACATACAGCCCTTACGGCACGGGCGGGTCATGTCCACACT,AAGAGTCAGCCGGCCACACT,CAATTCCAGGGCATTTGAATCTGAAATCCGCTTTTACTCTGGAGATGACCCTCTGGATGT,GAACTACCCTCAAGGGGGGA,GCTATTATAATGACCCCCGC,TGGATATGTACAGCTATTTACAAAGCCAAGGAATTGGCGT,CTTGCTGTAGACAGTTCCAGTCTCGAGTGTCGCGACAAGCTTTCTTGGCC…	UTR5,INTERGENIC,INTRON,CDS,UTR3	31928	0.735973
chr6	45010059	47251368	Cntnap2	+	peaks_26042,peaks_26043,peaks_26044,peaks_26045,peaks_26046,peaks_26047,peaks_26048,peaks_26049,peaks_26050,peaks_26051,peaks_26052,peaks_26053,peaks_26054,peaks_26055,peaks_26056,peaks_26057,peaks_26058,peaks_26059,peaks_26060,peaks_26061,peaks_26062,peaks_26063,peaks_26064,peaks_26065,peaks_67676,peaks_67677,peaks_67678,peaks_67679,peaks_67680,peaks_67681,peaks_67682,peaks_67683,peaks_67684,pea…	ACTCCTGGAGGTGGGCTGCT,CAGTATGGAAGTGTAAGCCG,CGTTATAATCTGCTCCGGAA,CCCTCCATGGCCTCTGCATC,TTTGAGTTCCAGTCCTGACT,GCATGGAAGTGTAAGCCGAA,TGCATCAGCTCCTGCTTCCT,GTTGTTAAGAGCTCTGTCAGATGTTTTGTAGGAGCTTGGAAGATAATGTTGAGAACAGTGCAGAAGATGGAGGCCTGGCT,ATTAAAGACTCTTTTCAGGG,ATGCTGGTTAGCTGGAGCTAAGAAATTAGCGGTGATTAAGAAGAGACCAGCATCATTGAG,TGTGTTCCAGATATAGCCAAAGTTGTACCTTGTGCTGTGG,CATGCAGTGTTTTGGAGATG,AAGTGACCCAAGCCCTTGGA,TTTTGA…	Repeat_LINE/L1,INTRON,INTERGENIC,Repeat_LTR/ERVL-MaLR,Repeat_LTR/ERVK	31679	0.0141342
chr14	29718132	30535050	Cacna2d3	-	peaks_9251,peaks_9252,peaks_9253,peaks_9254,peaks_9255,peaks_9256,peaks_9257,peaks_9258,peaks_9259,peaks_9260,peaks_9261,peaks_9262,peaks_9263,peaks_9264,peaks_9265,peaks_46705,peaks_46706,peaks_46707,peaks_46708,peaks_46709,peaks_46710,peaks_46711,peaks_46712,peaks_46713,peaks_46714,peaks_46715,peaks_46716,peaks_46717,peaks_46718,peaks_46719,peaks_46720,peaks_46721,peaks_46722,peaks_46723,peaks_…	GCATTTTCTCAATTAGTGATCAAGGGGGCAAGGCCCCTTGTGGGTGGGACCATCTCTGGG,CCAGTAAAGAACATCCCTCCATGGCCTCTGCATCAGCTCCTGCTTTCTGACCTGCTTGAGTTCCAGTCCTGCATCCTTTGGTGATCAACAGCAGTATGGA,GACAAATTGGTACCAGGAGTGGGGTATTCCTGTGACAACCTGACCATGTTCTGGGGAGGACTGTGGAAGGACTTTGGAAC,CATTGTTAAGAGCTCTGTCA,AAGATAATGTTGAGAACACT,AATTAAAGACTCTTTTCAGG,TTTGCATTACTGGGACTATTGATGCTGGTTACCTGGAGCTAAGAAATTAGCGGTGATTAAGAAGAGACCAGCATCATTGAGGTGACATCTTCT…	Repeat_LTR/ERVL-MaLR,INTRON,INTERGENIC,Repeat_SINE/B2	31354	0.0383808
chr11	121313262	121478478	Tbcd	+	peaks_5683,peaks_42490,peaks_42491,peaks_42492,peaks_42493,peaks_42494,peaks_42495,peaks_42496,peaks_42497,peaks_42498,peaks_42499,peaks_42500,peaks_42501,peaks_42502,peaks_42503,peaks_42504,peaks_42505,peaks_42506,peaks_42507,peaks_42508,peaks_42509,peaks_42510,peaks_42511,peaks_42512,peaks_42513,peaks_42514,peaks_42515,peaks_42516,peaks_42517,peaks_42518,peaks_42519,peaks_42520,peaks_42521,peak…	GCTACATGCTTCTACTGTGG,TGGAGGAGGTACTGTCTTGCCATGTTGCTCAGGCTGGCGTTAAACTTGTGATCTTCCTGC,CACACTACGTGCCAGGCAGC,CAGGAACCCACCCGTCAGGA,CCCAGGGAACGTCCGAGTGG,TCTCTAAGAAGCTGGAGACA,TCATCACAGAGGCCCCACCC,AGCAAGCTGAGCAGAGCCCC,TCAAACAAAGCAGCCTCCTC,CCATCTGTCACTGGCATCACCCGAGATCAGAGCTCTCGCT,CAGACCAGAGTCTGCATTTC,TGACCACTACAGATTTTTCC,CATCCTGCAATCCCGGAGTACCCCCATCCCTTCTACGCAGAGCATGGGCTGGCTGCCATCTACTCCCCCTACCTCCTGACTGGGAAC…	CDS,INTERGENIC,Repeat_SINE/Alu,INTRON,UTR3,UTR5,Repeat_SINE/B2,Repeat_LTR/ERVL-MaLR	30923	0.187167
chr2	17265535	17653091	Nebl	-	peaks_55819,peaks_55820,peaks_55821,peaks_55822,peaks_55823,peaks_55824,peaks_55825,peaks_55826,peaks_55827,peaks_55828,peaks_55829,peaks_55830,peaks_55831	GAACAGCAATGTGGAAATGTAAGCCGAATAAACCCTTTCC,TCTGCATCAGCTCTTGCTTCCTGACCTGCTTGAGTTCCAG,CAAGCCAGGTGAGGCAAGCCAGTAAAGAACATCCCTCCATGGTCTCTGCATCAGCTCCTGCTCCCTGACCTGCTTGAGTTCCAGTCCTGACTTCCTTTGGTGATGAACAGCAGCATGGAAGTGTAAGCCGAATAAACCCT,AGTGATCAAGGGGAAAGGCCCCTTGTGGGTGGGACCATCT,TTTGTGTGTCAAGTTGACAAGGGGTCAATTGTACTGGCTA,CAGATATAGCCAAAGTTGTACATTGTGCTGTGGCTGGACTTGGTAATGTGTAAGGGTCACCCAGGTGGTACTGGTTTTGAAGGCATGAAGGAGT…	Repeat_LTR/ERVL-MaLR,INTRON,INTERGENIC,UTR5	30702	0.0792195
chr8	23868215	23893319	Plat	+	peaks_29821,peaks_29822,peaks_29823,peaks_29824,peaks_29825,peaks_29826,peaks_29827,peaks_29828,peaks_29829,peaks_29830,peaks_29831,peaks_29832,peaks_29833,peaks_29834,peaks_29835,peaks_29836,peaks_29837,peaks_29838,peaks_29839,peaks_29840,peaks_29841,peaks_29842,peaks_29843,peaks_29844,peaks_29845,peaks_29846	GAGACAGAGCCTGCAGGAACTCAAGAGCTCAGCGTCAAGG,AGAAACGGGGAGCAAAATGAAGAGAGAGCTGCTGTGTGTACTGCTGCTTTGTGGACTGGC,TGCAGCGACCTGCAGAGATG,CAACAGCACCAGTCGTGGCTCCGACCCATGCTCAGAAGCA,TGCAACAGCGGCCTGGTACA,GCAGCGAACCAAGATGCTTCAATGGGGGGACGTGTCAGCAGGCCCTGTATTTCTCTGACTTTGTCTGCCAGTGCCCTGAT,ATGCTTTGAGGAGCAGGGCATCACCTACAGAGGCACGTGG,TGAGTGCATCAACTGGAATAGCAGTGTTCTGTCGCTGAAGCCCTACAATGCAAGGAGGCCAAATGCCATCAAGCTGGGCC,TTTTTCAGAAA…	UTR5,INTERGENIC,CDS,INTRON,UTR3	30464	1.21351
chr14	28435613	29291721	Erc2	+	peaks_9229,peaks_9230,peaks_9231,peaks_9232,peaks_9233,peaks_9234,peaks_9235,peaks_9236,peaks_9237,peaks_9238,peaks_9239,peaks_9240,peaks_46693,peaks_46694,peaks_46695,peaks_46696,peaks_46697,peaks_46698,peaks_46699,peaks_46700,peaks_46701,peaks_46702,peaks_46703,peaks_46704	GCCAGTAAAGAACATCCCTCCATGGCCTCTGCATCAGCTCCTGCTTCCTGACCTGCTTGAGTTCCAGTCCTGGCTTCCTTGGTGATGAACAGCAGTATGGAAGTGTAAGCCGAATAAACCCTTTCCTCCCCAACTTGTTT,AGACAAATTGGTACCAGCAGAGTGGGGTATTCCTGTGACAACCTGACCATGTTTTGGGGA,ATTCGTTGTTAAGAGCTCTGTCAGATGTTTTGTAGGAGCTTGGAAGATAATGTTGAGAACAGTGCAGAAGATGGAGGCCT,GAAAATTAAAGACTCTTTTC,CCAAAGTTGTACATTGTGCT,GGAGTTGAGCAGAGCAGCTGAGGCTTGGCACTGTGAGAGGCCATGGAAGGCCATTGGTGA,GGGTCATGCAGTG…	Repeat_LTR/ERVL-MaLR,INTRON,INTERGENIC	30415	0.0355271
chr9	64033576	64101438	Map2k1	-	peaks_75169,peaks_75170,peaks_75171,peaks_75172,peaks_75173,peaks_75174,peaks_75175,peaks_75176,peaks_75177,peaks_75178,peaks_75179,peaks_75180,peaks_75181,peaks_75182,peaks_75183,peaks_75184,peaks_75185,peaks_75186,peaks_75187,peaks_75188,peaks_75189,peaks_75190,peaks_75191,peaks_75192,peaks_75193	AAAAAAACCTAAGCAGAGCCCATCACTGCCATGATAGCTG,ATGTTTGCACTGCTGTTCATCGTGACTCACTAGCTGGCTG,TACAGTGAAACCCTAGTGAC,CACTATGGTTACTCCCCTAA,GCCCAGTGGCATGCCATGTTGCTTTCAGGCCTCTCCCATGCTTGTCTATGTTCAGACGTG,GCACACCAACCCACGCTGCC,GCAGGCTGGCTCTGCTCCAC,AGCATATGGAATGGACAGCC,GGGAGATACCCCATTCCTCCTCCTGATGCCAAGGAGCTGGAGCTACTGTTTGGATGCCATGTGGAAGGAGACGCAGCCGAAACACCACCCAGGCCAAGGA,ACGGGGCCTTCTACAGCGAC,GCTGGAGCTTGACGAGCAGCAGCGGAAGC…	UTR3,INTERGENIC,CDS,INTRON,Repeat_LTR/ERVL-MaLR,UTR5	30169	0.444564
chr16	24393435	24992662	Lpp	+	peaks_12007,peaks_12008,peaks_12009,peaks_50364,peaks_50365,peaks_50366,peaks_50367,peaks_50368,peaks_50369,peaks_50370,peaks_50371,peaks_50372,peaks_50373,peaks_50374,peaks_50375	TGGCGCCCAAGCAGGACCCTAAGCCGAAATTCCAGGAGGG,AGTACGCTGAAATCCTCGCC,CCCTCCTGAGTACCATCGGAAAGCCGTGTGAGGGCGTGCT,GCAAGCCAGGTGAGGCAAGCCAGTAAAGAACATCCCTCCATGGCCTCTGCATCAGCTCCTGCTTCCTGACCTGCTTGAGTTCCAGTCCTGGCTTCCTTGGTGATGAACAGCAGTATGGAAGTGTAAGCCGAATAAACCCT,TGTAAGGCATTTTCTCAATTAGTGATCAAGGGGGAAAGGCCCCTTGTGGGTGAGACCATC,ATTTTGTGTCAACTTGACACAGCTGGAGTTATCACAGAGAAAGGAGCTTCTGTTGAGGAA,TTTGTGTGTCAAGTTGACAA,GTTTTAGTGGAG…	UTR5,INTERGENIC,Repeat_LTR/ERVL-MaLR,INTRON	30056	0.050158
chr14	46703800	46704490	Gm1821	+	peaks_9517,peaks_9518	ACATTTGTTAACAGGTCAAAATGCAGATCTTCGTGAAGACCCTGACCGGCAAGACCATCACCCTAGAGGTGGAGCCCAGTGACACCATCGAGAACGTGAAGGCCAAGATCCAGGATAAAGAGGGCATCCCCCCTGACCAGCAGAGGCTGATCTTTGCCGGCAAGCAGCTGGAAGATGGCC,ATCCAGAAGGAGTCAACCCTGCACCTGGTCCTCCGTCTGAGGGGTGGCATGCAGATCTTCGTGAAGACCCTGACCGGCAAGACCATCACCCTGGAGGTGGAGCCCAGTGACACCATCGAGAACGTGAAGGCCAAGATCCAGGATAAAGAGGGCATCCCCCCTGACCAGCAGAGGCTGATCTTTGCCGGCAAGCAGCTGGAAGATGGCCGCACCCTCTC…	UTR5,INTERGENIC,INTRON	29285	42.442
chr9	28802334	29770726	Ntm	-	peaks_31429,peaks_74528,peaks_74529,peaks_74530,peaks_74531,peaks_74532,peaks_74533,peaks_74534,peaks_74535,peaks_74536,peaks_74537,peaks_74538,peaks_74539,peaks_74540,peaks_74541,peaks_74542,peaks_74543	CAAGCCAGTAAAGAACATCCCTCCATGGCCTCTGCATCAG,CCATGGCCTCTGCATTAGCTCCTGCTTCCTGACCTGCTTG,CACAGTGGGGAAGGTGTCCT,ATGGCTTCTGCAACAGCTCCTGCTTCCTGACCTGCTTGAG,ATGGCCTCTGTATCAGCTCCTGCTTTCTGACCTGCTTGAGTTCCAGTCCTGCATCCTTTGGTGATCAACAGCAGTATGGAAATGTAAGCCGAATAAACCC,GCATTTTCTCAATTAGTGAT,TTACTAGTGATGTGTTTGTGTGTCAAGTTGACAAGGGGTC,TTTAGACCTTGGGGATGAAT,AGGAGTTGAGCAGAGCAGCTGAGGCTTGGCACTGTGAGAGGCCATGGAAGGCCATTGGTGAAAGTGCAGCC…	Repeat_LTR/ERVL-MaLR,INTERGENIC,INTRON	29263	0.0302181
chr10	41901646	41996561	Foxo3	-	peaks_2780,peaks_38495,peaks_38496,peaks_38497,peaks_38498,peaks_38499,peaks_38500,peaks_38501,peaks_38502,peaks_38503,peaks_38504,peaks_38505,peaks_38506,peaks_38507,peaks_38508,peaks_38509,peaks_38510,peaks_38511,peaks_38512,peaks_38513,peaks_38514,peaks_38515,peaks_38516,peaks_38517,peaks_38518,peaks_38519,peaks_38520,peaks_38521,peaks_38522,peaks_38523,peaks_38524,peaks_38525,peaks_38526,peak…	CCTCCCCCAGCACACCAGAA,CGTACTTCCCGTGGCGTTTG,TTGATTTGGGAATCTGCCCC,TGTTTAAACACCTGCAGCAGTTGGTCGTCTGGTTTGAGGCAGACGCAATCCTGCTGCATTCTGGGTACTGAGGACCTTGTCTAACCATACGCTGCCGTGA,CTTGTCTGGCAATCAGCCTT,TTTTAAAGCGTGTGTCTGGT,CACTGATACAGAGGTACAAA,AGGAAAGGTAATAAGAGACT,GAAAACAAGCCTTCCCTCCC,GAACCCATGTACAGGTTCATAGGGACAGACAACTCTGCCTTTTCTTGAAGCGCTCCATCCACTGAACGAGCAAGCAGCCT,GATTAGCGTCAGCCTAAGGAGAGGTACACCCCATCTCAGG,ACATAATG…	INTERGENIC,INTRON,Repeat_Low_complexity,PROMOTER,UTR3,CDS,UTR5	28169	0.296781
chr19	8234654	8337108	Slc22a29	-	peaks_54616,peaks_54617,peaks_54618,peaks_54619,peaks_54620,peaks_54621,peaks_54622,peaks_54623,peaks_54624,peaks_54625,peaks_54626,peaks_54627,peaks_54628,peaks_54629,peaks_54630	GGTGAGGCAAGCCAGTAAAGAACATCCCTCCATGGCCTCTGCATCAGCTCCTGCTTCCTGACCTGCTTGAGTTCCAGTCCTGGCTTCCTTGGTGATGAACAGCAGTATGGAAGTGTAAGCCGAATAAACCCTTTCCTCCCCAACTTGTTTCTTGGTCATGATGTTTGTGCAGGAATAGAA,GGTGGGACCATCTCAGGGCT,ATTTTCTCAATTAGTGATCA,ACTAGTGATGTTTTTGTGTG,TGTAAGGGTCACCCAGGTGGTACTGGTTTTGAAGGCATGAAGGAGTTGAGCAGAGCAGCTGAGGCTTGGCACAGTGAGAGGCCATGGAAGGCCATTGGTGAAAGTGCAGCCTCAGTTGCAATTGATGGCCCAGGACTGAAGGGGTCATGCAGTGT…	Repeat_LTR/ERVL-MaLR,INTERGENIC	28129	0.274552
chr2	131878231	131970844	Slc23a2	-	peaks_18049,peaks_57489,peaks_57490,peaks_57491,peaks_57492,peaks_57493,peaks_57494,peaks_57495,peaks_57496,peaks_57497,peaks_57498,peaks_57499,peaks_57500,peaks_57501,peaks_57502,peaks_57503,peaks_57504,peaks_57505,peaks_57506,peaks_57507,peaks_57508,peaks_57509,peaks_57510,peaks_57511,peaks_57512,peaks_57513,peaks_57514,peaks_57515,peaks_57516,peaks_57517,peaks_57518,peaks_57519,peaks_57520,pea…	AAGTAGATGTACATTCCTGA,CCCATAACCAACGTTGCTGTCTGCTGCCACTGACAGTCCA,GTGCTGGGCTTCCCTTCAGCAGCCTCCCAGACCTCCCCATTCTTCCAGGATGCTGTCTGCCAGGTCACCACTCTGATACCCAGCGTTCTCTGGTTGCTCT,GGCCCCATATATGGCAGCAT,TTCACCAAGCTCTGGCCTCC,AGACATTTGGCTGCCAGTAG,TTTAATCTTCAGTCATACCAGCTCCAAGAGATGAGGCCTC,TTAATTCTTTCATTCATGTC,CTGGTAGCTGCCCTGTGGGGAGACTCCCTAGGAAAGTAAC,TACGAGCATCTTACAGGGCATTCCATCCCTAGTTCTCACAGTGAACACCTGCCTCCTCTC,GTGTCCAGT…	Repeat_LTR/ERVK,INTRON,INTERGENIC,UTR3,CDS,UTR5	27996	0.30229
chr9	20711649	20757317	Dnmt1	-	peaks_74306,peaks_74307,peaks_74308,peaks_74309,peaks_74310,peaks_74311,peaks_74312,peaks_74313,peaks_74314,peaks_74315,peaks_74316,peaks_74317,peaks_74318,peaks_74319,peaks_74320,peaks_74321,peaks_74322,peaks_74323,peaks_74324,peaks_74325,peaks_74326,peaks_74327,peaks_74328,peaks_74329,peaks_74330,peaks_74331,peaks_74332,peaks_74333,peaks_74334,peaks_74335,peaks_74336,peaks_74337,peaks_74338,pea…	TGCTACCAAGGACTAGTGCTCTCACCCAGAGCCCCACGTGCACTGATGTTTTTAACCCTTTGAGCCCCATCATTTGAAGTCTTGTGCTCAGTGTCTGTGGCCATGGCTGACACTAAGCTGTTTGTATGAGGTTTGTTTTGTGACCAAGCTGTGTAGTACT,TAATGCTGTGCCACCACCCCTGGCCAAAGCCATTGGCCTGGAGATTAAGCTCTGCCTGCT,GATAGCTACCGGTTCTTCGG,CACCCGGAGCAGCACCGGGTCGTGAGTGTTCGGGAATGTG,TGAGTCCAGGCAATTCAGCACCCTCATCCCCTGGTGCCTGCCGCACACTGGGAACCGGCACAACCACTGGGCTGGCCTCTACGGGCGTCTGGAGTGGGAT,CTACAGCAGCACCG…	UTR3,CDS,INTERGENIC,INTRON,UTR5	27721	0.607011
chr2	65458913	65605504	Scn2a1	+	peaks_56650,peaks_56651,peaks_56652,peaks_56653,peaks_56654,peaks_56655,peaks_56656,peaks_56657,peaks_56658,peaks_56659	AGCAAGCCAGGTGAGGCAAGCCAGTAAAGAACATCCCTCCATGGTCTCTGCATCAGCTCCTGCTCCCTGACCTGCTTGAGTTCCAGTCCTGACTTCCTTTGGTGATGAACAGCAGCATGGAAGTGTAAGCCGAATAAACCCTTTCCTCCCCAACTTGCTT,TTAGTGATCAAGGGGAAAGGCCCCTTGTGGGTGGGACCATCTCAGGGCTGGTAGTCTGGG,TTTTTGTGTGTCAAGTTGACAAGGGGTCAATTGTACTGGCTAGTGTTGTGTCAACTTGAC,ATTGTGACTGTGCCCTGATATTTTCCCTCTTGAAGGAAGAAACTGTTTTAGTGGAGCCCACAGTTGAGAGACTTTTAATT,TTACTGGGACTATTGATGCTGGTTAGCTGGAGCTA…	Repeat_LTR/ERVL-MaLR,INTRON,INTERGENIC,Repeat_LINE/L1	27468	0.187378
chr11	69212009	69227177	Kdm6b	-	peaks_41222,peaks_41223,peaks_41224,peaks_41225,peaks_41226,peaks_41227,peaks_41228,peaks_41229,peaks_41230,peaks_41231,peaks_41232,peaks_41233,peaks_41234,peaks_41235,peaks_41236,peaks_41237,peaks_41238,peaks_41239,peaks_41240,peaks_41241,peaks_41242,peaks_41243,peaks_41244,peaks_41245,peaks_41246,peaks_41247,peaks_41248,peaks_41249,peaks_41250,peaks_41251,peaks_41252,peaks_41253,peaks_41254,pea…	TACAGTCCCGCCCCCTCGCA,CCAGGGCAGGGCCTCTCTGG,TTTTCTCTTTTTTTGGGAAAACCCGACCTCTTACATCCCCAAGCCATCCCTCCTGCCTCTTTGGGAGGCCCACTCCTGGGCCTTCCCTGCGCCCCAGTATGTCCGGGCTTGGCCCGTCTGTCTCCGCCCGCCCGCGGCTCCAGCCGGGCTCTCATGGTGCTCAAACCTGCTCCCCTCCCCTACGTCCTGCACTTTCTTGGACCAGTACCCCCACTCCCGACCCAACCCCGACCCCACCTG,TTTTTTTACTTCCAATGCTA,ATTCTCTCTATGGGCTTTAC,GCGCAGACGTTCGCGGCTCGTTGTGTACATAGACGTTCGG,AAAAAAAGGAAAAAAAATGGGAGACGGGGAGGG…	UTR3,INTERGENIC,Repeat_Simple_repeat,Repeat_Low_complexity,CDS,INTRON,UTR5	27455	1.81006
chrX	133276362	133337903	BC065397	+	peaks_78205,peaks_78206,peaks_78207,peaks_78208,peaks_78209,peaks_78210,peaks_78211,peaks_78212,peaks_78213,peaks_78214,peaks_78215,peaks_78216,peaks_78217	GTCATGAGAAGGGCTAGGTAGCACTCCCTCAGGATCCTGC,AAGCAAGCCAGTAAAGAACATCCCTCCATGGCCTCTGCATCAGCTCCTGCTTTCTGACCTGCTTGAGTTCCAGTCCTGCATCCTTTGGTGATCAACAGCAGTATGGAAATGTAAGCCGAATAAACCCTTTCCTCCCCAAC,TAGTGATCAAGGGGGCAAGGCCCCTTGTGGGTGGGACCAT,GTTTGTGTGTCAAGTTGACA,AAAGTTATTTAGACCTTGGGGATGAATAAGAATGTAAGGG,GATTGTGACTGTGCCCTGATATTTTCCCTCTTGAAGGAAGAAACTGTTTTAGTGATGCCCACAGTTAAGAGACTTTTAAT,CCAGGACTGAAGGGGTCATGCAGTGTTTTGGAG…	INTRON,Repeat_LTR/ERVL-MaLR	27318	0.443899
chr7	133635223	133646816	Atxn2l	-	peaks_71571,peaks_71572,peaks_71573,peaks_71574,peaks_71575,peaks_71576,peaks_71577,peaks_71578,peaks_71579,peaks_71580,peaks_71581,peaks_71582,peaks_71583,peaks_71584,peaks_71585,peaks_71586,peaks_71587,peaks_71588,peaks_71589,peaks_71590,peaks_71591,peaks_71592,peaks_71593,peaks_71594,peaks_71595,peaks_71596,peaks_71597,peaks_71598,peaks_71599,peaks_71600,peaks_71601,peaks_71602	ATTATTTATAACCTCAGACTTGGGCCCCCTGTTCTTCTCCATTAACTTGAGTGTTCTGTGTGAGACCAACAGACAGATGC,GGTTCCTGCTCTGCCCCAGCTGGGTCCTACCCAGTCTTGTCCTCCCATCCTCTCATCTATTCCCCCCCGCCCCCTGGAGA,GGGAAGAGTGATCTATGTCTCTTCCCCCCAGCAGCTGGGACCAGTCCTAGCCCCGTCCCCAACCCCTTTCCCTTGGGGAGTTGGGGGAATTCCTGCCAAG,TCCCCACACCCCTCACCCCCTGGACGCATTGACAGAGGGACAGCTGCTCGGGTTCTAATGCTCCTGCTCTCTCTCTTTCCCCTCCAACCAGTTCAATCTCATCCCTCCCAGCAGCTCCCCTTCCACCCCCCGGGGA…	UTR3,INTERGENIC,INTRON,CDS,UTR5	27277	2.35289
chrX	133292212	133314680	Glra4	-	peaks_78205,peaks_78206,peaks_78207,peaks_78208,peaks_78209,peaks_78210,peaks_78211,peaks_78212,peaks_78213,peaks_78214,peaks_78215,peaks_78216,peaks_78217	GTCATGAGAAGGGCTAGGTAGCACTCCCTCAGGATCCTGC,AAGCAAGCCAGTAAAGAACATCCCTCCATGGCCTCTGCATCAGCTCCTGCTTTCTGACCTGCTTGAGTTCCAGTCCTGCATCCTTTGGTGATCAACAGCAGTATGGAAATGTAAGCCGAATAAACCCTTTCCTCCCCAAC,TAGTGATCAAGGGGGCAAGGCCCCTTGTGGGTGGGACCAT,GTTTGTGTGTCAAGTTGACA,AAAGTTATTTAGACCTTGGGGATGAATAAGAATGTAAGGG,GATTGTGACTGTGCCCTGATATTTTCCCTCTTGAAGGAAGAAACTGTTTTAGTGATGCCCACAGTTAAGAGACTTTTAAT,CCAGGACTGAAGGGGTCATGCAGTGTTTTGGAG…	INTRON,Repeat_LTR/ERVL-MaLR	27165	1.20905
chr18	38745921	38760922	Spry4	-	peaks_53679,peaks_53680,peaks_53681,peaks_53682,peaks_53683,peaks_53684,peaks_53685,peaks_53686,peaks_53687,peaks_53688,peaks_53689,peaks_53690,peaks_53691,peaks_53692,peaks_53693,peaks_53694,peaks_53695,peaks_53696,peaks_53697,peaks_53698,peaks_53699,peaks_53700,peaks_53701,peaks_53702,peaks_53703,peaks_53704,peaks_53705,peaks_53706,peaks_53707,peaks_53708,peaks_53709,peaks_53710,peaks_53711,pea…	CGGCTTCCCAATTTATGCATTTGGTGAGTAGCTCCGTGCCCTTCCCCGCTCTGTAATGGTGGATGTCGATCCTGTGTTTCCATTTTGATTGTGGGTGACTGTGCTGTTTCTTAGCTTGCTTTTCTCTTGTGTCCTGTGGTTGATTTCCTGTTAGCAGCACTAGAGCTGTGCCCAGCACCCCACTCCACCACATTCCTGTGTCTCTGTAGCTCCCCCTCCC,ATACCAAGTTGGTCAGGGGCAGAACCAGGCAGGTACCCATCATTCTAGAGCAGCTTGGTC,TACGACTGATAGGTTCTTTG,AGAGCAACGAGCGGCCTTTC,CCTGTAAGCACTCTGGGGGCTGAGTTTAGGCTAGCAACAT,CATCACTTCCAAAGTGCCAGCTGGTTCCCACTTC…	UTR3,INTERGENIC,Repeat_Simple_repeat,CDS,UTR5,INTRON	27012	1.80068
chr4	34518044	34562193	Orc3	-	peaks_21152,peaks_21153,peaks_61543,peaks_61544	TGGTGATCAACAGCAATGTGGAAGTGTAAGCCGAATAAAC,GTATGGAAGTGTAAGCCGAA,GTTTAGAGCCCTGCTTCCCC,GACTAGAATCTGTTTTCTCC	Repeat_LTR/ERVL-MaLR,INTRON,INTERGENIC	26902	0.609346
chr19	29682703	29722905	Ermp1	-	peaks_15622,peaks_15623,peaks_54981,peaks_54982,peaks_54983,peaks_54984,peaks_54985,peaks_54986,peaks_54987,peaks_54988,peaks_54989,peaks_54990,peaks_54991,peaks_54992,peaks_54993,peaks_54994,peaks_54995,peaks_54996,peaks_54997,peaks_54998,peaks_54999,peaks_55000,peaks_55001,peaks_55002,peaks_55003,peaks_55004,peaks_55005,peaks_55006,peaks_55007,peaks_55008,peaks_55009,peaks_55010,peaks_55011,pea…	ACTGTTGTCCCGCCTTACCC,TGATTGCCCTGCGCCTAGTTACAGTTCCACTTCCTTTGAT,TTTTAAGGCTATTTTTTATC,ACTTATTTGCTGACTTGTTG,TATAACTAAATGTCTGAGATTTCCCCCAACCCTGATTTTGCTGTGAAAGAGATTAGACCACAAGCCAGCCTAGGTGACTCAGGAAGCTGTTGGAAGAACA,AGTATAAACAGAAGCAGCACACTAGGGACAAGTATGAAGAACTGAAAGATTGTTCTACAC,AGTTATCACTAGCCTCCTAC,GGAAGTTCACTAGGACAAGG,GGACTCACAGAAATCTTATCTCACTAGTGCTTCAAGTGTC,GTCAACAAGAGCACTGTTACGTGTGCACCGCAGAAGAGGAGCCTCTGGAA…	INTRON,INTERGENIC,UTR3,Repeat_Simple_repeat,CDS,Repeat_LTR/ERVL-MaLR	26615	0.662032
chr4	119212265	119301724	Foxj3	+	peaks_21967,peaks_21968,peaks_21969,peaks_21970,peaks_21971,peaks_21972,peaks_21973,peaks_21974,peaks_21975,peaks_21976,peaks_21977,peaks_21978,peaks_21979,peaks_21980,peaks_21981,peaks_21982,peaks_21983,peaks_21984,peaks_21985,peaks_21986,peaks_21987,peaks_21988,peaks_21989,peaks_21990,peaks_21991,peaks_21992,peaks_21993,peaks_21994,peaks_21995,peaks_21996,peaks_21997,peaks_21998,peaks_21999,pea…	GCCCCGGATGTTGGCTGCTCCCGCCGCCGCTGCCGCCGCCGCCGCCACTCTCGGCGCCGCTCCGGGCCTGGGCCGCTCTCTGAGGGCGCCGTTGGGACCT,ACGCAGCGGCCGGAGGCTCGGCCGGGCCGTCCCGGCCTGC,GCATCAGCTCCTGCTTCCTG,AAAGAACATCCCTCCATGGC,GATGACATCTGAACTGGAGA,TGGTTACCCCAGCTCACCAT,CATGGAACGGGAATTTCTAA,CAAATACAACACTGGACCAGGAAGAAGTCCAACAGCACAAAGATGGAAAACCTCCGTACA,ACTGGGCAATAGACACCAATCCGAAGGAAGACACGCTGCC,GTATTATTTCGGGAAGTGCC,GTACAACGCTGACCAGGATGGTAGTGATA…	Repeat_Simple_repeat,UTR5,INTERGENIC,Repeat_LTR/ERVL-MaLR,INTRON,CDS,UTR3	26560	0.296896
chr5	72691263	72895779	Corin	-	peaks_65146,peaks_65147,peaks_65148,peaks_65149,peaks_65150,peaks_65151,peaks_65152,peaks_65153,peaks_65154,peaks_65155	CAGTAAAGAACATCCCTCCATGGCCTCTGCATCAGCTCCTGCTTTCTGACCTGCTTGAGTTCCAGTCCTGCATCCTTTGGTGATCAACAGCAGTATGGAAATGTAAGCCGAATAAACCCT,CATTTTCTCAATTAGTGATCAAGGGGGCAAGGCCCCTTGTGGGTGGGACCATCTCTGGGC,TTAGACCTTGGGGATGAATAAGAATGTAAGGGTTGAGGCTTACTAGTGATGTGTTTGTGTGTCAAGTTGACAAGGGGTCA,TTGATGGCCCAGGACTGAAGGGGTCATGCAGTGTTTTGGAGATGCCAGTACCATGAGATGACCACCAAGAGCAGCAGCAGCAGTGGAGTAGAGGCATCTGGAGCCTAGAGGATGACGCGTGTGCTACAAAGGGCAT…	Repeat_LTR/ERVL-MaLR,INTERGENIC,INTRON	26445	0.129305
chr2	38367162	38443561	Nek6	+	peaks_56332,peaks_56333,peaks_56334,peaks_56335,peaks_56336,peaks_56337,peaks_56338,peaks_56339,peaks_56340	GCTGAGCAAGCCAGGTGAGGCAAGCCAGTAAAGAACATCCCTCCATGGCCTCTGCATCAGCTCCTGCTTCCTGACCTGCTTGAGTTCCAGTCCTGGCTTCCTTGGTGATGAACAGCAGTATGGAAGTGTAAGCCGAATAAACCCTTTCCTCCCCAACTTGTTTCTTGGTCATGATGTTTG,CCATCTCAGGGCTGGTAGTC,CAATTAGTGATCAAGGGGGA,ATGTTTTTGTGTGTCAAGTT,GCATTACTGGGACTATTGATGCTGGTTAGCTGGAGCTAAGAAATTAGCGGTGATTAAGAAGAGACCAGCATCATTGAGGTGACATCTTCTGGGAAGTATTTTCTGAAAGCACAGTGGCTGTGTTCCAGATATAGCCAAAGTTGTACCTTGTGCTG…	Repeat_LTR/ERVL-MaLR,INTRON,INTERGENIC	25971	0.339939
chr2	129626252	129658023	Stk35	+	peaks_17968,peaks_17969,peaks_17970,peaks_17971,peaks_17972,peaks_17973,peaks_17974,peaks_17975,peaks_17976,peaks_17977,peaks_17978,peaks_17979,peaks_17980,peaks_17981,peaks_17982,peaks_17983,peaks_17984,peaks_17985,peaks_17986,peaks_17987,peaks_17988,peaks_17989,peaks_17990,peaks_17991,peaks_17992,peaks_17993,peaks_17994,peaks_17995,peaks_17996,peaks_17997,peaks_17998,peaks_17999,peaks_18000,pea…	GAGAGGCGGCGCGGCTCTCCGCTGGCCTCCTGGGGGATGG,TACGTAAAGTGCTCAGCTGGCGTGAACTCGGGGACGGCCACGGGAACCTGGAAGCCGAGG,GCGACGCGCTACACGCTCAGCCAGGCTCCCCGCCTCGCGC,AGCCCGGCTCGGAACGGACC,TCACCATCCAAGGTCCCGCT,GGGCCCGGGCGGCGCCGTTG,TCCCGGGCGAGGCCTTCCTG,CGGCGGCGGGGATGTTCCTGCACGGCCGCGCTACAGCCTC,TCACAGCTTTACCTGCGCCT,TAGGAGAAAGGATCCTGGGCTATGCTGAGGAGCCCTGCTA,AATCAGTATGTCCTGTCCCG,ACAAAAGTTTCATGCTACAGCTTACAAGCGCCATTGCCTT,AATGTGA…	PROMOTER,UTR5,CDS,UTR3,INTERGENIC,INTRON,Repeat_Low_complexity	25842	0.813383
chr18	57693433	57890719	1700011I03Rik	+	peaks_53944,peaks_53945,peaks_53946,peaks_53947,peaks_53948,peaks_53949,peaks_53950,peaks_53951,peaks_53952,peaks_53953,peaks_53954,peaks_53955	AGAACATCCCTCCATGGCCTCTGCATCAGCTCCTGCTTTCTGACCTGCTTGAGTTCCAGTCCTGCATCCTTTGGTGATCAACAGCAGTATGGAAATGTAAGCCGAATAAACCCTTTCCTC,CTCAATTAGTGATCAAGGGGGCAAGGCCCCTTGTGGGTGGGACCATCTCTGGGCTGGTTGTCTTGGGTTCTATAAGAGAG,GATGTGTTTGTGTGTCAAGTTGACAAGGGGTCAGTTGTAT,TTGGGGATGAATAAGAATGT,TGATTGTGACTGTGCCCTGATATTTTCCCTCTTGAAGGAAGAAACTGTTTTAGTGATGCCCACAGTTAAGAGACTTTTAA,CATTACTGGGACTATTGATGCTGGTTAGCTGGAGCTAAGAAATTAGCGGTGATT…	Repeat_LTR/ERVL-MaLR,INTRON,INTERGENIC,Repeat_DNA/hAT-Charlie	25791	0.130729
chr7	139234498	139346422	Cpxm2	-	peaks_71721,peaks_71722,peaks_71723,peaks_71724,peaks_71725,peaks_71726,peaks_71727,peaks_71728	TGAGCAAGCCAGGTGAGGCAAGCCAGTAAAGAACATCCCTCCATGGCCTCTGCATCAGCTCCTGCTTCCTGACCTGCTTGAGTTCCAGTCCTGGCTTCCTTGGTGATGAACAGCAGTATGGAAGTGTAAGCCGAATAAACCCTTTCCTCCCCAACTTGTTTCTTGGTCATGATGTTTGTG,ATTAGTGATCAAGGGGGAAAGGCCCCTTGTGGGTGGGACCATCTCAGGGCTGGTAGTCTT,GTTTTTGTGTGTCAAGTTGA,CTGAAAGCACAGTGGCTGTGTTCCAGATATAGCCAAAGTTGTACCTTGTGCTGTGGCTGGACTTGGTAATGTGTAAGGGTCACCCAGGTGGTACTGGTTTTGAAGGCATGAAGGAGTTGAGCAGAGCAGCTGAGGC…	Repeat_LTR/ERVL-MaLR,INTRON,INTERGENIC	25477	0.227628
chrX	124795946	124802460	Mdm4-ps	+	peaks_34103,peaks_34104,peaks_34105,peaks_34106,peaks_34107,peaks_34108,peaks_34109,peaks_34110,peaks_34111,peaks_34112,peaks_34113,peaks_34114,peaks_34115,peaks_34116,peaks_34117,peaks_34118,peaks_34119,peaks_34120,peaks_34121,peaks_34122,peaks_34123,peaks_34124,peaks_34125,peaks_34126,peaks_34127,peaks_34128,peaks_34129,peaks_34130,peaks_34131,peaks_34132,peaks_34133,peaks_34134,peaks_34135,pea…	ATGGAGCGGCCATAAGTTTGCTAACTGTGGAGTCTTCACTGCCAAAATGACATCACATTCCACCTTGGCCCAGTGTTCAGCATCTGAAAGTGCTTGCAGA,GCTTTTGAAGATTTTGCATGCAGCAGGTGCGCAGGGGGAAGTATTCACCATGAAAGAGGT,GAACTTTCTGTGAAAGATCC,CACACAGATGCTGCTCAGAC,GAGGATACTCACACACTGCC,TCAAGATGAGACATCTAGGCTTGAACTTGATTTTGAGGAGTGGGACGTTGCTGGCCTGCC,TTTACAGACAAATCAGGATA,CTTACCTCTGCGGATGAGTG,AGTTTAATTCTCCAAGCAAGAGGTACTGTTTTCGTTGCTG,TAATATTACTGCCATACCTG,ATTGATGTT…	INTERGENIC,Repeat_SINE/B4,Repeat_DNA/hAT-Charlie,Repeat_LTR/ERVL-MaLR,Repeat_SINE/Alu	25462	3.90881
chr19	8893890	8908632	Hnrnpul2	+	peaks_15285,peaks_15286,peaks_15287,peaks_15288,peaks_15289,peaks_15290,peaks_15291,peaks_15292,peaks_15293,peaks_15294,peaks_15295,peaks_15296,peaks_15297,peaks_15298,peaks_15299,peaks_15300,peaks_15301,peaks_15302,peaks_15303,peaks_15304,peaks_15305,peaks_15306,peaks_15307,peaks_15308,peaks_15309,peaks_15310,peaks_15311,peaks_15312,peaks_15313,peaks_15314,peaks_15315,peaks_15316,peaks_15317,pea…	AACCCTGCACCACCCATCCT,CGAGGCACTTGAGCCGCAGCCAGCCTTGCCCGACTCAGGCCCCTGTGCGGCTGCGCGGTTAGGCCGCTTGCGCTGATTGGCCCGGATCTCTGAGAGGAGGGAGGGGAAGTGAGGGAACTCCGTCGTCCTCGGCGCGCACTCCCCCGCGGTCGAGTACAGAGTGTGTCGGAAGCTGCTCCTCGCCGTCTTGTTTTGCGCTCAGTGAGCCGAAAGGGGCAGGGCAGGAGGAAGGCGACATAAACACGCCGCGAAGACAGCGC,CTGCGCGGTCGGGCTCGGTCGACAGTTCGCAGGGGAGGAG,CGACGGCGGCGATGGAGGTGAAGCGGCTGAAAGTGACCGAGCTGCGGTCGGAGCTTCAGCGGCGGGGCCTGGATTC…	UTR5,INTERGENIC,Repeat_Simple_repeat,CDS,Repeat_LTR/ERVL,INTRON,UTR3	25405	1.72331
chr3	96359687	96370724	Gm15441	-	peaks_20202,peaks_20203,peaks_20204,peaks_20205,peaks_20206,peaks_20207,peaks_20208,peaks_20209,peaks_20210,peaks_20211,peaks_20212,peaks_20213,peaks_20214,peaks_20215,peaks_20216,peaks_20217,peaks_20218,peaks_20219,peaks_20220,peaks_20221,peaks_20222,peaks_20223,peaks_20224,peaks_20225,peaks_20226	CCGTTTCCGGCAGCCGCTTGACACTCTCCTCCTCTGGTCTCGGGGTTTCCAGAGTTTCTC,TATTTTTCTCCTGAAAGCTTTTGGCACAGCCGGCAGGCTGAAACTTCCAGGCACCTTTTG,TCGTTTGGGTTTTCAAGCCCTGACTTTACGGAGGCGAGCT,TCTTAAAGATTTTTTTCCTCTCCGGCTTTCGTTTTTCTTG,AGTCTTTTGAGGTGGTCTTCAACGACCCCGAGAAGGTGTACGGCAGCGGGGAGAAGGTGGCCGGACGGGTAATAGTGGAAGTGTGTGAAGTTACCCGAGTCAAAGCCGTCAGGATCCTGGCTTGCGGCGTGGCCAAGGTCCTGTGGATGCAAGGGTCTCAGCAGTGCAAACAGACTTTGGACTACTTGCGCTATG…	PROMOTER,UTR5,UTR3,CDS,INTRON,Repeat_Simple_repeat,Repeat_SINE/Alu	25354	2.29718
chr3	96361879	96365806	Txnip	+	peaks_20202,peaks_20203,peaks_20204,peaks_20205,peaks_20206,peaks_20207,peaks_20208,peaks_20209,peaks_20210,peaks_20211,peaks_20212,peaks_20213,peaks_20214,peaks_20215,peaks_20216,peaks_20217,peaks_20218,peaks_20219,peaks_20220,peaks_20221,peaks_20222,peaks_20223,peaks_20224,peaks_20225,peaks_20226	CCGTTTCCGGCAGCCGCTTGACACTCTCCTCCTCTGGTCTCGGGGTTTCCAGAGTTTCTC,TATTTTTCTCCTGAAAGCTTTTGGCACAGCCGGCAGGCTGAAACTTCCAGGCACCTTTTG,TCGTTTGGGTTTTCAAGCCCTGACTTTACGGAGGCGAGCT,TCTTAAAGATTTTTTTCCTCTCCGGCTTTCGTTTTTCTTG,AGTCTTTTGAGGTGGTCTTCAACGACCCCGAGAAGGTGTACGGCAGCGGGGAGAAGGTGGCCGGACGGGTAATAGTGGAAGTGTGTGAAGTTACCCGAGTCAAAGCCGTCAGGATCCTGGCTTGCGGCGTGGCCAAGGTCCTGTGGATGCAAGGGTCTCAGCAGTGCAAACAGACTTTGGACTACTTGCGCTATG…	PROMOTER,UTR5,UTR3,CDS,INTRON,Repeat_Simple_repeat,Repeat_SINE/Alu	25278	6.43697
chrX	12648623	12759008	Usp9x	+	peaks_32980,peaks_32981,peaks_32982,peaks_32983,peaks_32984,peaks_32985,peaks_32986,peaks_32987,peaks_32988,peaks_32989,peaks_32990,peaks_32991,peaks_32992,peaks_32993,peaks_32994,peaks_32995,peaks_32996,peaks_32997,peaks_32998,peaks_32999,peaks_33000,peaks_33001,peaks_33002,peaks_33003,peaks_33004,peaks_33005,peaks_33006,peaks_33007,peaks_33008,peaks_33009,peaks_33010,peaks_33011,peaks_33012,pea…	GTGGGAGTCTGCGCTGCCGCTGCTGTTGCTGCCGCCGTCGCCGCCGCCTCCGACACTGCCACCGCCACCGCCACCACCACCGGCCGTGCGGGTTTTCTTT,TACTTACAGGTTATGCAATG,ATTGCAAAGATCTGCCCTGT,ATTTTGTTAATCAAGACTTC,AAAATTCCCCTGCAACTCCT,AAGATGAGGAACCTGCATTT,TATTTTATTAATTCCTAGGCCTCGATGGGTTGTTCCAGTT,AACAATACTCATCGCCTGGTGGAGCTATGTGTGGCTAAGTTAGCCCAAGACTGGTTTCCACTTCTAGAACTTCTTGCCAT,AATTCCATATCTACAATGGTACACGTCCCTGCGAGTCAGTGTCCTCAAGTGTTCAGTTGCCTGAAGATGAA…	Repeat_Simple_repeat,UTR5,INTERGENIC,INTRON,CDS,UTR3,Repeat_SINE/ID,Repeat_LTR/ERVL-MaLR	25215	0.228428
chrX	36125847	36315865	6030498E09Rik	+	peaks_33307,peaks_76761,peaks_76762,peaks_76763,peaks_76764,peaks_76765,peaks_76766,peaks_76767,peaks_76768,peaks_76769	GCAGTATGGAAGTGTAAGCC,CATCCCTCCATGGCCTCTGCATCAGCTCCTGCTTTCTGACCTGCTTGAGTTCCAGTCCTGCATCCTTTGGTGATCAACAGCAGTATGGAAATGTAAGCCGAATAAACCCTTTCCTCCCCAACTTGCTTCTTGGTCATGAT,ATTAGTGATCAAGGGGGCAAGGCCCCTTGTGGGTGGGACCATCTCTGGGCTGGTTGTCTTGGGTTCTATAAGAGAGCAGG,TGTTTGTGTGTCAAGTTGAC,TAAAGTTATTTAGACCTTGGGGATGAATAAGAATGTAAGG,ACTGGGACTATTGATGCTGGTTAGCTGGAGCTAAGAAATTAGCGGTGATTAAGAAGAGACCAGCATCATTGAGGTGACATCTTCTGGGAAGTGT…	Repeat_LTR/ERVL-MaLR,INTRON,INTERGENIC	25196	0.132598
chr6	125640436	125990144	Ano2	+	peaks_27096,peaks_27097,peaks_27098,peaks_27099,peaks_27100,peaks_27101,peaks_27102,peaks_27103,peaks_27104,peaks_27105,peaks_27106,peaks_27107,peaks_27108,peaks_27109,peaks_27110,peaks_27111,peaks_27112,peaks_27113,peaks_27114,peaks_69092,peaks_69093,peaks_69094,peaks_69095,peaks_69096,peaks_69097,peaks_69098,peaks_69099,peaks_69100,peaks_69101,peaks_69102	AAGCAAGCCAGTAAAGAACATCCCTCCATGGCCTCTGCATCAGCTCCTGCTTTCTGACCTGCTTGAGTTCCAGTCCTGCA,GTATGGAAATGTAAGCCGAA,GAGTTATCACAGAGAAAGGA,GGCATTTTCTCAATTAGTGATCAAGGGGGAAAGGCCCCTTGTGGGTGAGACCATCCCTGG,AAGAACATCCCTCCATGGCCTCTGCATCAGCTCCTGTTTCCTGACCTGCTTGAGTTCCAGTCCTGGCTTCCTTGGTGATGAACAGCAGTATGGAAGTGTA,TTGGTACCAGCAGAGTGGGGTATTCCTGTGACAATCTGACCATGTTTTGGGGAGGACTGTGGAAGGACTTTGGAACTTTGGGCTTGAAGATCCATCCGTTGTTAAGAGCTCTGT…	Repeat_LTR/ERVL-MaLR,INTRON,INTERGENIC,Repeat_LTR/ERVL	24755	0.0707876
chr10	104624718	105011507	Tmtc2	-	peaks_3539	GGTATTGGGGCGAAAGACTAATCGAACCATCTAGTAGCTGGTTCCCTCTGAAGTTTCCCTCAGGATAGCTGGCGCTCTCG	Repeat_rRNA,INTRON,INTERGENIC	24732	0.0639418
chr17	32333218	32421667	Brd4	-	peaks_51998,peaks_51999,peaks_52000,peaks_52001,peaks_52002,peaks_52003,peaks_52004,peaks_52005,peaks_52006,peaks_52007,peaks_52008,peaks_52009,peaks_52010,peaks_52011,peaks_52012,peaks_52013,peaks_52014,peaks_52015,peaks_52016,peaks_52017,peaks_52018,peaks_52019,peaks_52020,peaks_52021,peaks_52022,peaks_52023,peaks_52024,peaks_52025,peaks_52026,peaks_52027,peaks_52028,peaks_52029,peaks_52030,pea…	CTGCAGGCTTTGGTGGGCTGCGAACCGAGGCGGAGGCCCCCACCCAGTACCTGGTGAGACCAGTGTGCTGCGCCTTCCTT,TTAATTATAAAACCAGAAAGCTGCAATTTCTTTTCCCTCT,ATTTTATTTTTAACTCTCTTCTCCTCAGACACAGTGGCACTGCTTATCTCCAAATGGTGTGATCGTCTCCTCAGTGAGCGGCGGCTCCCACTGCGCTGTG,ACTGTTCACACGTATGGACAGGCCTCGCCTGGGGAGTAAGGCCACCAACCAAAGTCAGTTCCTTCCCACCTGTGTTTCTG,CCAGGAGGCCAGGGCAAGCCTGTGTGGACTGGAGCAGCAAGGCACTGGCCCACCCCTTGCTGGCACTGACTTTGCCTTGA,AGTATACACAGGAC…	UTR3,INTERGENIC,Repeat_Low_complexity,CDS,Repeat_Simple_repeat,INTRON,UTR5	24501	0.277007
chr2	31829955	31909495	Nup214	+	peaks_16624,peaks_16625,peaks_16626,peaks_16627,peaks_16628,peaks_16629,peaks_16630,peaks_16631,peaks_16632,peaks_16633,peaks_16634,peaks_16635,peaks_16636,peaks_16637,peaks_16638,peaks_16639,peaks_16640,peaks_16641,peaks_16642,peaks_16643,peaks_16644,peaks_16645,peaks_16646,peaks_16647,peaks_16648,peaks_16649,peaks_16650,peaks_16651,peaks_16652,peaks_16653,peaks_16654,peaks_16655,peaks_16656,pea…	GGTTTCTCCGAGAGCAGCCTTTGGAAGTCCATGGAAGCCT,TGTTGCAAGCCCCAACCAGGTTCTGTGTGTCTCCCTAGTC,CTCTTACCAGCCCAGTACCGGCACTGCAGACCCAGTCAGGTTCAGGCTGCTGAGGAGCTT,TGCTGGCAGCATCTGCAGCT,GGACTCTAGTCGAGCTGAAC,CAGATGAAGAAAAGACTCTT,AGGAAGTTTTCCTGGTACTCCATCTTCCCCTCAAGCTCCACAAAACCTGGACGCTCCAGCAACAGCCTCTTCGCCTCTTCCACCTGTGTCCGCTGCTCCC,CTCTGCTGCAGGAAGCCCTTCTGTGTTCTCCTTTGGCCCT,CACTGTACCCCACTGGCTCCGACAGCTCCAGAGCAGCACCAGGCTCTGGCA…	INTRON,INTERGENIC,CDS,UTR3,Repeat_LTR/ERVL-MaLR	24404	0.306814
chr1	84989264	85267141	C130026I21Rik	-	peaks_973,peaks_974,peaks_975,peaks_976,peaks_977,peaks_978,peaks_979,peaks_980,peaks_981,peaks_982,peaks_983,peaks_984,peaks_985,peaks_986,peaks_987,peaks_988,peaks_989,peaks_990,peaks_991,peaks_992,peaks_993,peaks_994,peaks_995,peaks_996,peaks_997,peaks_998,peaks_999,peaks_1000,peaks_1001,peaks_1002,peaks_1003,peaks_1004,peaks_1005,peaks_1006,peaks_1007,peaks_1008,peaks_1009,peaks_1010,peaks_10…	CCGCAAGCCTGTGACTGTCC,GATTATGTCCAACCACATAG,ACTCACCAACTGTTCCTGGG,GTCTTACCCCTGATCTTAGC,TCCATTTTGGTTTTGACCAG,CTACTCCTTACCTCCTTGGCTGCTTCCCATCCTTGCTTCC,TCACTTTCAGAAGATCCCGG,TAGAGAAGCAAACAGGATTCCCCGAGTTCTGTCCTCACATGACCCAACTGCCTCTGGCTCTGGGATTTGGAGAAAGTAGGCTTTGGAAGGCAGCCCAGCTTAGGTGTGTCTACTTGCATC,ACACAAGTGACCCTGGGATGCTCTGCACTTCGGAGCATTCCTGCTTACTATTCGTCGCTGTCACCATGTGCCTCAGCCTC,TAAATGGTTCCTGTGATGTCTATCCCTCCA…	INTERGENIC,INTRON,CDS,Repeat_SINE/Alu,Repeat_LTR/ERVL,Repeat_LTR/ERVL-MaLR	24008	0.0863979
chr11	64248833	64336343	Hs3st3a1	+	peaks_41175,peaks_41176,peaks_41177,peaks_41178,peaks_41179,peaks_41180,peaks_41181,peaks_41182,peaks_41183,peaks_41184,peaks_41185,peaks_41186,peaks_41187	AACATCCCTCCATGGCCTCTGCATCAGCTCCTGCTTTCTGACCTGCTTGAGTTCCAGTCCTGCATCCTTTGGTGATCAACAGCAGTATGGAAATGTAAGCCGAATAAACCCTTTCCTCCC,CAATTAGTGATCAAGGGGGCAAGGCCCCTTGTGGGTGGGACCATCTCTGGGCTGGTTGTC,ATGTGTTTGTGTGTCAAGTT,ATTTAAAGTTATTTAGACCT,GATTGTGACTGTGCCCTGATATTTTCCCTCTTGAAGGAAGAAACTGTTTTAGTGATGCCC,ATCCCAGACATTGGACGGTT,CCAGGACTGAAGGGGTCATGCAGTGTTTTGGAGATGCCAGTACCATGAGATGACCACCAAGAGCAGCAGCAGCAGTGGAGTAGAGGCATCTGG…	Repeat_LTR/ERVL-MaLR,INTRON,INTERGENIC	23980	0.274026
chr15	90054741	90060985	Alg10b	+	peaks_11277,peaks_11278,peaks_11279,peaks_11280,peaks_11281,peaks_11282,peaks_11283,peaks_11284,peaks_11285,peaks_11286,peaks_11287,peaks_11288,peaks_11289,peaks_11290,peaks_11291,peaks_11292,peaks_11293,peaks_11294,peaks_11295,peaks_11296,peaks_11297,peaks_11298,peaks_11299,peaks_11300,peaks_11301,peaks_11302,peaks_11303	AACCGGTGACCCCCCCCCCCCCCACGCTTCCGTCCGACGCTCTCCCAGCATCCATTGCGTTGCGTCCTGTTCCCTGCTGT,GGCTCGGCGCTCCGGGCTGC,GAGGGCTATTACTTCTCGGCCGCCTTGAGCTGCACCTTCCTGGTGTCCTGCCTGCTCTTCTCCGCCTTCAGCCGCGCTCT,AGATCTTCCACCTGCCGCAG,TCACTACATTACCTGGCCTGTATCTGGTGTCGGTCGGTGTGGTCAAACCTGCCAGCTGGCTCCTTGGATGGTCTGAGCATGTGATCTGCTCCATTGGGGTGCTCAGATTTGTCAATCTTCTCTTCAGCGTTGGCAACTTCTACTTGCTGTATTTGCTCTT,GTCAACATTAACCCTAGCAG,TTTAACTTCCTTT…	PROMOTER,UTR5,INTERGENIC,CDS,UTR3,Repeat_SINE/B2	23729	3.80029
chr3	100255550	100293247	Fam46c	-	peaks_60267,peaks_60268,peaks_60269,peaks_60270,peaks_60271,peaks_60272,peaks_60273,peaks_60274,peaks_60275,peaks_60276,peaks_60277,peaks_60278,peaks_60279,peaks_60280,peaks_60281,peaks_60282,peaks_60283,peaks_60284,peaks_60285,peaks_60286,peaks_60287,peaks_60288,peaks_60289,peaks_60290,peaks_60291,peaks_60292,peaks_60293,peaks_60294,peaks_60295,peaks_60296,peaks_60297,peaks_60298,peaks_60299,pea…	TTCCTTAGCAGTGCCTAGAGATGCGGGGTTCCTCCTTGGT,TTAGAAGCTCTGACTTCTGT,TTGAGTTCTAGAGTTTTGCC,TGTTGTTTTTTAAATTCAAG,ATTAAAAGTCTTGGCAGCCT,TACCCAGTATAGATAGCTTCAGTCTTGGGAAATGGCACCACTCAAAACCAGCGTTGTGAG,GTGTGTGTGTCTGTCTTTGCTTTGTGGTAATGCACTAATAGTCGACTTGCTAAAGCCCACAGTCTGCTCTCCTTCCAGCT,CTCTCTCTCTCTCTCTCTCT,CAGTCATTTCAATGTGACTCCTCATGCCTCTAAGTCAGATTCCTGGGACTGCCTGTGGCTTGAGGCATGGCCTGCACCTAGGCCTGGCAGGTGAGCGGCGTTGAGTAGAGA…	INTERGENIC,Repeat_Simple_repeat,PROMOTER,UTR3,CDS,UTR5,INTRON	23423	0.621349
chr1	129101562	129380281	Mgat5	+	peaks_1484,peaks_36711,peaks_36712,peaks_36713,peaks_36714,peaks_36715,peaks_36716,peaks_36717,peaks_36718,peaks_36719,peaks_36720,peaks_36721,peaks_36722,peaks_36723,peaks_36724,peaks_36725,peaks_36726,peaks_36727,peaks_36728,peaks_36729	CTCCTCCTGCACCATGTCTG,CCAGTAAAGAACATCCCTCCATGGCCTCTGCATCAGCTCCTGCTTTCTGACCTGCTTGAGTTCCAGTCCTGACTTCCTTGGTGATGAACAGCAGTATGGAAGTGTAAGCCGAATAAACCC,AGGCATTTTCTCAATTAGTGATCAAGGGGGCAAGGCCCCTTGTGGGTGGGACCATCTCTG,ATAAGATTGTAAGGGTTGAGGCTTACTAGTGATGTGTTTGTGTGTCAAGTTGACAAGGGG,CATGTGCTACAAAGGGCATGGCTGGAGAAGTGACCCAAGCCCTTGGAGGAGCCCAGAAGATCGTGAGTTGGATCCCAGACATTGGACGGTTGGAGATTGACTTTTGCTTTTGATTGTGACTGTGCCCTGATATTT…	Repeat_LTR/ERVL-MaLR,INTRON,INTERGENIC,Repeat_Simple_repeat	23383	0.0838945
chr6	89090998	89097379	Gm1965	+	peaks_26624,peaks_26625,peaks_26626,peaks_26627,peaks_26628,peaks_26629,peaks_26630,peaks_26631,peaks_26632,peaks_26633,peaks_26634,peaks_26635,peaks_26636,peaks_26637,peaks_26638,peaks_26639,peaks_26640,peaks_26641,peaks_26642,peaks_26643,peaks_26644,peaks_26645	CAAACCTGCCTGTTCCTTGTTCACCTCTCTGCAGCCGCTAGCCTTCCAACCAGCTCCTTCTGCGAGACAGCCTCTTTGCT,AATGAGTGATGTGCCTGCTCATCTCAGTGACCTGCTTGTCCCTAAGTGACCTCATCTCTC,TCCACTCCACAGGAGTAGCT,TGTAGCTGGAGCAAGAGCAG,TGAGAAGAAACATCACCAACCAAGCTTTCGGAGAAACCCACATGCCTGTGACTGCCTCAGCCTATAGTCTCTGGGGTGGTATGAGGAAAGGATTCCTAACCGATCCATGCCTGAGCTCCATCACCAGTGTCTCCTATGTTACCTACAAAGTTGAAAACATCCCGATACCAACTTGCCCAC,CCAATATATGGTCCAGGCAGGTCTCCGACTTCTA…	PROMOTER,UTR5,INTERGENIC,INTRON,Repeat_Simple_repeat	23360	3.66087
chr8	67522355	67542587	Trim60	-	peaks_30203,peaks_30204,peaks_72887,peaks_72888,peaks_72889,peaks_72890,peaks_72891,peaks_72892,peaks_72893,peaks_72894,peaks_72895,peaks_72896,peaks_72897,peaks_72898,peaks_72899,peaks_72900,peaks_72901,peaks_72902,peaks_72903,peaks_72904,peaks_72905,peaks_72906,peaks_72907,peaks_72908	GGCCTTACAGCATCAATGTGTCTTCTCCCACAACCTTTGTTCAGGGCTCAATGGAGCTTGCTGCAGGGCTGGTCGATCTC,TGCCTGTAAGGAATACTTCAAGAACCCAGGGACCATGGAG,GTGACACATGCCTGCCCCAT,TCAGGAATTCTTTTACCAGC,GAATAGTTATGTCACCTATGGACCTCTAAGAACGGAGTTT,CCATGTGTGTGTGCTAGCCCTCAGAAATTTCACCTCTGGC,ATGTCTTATGTACCCAGTGT,CATGATCAGCCTCTGGTCTT,TCTACAAGGCAACATCTTCT,ACAACTTCTGTTTTGCCTGC,ATTTTGTTTTTAATCTGCGTCAGGAGTAGCCTGTTTGATG,CAGTTGCAGATCTTGAGTGACAACAAGA…	INTRON,INTERGENIC,UTR3,CDS,UTR5	23300	1.15164
chr6	126051430	126116762	Ntf3	-	peaks_69105,peaks_69106,peaks_69107,peaks_69108,peaks_69109,peaks_69110,peaks_69111,peaks_69112,peaks_69113,peaks_69114	TCTCTGATGCCTGCTGGACC,GCCAGGGGAGGCAAGCCAGAAAAGAACATCCCTCCATGGCCTCTGCATCAGCTCCTGCTTTCTGACCTGCTTGAGTTCCAGTCCTGCATCCTTTGGTGATCAACAGCAGTATGGAAATGTAAGCCGAATAAACCCTTTCC,TCAAGGGGGAAAGGCCCCTT,CTTACTAGTGATGTGTTTGTGTGTCAAGTTGACAAGGGGT,AAGGAGTTGAGCAGAGCAGCTGAGGCTTGGCACTGTGAGAGGCCATGGAAGGCCATTGGTGAAAGTGCAGCCTCAGTTGCAATTGATGGCCCAGGACTGAAGGGGTCATGCAGTGTTTTGGAGATGCCAGTACCATGAGATGACCACCAAGAGCAGCAGCAGCAGTGGAGTAGAG…	INTERGENIC,INTRON,Repeat_LTR/ERVL-MaLR	23272	0.356211
chr6	142959439	143048627	5730419I09Rik	-	peaks_27257,peaks_69444,peaks_69445,peaks_69446,peaks_69447,peaks_69448,peaks_69449,peaks_69450,peaks_69451,peaks_69452,peaks_69453,peaks_69454,peaks_69455,peaks_69456,peaks_69457,peaks_69458,peaks_69459,peaks_69460,peaks_69461,peaks_69462,peaks_69463,peaks_69464,peaks_69465,peaks_69466,peaks_69467,peaks_69468,peaks_69469,peaks_69470,peaks_69471,peaks_69472,peaks_69473,peaks_69474,peaks_69475,pea…	TGTGAGTCGAGCGGCATCCA,ATTAAGTCTTACCTATGCCA,TCTAGAAGAGGCTTGGCTCC,AGGTGTCCGCACCCAGGAGCGGAGGATGCCTCAGGACTGGCTGTCCTCATGGAGGAGGGAGGGGGCACCTCACGACTGGC,CAGACAGGCCCCATGGATTC,TTGTGTGTCACCCTCTTCTCAGCCCAGAGGCCCGGCGTGGGGTGGGGTACTGAGGAGCAGGGATGCGGCTGGATAGCTTG,CTTAGAGGTCATGTCATCTCAGCAGCCTGCTGCCAACTGC,CTGTTGTGTCCTACATCATG,CTTTCATTGCTGAAGTGTTTGCCATGGTCCGAGCTCACGT,GAACAGCAGTGTGGAAGTGTAAGCCGAATAAACCCTTTCC,GCCAGGGGA…	INTRON,INTERGENIC,UTR3,CDS,Repeat_LTR/ERVL-MaLR,UTR5	22924	0.25703
chr4	149023276	149076680	Pik3cd	-	peaks_63753,peaks_63754,peaks_63755,peaks_63756,peaks_63757,peaks_63758,peaks_63759,peaks_63760,peaks_63761,peaks_63762,peaks_63763,peaks_63764,peaks_63765,peaks_63766,peaks_63767,peaks_63768,peaks_63769,peaks_63770,peaks_63771,peaks_63772,peaks_63773,peaks_63774,peaks_63775,peaks_63776,peaks_63777,peaks_63778,peaks_63779,peaks_63780,peaks_63781,peaks_63782,peaks_63783,peaks_63784,peaks_63785,pea…	TTGAAAAGAGTCTAGGTGCTCTCTGGTGTGGCTGCAGATTCTGCACAGGCTCGGCCTTTC,CCCCTTCATGTTGATGAGCCCAGGGTCCAGCAGTGAGCGGTGGTGCCTCCGCAGCACCCGCTGAACCCCTAGTCTGCCCC,CGCACATGCTTATCGTCCCACCCCAAGCACATCTCCATGTATCAGCTGCCACCTCAGGAC,CCTCCCAGGGATCCAAACGC,AGCCAGAATTGAAGTCCTCT,GTTAGTGTATTCCAGGCCTT,CTTCCCTCTAGACTCAGGCACACTTGCTCGGCACTGCTGAAGCGACCTCTTGGGTTTGGGTACGGGAACGCCCTCACCTC,ACCCAACCAAGCCTCCGGCA,TCAGCACTGTAACAGCACCTTGAGGATCGAA…	UTR3,INTERGENIC,CDS,INTRON,UTR5,Repeat_LTR/ERVL-MaLR	22893	0.428676
chr13	70727566	70776512	BC018507	-	peaks_45634,peaks_45635,peaks_45636,peaks_45637,peaks_45638,peaks_45639,peaks_45640,peaks_45641,peaks_45642,peaks_45643,peaks_45644,peaks_45645,peaks_45646,peaks_45647,peaks_45648,peaks_45649,peaks_45650,peaks_45651,peaks_45652,peaks_45653,peaks_45654,peaks_45655,peaks_45656,peaks_45657,peaks_45658,peaks_45659,peaks_45660,peaks_45661,peaks_45662,peaks_45663,peaks_45664,peaks_45665,peaks_45666,pea…	CCATTTGGCTGTGTAGAGAT,TTAACCACAGCATAGTGCGC,ATGATGCAGATGACAGGAGC,AGAGAAGGGCTTTAGCCAGC,CTGAGACAGGAGGCTTACCG,CTTGGCGAACACAAACTTCCAACGCTATTCCATCCGCCAT,TCCTTTTCAGATATCCCATGGGGTGTACAGCTTGCAGCTG,TGTTACTTCAGGTCGATTAG,TACATATTTGCCATTGATCT,CGTAGTTTCTAAGCTGCTTT,TCAGCCATTAGTGAAGCGATGCAGCTGGTTGCCAGGCAGCGTGCCAGAGGAGAAGTTCTG,CATCCATGCACTGTGCAGAGTGTATGTGGGCATTTGTCGGCAACTTGGAGACTTGGAAAG,CATATAACATAGCCATAACTCGGGCTC…	UTR3,INTERGENIC,CDS,INTRON	22880	0.467454
chr10	104675189	104675348	Gm15662	+	peaks_3539	GGTATTGGGGCGAAAGACTAATCGAACCATCTAGTAGCTGGTTCCCTCTGAAGTTTCCCTCAGGATAGCTGGCGCTCTCG	Repeat_rRNA,INTRON,INTERGENIC	22811	143.465
chr17	73655803	73748636	Capn13	-	peaks_52768,peaks_52769,peaks_52770,peaks_52771,peaks_52772,peaks_52773,peaks_52774,peaks_52775,peaks_52776,peaks_52777,peaks_52778,peaks_52779	CCAGTAAAGAACATCCCTCCATGGCCTCTGCATCAGCTCCTGCTTTCTGACCTGCTTGAGTTCCAGTCCTGCATCCTTTGGTGATCAACAGCAGTATGGAAATGTAAGCCGAATAAACCC,GCATTTTCTCAATTAGTGATCAAGGGGGCAAGGCCCCTTGTGGGTGGGACCATCTCTGGG,TTTAGACCTTGGGGATGAATAAGAATGTAAGGGTTGAGGCTTACTAGTGATGTGTTTGTGTGTCAAGTTGACAAGGGGTC,GCCATGGAAGGGCATTGGTGAAAGTGCAGCCTCAGTTGCAATTGATGGCCCAGGACTGAAGGGGTCATGCAGTGTTTTGGAGATGCCAGTACCATGAGATGACCACCAAGAGCAGCAGCAGCAGTGGAGTAGAGGC…	Repeat_LTR/ERVL-MaLR,INTRON,INTERGENIC	22632	0.243793
chr5	96019617	96165192	Gm7971	-	peaks_24275,peaks_24276,peaks_24277,peaks_24278,peaks_24279,peaks_24280,peaks_24281,peaks_24282,peaks_24283,peaks_24284,peaks_24285,peaks_24286,peaks_24287,peaks_24288,peaks_24289,peaks_24290,peaks_24291,peaks_24292,peaks_24293,peaks_65562,peaks_65563,peaks_65564,peaks_65565,peaks_65566,peaks_65567,peaks_65568,peaks_65569,peaks_65570,peaks_65571,peaks_65572,peaks_65573,peaks_65574,peaks_65575,pea…	GTGGAACAATACCCTGCCCC,AGGGAAACTTTCAGAGTTGTAGAACCTAAAACTTCAGCCT,AATGTTTTGCATTGGGTCTCTGCATCTGTCTCCATCAGCT,TTACTGAAGACCTGAGAGGATGAGTGGTCAGACCCCACCCACACGCACTCTGCTGACACATGAAGCTTTGATCAAGTCCTCTCTGGAGGAGTTGCCTACT,CAAAGAGGTCTTTGCTGGCAGACACACCAATCTCCTAAAGGCAATGGTGGCAGCCTGGCCTTTCCCCTGTCTCCCTGTGGGACCATTGATAAAGAAGCCTAACCTAGAAACCTTGCAAGC,TTGACATGAGAAATATGTAC,GGTCCTTCTGAGATATGCAC,TATTTCTCCATTTTCCTAATTCAACTGTCTCC…	INTERGENIC,Repeat_LINE/L1,Repeat_LTR/ERVL,Repeat_LTR/ERVL-MaLR	22593	0.155198
chr5	94353802	94499571	Gm16429	-	peaks_24129,peaks_24130,peaks_24131,peaks_24132,peaks_24133,peaks_24134,peaks_24135,peaks_24136,peaks_24137,peaks_24138,peaks_24139,peaks_24140,peaks_24141,peaks_24142,peaks_24143,peaks_24144,peaks_24145,peaks_65528,peaks_65529,peaks_65530,peaks_65531,peaks_65532,peaks_65533,peaks_65534,peaks_65535,peaks_65536,peaks_65537,peaks_65538,peaks_65539,peaks_65540,peaks_65541,peaks_65542,peaks_65543,pea…	GAATGTGGAACAATACCCTG,TAAGGGAAACTTTCAGAGTTGTAGAACCTAAAACTTCAGC,ATCTGCCTAATGTTTTGCATTGGGTCTCTGCATCTGTCTCCATCAGCTGCTGTGTGAAGA,TTCTTACTGAAGACCTGAGAGGATGAGTGGTCAGACCCCACCCACACGCACTCTGCTGACACATGAAGCTTTGATCAAGTCCTCTCTGGAGGAGTTGCCTACTGTGGTCTTCCCAGCACTATTCAAAGAGGTCTTTGCTGGCAGACACACCAATCTCCTAAAGGCAATGGTGGCAGCCTGGCCTTTCCCCTGTCTCCCTGTGGGACCATTGATAAAGAAGCCTAACCTAGAAACCTTGCA,TTCTTGACATGAGAAATATG,GAAGGTCCTTCTGA…	INTERGENIC,Repeat_LINE/L1,Repeat_LTR/ERVL,Repeat_LTR/ERVL-MaLR	22589	0.154964
chr12	31950098	32014509	Lamb1	+	peaks_6136,peaks_6137,peaks_6138,peaks_6139,peaks_6140,peaks_6141,peaks_6142,peaks_6143,peaks_6144,peaks_6145,peaks_6146,peaks_6147,peaks_6148,peaks_6149,peaks_6150,peaks_6151,peaks_6152,peaks_6153,peaks_6154,peaks_6155,peaks_6156,peaks_6157,peaks_6158,peaks_6159,peaks_6160,peaks_6161,peaks_6162,peaks_6163,peaks_6164,peaks_6165,peaks_6166,peaks_6167,peaks_6168,peaks_6169,peaks_6170,peaks_6171,pea…	CTTTGGGCCGGTGGGCTGCC,AAAGTAGTTAAGCGACTTGACCCCCTTCCTGGGCCCAGCC,AGGAAATGGAAGGGCCCCTCTCCTCTCTCCCAACATTTGCCTTTTCTCCCCGCTACCTCT,AAAAGACAGGCAGCTTGCCTGCTGCGTCCTCCTTCCCGTGCCGCGTCCCCTCGTCTGCGA,ATGGCTGCGCAGAAGGCAGCTGCTACCCTGCCACTGGCGACCTTCTCATCGGCCGAGCGCAAAAGCTCTCCGTGACTTCG,TATGTGACTCCCGAGACCCTTATCACGAGACCCTCAACCCCGACAGCCATCTCATTGAGAACGTGGTCACCACATTTGCT,TTTTAGACATTCCGCCCAGCCGCCATGCTGATCGAGCGGT,CGCCTACGACTG…	UTR5,INTERGENIC,CDS,INTRON,UTR3	22480	0.349009
chr5	123320676	123465089	Kdm2b	-	peaks_24911,peaks_66247,peaks_66248,peaks_66249,peaks_66250,peaks_66251,peaks_66252,peaks_66253,peaks_66254,peaks_66255,peaks_66256,peaks_66257,peaks_66258,peaks_66259,peaks_66260,peaks_66261,peaks_66262,peaks_66263,peaks_66264,peaks_66265,peaks_66266,peaks_66267,peaks_66268,peaks_66269,peaks_66270,peaks_66271,peaks_66272,peaks_66273,peaks_66274,peaks_66275,peaks_66276,peaks_66277,peaks_66278,pea…	CTCTTCCCTCCCCTCTTCCC,TGGTAAGTTCTGCATCCCTTGTTGTTTGGTGGTGTTTCCTAACCTTTCCCTGATGCAGTT,ACCAAGAATCAGGTAGAATAAATGTGCCCACACCCTCTCCTTTGTCCTCCTCCTCTCAAG,TCAATAGACTTCACCTCTCCCTCAGACTTGAGCCTTTACA,TTAACTGGATGCTGAGAGCC,TTTGGGGCACTTGTTCCTTG,ATGAGCTTTGGAGAAATCCTCTTAGAAGCCTAAGCTTGGT,CTCTTTCTGCATCGTAACTG,CCAAGGGGGAAGCCATTCAACCACCCATTTTGGGATGAGT,ATAAGGTAACTGACCTGTGC,CAATGACCAGTCCATCAACC,GCTCATTATTCGCCATATGC,TGCGCCT…	Repeat_Low_complexity,INTRON,INTERGENIC,UTR3,CDS,PROMOTER,Repeat_LTR/ERVL-MaLR,Repeat_SINE/Alu,Repeat_SINE/B4	22359	0.154827
chr11	42963378	43075787	Atp10b	+	peaks_4336,peaks_40657,peaks_40658,peaks_40659,peaks_40660,peaks_40661,peaks_40662,peaks_40663,peaks_40664,peaks_40665,peaks_40666,peaks_40667	CCTTTGACGTGCCAGATGCC,CAAGCCAATGAAGAACATCCCTCCATGGCCTCTGCATCAGCTCCTGCTTTCTGACCTGCTTGAGTTCCAGTCCTGCATCCTTTGGTGATCAACAGCAGTATGGAAATGTAAGCCGAATAA,TAAGGCATTTTCTCAATTAGTGATCAAGGGGGCAAGGCCCCTTGTGGGTGGGACCATCTC,AGGCTTACTAGTGATGTGTTTGTGTGTCAAGTTGACAAGG,GTTATTTAGACCTTGGGGAT,ATGAAGGAGTTGAGCAGAGCAGCTGAGGCTTGGCACTGTGAGAGGCCATGGAAGGCCATTGGTGAAAGTGCAGCCTCAGTTGCAATTGATGGCCCAGGACTGAAGGGGTCATGCAGTGTTTTGGAGATGCCAGT…	CDS,INTERGENIC,Repeat_LTR/ERVL-MaLR,INTRON	22060	0.196248
chr13	99608973	99696339	Tnpo1	-	peaks_8715,peaks_8716,peaks_8717,peaks_8718,peaks_8719,peaks_45966,peaks_45967,peaks_45968,peaks_45969,peaks_45970,peaks_45971,peaks_45972,peaks_45973,peaks_45974,peaks_45975,peaks_45976,peaks_45977,peaks_45978,peaks_45979,peaks_45980,peaks_45981,peaks_45982,peaks_45983,peaks_45984,peaks_45985,peaks_45986,peaks_45987,peaks_45988,peaks_45989,peaks_45990,peaks_45991,peaks_45992,peaks_45993,peaks_45…	AGAGGAAGAACTTTGCCTTTTCCCTTTCTGCCACCGCCAT,CTGCATTCCAGATATAGCCAAAGTTGTACCTTGTGCTGTG,TCATGCAGCGTTTTGGAGAT,AAAGTGACCCAAGCCCTTGG,CTTTTGATTGTAACTGTGCCCTGATATTTTCCCTCTTGAAGGAAGAAACTGTTTTAGTGG,AATGTGTCCTTCAACCATAT,TTTAAATCGGATGTTTCCTG,GTTATAAATAACTGGATCTT,CTCAGTGACGAGGTTCCACACTGTCTCCTCACCTCTTGTC,AGAGTCTGTTTGCCATACAT,TAGCAGCTGAATGCATGCAT,TTTCACATGACAGTTAGCTC,ATTAAATATGGCACTGCTTC,TGCACGTCTGCACCCCAGGCCCTTCC…	INTRON,INTERGENIC,Repeat_LTR/ERVL-MaLR,PROMOTER,UTR3,Repeat_Unknown,CDS,Repeat_Simple_repeat,UTR5	21869	0.250315
chr14	104049444	104104124	Slain1	+	peaks_10065,peaks_10066,peaks_10067,peaks_10068,peaks_10069,peaks_10070,peaks_10071,peaks_10072,peaks_10073,peaks_10074,peaks_10075,peaks_10076,peaks_10077,peaks_10078,peaks_10079,peaks_10080,peaks_10081,peaks_10082,peaks_10083,peaks_10084,peaks_10085,peaks_10086,peaks_10087,peaks_10088,peaks_10089,peaks_10090,peaks_10091,peaks_10092	GAGCAGAGCACGGTGCAGAGCTGCGCGGCTGCTTCTTCCTCGGCCGGAGGCTGGGCCCTGGTGCTGATGCTGGTAGGCTGCGCGAGCTGGGCCCGCGTAGCCTCCTCGCCGCGGCGCTCG,GAGCAGGTGAAATGCGCCTCGCCGGTGGCGGCCTCCGGCGCCGGCCCGGGGCCGGTGGTGAACGCCGAGCTGGAGGTGAA,CGCACCTGCTGCTGCTGCAGCCGCCGCCGCCCTCCGCCCCGCCGCCAGCCGGGGCCTGCA,GCCCCGGCCAGCACGACCTC,GCCCCGCGTTCCCGGGCACCTACTGCTTGCCCAGCCCCGCGCCCTCCCTGCTCTGCAGCCTGCAGCCGGCTGACGCGCCCTTCGTCTACTCCAAGCCGGCGGCGGGCTTCTTCGG…	PROMOTER,UTR5,INTERGENIC,Repeat_Low_complexity,CDS,Repeat_Simple_repeat,INTRON,Repeat_LTR/ERVL-MaLR,UTR3	21852	0.399634
chr5	136384278	136410486	Ywhag	-	peaks_66604,peaks_66605,peaks_66606,peaks_66607,peaks_66608,peaks_66609,peaks_66610,peaks_66611,peaks_66612,peaks_66613,peaks_66614,peaks_66615,peaks_66616,peaks_66617,peaks_66618,peaks_66619,peaks_66620,peaks_66621,peaks_66622,peaks_66623,peaks_66624,peaks_66625,peaks_66626,peaks_66627,peaks_66628,peaks_66629,peaks_66630,peaks_66631,peaks_66632,peaks_66633,peaks_66634,peaks_66635	TTTCCCCCCCAACTCCGTGT,CGCAGTGCAGGAGAACGCGCGGACGTTCTCAGAACGCGCC,ATTTATTACCTTACACTGTA,TTTCAGCCTTGACCTTTGCTGTGTTCTAGAACAGTCATGTGAGGGTAGAACTGAAGAGGGAGAGCGGGAGACCTGCCGTGAGCTTGGTTCCTTCTCCTTCCTTTACTGTTGAGAAGTGTGCCTGCCTCTGATGCTGTCCCCAGTGCCGCGCGGCTGCTCC,AGGGGCCGGAGAGGCTTCGCCCGGGGGTTTGTCTCCTTGTCCGCAGTGAGCGTGTCTGTGTCCCGCTTGTACTGTTTGGAAATGACCTACTGGAATTGCA,TGCTTAACTTGTCTTCAGAGGCCCAGCAGCCACTTTGTCGCCCACTTGAGCTGG…	UTR3,INTERGENIC,Repeat_Simple_repeat,CDS,UTR5	21842	0.83341
chr11	43010925	43073286	Gm12146	-	peaks_4336,peaks_40657,peaks_40658,peaks_40659,peaks_40660,peaks_40661,peaks_40662,peaks_40663,peaks_40664,peaks_40665,peaks_40666,peaks_40667	CCTTTGACGTGCCAGATGCC,CAAGCCAATGAAGAACATCCCTCCATGGCCTCTGCATCAGCTCCTGCTTTCTGACCTGCTTGAGTTCCAGTCCTGCATCCTTTGGTGATCAACAGCAGTATGGAAATGTAAGCCGAATAA,TAAGGCATTTTCTCAATTAGTGATCAAGGGGGCAAGGCCCCTTGTGGGTGGGACCATCTC,AGGCTTACTAGTGATGTGTTTGTGTGTCAAGTTGACAAGG,GTTATTTAGACCTTGGGGAT,ATGAAGGAGTTGAGCAGAGCAGCTGAGGCTTGGCACTGTGAGAGGCCATGGAAGGCCATTGGTGAAAGTGCAGCCTCAGTTGCAATTGATGGCCCAGGACTGAAGGGGTCATGCAGTGTTTTGGAGATGCCAGT…	CDS,INTERGENIC,Repeat_LTR/ERVL-MaLR,INTRON	21686	0.347749
chr4	154528183	154596701	Ski	-	peaks_63981,peaks_63982,peaks_63983,peaks_63984,peaks_63985,peaks_63986,peaks_63987,peaks_63988,peaks_63989,peaks_63990,peaks_63991,peaks_63992,peaks_63993,peaks_63994,peaks_63995,peaks_63996,peaks_63997,peaks_63998,peaks_63999,peaks_64000,peaks_64001,peaks_64002,peaks_64003,peaks_64004,peaks_64005,peaks_64006,peaks_64007,peaks_64008,peaks_64009,peaks_64010,peaks_64011,peaks_64012,peaks_64013,pea…	CTGTTAGTCCTTTTGCCCTC,TGCCCAACAACTACCCCCACCCCCACCCGCGCCCTCCAGTCCTACGCTGCTGCTAACGACAATACGACGGCTTACTCTGC,CACTCTCCCAGTTCCTATGCAGGTTATCCCCTGTGGTTTCTCCCCACATGCCTACCCTAC,TTCTTACCTGTTGGTTGTCT,CACACACACACACACACACC,TGTATGTTAAACCCTTGACC,GGAAGGCGGCCCTGCTCGAT,CTTGTGATCTGGGACCTCTGGGGCCTCGTGTCTGCCTCAC,GTCATCTCAGTTTGTTCCTC,TGGCCTCCCTCCGTGGTCCAGCACTGGCCCCAGTATGCTGTGTATGCAGCAGGGACTCTT,GTTGGTGTGCTTCTGTGTGG,GTCGGTTT…	UTR3,INTERGENIC,Repeat_Simple_repeat,CDS,INTRON,Repeat_LTR/ERVL-MaLR	21631	0.315698
chr13	101466981	101500897	Cdk7	-	peaks_8745,peaks_8746	CCTTCCATGGCCTCTGCATT,CTTGAGTTCCAGTCCTGACTTCCTTGGTGATGAACAGCAGTATGGAAGTGTAAGCCGAAT	Repeat_LTR/ERVL-MaLR,UTR3,INTERGENIC	21525	0.634656
chr10	127496045	127566359	Baz2a	+	peaks_3789,peaks_3790,peaks_3791,peaks_3792,peaks_3793,peaks_3794,peaks_3795,peaks_3796,peaks_3797,peaks_3798,peaks_3799,peaks_3800,peaks_3801,peaks_3802,peaks_3803,peaks_3804,peaks_3805,peaks_3806,peaks_3807,peaks_3808,peaks_3809,peaks_3810,peaks_3811,peaks_3812,peaks_3813,peaks_3814,peaks_3815,peaks_3816,peaks_3817,peaks_3818,peaks_3819,peaks_3820,peaks_3821,peaks_3822,peaks_3823,peaks_3824,pea…	TTTTGCTGCGTCACCAGCCGCCGCCCGGCCTCGCCACCCCTCGCGCGCACGCACGCTCCTTCTCCGTCCTCGCGCCCCTTTTCCTACACTTTCCTTCTCTCCCGGGTTGAGGGAGCCGCTCTCCGCGCGGTGCATTCTGGGCATCGAGGCCGAGCCCGCC,GGCAGAGACCGCCGGAGTCGCCGCCGGAGAGGAGTCGACTCGCCAGCCGCCGCCAGCGAGGCCCGCCCACCCGTTTGTCT,TGCTGTACTTGCCTCCTCTA,CTGTTTTGATTTCAGCTTAT,TGGTATATGGACAGATGAACGAACCACCTGGCGCTCGAGC,TCTATGTGCCTGCTGATGAC,CATCTATCCAGCTGTGGATC,ATCTCTCCAGGACATCATTG,GTTGAACCGCG…	UTR5,INTERGENIC,UTR3,CDS,INTRON,Repeat_Simple_repeat,PROMOTER	21476	0.30543
chr14	31528034	31635899	Sfmbt1	+	peaks_9322,peaks_9323,peaks_9324,peaks_9325,peaks_9326,peaks_9327,peaks_9328,peaks_9329,peaks_9330,peaks_9331,peaks_9332,peaks_9333,peaks_9334,peaks_9335,peaks_9336,peaks_9337,peaks_9338,peaks_9339,peaks_9340,peaks_9341,peaks_9342,peaks_9343,peaks_9344,peaks_9345,peaks_9346,peaks_9347,peaks_9348,peaks_9349,peaks_9350,peaks_9351,peaks_9352,peaks_9353,peaks_9354,peaks_9355,peaks_9356,peaks_9357,pea…	CGAACGTAACTGCCTGTGGG,TCTCCTGAAGCTCTTAGGTC,ATGACTTTAGAACTTTTGCT,TTGTTTAGATCCGTGGATGCCACTGGACAGAAACTTGACG,ATAGCAGAGCCCTCGGCCTACTCATTACTTGGGGGAGAGGTAGCCCCTGTGCTGTGGAGA,GTTTGCAAAATGGATTTGCT,AGACTTATTGGGTTGCCACCATCATCACCGCCTGTGAGCA,AGGAATCCTTTAGATCTCATTGCTCCAGGGTCCAAACTAGAATGCCAGGATTTTCGGGACTCTTTAAGCACTTGGCTTGTTACTGTTGTGGAGAACATTG,TATGAAGGCCTTGAGAGCCG,CTAAAGCCATCAAACATCTG,GAAGTTGGAAGCTGTGGACC,CATGCTAA…	PROMOTER,UTR5,INTERGENIC,Repeat_SINE/B4,INTRON,CDS,UTR3,Repeat_rRNA,Repeat_SINE/Alu,Repeat_LTR/ERVL-MaLR	21300	0.197469
chrX	163909240	165015163	Frmpd4	-	peaks_34517,peaks_34518,peaks_34519,peaks_78666,peaks_78667,peaks_78668,peaks_78669,peaks_78670,peaks_78671,peaks_78672,peaks_78673,peaks_78674,peaks_78675,peaks_78676,peaks_78677	GTCAAGAGGTGGTTTACTGT,CGGCACCAGGGACAGGGTTT,CTTTCATGAAGTTACTCTCC,GAGCCGAACCTTTTGTTGCT,CCTCCTATCTCCCACCCACC,AGCTTGCTCCCCTGTCTCTT,CAACAACTCCTGCTTCCTGA,TGACTTCCTTGGTGATGAACAGAAGTATGGAAGTGTAAGCCGAATAAACCCTTTCCTCCC,TCAGCTTCTGCTTCCTGACC,CATCTCAGGGCTGGTAGTCT,AATTAGTGATCAAGGGGGAA,AAGCCAGTAAGAAACATCCCTCCATGGCCTCTGCATCAGCTCCTGCTTCCTGACCTGCTT,ACAGCCAGAGCTACTCAGAG,AAGCCAGTAAGAAACATCCC,ATCAGCTCCTGCTTCCTGAC	INTRON,INTERGENIC,Repeat_LTR/ERVL-MaLR,Repeat_SINE/Alu	21249	0.0192138
chr2	165329286	165345417	Slc2a10	+	peaks_58031,peaks_58032,peaks_58033,peaks_58034,peaks_58035,peaks_58036,peaks_58037,peaks_58038,peaks_58039,peaks_58040,peaks_58041,peaks_58042,peaks_58043	TAAGCCAAATAAACCCTTTC,GCCAGGTGAGGCAAGCCAGTAAAGAACATCCCTCCATGGGCTCTGCATTAGCTCCTGCTCCCGGACCTGCTTGAGTTCCA,AGGCATTTTCTCAATTAGTGATCAAGGGGGAAAGGCCCCT,GCTTACTAGTGATGTTTTTGTGTGTCAAGTTGACAAGGGGTCAATTGTACTGGCTAGTGT,TTTAGTGGAGCCCACAGTTA,ATGAAGGAGTTGAGCCGAGCAGCTGAGGCTTGGCACTGTGAGAGGCCATGGAAGGCCATTGGTGAAAGTCCAGCCTCAGTTGCAATTGATGGCCCAGGACTGAAGGGGTCATGCAGTGTTTTGGAGATGCCAGTACCATGAGATGACCACCAAGAGCAGCAGCAGCAGTTGAGT…	Repeat_LTR/ERVL-MaLR,INTRON,INTERGENIC	21158	1.31164
chr1	181476500	181557609	Cnst	+	peaks_2116,peaks_2117,peaks_2118,peaks_2119,peaks_2120,peaks_2121,peaks_2122,peaks_2123,peaks_2124,peaks_2125,peaks_2126,peaks_2127,peaks_2128,peaks_2129,peaks_2130,peaks_2131,peaks_2132,peaks_2133,peaks_2134,peaks_2135,peaks_2136,peaks_2137,peaks_2138,peaks_2139,peaks_2140,peaks_2141,peaks_2142,peaks_2143,peaks_2144,peaks_2145,peaks_2146,peaks_2147	AGCCACAAGATGGATGTCAT,AGCAAGACACGAGGAGCAACCCAGTCAGCAGCACCCCTCCATAGCCCTCCATCAACTCCTGCTTCCAGGTTCCTGCCCTGTTTAGTTCCTGTCCTGACTT,GCCGTACCTGTAATGCAGACGCAGAATGCAACGTCGCAGGCTGCTGGCGAGGAGGAGGCTGCGGGAGTGAACGCGAATGACCCCCCCAAAGCGCCAGCGC,GATGGACTCCAGGGCACTTC,TAGAAACAAAATGGAAAGCTGTCCAGCCACGTACAGTGAC,TTTTTAGACAGCGCCTGTGG,TGGAGTGGCAGACAGCTTCC,AGCTGCCCAGCAGCACCAATGCCACACTGGACCTCCACACCCAGTCCCTGGAGACAGCCGGGAGCAGGTCAG…	CDS,INTERGENIC,Repeat_LTR/ERVL-MaLR,INTRON,UTR3	21030	0.259281
chr1	158488916	158579699	Abl2	+	peaks_1798,peaks_1799,peaks_1800,peaks_1801,peaks_1802,peaks_1803,peaks_1804,peaks_1805,peaks_1806,peaks_1807,peaks_1808,peaks_1809,peaks_1810,peaks_1811,peaks_1812,peaks_1813,peaks_1814,peaks_1815,peaks_1816,peaks_1817,peaks_1818,peaks_1819,peaks_1820,peaks_1821,peaks_1822,peaks_1823,peaks_1824,peaks_1825,peaks_1826,peaks_1827,peaks_1828,peaks_1829,peaks_1830,peaks_1831,peaks_1832,peaks_1833,pea…	GCTCGGTGGTTTAAAGATGGCGGCGGCGGCTGGGGCGAGG,CCAGCAGCCGCAGCCGCGCG,GCCAGGCCCTCGGGCCGCAGGCGGGACCCGGCGGGGCGTACCGCAGACGCCGGCTTCAAC,CTTAAATAGATCACTTTGCC,TTGCACCGCCCGTTTGGCTG,AGCTCCAAGGAGAACTTGCT,TCCTGGTACCACGGACCTGT,GGCAGCTGTCCATCTCTCTC,CAGGTGTACGTGACAGCTGA,AGTGACCACGCTGCACTACCCAGCACCGAAGTGCAACAAG,TATGGGAACCTGCTTGACTATCTCCGGGAGTGCAGCCGAG,TTACTTTACATGGCCACCCA,TAGAGATCTTGCTGCCCGGAACTGCCTAGTGGGCGAGAACCATGTGG…	UTR5,INTERGENIC,CDS,Repeat_LINE/L2,INTRON,UTR3,Repeat_SINE/MIR	20864	0.229823
chr8	67536874	67542587	Trim61	-	peaks_30203,peaks_30204,peaks_72895,peaks_72896,peaks_72897,peaks_72898,peaks_72899,peaks_72900,peaks_72901,peaks_72902,peaks_72903,peaks_72904,peaks_72905,peaks_72906,peaks_72907,peaks_72908	GGCCTTACAGCATCAATGTGTCTTCTCCCACAACCTTTGTTCAGGGCTCAATGGAGCTTGCTGCAGGGCTGGTCGATCTC,TGCCTGTAAGGAATACTTCAAGAACCCAGGGACCATGGAG,ATTTTGTTTTTAATCTGCGTCAGGAGTAGCCTGTTTGATG,CAGTTGCAGATCTTGAGTGACAACAAGACAGAACAGCCGGTGGACAGGGCAGGAGGTGGC,AGGGATAAATCCCTGCTGTACAGGTTTAGCGACTTACCTCGGGGCACATTTTGGCCTTACTTCTACACTGGATATGACTA,AATTCCCAAACTTATGTTGCATTGGGTGGTGAGAAAATCCATCTTCTTCCCAAAGTATCA,ACTGGGAGGTTGATGTGGAACTCAAGATGGAAT…	INTRON,INTERGENIC,UTR3,UTR5	20837	3.6473
chr5	135852010	135870416	Pom121	-	peaks_66554,peaks_66555,peaks_66556,peaks_66557,peaks_66558,peaks_66559,peaks_66560,peaks_66561,peaks_66562,peaks_66563,peaks_66564,peaks_66565,peaks_66566,peaks_66567,peaks_66568,peaks_66569,peaks_66570,peaks_66571,peaks_66572,peaks_66573,peaks_66574,peaks_66575,peaks_66576,peaks_66577,peaks_66578,peaks_66579,peaks_66580,peaks_66581,peaks_66582,peaks_66583,peaks_66584,peaks_66585,peaks_66586,pea…	GAACACGAAGCCTCTACCTG,TGTAGCTGTCCCTGGTCCCC,AACCATACCATACCCTTCAG,ATTCTCAAAAGGTTCCTACC,CTGTTGATCCTCCCCACGTAACCCACCCAGGCCAGGGCAG,TGCCTCTTCACCTGCCCACTACCCCCCGGGCCAGTTTGCCTCTTCGGGATTGTATTTTCC,CTGGGGCAGGTAGACCAGAC,ATTCCTTTTAAATGGCAGTGAATCTTGCTTTGCCTTGGAGACCCCAGTGGGCACGGTTCC,TTCTTGCTGCTTTGTCCTTC,GGTGGGGTTGGGGGAAACGGAATGTCCCTAAGCTTTGCCTGCTTGGTTTGGCCATAAGAAGTGGTTCTCTTCCTCTGATT,ACATCTGTACATATTGTCCTCTTGCTGCC…	UTR3,INTERGENIC,CDS,INTRON	20827	1.13153
chr10	82822965	82831580	D10Wsu102e	+	peaks_3308,peaks_3309,peaks_3310,peaks_3311,peaks_3312,peaks_3313,peaks_3314,peaks_3315,peaks_3316,peaks_3317,peaks_3318,peaks_3319,peaks_3320,peaks_3321,peaks_3322,peaks_3323,peaks_3324,peaks_3325,peaks_3326,peaks_3327,peaks_3328,peaks_3329,peaks_3330,peaks_3331,peaks_3332,peaks_3333,peaks_3334,peaks_3335,peaks_3336,peaks_3337,peaks_3338,peaks_3339,peaks_3340,peaks_3341,peaks_3342,peaks_3343	TTCAGTGGCGCTGGGTTGGAAGCATGGAGTTCCAGGGCGAGCGCGGGACCGGTCCTGGTGTTTCTTCGTCTTCTGTAGCC,TGTGGTTTCAGGTATCTGGGACCAGTTGCTCATCAGCTCTAAGCCTCATCCCAGAAAGAC,CAGTGCTAGACCAGGTTCAG,GGAGGGAAATGGCAGCTGCT,TGAAAACATCGACGAGACGT,TTCAAAAGAGGAGGATAGCCCAGAAGAGAGCTCTCGGGACAGTTCTGGGGACAGCTCGGAGTCCGAAGAAGATGTCTGCG,GAGAACATTAAGCTTCCGAA,GCAGTGAAATGACCCACATGGAAGGAGCAGGCACTTCCCCGCCTGGGGGCCAGGGGCAGGGCGGCCTGTTCCGATCAGCT,ATTTTACATAG…	UTR5,CDS,INTERGENIC,INTRON,UTR3,Repeat_LTR/ERV1,Repeat_LTR/ERVL-MaLR,Repeat_LINE/L1,Repeat_LTR/ERVK	20825	2.4173
chr6	72047606	72104564	St3gal5	+	peaks_26403,peaks_26404,peaks_26405,peaks_68105,peaks_68106,peaks_68107,peaks_68108,peaks_68109,peaks_68110,peaks_68111,peaks_68112,peaks_68113,peaks_68114,peaks_68115,peaks_68116	GAAGTAATTTAATTTGCAGAAACTGTACACACGTACTCTG,GAGAGGGGCTTCTGGCCCCTGGATGATGGCTGTGATGCCC,TAGAAATTATGACAAAGCCT,AGGTGAGGCAAGCCAGTAAAGAACATCCCTCCATGGCCTCTGCATCAGCTCCTGCTTCCTGACCTGCTTGAGTTCCAGTCCTGGCTTCCTTGGTGATGAACAGCAGTATGGAAGTGTAAGCCGAATAAACCCTTTCCTCCCCAACTTGTTTCTTGGTCCT,ATTTTCTCAATTAGTGATCA,ACTAGTGATGTTTTTGTGTG,AGTGGATTACAGGCATCTGGAGCCTAGAGGATGACGCGTGTGCTACAAAGGGCATGGCTGGAGAAGTGACCCAAGCCCTTGGAGGAGCCCAGA…	UTR3,INTERGENIC,Repeat_LTR/ERVL-MaLR,INTRON	20822	0.365568
chr4	146510386	146831128	Gm17317	+	peaks_22803,peaks_22804,peaks_22805,peaks_22806,peaks_22807,peaks_22808,peaks_22809,peaks_22810,peaks_22811,peaks_22812,peaks_22813,peaks_22814,peaks_22815,peaks_22816,peaks_22817,peaks_22818,peaks_22819,peaks_22820,peaks_22821,peaks_22822,peaks_22823,peaks_22824,peaks_22825,peaks_22826,peaks_22827,peaks_22828,peaks_22829,peaks_22830,peaks_22831,peaks_22832,peaks_22833,peaks_22834,peaks_22835,pea…	CATCCGGACCGCGGTCATGGCCGAGACCGAGGAGCGGAGC,GGCCCTTAAACTTCAGCTAG,CTTTATGTTCAGATACTGAG,GGCTTTGCCTATGTTAGACTCCCTGGAACAAGCCACTCTC,TAAAGGACAGTGGATCTGCTGCACTCCAGGTGCTGCTCAA,ATAGCCAGTAATGTAGCATT,AATGAAATAGCCTGTCAGTT,TTGTTGTACTAAATATTGACCATGGCCGAGACCGAGGAGC,ACTTCAGCTAGACCACCAGT,TAGATTCAACAGTGTTTCCA,AGCGGATCCGCTGCACTCCAGGTGCTGCTCAAGCCTCCTA,GTGTTGCGTCTGCTCAGGAG,AGATGCAGGGGAATAGCCAG,GGCCTCTGAGAACCTTCCCT,GCCCT…	INTRON,INTERGENIC,Repeat_LTR/ERVK,Repeat_LTR/ERVL-MaLR	20725	0.0646158
chrX	80194208	82451480	Dmd	+	peaks_33766,peaks_33767,peaks_33768,peaks_33769,peaks_33770,peaks_33771,peaks_33772,peaks_33773,peaks_77450,peaks_77451,peaks_77452,peaks_77453,peaks_77454,peaks_77455,peaks_77456,peaks_77457,peaks_77458,peaks_77459,peaks_77460,peaks_77461,peaks_77462,peaks_77463,peaks_77464,peaks_77465,peaks_77466,peaks_77467	GCTCCAGCTCAGACTCGCCA,TGTGCATGAATTCTCTTGTTCTTAGACTTGTCCTGGACTAGTCAGTAGCCACTTGGATTCTGCTGTGTGAAGGGCCATGATTGTTGCCTGCTGCTTCAACACCTTTTCCTCTTCCAGTGC,ACTTATATGGACACAGTAGC,AGCTGGGCACTATCATTCCTGCCCGACTGAGGTTATGACA,ACTGTTGATTAGACGCTGGT,CCACAAACAAATTGAGTGGC,GGTAAAGAATATCCCTCCATGGCCTCTGCATCAGCTCCTG,CCCTCCTCCCTCCTTCCCCC,CTGCATCAGCTCCTGCTTCCTGACCTGCTTGAGTTCCAGT,GCCTCTGCATCAGCTCCTGCTTCCTGACCTGCTTGAGTTCCAGTCCTGAC…	INTRON,INTERGENIC,Repeat_LTR/ERVL-MaLR,Repeat_Low_complexity	20628	0.00913846
chr2	136907191	136942380	Jag1	-	peaks_57572,peaks_57573,peaks_57574,peaks_57575,peaks_57576,peaks_57577,peaks_57578,peaks_57579,peaks_57580,peaks_57581,peaks_57582,peaks_57583,peaks_57584,peaks_57585,peaks_57586,peaks_57587,peaks_57588,peaks_57589,peaks_57590,peaks_57591,peaks_57592,peaks_57593,peaks_57594,peaks_57595,peaks_57596,peaks_57597,peaks_57598,peaks_57599,peaks_57600,peaks_57601,peaks_57602,peaks_57603,peaks_57604,pea…	GAGTGATCCAGGTTCACCAC,TAAGCTAGTTGAATACTTGAACCGTAAAATGTCCAGTTAGATCACTGTTTAGATTTGCCGTAGAGTACACTGCCTGCCTT,TTTCCTCTTTCTTTCCTGCT,TTTTTTTTTTTTGTACGACG,TGTGAACTTTTCTCATAACG,GAGTAGTTCTGTATTTGAAAGTGCCTTTGCAGCTCAGAAC,CCAGGAGCTGCCCAGCCCTAGGCCTGGAGCTTCCACATCT,ATGCAAAAACTAGTGAATGTGCCCTGGTGTCCATTCCCCT,AAGTTTCGACAAGCTGGCTTCCACTGGCACTGGTAGTTTC,TTAAACTGTTGTCCTATTCC,CGGATGGAATACATCGTATAGCAGACAGTGGGCTGCCGCC,ACAGGACA…	UTR3,INTERGENIC,Repeat_Low_complexity,Repeat_Simple_repeat,CDS,INTRON,UTR5	20439	0.580835
chr14	19406090	19726781	Ube2e2	-	peaks_46497,peaks_46498,peaks_46499,peaks_46500,peaks_46501,peaks_46502,peaks_46503,peaks_46504,peaks_46505,peaks_46506,peaks_46507,peaks_46508,peaks_46509,peaks_46510,peaks_46511,peaks_46512,peaks_46513	AGTATGGAAGTGTAAGCCGAATAAACCCTTTCCTCCCCAACTTGTTTCTTGGTCCTGAGG,GAGGCAAGCCAGTAAAGAACATCCCTCCATGGCCTCTGCATCAGCTCCTGCTTCCTGACCTGCTTGAGTTCCAGTCCTGG,TCTCAATTAGTGATCAAGGG,GTGATGTTTTTGTGTGTCAA,TTTGATTGTGACTGTGCCCTGATATTTTCCCTCTTGAAGGAAGAAATTGTTTTAGTGGAG,GATTACAGGCATCTGGAGCCTAGAGGATGACGCGTGTGCTACAAAGGGCATGGCTGGAGAAGTGACCCAAGCCCTTGGAGGAGCCCAGAAGATCGTGAGTTGGATCCCAGACATTGGACG,ATGCAGTGTTTTGGAGATGCCAGTACCATGAGA…	Repeat_LTR/ERVL-MaLR,INTRON,INTERGENIC	20232	0.0630888
chr4	117507110	117547803	Slc6a9	+	peaks_21906,peaks_21907,peaks_21908,peaks_21909,peaks_21910,peaks_21911,peaks_21912,peaks_21913,peaks_21914,peaks_21915,peaks_21916,peaks_21917,peaks_21918,peaks_21919,peaks_21920,peaks_21921,peaks_21922,peaks_21923,peaks_21924,peaks_21925,peaks_21926,peaks_21927,peaks_21928,peaks_21929,peaks_21930,peaks_21931,peaks_21932,peaks_21933,peaks_21934,peaks_62669	AAACTTTCACCAAACTCTTA,GGAGCGGCAGGCAACGCGGCGGGGCGGGAGGACTGGCGGCTGCAGAGAGCCTCGGGAGGC,CAGCTCTTGAGGCCTGTTGT,GCAACCAGATCGAGTTTGTACTGACGAGCGTGGGCTATGCCGTGGGCCTGGGCAATGTCT,TCATGTTCCCCTACTTCATCATGCTGATCTTCTGCGGGAT,TTTCCTTCGGCCAGTTTGCA,ACATTGGCATCTACTACAAC,CTACTACTTCTTCTCGTCCATGACGCACGTGCTGCCCTGGGCGTACTGCAACAACCCCTGGAACACACCTGACTGTGCCGGTGTGCTGGACGCTTCCAACCTCACCAATGGCTCCCGGCCCGCTGCCCTGTCTGGCAACC,CATTGGAAACT…	UTR5,INTERGENIC,INTRON,CDS,PROMOTER,UTR3	20055	0.492837
chr17	48526209	48549231	Nfya	-	peaks_52387,peaks_52388,peaks_52389,peaks_52390,peaks_52391,peaks_52392,peaks_52393,peaks_52394,peaks_52395,peaks_52396,peaks_52397,peaks_52398,peaks_52399,peaks_52400,peaks_52401,peaks_52402,peaks_52403,peaks_52404,peaks_52405,peaks_52406,peaks_52407,peaks_52408,peaks_52409,peaks_52410,peaks_52411,peaks_52412,peaks_52413,peaks_52414,peaks_52415,peaks_52416,peaks_52417,peaks_52418,peaks_52419,pea…	TGATTTTCCTTTGGGACTCAACCATGTACGTCTCTCTTCACACCCCTCACCCCTCAGCCC,TGTATATATTTTAATTGCACTGGTCTAGACCACTGCACCAACAGCCTCTCCTGGCTACAG,CTTCAAAGACACAGAGTAAGTGGAGGAGTGGGCTGCTGGTCTACTGGGCACTCTACTTCC,TGCAGATGCTTGGGTTTCCACTCTGGCTGCATTGCAGTCGGCTCCCAGCCCTGCCGGCGTGGGCACAGAGGCCAGAGGGG,GTCTGTAAGTTTGTACATAA,TCCTTTTTTTTATAAACTCACTACAAACTTCTGGCTCTTCACATGAGCTTCCGTGTGTTACTGAAAGCCGGGAGGAATTTCTCCCTTTGAGGTGGACAGGATTCTAAGGGGAGG…	UTR3,INTERGENIC,Repeat_Simple_repeat,Repeat_SINE/ID,CDS,INTRON,UTR5,Repeat_LTR/ERVL-MaLR	19908	0.864738
chr12	106454966	106460947	Tcl1	-	peaks_44043,peaks_44044,peaks_44045,peaks_44046,peaks_44047,peaks_44048,peaks_44049,peaks_44050	GGGAGAGAAGACTGCTCCGGGGTCTCCCAGAGAAGCCAGGGTCACCCAGGGAAGCCTTGG,CAAGAGGCCAGGCAGTGGGCCTGGTTCAGATGGGCCCTCTGATTGCCTGTGTGCAGGCTTCCTCTCTGGGTGTTCAGGTTCTGTATTTAGTGTAAACACGTCCTGTCGCTGATTAAATATTTCACTCACCTAAGTTGGGCCAAATCGGCTTCCATCCTTG,TCTCCCCAGGTCCTGCAGCTCCTGTCTGCCTTGCCCAGGCCTGGCCCCACAGGGGAGATGTTGGTACTTATGTTCTGTCTGTTCGCTAGTCATGTCCTTTTTCCTCTACACTGGGCTCCAAGAAGAAAACTCTGGCCAGACGCTGCCCCTTCCCATGCTGCTGTTGCCTGCTCGGCT…	UTR3,INTERGENIC,INTRON	19570	3.27203
chr11	77029788	77273722	Ssh2	+	peaks_4830,peaks_4831,peaks_4832,peaks_4833,peaks_4834,peaks_4835,peaks_4836,peaks_4837,peaks_4838,peaks_4839,peaks_4840,peaks_4841,peaks_4842,peaks_4843,peaks_4844,peaks_4845,peaks_4846,peaks_4847,peaks_4848,peaks_4849,peaks_4850,peaks_4851,peaks_4852,peaks_4853,peaks_4854,peaks_4855,peaks_4856,peaks_4857,peaks_4858,peaks_4859,peaks_4860,peaks_4861,peaks_4862,peaks_4863,peaks_4864,peaks_41418,pe…	CAAGCCAGGAGAGGCAAGCCAGTAAAGAACATCCCTCCATGGCCTCTGCATCAGCTCCTGCTCCCTGACCTGCTTGAGTTCCAGTCCTGACTTCCTTTGGTGATGAACAGCAGCATGGAAGTGTAAGCCGAATAAACCCT,ACAAATTGGTACCAGCAGAGTGGGGTATTCCTGTGACAAC,GAAGATAATATTGAGAACAGTGCAGAAGATGGAGGCCTGG,AAATTAAAGACTCTTTTCAG,AGAAGAAACCAGCATCATTGAGGTGACATCTTCTGGGAAG,GCTGTGTTCCAGATATAGCCAAAGTTGTACCTTGTGCTGT,AAGGAAGGCCATTGGTGAAA,GTCATGCAGTGTTTTGGAGATGCCAGTACCATGAGATGAC,TGGAGAAGTGA…	Repeat_LTR/ERVL-MaLR,INTRON,INTERGENIC,Repeat_Low_complexity,Repeat_SINE/B2,Repeat_LINE/L1	19497	0.0799274
chr9	78175395	78177427	Omt2b	+	peaks_32089,peaks_32090,peaks_32091,peaks_32092,peaks_32093,peaks_32094,peaks_32095,peaks_32096	AGGCTCCTTTACCTCAGGGT,CACTAAGTAGCTAAATGCCT,CATAGCTAGCAGCCTCCCCT,CAGACAGAAGGCAGCATTTAGAAGAAGGTGTAGCCAATCTGAAGATCTTTTGCAGGGAAG,ACATATGTTATGGCCCTGTTTGTGAGATGCAACATCACCTTCCATCTTTCCTGGACCCCC,CTTCCCAGATTTGAGGCCGGAACTATTGCTATACTTTTTG,CTTTGCAATGTTTGTGATTGTGTCGCTAGCTTGCAATCTC,CAGCCGCTTTCTCTTTAGCCAGAGCCTGGGCCAGAGGCCTGCAAAGCCCTGTGTGGTGGAACCGGAGGTACTTCATTTAAGAGGACGCCTGTCCAGGACCCGTTGTTCAGATGTCCTTTGCCATAATGTTAA…	PROMOTER,INTERGENIC,UTR5,CDS,INTRON,UTR3	19458	9.57579
chr5	139676590	139725794	Sun1	+	peaks_25316,peaks_25317,peaks_25318,peaks_25319,peaks_66692,peaks_66693,peaks_66694,peaks_66695,peaks_66696,peaks_66697,peaks_66698,peaks_66699,peaks_66700,peaks_66701	CTTCCAGTTCTAGTTACTCG,GGGCATGCATAGACCTGGCC,CACCATGACCATGAAGTGCG,TCACAGAATGGACAGGAACCTTGAGAAGGGATGCTCTGCT,CCCTACAGCCCGCTGGCCGC,CAGTAAAGAACATCCCTCCATGGCCTCTGCATCAGCTCCTGCTCCCTGACCTGCTTGAGTTCCAGTCCTGACTTCCTTTGGTGATGAACAGCAGCATGGAAGTGTAAGCCGAATAAACCC,AGTGATCAAGGGGGAAAGGCCCCTTGTGGGTGGGACCATC,TTTGTGTGTCAAGTTGACAA,CAGATATAGCCAAAGTTGTACCTTGTGCTGTGGCTGGACTTGGTAATGTGTAAGGGTCACCCAGGTGGTACTGGTTTTGAAGGCATGAAGG…	INTRON,CDS,INTERGENIC,UTR3,Repeat_LTR/ERVL-MaLR	19415	0.394582
chr3	96073643	96082924	Hist2h2bb	+	peaks_20189,peaks_20190,peaks_20191,peaks_20192,peaks_20193,peaks_60167,peaks_60168,peaks_60169,peaks_60170,peaks_60171,peaks_60172,peaks_60173,peaks_60174,peaks_60175,peaks_60176,peaks_60177,peaks_60178,peaks_60179,peaks_60180,peaks_60181,peaks_60182,peaks_60183,peaks_60184,peaks_60185	GCATAGCAAGCCGCGCTGAAACAGTTCGTAGTTGCCCGGTCTACCTTACGTTGCATCTTTAGACGCGGAGGAAAATGCCGGATCCAGCGAAGTCTGCTCC,CAGAAGAAAGATGGCAAGAAGCGCAAGCGCAGCCGCAAGG,TATCTTCGAGCGCATCGCAG,CATCACTTCCCGGGAGATCCAGACAGCCGTGCGTCTGCTG,CCAAGGCCGTCACCAAGTACACCAGCTCCAAGTGAAGTGCAGCAGAGACGTGATTGATCGGCTTTACCCAAAAGGCTCTT,TTTTCTCAATTAGTGATCAA,CTAGTGATGTGTTTGTGTGT,GCTTTTGATTGTGACTGTGCCCTGATAGTTTCCCTCTTGAAGGAAGAAACTGTTTTAGTG,TGAGCAGAGCA…	PROMOTER,UTR5,CDS,INTERGENIC,UTR3,Repeat_LTR/ERVL-MaLR	19284	2.07779
chr10	98377785	98488777	Atp2b1	+	peaks_3494,peaks_3495,peaks_3496,peaks_3497,peaks_3498,peaks_3499,peaks_3500,peaks_3501,peaks_3502,peaks_3503,peaks_3504,peaks_3505,peaks_3506,peaks_3507,peaks_3508,peaks_39452,peaks_39453,peaks_39454,peaks_39455,peaks_39456,peaks_39457,peaks_39458,peaks_39459,peaks_39460,peaks_39461,peaks_39462,peaks_39463	GCCTGGGTTTTCCTCCTCAAGCCTACTCAGTCTTTGCTTGCTTTGCTCTGGATGACCAGC,AAAGTTTGTGGAGAAGTTTC,AAGGAGAAACGGGGTGGATT,TTGAGCAGGAACAGAAGTTC,GGAATCATCTTCACCTTACT,GCCATCCCACCAAATATCCT,AACAAAACAGAGTGTGCCTT,CCATGGCATCAGAAGGCCTG,TCAGAGGGCTGGAATTACTG,TCATGGACACGCTGGCTTCC,GCACATCCCCCTTATTGATGACACTGATGCTGAAGACGACGCCCCAACAAAACGCAACTC,AATAGAAATGAACAAGTCTG,GGTTCTTCAGACAGCTCAGC,TGAGACAATTGAATTTCCAG,CTACCTTCTTCCTTTGTCTG,AATA…	INTRON,INTERGENIC,CDS,UTR3,Repeat_LTR/ERVL-MaLR	19210	0.173076
chr8	123012765	123105290	Gse1	+	peaks_31001,peaks_31002,peaks_31003,peaks_31004,peaks_31005,peaks_31006,peaks_31007,peaks_31008,peaks_31009,peaks_31010,peaks_31011,peaks_31012,peaks_31013,peaks_31014,peaks_31015,peaks_31016,peaks_31017,peaks_31018,peaks_31019,peaks_31020,peaks_31021,peaks_31022,peaks_31023,peaks_31024,peaks_31025,peaks_31026,peaks_31027,peaks_31028,peaks_31029,peaks_31030,peaks_31031,peaks_31032,peaks_31033,pea…	ATTGTTTTGGACATTTTTGA,TATTTTTTGACGGTCCCTGC,GCTTTCCACGGCGACCAGGACCACCGCCACCGTCAACCCC,ACGCTGTCGGCCCAGGCCGCTCCATCCTCCAGCTTTGCTG,GCGAGTCATCTCCAGTGTCCTCTCCAGCCACCAACCATAG,TCACAGTGTCCCCAGCACTC,GAGCGCCTATTGGTGGAGCC,CTGCGGGCCCCGCCATCCCCTCCCACCTACTCAGCACCCCGTACCCCTTTGGCCTTTCCCCCGGCTCAGTTGTACAGGAC,CCACAGCCTCCAGCGGCCTG,CTTGAGAAGCTTCCGGCCCTACCACACTGCTGAAGACTTACGCATGTCCTCCTTGCCTCCGCTTGGCCTGGACCCAGCCACCGCCGCAGC…	UTR5,INTERGENIC,INTRON,CDS,Repeat_Low_complexity,Repeat_Simple_repeat,UTR3,PROMOTER	19206	0.207576
chr1	63004991	63161241	Ino80d	-	peaks_764,peaks_765,peaks_766,peaks_767,peaks_768,peaks_769,peaks_35842,peaks_35843,peaks_35844,peaks_35845,peaks_35846,peaks_35847,peaks_35848,peaks_35849,peaks_35850,peaks_35851,peaks_35852,peaks_35853,peaks_35854,peaks_35855,peaks_35856,peaks_35857,peaks_35858,peaks_35859,peaks_35860,peaks_35861,peaks_35862,peaks_35863,peaks_35864,peaks_35865,peaks_35866,peaks_35867,peaks_35868,peaks_35869,pea…	TATTCCTGTGACAACCTGACCATGTTTTGGGGAGGACTGT,GACCAGCATCGTTGAGGTGA,TGACCCAAGCCCTTGGAGGA,TGATTGTGACTGTGCCCTGA,AGCCAGTAAGGAACATCCCT,CCTGCTTCCTGTCCTGCTTG,CATCAGCCCCTGCTTCCTGGCCTGCTTGAGTTCCAGTCCT,AAGGCACCAGTACAGCTCAA,CTCGTGCACAAACATGACCA,ATGTTTCCTTTTCTCCCTCC,GGAGCCTGTGGGCTTTCACTCCAGTCTTTATTCTTGGCTA,ATTGCTACCCACATTGGTCT,TCCCTTCTGTTTTAGAGCAGACAGCCAAGCCTATCATTTG,TGTTTTATGTGCATTTAAAA,CTGTAGCAGAGCCGCACTCG,TCAC…	Repeat_LTR/ERVL-MaLR,INTERGENIC,UTR3,CDS,INTRON,UTR5	19123	0.122387
chr1	180336011	180413378	Efcab2	+	peaks_37609,peaks_37610,peaks_37611,peaks_37612,peaks_37613,peaks_37614,peaks_37615,peaks_37616,peaks_37617,peaks_37618,peaks_37619,peaks_37620,peaks_37621	TGAGCAAGCCAGGGGAGGCAAGCCAGTAAAGAACATCCCTCCATGGCCTCTGCATCAGCTCCTGCTTCCTGACCTGCTTGAGTTCCAGTCCTGGCTTCCTTGGTGATGAACAGCAGTATGGAAGTGTAAGCCGAATAAAC,GCCCTTTGTGGGTGGGACCA,TGTTTGTGTGTCAAGTTGAC,TGATTGTGACTGTGCCCTGATATTTTCCCTCTTGAAGGAAGAAACTGTTTTAGTGGAGCC,TTACAGGCATCTGGAGCCTAGAGGATGACGCGTGTGCTACAAAGGGCATGGCTGGAGAAGTGACCCAAGCCCTTGGAGGAGCCCAGAAGATCGTGAGTTGGATCCCAGACATTGGACGGT,CCCAGGACTGAAGGGGTCATGCAGTGTTTTGGAG…	Repeat_LTR/ERVL-MaLR,INTRON,INTERGENIC	19070	0.246488
chr7	111557538	111613707	Trim30a	-	peaks_71207,peaks_71208,peaks_71209,peaks_71210,peaks_71211,peaks_71212,peaks_71213,peaks_71214	TGATGACCATATCATTTTTTTTTTTTTTTTTTTTTTTTTT,AAGCCAGGGGAGGCAAGCCAGTAAAGAACATCCCTCCATGGCCTCTGCATCAGCTCCTGCTTCCTGACCTACCTGCCTGAGTTCCAGTCCTGGCTTCCTTGGTGATGAACAGCAGTATGGAAGTGTAAGCCGAATAAACC,GTGTGTCAAGTTGACAAGGG,GAAGGAGTTGAGCAGAGCAGCTGAGGCTTGGCACTGTGAGAGGCCATGGAAGGCCATTGGTGAAAGTCCAGCCTCAGTTGCAATTGATGGCCCAGGACTGAAGGGGTCATGCAGTGTTTTGGAGATGCCAGTACCATGAGATGACCACCAAGAGCAGCAGCAGCAGTGGAGTACAGGCATCTGGAGCCTAGAGGAT…	Repeat_Simple_repeat,INTRON,INTERGENIC,Repeat_LTR/ERVL-MaLR	18765	0.334081
chr14	10382605	11994549	Fhit	-	peaks_8949,peaks_8950,peaks_8951,peaks_8952,peaks_8953,peaks_8954,peaks_8955,peaks_8956,peaks_46370,peaks_46371,peaks_46372,peaks_46373,peaks_46374,peaks_46375,peaks_46376,peaks_46377,peaks_46378,peaks_46379,peaks_46380,peaks_46381,peaks_46382,peaks_46383,peaks_46384,peaks_46385,peaks_46386,peaks_46387,peaks_46388,peaks_46389,peaks_46390,peaks_46391,peaks_46392,peaks_46393,peaks_46394,peaks_46395…	CAAATGTTAGTTGCCAAGCT,ACGACAAGCTGCCATTCCTG,CACATCAAAGCTCCAGGAAG,TCCCTCCATGGCCTCTGCATCAGCTCCTGCTTTCTGACCT,AGGTTCCTACCTTGAGTTCCTGCCCTGACTTCTCTGGATG,GAAGATAATGTTGAGAACAGTGCAGAAAATGGAGGCCTGG,CTAAGAAATTAGCTGTGATTAAGAAGAGACCAGCATCATT,GGTAATGCATTGTTTTGGAG,AGGAACATCCCTCCATGGCCTCTGCATCAGATCCTGCTTCCTGACCTGCTTGAGTTCCAGTCCTGACTTCCTTGGTGATGAACAGCAGTATGGAAGTGTAAGCCGAATAAACCCTTTCCT,AGGTCTTGCTTTCTGACCTG,ACATCCCTC…	INTRON,INTERGENIC,Repeat_LINE/L1,Repeat_LTR/ERVL-MaLR	18408	0.0114198
chr5	150921241	151300327	Fry	+	peaks_25544,peaks_25545,peaks_25546,peaks_25547,peaks_25548,peaks_25549,peaks_25550,peaks_25551,peaks_25552,peaks_25553,peaks_25554,peaks_25555,peaks_25556,peaks_25557,peaks_25558,peaks_25559,peaks_25560,peaks_66981,peaks_66982,peaks_66983,peaks_66984	CTCAATTAGTGATCAAGGGG,ACCATCTCAGGGCTGGTAGT,GCAAGCCAGTAAAGAACATCCCTCCATGGCCTCTGCATCAGCTCCTGCTTTCTGACCTGCTTGAGTTCCAGTCCTGCATCCTTTGGTGATCAACAGCAGTATGGAAATGTAAGCCGAATA,GGAGTGGGGTATTCCTGTGACAACTTGACCATGTTTTGGGGAGGACTGTGGAAGGACTTTGGAACTTTGGGCTTGAAGATCCATCCGTTGTTAAGAGCTCTGTCGGATGTTGTGTAGGAGCTTGGAAGACAACGTTGAGAACACTGCAGAAGATGGAGGT,GGGAAAATTAAAGACTCTTT,CTATTGATGCTGGTTAGCTG,ATTAAGAAGAGACCAGCATCATTGAGGTGACAT…	Repeat_LTR/ERVL-MaLR,INTRON,INTERGENIC,Repeat_Low_complexity,UTR3	18353	0.0484138
chr1	11404185	11965982	A830018L16Rik	+	peaks_111,peaks_34755,peaks_34756,peaks_34757,peaks_34758,peaks_34759,peaks_34760,peaks_34761,peaks_34762,peaks_34763,peaks_34764,peaks_34765,peaks_34766,peaks_34767,peaks_34768,peaks_34769,peaks_34770,peaks_34771,peaks_34772,peaks_34773,peaks_34774	AGCCTTTCTGCCTTCACATC,GACCCAAACCCTTGGAGGAA,AAATTGGCGGTGATTAAGAAGAGACCAACATCATTGAGGT,TAATGTTGAGAACAGTGCAG,GCTGAGCAAGCCAGGTGAGGCAAGCCAGTAAAGAACATCCCTCCATGGCCTCTGCATTAGCTCCTGCTTCCTGACCTGCTTGAGTTCCAGTCCTGGCTTCCTTGGTGATGAACAGCAGTATGGAAGTGTAAGCCGAATAA,AATTAGTGATCAAGGGGGAA,TGTTTTTGTGTGTCAAGTTG,ATTGTGACTGTGCCCTGATATTTACCCTCTTGAAGGAAGAAACTGTTTTAGTGGAGCCCA,GTGACCCAAGCCCTTGGAGGAGCCCAGATTGTGAGTTGGATCCCAGACATT…	Repeat_SINE/Alu,INTRON,INTERGENIC,Repeat_LTR/ERVL-MaLR	18233	0.0324548
chrX	5891224	5897839	Bmp15	-	peaks_76409,peaks_76410,peaks_76411,peaks_76412,peaks_76413,peaks_76414,peaks_76415,peaks_76416,peaks_76417,peaks_76418,peaks_76419,peaks_76420,peaks_76421,peaks_76422,peaks_76423,peaks_76424,peaks_76425,peaks_76426,peaks_76427,peaks_76428,peaks_76429,peaks_76430,peaks_76431,peaks_76432	TCAATTCAGGCTTTACTGTTCTTCTCTTCAGTATTCTCATGACAACCAGTTTCAAGTCGCTGTCTCTCCTCCCATCTCAAAGCACAGCATGGTTTCCCTTAAAATGCTCTAGTATTACTGTCTTCACTGAGAAAAGATGGAGCTCCCTTTGAACGCTTTACTTGGCTCATTGTCTTCTGA,CTCAACAGTTGATGCTCACA,ATCATTGTTCATTCCTATCT,TTAAAGAAGCCCAGCATGTCTCAGTACCTGCCTAGCTATTGACTAGTTTTATCACATTCT,TCTAGAGCTCTACTTTAATC,CTGAGAATAAGCAAGTGTTCTACCACTGTGCTGTATCCCC,GTAGAAGAACATATGGAGTCCTGGAGGTGACTTCATTCTGGGCTCACTTGATT…	UTR3,INTERGENIC,Repeat_SINE/ID,CDS,UTR5	18208	2.75253
chr11	79806607	79847625	Suz12	+	peaks_4946,peaks_4947,peaks_4948,peaks_4949,peaks_4950,peaks_4951,peaks_4952,peaks_4953,peaks_4954,peaks_4955,peaks_4956,peaks_4957,peaks_4958,peaks_4959,peaks_4960,peaks_4961,peaks_4962,peaks_4963,peaks_4964,peaks_4965,peaks_4966,peaks_4967,peaks_4968,peaks_4969,peaks_4970,peaks_4971,peaks_4972,peaks_4973,peaks_4974,peaks_4975	GGGCGGGGAAAGTGGGCGGAGCGAGGCCAGGGTAGGGTGAGCGGCCTCCGAAGCGGAGCG,TTTTTTTTCCTCCCTCCTTCCCTCCTCTCCTCCTCCCTTCCCTTCCCCTCTCCTCCCCTCTCTCCTCCTTCCCCCCTCGG,CGAGCGGTTGGTGTAGCAGGCGCGCTCACTCTCCGGGGCCGCCCGGCGGGTAGCTGGCGGGGGGAGGAGGCAGGAACCGC,GTTCGGCGGCGGCGGTGGCG,GAGGCGGCGGCAGTTACTCGGCCTCCTCCTCCTCGGCGGCGGCCGCGGCGGCGGCGGCGGGGGCCGCGGTGTTGCCGGTGAAGAAGCCGAAAATGGAGCACGTCCAGGCTGACCACGAGC,TAAGCCATCACAAAACTCAGAAAATGAACAAAAT…	UTR5,PROMOTER,INTERGENIC,Repeat_Low_complexity,Repeat_Simple_repeat,CDS,INTRON,UTR3	18178	0.443171
chr3	58478859	58496322	Siah2	-	peaks_59396,peaks_59397,peaks_59398,peaks_59399,peaks_59400,peaks_59401,peaks_59402,peaks_59403,peaks_59404,peaks_59405,peaks_59406,peaks_59407,peaks_59408,peaks_59409,peaks_59410,peaks_59411,peaks_59412,peaks_59413,peaks_59414,peaks_59415,peaks_59416,peaks_59417,peaks_59418	TATCTTTACATACGCGCACA,GACTTGTTTACATATGGCTTCCCTTGGAAGCCCTCCTTGACTGTAACTGATGTGAGAGACTAGATCAGTGCTTGGGAGAACTTGATAACCAGTGTCACAT,AGAGTTCTCACAGTTAGTTG,TCTAAATCCATGGGGATGCAACCCCTGGGGTTGGCCTGCT,CCGTCCTCAGCCTCTGCACA,CTTTAAGGCGTCCTCTGCTG,CAGAGTTGAGCAACCTCCTC,TGACTTTCCTGAGAGTCCCG,CTATTTCCTTCCTGAACAGCTCTTGACAGATCGCTCAGGGCTGCCTCCCCCTGCCTCATC,TTTATTTAAATGATAGCTTCCTGTCTGGCACTGATGAATCTAAGTTCACCGAACTGTGAT,AGTACATCT…	UTR3,INTERGENIC,CDS,INTRON,PROMOTER,Repeat_Low_complexity,UTR5	18143	1.03894
chr9	7931998	8004596	Yap1	-	peaks_74161,peaks_74162,peaks_74163,peaks_74164,peaks_74165,peaks_74166,peaks_74167,peaks_74168,peaks_74169,peaks_74170,peaks_74171,peaks_74172,peaks_74173,peaks_74174,peaks_74175,peaks_74176,peaks_74177,peaks_74178,peaks_74179,peaks_74180,peaks_74181,peaks_74182,peaks_74183,peaks_74184,peaks_74185,peaks_74186,peaks_74187,peaks_74188	CCACAAGGTGGATGTGCCGTCTTCCTCCTCCCTCAGCATGGTGCGCCTTGTTATACCTCAATGTCCAGCAGCCCCTGGTGCCTGACAGTGCTCTCTGACCTTATCAAACCCTCCATGCTGACTGTGGGAGATTTAAGCACCCTGACTCTCACTAAATTTGAATCACGGCCTGAACGTAGT,ATGGGCAGATGATAGGCGTGCCGAGCGCCTATGATTGGCC,AGGTCAGTCATTTGAGGCCA,TTTCCCCCCTGGCTAAAGCT,ATGAATTATAGTGGCACCAG,TTGCAAGATTACTAGAGTAT,CTACAAGATCATGCTTAGGAAACCTCCTCCCGTGTCTGCT,AAGCTTTAGAGAGGCAGGCCTGCCTTCTGCCTCCACCTCA,ACTGTGGTGAC…	UTR3,INTERGENIC,CDS,INTRON,Repeat_Low_complexity,UTR5	18080	0.249043
chr8	96495487	96536563	Amfr	-	peaks_73406,peaks_73407,peaks_73408,peaks_73409,peaks_73410,peaks_73411,peaks_73412,peaks_73413,peaks_73414,peaks_73415,peaks_73416,peaks_73417,peaks_73418,peaks_73419,peaks_73420,peaks_73421,peaks_73422,peaks_73423,peaks_73424,peaks_73425,peaks_73426,peaks_73427,peaks_73428,peaks_73429,peaks_73430,peaks_73431,peaks_73432,peaks_73433,peaks_73434,peaks_73435,peaks_73436,peaks_73437,peaks_73438,pea…	AATCTTTCAAAAGCCTTACC,GTTGAATAATCCACATGCCT,ACCTTTCGTATCTTTGTCCCTGGAGCCCTTGAGTTCCCTG,TTAACATTCAGGACCAATCTGAGCCCAGTCCCCAGCTGGCTTCACTTCCGTCACTCTGGTGCTCTCGCATCACAGAAGCTTGCCCCCATGGCTGCCGCCT,GAAGCTCAGGGCTGCAGAAT,CAGTCCCACAGGCGCCTGGA,GGGGAGGGTGCATAACAGCA,GAGTATTTTAGCACCACAGC,AAGAAGTGGGCACTGGGGCGCTCGCCTGCCTGCAGCAGCT,TAGAAACATTGCACATTTTAACTCTAGGCATGGCCTCTTCTGGTGTTGACTGGACTTGTT,AACGGACAACCTAGTGCTTCCTCACCTTC…	UTR3,INTERGENIC,CDS,INTRON,Repeat_Simple_repeat,Repeat_Low_complexity,UTR5	17990	0.437969
chr8	111238543	111485521	Zfhx3	+	peaks_30818,peaks_30819,peaks_30820,peaks_30821,peaks_30822,peaks_30823,peaks_30824,peaks_30825,peaks_30826,peaks_30827,peaks_30828,peaks_30829,peaks_30830,peaks_30831,peaks_30832,peaks_30833,peaks_30834,peaks_30835,peaks_30836,peaks_30837,peaks_30838,peaks_30839,peaks_30840,peaks_30841,peaks_30842,peaks_30843,peaks_30844,peaks_30845,peaks_30846,peaks_30847,peaks_30848,peaks_30849,peaks_30850,pea…	GGTCAGCTGCAACGAGTGCTCAGCCTCCTTTTCCAGCCTC,CTGCCCTGGCACGCATCCCC,CAGCAGCAGCGGCAGCGGGG,CGTGTGCTGCACCCGTGTACCCGCAGATCATCAACACTTT,GACCCGGCCTTCCCGAATACCTCAGCCCTGGCGGGGCTCA,TGAACAGCGATGGTTCTGCC,GACCCACGCGGTGCACGACC,CGCATGGAAGGGGAGGAGGCCCTCCCAGCCGTAGCCGCTGCTGGCCCTGAGCAGCCCCAGGCTGGTCTCTTGACCCCCAG,AAGACCCCCATTACCTCAGT,TGCTTCTCCGAGAAAGTAGAGCCAGCCGAGGAAGAGGAGG,ATTTCTAACTCCCCCTTAATGCCTAATGTGCTCCAGACCCTGTCGAGGG…	CDS,INTERGENIC,Repeat_Simple_repeat,INTRON,Repeat_Low_complexity	17977	0.0727879
chr9	108393019	108404670	Usp19	+	peaks_32409,peaks_32410,peaks_32411,peaks_32412,peaks_32413,peaks_32414,peaks_32415,peaks_32416,peaks_32417,peaks_32418,peaks_32419,peaks_32420,peaks_32421,peaks_32422,peaks_32423,peaks_32424,peaks_32425,peaks_32426,peaks_32427,peaks_32428,peaks_32429,peaks_32430,peaks_32431,peaks_32432,peaks_32433,peaks_32434,peaks_32435,peaks_32436,peaks_32437,peaks_32438,peaks_32439,peaks_32440,peaks_32441,pea…	CGTCATCAGCTCGGCACCCC,GGAACCGGAACCGACCCGAC,CTCGTGGTCTATTTTCATTA,TGCCAAGATAGCTGGGCCGGGAAGAAAGCGCCGCAGCCCTGACCCAGACGCTGTTGCCGA,CTACCAAGCGGCTCAAGATG,AGGGCCCAGGAGGGGGCCGC,CTGTAGAATTGTTGCTCGAT,GGTGATTGTTAAGCTGCGCGTGGGAACAGGTCCCGTACGTCTGGAGGATGTAGATGCTGC,TTTTGCCACTCTTTTTACAGATGGTCGGCAGTGGGGTGGT,AAGTTCTTGCACCAAAGTGC,CTACAGCTAGTACTACCCAAGAAGGTGCCTCTGCTCACGT,AGAACGGGCAAGAGCTGTCTCCCATTGCCCTGGAGCCAGG,TCACCTC…	UTR5,INTERGENIC,INTRON,CDS,UTR3	17823	1.52974
chr12	73312738	73510041	Rtn1	-	peaks_43486,peaks_43487,peaks_43488,peaks_43489,peaks_43490,peaks_43491,peaks_43492,peaks_43493,peaks_43494,peaks_43495,peaks_43496,peaks_43497,peaks_43498,peaks_43499,peaks_43500,peaks_43501,peaks_43502	AGCTGAATAAACCCTTTCCTCCCCAACTTGTTTCTTGGTC,CCAGGGGAGGCAAGCCAGTAAAGAACATCCCTCCATGGCCTCTGCATCAGCTCCTGCTTCCTGACCTGCTTGAGTTCCAG,GCATTTTCTCAATTAGTGAT,ATTGATGGCCCAGGACTGAAGGGGTCATGCCGTGTTTTGGAGATGCCAGTACCATGAGATGACCACCAAGAGCAGCAGCAGCAGTGGAGTACAGGCATCTGGAGCCTAGAGGATGACGCGTGTGCTACAAAGGGCCTGGCTGGAGAAGTGACCCAAGCCCTTGGAGGAGCCCAGAAGATCGTAAGTTGGATCCCAGACATTGGACGGTTGGAGATTGACTTTTGCTTTTGATTGTGGCTGTGCCCTGATATTTTCC…	Repeat_LTR/ERVL-MaLR,INTERGENIC,INTRON	17730	0.0898618
chr15	31385653	31460792	March6	-	peaks_10567,peaks_48305,peaks_48306,peaks_48307,peaks_48308,peaks_48309,peaks_48310,peaks_48311,peaks_48312,peaks_48313,peaks_48314,peaks_48315,peaks_48316,peaks_48317,peaks_48318,peaks_48319,peaks_48320,peaks_48321,peaks_48322,peaks_48323,peaks_48324,peaks_48325,peaks_48326,peaks_48327,peaks_48328,peaks_48329,peaks_48330,peaks_48331,peaks_48332,peaks_48333,peaks_48334,peaks_48335,peaks_48336,pea…	TTGAATTTCGTACCCTGTCA,TTATCAGACATGTCGCTTCT,AATTAGGCTAACACCCAGTC,ATTTAAAACCCTCAATTCAGAAGGTGTTCCTATTTGCTGC,GGGCCCCATCTCACTGGCAG,TGTCATTTTGTAACAGCCTTTCTCTCCTGTAGCAAGCCTA,CGATGAGTAGAACATCCTGC,GTCAACAGTGGCCAAAAGTG,TTTATTGACCTCCTCCCCTT,ATAATTTAATATTCCTAGTG,ATTATTACATGTAACACCAA,GGGACTGGACGGAGTGCCTC,CATGGTGTTGCCAGCAGTTCTCACCAGGTAACTGCATCCTGTCCTTGGCTGGTCAGTCCTTCCTTACCAGGAGCCGAATG,TGTCACTTTATTTTGGACCT,CATGT…	INTERGENIC,INTRON,UTR3,Repeat_Low_complexity,CDS,UTR5	17726	0.235909
chr10	72562089	74112482	Pcdh15	+	peaks_3061,peaks_3062,peaks_3063,peaks_3064,peaks_3065,peaks_3066,peaks_3067,peaks_3068,peaks_3069,peaks_3070,peaks_38930,peaks_38931,peaks_38932,peaks_38933,peaks_38934,peaks_38935,peaks_38936,peaks_38937,peaks_38938,peaks_38939,peaks_38940,peaks_38941,peaks_38942,peaks_38943,peaks_38944,peaks_38945,peaks_38946,peaks_38947,peaks_38948,peaks_38949,peaks_38950,peaks_38951,peaks_38952,peaks_38953,p…	GGCAGGCGCGCTCTGCGGGA,CGTTGATGAACAGCAGTATG,GTAACTTTCTCATCCATGGC,CTATTGAAATAATTACCGAT,TTGGAAATTATAGCCAGCAA,GGAGCAGATATTAAGCTTCT,TTGTAAAAAAAAAAAAAATC,AAGAACATCCCTCCATGGCC,AACAGCAGTGTGGAAGTGTAAGCTGAATAAACCCTTTCCT,CATCCCTCCATGGCCTCTGCATCAGCTCCTGCTTTCTGACCTGCTTGAGTTCCAGTCCTG,AATCAACCCTTTCCTCCCCA,TTTGTGTGTCAAGTTGACAA,AAGATGGTGAGTTGGATCCCAGACATTGGATGGTTGGAGATTGACTTTTGCTTTTGATTGTGACTGTGCCCTGATATTTT,TTTTGG…	INTERGENIC,Repeat_LTR/ERVL-MaLR,INTRON,Repeat_LTR/ERVK	17673	0.011399
chr4	110070265	111336929	Agbl4	+	peaks_21822,peaks_21823,peaks_21824,peaks_21825,peaks_21826,peaks_21827,peaks_21828,peaks_21829,peaks_21830,peaks_62496,peaks_62497,peaks_62498,peaks_62499,peaks_62500,peaks_62501,peaks_62502,peaks_62503,peaks_62504,peaks_62505,peaks_62506,peaks_62507,peaks_62508,peaks_62509,peaks_62510,peaks_62511,peaks_62512,peaks_62513	TCAGCAGAATTCAAGCCTAGAGTCAAGCACTCAGCTCTCT,ATGAAGCAGCCGCCCATCCAGTCTATGGCTGGGGCCGTCC,GAGAACAAGCGGTCCCTTGC,CTTGTGGATCAAGATACCACTTCCTTTGACTCTGCATGGG,GGCAGCAGGGGTATGAGATGTATTTGAGTGACCATCTGCC,GCCTCTGCATCAGCTCCTGCTTTCTGACCTGCTTGAGTTCCAGTCCTGGCTTCCTTGGTGATGAACAGCAGTATGGAAGT,CTGACAAACCCATCCTCCAA,ATCAGGAATGGGAACTCAAT,CTGCTGAGGTCCCTTGGTGC,CCTGAAGCCTAAATTCCAGG,ATGGTTGTACCTTGTGCTGT,GTTTTCTCCTGGTTGCCTTC,AGGCTGA…	INTRON,INTERGENIC,Repeat_LTR/ERVL-MaLR	17560	0.0138632
chr4	146120856	146399068	Gm17452	-	peaks_22764,peaks_22765,peaks_22766,peaks_22767,peaks_22768,peaks_22769,peaks_22770,peaks_22771,peaks_22772,peaks_22773,peaks_22774,peaks_22775,peaks_22776,peaks_22777,peaks_22778,peaks_22779,peaks_22780,peaks_22781,peaks_22782,peaks_22783,peaks_22784,peaks_22785,peaks_22786,peaks_22787,peaks_22788,peaks_22789,peaks_22790,peaks_22791,peaks_63609,peaks_63610,peaks_63611,peaks_63612,peaks_63613,pea…	TGGGACCATCTCAGGGCTGG,CATCCCTCCATGGCCTCTGCATCAGCTCCTGCTCCCTGAC,CCCTGACTAAGACAAATTGGTACCAGCAGAGTGGGGTATTCCTGTGACAACCTGACCATGTTTTGGGGAGGACTGTGGAAGGACTTTGGAACTTTGGGCTTGAAGATCCATCCGTTGTTA,GTTGAGAACACTGCAGAAGA,GACTCTTTTCAGGGCCATTG,AGTGGTGATTAAGAAGAGACCAGCATCATTGAGGTGACAT,GTGTTTTGGAGATGCCAGTACCATGAGATGACCACCAAGA,GATGACGTGTGTGCTACAAAGGGCCTGGCTGGAGAAGTGACCCAAGCCCTTGGAGGAGCCCAGAAGATCGTGAGTTGGATCCCAGACATTGG…	Repeat_LTR/ERVL-MaLR,INTRON,INTERGENIC,Repeat_Low_complexity,Repeat_LINE/L1	17494	0.0628801
chr5	141096539	141124985	Ttyh3	-	peaks_66757,peaks_66758,peaks_66759,peaks_66760,peaks_66761,peaks_66762,peaks_66763,peaks_66764,peaks_66765,peaks_66766,peaks_66767,peaks_66768,peaks_66769,peaks_66770,peaks_66771,peaks_66772,peaks_66773,peaks_66774,peaks_66775,peaks_66776,peaks_66777,peaks_66778,peaks_66779,peaks_66780,peaks_66781,peaks_66782,peaks_66783,peaks_66784,peaks_66785,peaks_66786	GTCATCTGAATCGAGCCAGCCCCAAGTTCCCCTCCAGCCT,TTTTGTGAGATTGCCTCCCAGTTACGGTCCCTCTGCCTGC,CAGGGTCTCTTTGTTTTTCATCACAGCGGTGGTGTGCCGC,ATATCACTATGCAATTCTTGACCCCAGCTCCAAAGCTTGCCCTACCCGGTCCCAGCTCTG,GGGAGTGAGCAGTCCAGTGC,CTCGCCCTGACCCCTGCGGAGGAGACGGCTCCTACCACTG,GAGGCGGGCACTGCCCGGACGTGGCTGTGAACTTGTGCTGTCTCGGGAGTCCTGACCTTCTGTGCGTGAGTGCCCCCATCTGTGACGTTTCACTCACCGA,GGTATGTTCCTGGCCTAAGGTCCGGAGGGAGGTTTGGGGTATCCCTGCCTGG…	UTR3,INTERGENIC,CDS,INTRON,Repeat_Simple_repeat,Repeat_Low_complexity,UTR5	17471	0.614181
chr1	134886421	134921943	Mdm4	-	peaks_36907,peaks_36908,peaks_36909,peaks_36910,peaks_36911,peaks_36912,peaks_36913,peaks_36914,peaks_36915,peaks_36916,peaks_36917,peaks_36918,peaks_36919,peaks_36920,peaks_36921,peaks_36922,peaks_36923,peaks_36924,peaks_36925,peaks_36926,peaks_36927,peaks_36928,peaks_36929,peaks_36930,peaks_36931,peaks_36932,peaks_36933,peaks_36934,peaks_36935,peaks_36936,peaks_36937	TTAATAGTTGTTCTACCCTGCAGCCTCTTGATCTAGGCTTCCTCTCAGTACTAACTGTCTTTTAGGCTCCAACTGGACCCATTAAGCTCTGTTTACAGCCTTGAACCCTTTCTTAGTCCA,AATTACTTTTCACTCCAGGC,TACTAATTACTGTGCTGCAGAACCAGTATTAGGCGTTCTG,TAATTGGTCTACCTTTTCCA,AGAGCCCTGGAAAACCCCAG,TCTTGCATTGATCCCATGTTCCCTGTCTGTCCCATGCTCT,CTTAATGTCATTATGTCCCT,CAAGTCCCTAGAACTATTGAGCTTGAGGGCAATCTAGCTGTCTTGGCTTTTCCTATGGCT,CCGTATGCCTGTTCTGTGTCCACTGAACACATGGCCATCT,ATAATATCAA…	Repeat_LTR/ERVL-MaLR,UTR3,INTERGENIC,Repeat_DNA/hAT-Charlie,Repeat_SINE/B4,Repeat_SINE/Alu,INTRON,UTR5	17418	0.490344
chr7	151662659	151739634	Ppfia1	-	peaks_71908,peaks_71909,peaks_71910,peaks_71911,peaks_71912,peaks_71913,peaks_71914,peaks_71915,peaks_71916,peaks_71917,peaks_71918,peaks_71919,peaks_71920,peaks_71921,peaks_71922,peaks_71923,peaks_71924,peaks_71925,peaks_71926,peaks_71927,peaks_71928,peaks_71929,peaks_71930,peaks_71931,peaks_71932,peaks_71933,peaks_71934,peaks_71935,peaks_71936,peaks_71937,peaks_71938,peaks_71939,peaks_71940,pea…	ATTATATAACAGTCTGTGCA,TTTAATTCATCTGGACAGTT,TATTTGTAACTGTTGTAAGAGTGGACCTAGTTCTCCACTCAGCTGTCTTGCTAGCCTCCT,AAAGCAAGAGACTTCAGCGG,TGGGGCAGGTGCTCATTTCC,ACAGCACTCTACAGGGGCAGGGTGGCCTCACCTGCAGACTGAGCAGCTGATGGAGCCTCG,TCAGGACTCTGTGAACAGCCCTTACCCCAACCACATCCCT,GATACAAGCCATGTGCATTC,TTGCAGTTTACCCACACTACTTCTACAGATGACGTCGCTGAGGCACGGACGGTGTAGAGC,GTTGGACTCTGCCACAGTCA,AGGACATTCGTGGCTTGGCCTCTGGCTCTGCAGAGACGTTGCCTGCCAA…	UTR3,INTERGENIC,INTRON,CDS,Repeat_Low_complexity,UTR5	17407	0.226138
chr12	92794355	92828927	Gtf2a1	-	peaks_7032,peaks_43764,peaks_43765,peaks_43766,peaks_43767,peaks_43768,peaks_43769,peaks_43770,peaks_43771,peaks_43772,peaks_43773,peaks_43774,peaks_43775,peaks_43776,peaks_43777,peaks_43778,peaks_43779,peaks_43780,peaks_43781,peaks_43782,peaks_43783,peaks_43784,peaks_43785,peaks_43786,peaks_43787,peaks_43788,peaks_43789,peaks_43790,peaks_43791,peaks_43792,peaks_43793,peaks_43794,peaks_43795,peak…	CAGGCAGCTGTGAGCTGTGT,TTATTATGTTTGTAAAATTCACTCTGTACACTTGCAGACC,CATCGGTTACACCGGGTGGGAGGGGCCGGCCATAGCTGTTCGGAGCTACTATTGTCGACT,TGGTTTATATTCTTCCTCCTGGAAGCCCACCTTTGCCCTT,TACATTTTCATTTCATGTCT,TTTTTCTTTTGGTGGCTTGTATGGACGAATGCAGAGTTGT,GTCAGGCTGGCATCAAAATTCACGAAGCGTGTACCGAGATTGAAATGTGTTATTGACAAG,TTCTTAGTGACACAACTTTG,GTATTCTCACACCACCGGAA,AGATGACTAACATGGAAGTGTGTGCCTTTCAGTAGATGAG,GAAAGTAGCAAGTTTATCCAAAAGGTGGA…	Repeat_SINE/B2,INTRON,INTERGENIC,UTR3,CDS,Repeat_Simple_repeat,UTR5	17397	0.503211
chr19	11741949	11765640	Oosp1	-	peaks_54728,peaks_54729,peaks_54730,peaks_54731,peaks_54732,peaks_54733,peaks_54734,peaks_54735	GTAAAATGCGACCTTCATATATTCTCATTTTTAAAAAGGA,AAGCGAAGATCACCATGTCTCCACGGAGCCTTGGGCCTCTGAAACGAGCAGGTCTGAGGCTGCTGAAGTACCTAGCTTCATGGATCAAAACTTCTCGGTTTTCCATTTCTCCAGAATGTA,AAAGTAGAGGAGATTTCACTGGTGATCCTCCTGGATGGAC,TCTTTGTGATGTCACTCTGC,ATGAATTTATCTACCGGACTTACTCCTGCGGCATTGCCAA,TCACAACATTTTTATGGAACCCGATGAAGTGTTTTTAGGAATTGGCTGCCCTGTGACCAC,TGTTCTCCTTTCTCGTTCTTAGCCATTAGTCTGCAATGTGCCGACCACTGGTTCCATCTA,TACTCTTTCCTG…	UTR3,INTERGENIC,Repeat_LTR/ERVL,CDS,INTRON,UTR5	17375	0.733401
chr6	148608499	148626522	4930528G23Rik	-	peaks_69556,peaks_69557,peaks_69558,peaks_69559,peaks_69560,peaks_69561,peaks_69562,peaks_69563,peaks_69564,peaks_69565,peaks_69566,peaks_69567	CAGTATGGAAGTGTAAGCCG,GAGGCAAGCCAGTAAAGAACATCCCTCCATGGCCTCTGCATCAGCTCCTGCTTCTTGACCTGCTTGAGTTCCAGTCCTGA,TAGTGATCAAGGCGGCAAGGCCCCTTGTGGGTGGGACCAT,GTTTGTGTGTCAAGTTGACA,AAAGTTATTTAGACCTTGGGGATGAATAAGAATGTAAGGG,CAGACATTGAACGGTTGGAGATTGATTTTTGCTTTTGATTGTGACTGTGCCCTGATATTTTCCCTCTTGAAGGAAGAAACTGTTTTAGTGATGCCCACAG,ATTGGTGAAGGTGCAGCCTCAGTTGCAATTGATGGCCCAGGACTGAAGGGGTCATGCAGTGTTTTGGAGATGCCAGTACCATGAGATGACCAC…	Repeat_LTR/ERVL-MaLR,INTRON,INTERGENIC	17360	0.963214
chr15	33012883	33524307	Pgcp	+	peaks_10592,peaks_10593,peaks_10594,peaks_10595,peaks_10596,peaks_10597,peaks_10598,peaks_10599,peaks_10600,peaks_10601,peaks_10602,peaks_10603,peaks_10604,peaks_10605,peaks_10606,peaks_10607,peaks_10608,peaks_10609,peaks_48353,peaks_48354,peaks_48355,peaks_48356,peaks_48357	GCATTTTCTCAATTAGTGAT,TGGGTGGGACCATCTCTGGA,AAGAACATCCCTCCATGGCCTCTGCATCAGCTCCTGCTTCCTGACCTGCTTGAGTTCCAGTCCTGGCTTCCGTGGTGATGAACAGCAGTATGGAAGTGTA,TTGGTACCAGCAGAGTGGGGTATTCCTGTGACAACCTGACCATGTTTTGGGGAGGACTGTGGAAGGACTTTGGAACTTTGGGCTTGAAGATCCACCCGTTGTTAAAAGCTCTGTCAGATG,TAATGTTGAGAACACTGCAG,AAAGACTCTTTTCAGGGCCA,CATTACTGGGACTATTGATGCTGGTTAGCTGGAGTTAAGAAATTAGCAGTGATTAAGAAGAGACCAGCATCATTGAGGTG,GTTCCAGATATA…	Repeat_LTR/ERVL-MaLR,INTRON,INTERGENIC	17312	0.0338506
chr15	12754569	12865045	Drosha	+	peaks_10450,peaks_10451,peaks_10452,peaks_10453,peaks_10454,peaks_10455,peaks_48099,peaks_48100,peaks_48101,peaks_48102,peaks_48103,peaks_48104,peaks_48105,peaks_48106,peaks_48107,peaks_48108,peaks_48109,peaks_48110,peaks_48111	CTTCCTGTTCCGGAGGCGTG,ATGAGCCTCCGAGCGCCCCC,TGCCTCCCTGTTTTCCACCC,TCCCAATAACCCGCCTGCCT,GTACACCGGTCCCCAGCATCTCTGACCCAGGCCTTTCTCT,ACTGTGGCCCATCGAGACCT,GCAAGCCAGGTGAGGCAAGCCAGTAAAGAACATCCCTCCATGGCCTCTGCATCAGCTCCTGCTCCCTGACCTGCTTGAGTTCCAGTCCTGACTTCCTTTGGTGATGAACAGCAGCATGGAAGTGTAAGCCGAATAAACCC,AGTGATCAAGGGGGAAAGGCCCCTTGTGGGTGGGACCATC,TTTGTGTGTCAAGTTGACAA,TGTTTTGGAGATGCCAGTACCATGAGATGACCACCAAGAACAGCAGCAGC…	UTR5,INTERGENIC,CDS,INTRON,UTR3,Repeat_LTR/ERVL-MaLR	17244	0.156088
chr5	13125592	13602565	Sema3a	+	peaks_64188,peaks_64189,peaks_64190,peaks_64191,peaks_64192,peaks_64193,peaks_64194,peaks_64195,peaks_64196,peaks_64197,peaks_64198,peaks_64199,peaks_64200,peaks_64201,peaks_64202	AGGCTGAGCAAGCCAGGTGAGGCAAGCCAGTAAAGAACATCCCTCCATGGCCTCTGCATTAGCTCCTGCTTCCTGACCTGCTTGAGTTCCAGTCCTGGCTTCCTTGGTGATGAACAGCAGTATGGAAGTGTAAGCCGAAT,TCAATTAGTGATCAAGGGGG,GATGTTTTTGTGTGTCAAGT,TGATTGTGACTGTGCCCTGATATTTACCCTCTTGAAGGAAGAAACTGTTTTAGTGGAGCC,AAGTGACCCAAGCCCTTGGAGGAGCCCAGATTGTGAGTTGGATCCCAGACATTGGATGGT,TGGCCCAGGACTGAAGGGGTCATGCAGTGTTTTGGAGATGCCAGTACCATGAGATGACCACCAAGAGCAGCAGCAGCAGTGGAGTACAGGCATC…	Repeat_LTR/ERVL-MaLR,INTRON,INTERGENIC	17228	0.0361194
chr10	89336416	90435730	Anks1b	+	peaks_3408,peaks_3409,peaks_3410,peaks_3411,peaks_39337,peaks_39338,peaks_39339,peaks_39340,peaks_39341,peaks_39342,peaks_39343,peaks_39344,peaks_39345,peaks_39346,peaks_39347,peaks_39348,peaks_39349,peaks_39350,peaks_39351,peaks_39352,peaks_39353,peaks_39354	TGAGGGGCCTCTCCTGTCAG,AGTTCCAGTCCTGACTTCCTTGGTGATGAACAGCAGTATGGAAGTGTAAGCCGAATAAAC,AATAAATGTGTGCAGAAGGA,AGACCATAAGCTGAAATAAA,GCCTCTGAATCAGCTCCTGTTTCCTGACCTGCTTGAGTTC,AAAGAACATCCCTCCATGGCCTCTGCATCAGCTCCTGCTT,TACTAGTGATGTGTTTGTGT,TTAGACCTTGGGGATGAATA,GAAGGAAGAAACTATTTTAG,TTGCTTTTGATTGTGACTGT,GGAGAAGTGACCCAAACCCT,AAGGGGTCATGCAGTGTTTTGGAGATGCCAGTACCATGAGATGACCACCAAGAGCAGCAG,TAGCCAAGGTTGTACCTTGT,GATTAA…	INTRON,INTERGENIC,Repeat_LTR/ERVL-MaLR,Repeat_LTR/ERVK,Repeat_Low_complexity	17139	0.0155906
chr5	96499351	96593190	Cnot6l	-	peaks_65585,peaks_65586,peaks_65587,peaks_65588,peaks_65589,peaks_65590,peaks_65591,peaks_65592,peaks_65593,peaks_65594,peaks_65595,peaks_65596,peaks_65597,peaks_65598,peaks_65599,peaks_65600,peaks_65601,peaks_65602,peaks_65603,peaks_65604,peaks_65605,peaks_65606,peaks_65607,peaks_65608,peaks_65609,peaks_65610,peaks_65611,peaks_65612,peaks_65613,peaks_65614,peaks_65615,peaks_65616,peaks_65617,pea…	CTTACTGCTCCTTGCTTGTT,TTTCATGTGCACGGTTTCCC,GTTTTCTCCTGTTTCGGGTG,TGTAATATCACGCAGGATTGCATCCAGAAGAGCTCTGTAA,TTTAAATATATACAAATTGTCTCCTCTTCCAAACCTGACC,TTGTTGGCCAGGAGGTGCCA,TTATTCCCAAAGTTTGATGC,AAACCTTGGATCACTTTTTTCTGACTCTAGCTGCCAAATGGCCATCATATGCTTTTAATCTTCGTTGCCATACTGTCTAG,TTCTCTTTTTTCTTTTCTTG,AAGCATAGTATGTGACAGTTTGTTGGCCAAATGCTGGTTG,TTGAATGATGGTATGCCTTA,TAAATCACTAATTTGAGACC,GTATATTTTTGTGCATACTGATATCAT…	UTR3,INTERGENIC,Repeat_Low_complexity,CDS,INTRON,UTR5,Repeat_Simple_repeat	17113	0.182366
chr17	66197784	66234634	Ralbp1	-	peaks_13748,peaks_13749,peaks_52623,peaks_52624,peaks_52625,peaks_52626,peaks_52627,peaks_52628,peaks_52629,peaks_52630,peaks_52631,peaks_52632,peaks_52633,peaks_52634,peaks_52635,peaks_52636,peaks_52637,peaks_52638,peaks_52639,peaks_52640,peaks_52641,peaks_52642,peaks_52643,peaks_52644,peaks_52645,peaks_52646,peaks_52647,peaks_52648,peaks_52649,peaks_52650,peaks_52651,peaks_52652,peaks_52653,pea…	GAGTTGTAGTTCTAGTTAACCCAACGCCCCGCTGCTGTAG,CTACTGAGAGTGACACTTTT,GTCAAATATAAATGTACAAACGCCTTGCTGCATCCCGTCC,TATTTATTTCAGCGCCTGTCTTTTGTGCGGTTTTTTGTTCGCCTCTGCCTATTGCACTGT,CGACAAACCCACAGGAGGGC,GGAGGCCTGCCTCTTAGGCAGCCAGATCTCACTGTCAGATGAGTGGCCCCCAGGGAGGTC,CTCTCACGCAGAACGTTCACCTTTCCGCGTCATCTCAAGGGGCTGCTATAAGGACTCTGACAGAACCGAGCCGAACCGGTAGCTGTGACTGACCCCACCT,ACCTTGACTCTGAGGCGTTGCACAGGAAGCTTCTCAAACCAGAGCCCTTCTC…	INTRON,INTERGENIC,UTR5,UTR3,CDS	17017	0.461791
chr11	53244524	53251406	Gdf9	+	peaks_4462,peaks_4463,peaks_4464,peaks_4465,peaks_4466,peaks_4467,peaks_4468,peaks_4469,peaks_4470,peaks_4471,peaks_4472,peaks_4473	GGCCTCCCCGACCTTTAGAAAGAAGACTGGCACGAGGAGATGCGTTCCTTCTTAGTTCTCCCAAGTCATGGCACTTCCCAGCAACTTCCTGTTGGGGGTTTGCTGCTTTGCCTGGCTGTGTTTTCTTAGTAGCCTTAGCTCTCAGGCTTCTACTGAAGAATCCCAGAGTGGAGCCAGTGAAAATGTGGAGTCTGAGGCAGACCCCTGGTCCTTGCTGCTGCCTGTAGATGGGACTGACAGGTCTGGCCTCTTGCCCCCCCTCTTTAAGGTTCTATCTGATAGGCGAGGTGAGACCCCTAAGCTGCAGCCTGACTCCAGAGCACTCTACTACATGAAAAAGCTCTATAAGACGTATGCTACCAAAGAGGGGGTTCCCAAACCCAGCAGAAGTCACCTCTA…	UTR5,CDS,INTERGENIC,INTRON,UTR3	16978	2.46702
chr7	73254400	73318675	Chsy1	+	peaks_28456,peaks_28457,peaks_28458,peaks_28459,peaks_28460,peaks_28461,peaks_28462,peaks_28463,peaks_28464,peaks_28465,peaks_28466,peaks_28467,peaks_28468,peaks_28469,peaks_28470,peaks_28471,peaks_28472,peaks_28473,peaks_28474,peaks_28475,peaks_28476,peaks_28477,peaks_28478,peaks_28479,peaks_28480,peaks_28481,peaks_28482,peaks_28483,peaks_28484,peaks_28485,peaks_28486,peaks_28487,peaks_28488,pea…	CCTTTGCAATGGCGCGCTAAGCCGGAGGATGTGCAGCTGCAGAGGCGGCGCAGGGCACCGAGAGGGCGGGCGCAGCGCGA,GGACGCGAGCCGCGGGAGCC,CCGCGCGCGGCCGGCGCGCCTGGCTCAGCATGCTGCTCGGGCTCGTGCTGGGCTTCGTGCTGGCCTCGCGGCTCGTCCTG,GCGAGTGGGCCCGCGGCGGCGCCCCAGTCCCGAGGGATGC,GCGATGCGCGCGGGGCGCAGCTCTGGCCGCAGGGCTCGGCCGCGGAGGGCGTCCCGCGCGACAGGAACTTTCTCTTCGTGGGAGTCATGACAGCCCAGAAATACCTGCAGACCCGCGCCG,TTGGCTGGTACTCATGAGCT,ACAATTCCCGGGAAGGTGGA,CAGATACATCTA…	UTR5,PROMOTER,INTERGENIC,Repeat_Low_complexity,CDS,INTRON,Repeat_SINE/Alu,UTR3	16916	0.263182
chr5	91701000	92569955	Gm15710	-	peaks_24079,peaks_24080,peaks_24081,peaks_24082,peaks_65447,peaks_65448,peaks_65449,peaks_65450,peaks_65451,peaks_65452,peaks_65453,peaks_65454,peaks_65455,peaks_65456,peaks_65457,peaks_65458,peaks_65459,peaks_65460,peaks_65461,peaks_65462,peaks_65463,peaks_65464,peaks_65465,peaks_65466,peaks_65467,peaks_65468,peaks_65469,peaks_65470,peaks_65471,peaks_65472,peaks_65473,peaks_65474,peaks_65475,pea…	CCTCCATGGACTCTGCATCA,GATAGCCAAGGTTGTACTCC,AAGCAAGCCAGTAAAGAACATCCCTCCATGACCTCTGCATCAGCTCCTGCTCCCTGACCT,GTAACATCCCTCCATGGCCTCTGCATCAGCTCCTGCTCCC,GTTGACTATTGATGGACATG,TTCCTGCTCCTCTCCCCTCT,GTAAGCAGCATCCTCCATGG,GAAGCAAACCAGTAAGGAACATCCCTCCATGGCCTCTGCATCAGCTCCTGCTCCCTGACC,TTTGCAGACGCCACTGTCGCTTTTCGCCGCTTGCTGCAGC,AAATAAACCCTTTCCTCCCC,TATCAGCTCCTGCTCCCTGACCTGCTTGAGTTCCAGTCCTGACTTCCTTGGTGATGAACAGCAGCATGG…	Repeat_LTR/ERVL-MaLR,INTERGENIC,INTRON,Repeat_Low_complexity,UTR3,PROMOTER,CDS,UTR5,Repeat_LINE/CR1,Repeat_SINE/B2	16916	0.0194671
chr19	57685523	58207828	Atrnl1	+	peaks_16127,peaks_16128,peaks_16129,peaks_16130,peaks_16131,peaks_16132,peaks_16133,peaks_16134,peaks_16135,peaks_16136,peaks_16137,peaks_16138,peaks_16139,peaks_16140,peaks_16141,peaks_16142,peaks_16143,peaks_55485,peaks_55486,peaks_55487,peaks_55488,peaks_55489,peaks_55490,peaks_55491,peaks_55492,peaks_55493,peaks_55494,peaks_55495,peaks_55496,peaks_55497	TCCCCTCCCCCCTCTCCTCT,CCAAGTGCTCTCTGGCTCCC,TTATCACAGAGAAAGGAGCT,ATTTTCTCAATTAGTGATCAAGGGGGAAAGGCCCCTTGTGGGTGAGACCATCCCTGGCTG,AACATCCCTCCATGGCCTCTGCATCAGCTCCTGTTTCCTGACCTGCTTGAGTTCCAGTCC,AGCAGTATGGAAGTGTAAGC,ACCCTGACTAAGACAAATTGGTACCAGCAGAGTGGGGTATTCCTGTGACAATCTGACCATGTTTTGGGGAGGACTGTGGAAGGACTTTGGAACTTTGGGCTTGAAGATCCATCCGTTGTTAAGAGCTCTGTCGGATGTCA,TGTTGAGAACACTGCAGAAG,GACTCTTTTCAGGGCCATTG,GTTAGCTGGA…	Repeat_LINE/L1,INTRON,INTERGENIC,Repeat_SINE/B4,Repeat_LTR/ERVL-MaLR	16707	0.0319871
chr4	146986045	147052416	2610305D13Rik	-	peaks_22847,peaks_63645,peaks_63646,peaks_63647,peaks_63648,peaks_63649,peaks_63650,peaks_63651,peaks_63652,peaks_63653,peaks_63654,peaks_63655,peaks_63656,peaks_63657,peaks_63658,peaks_63659,peaks_63660,peaks_63661,peaks_63662,peaks_63663	CTCCATGGCTTCTGCATCGG,AAGTGTAAGCCAAATAAACC,GCTAGTACAGAACATCCCTCCATGGCCTCTGCATCAGCTCCTGCTCCCTGACCTGCTTGA,TCTCAGGGCTGGTAGTCTTG,GTTTTTGTGTGTCAAGTTGA,GATTGTGACTGTGTCCTGATATTTTCCCTCTTGAAGAAAGAAACTGTTTTAGTGGAGCCC,CCAGGATTGAAGGGGTCATGCAGTGTTTTGGAGATGCCAGTACCATGAGATGACCACCAAGAGCAGCAGCAGCAGTGGAGTACAGGCATCTGGAGCCTAGAGGATGACGTGTGTGCTACAAAGGGCCTGGCTGGAGAAGTGACCCAAGCCCTTGGAGGAGCCCAGAAGATCGTGAGTTGGATCCCAGACATTG…	Repeat_LTR/ERVL-MaLR,INTERGENIC,INTRON	16676	0.251254
chr13	65278418	65307276	Nlrp4f	-	peaks_45480,peaks_45481,peaks_45482,peaks_45483,peaks_45484,peaks_45485,peaks_45486,peaks_45487,peaks_45488,peaks_45489,peaks_45490,peaks_45491,peaks_45492,peaks_45493,peaks_45494,peaks_45495,peaks_45496,peaks_45497,peaks_45498,peaks_45499,peaks_45500,peaks_45501,peaks_45502,peaks_45503,peaks_45504,peaks_45505,peaks_45506,peaks_45507,peaks_45508,peaks_45509,peaks_45510,peaks_45511,peaks_45512,pea…	GAAATTTTATTTGGCTATGCATGAGAAGCCTTCAGCAGAG,AATGCTTTAGGATCTCTTAA,CTGACTTTGATAATGAATTCCAGGCATTTCTGCTTTCTGTGAAAAAGAAAAATCACTTCTTGACCATCAGAGGCAGTGTG,GAAATCAAGAATGATACCTG,GTAGAATGGTTTTCTTTCCC,CTTTTATGCAGTGTGAGACCCTGCAGACGCTCAACCTCAT,TGTGAAATAACTGATGCCAG,TAAAAGACACTGGTGTGATG,CGAAAGGGGCTGCCAGGATC,ATTCTCTGTAGGTCTCTGAT,CCTTCCTTCCCTCCCACAGGCTGTCCAACTGTTCCCTCAGTGAGCAATGTTGGGACTACCTTTCTGAAGTTCTTAGGCAGAACAAAACT…	UTR3,INTERGENIC,Repeat_SINE/B4,INTRON,CDS,UTR5	16666	0.577517
chrX	166123128	166443668	Mid1	+	peaks_34520,peaks_34521,peaks_34522,peaks_34523,peaks_34524,peaks_34525,peaks_34526,peaks_34527,peaks_34528,peaks_34529,peaks_34530,peaks_34531,peaks_34532,peaks_34533,peaks_34534,peaks_34535,peaks_34536,peaks_34537,peaks_34538,peaks_34539,peaks_34540,peaks_34541,peaks_34542,peaks_34543,peaks_34544,peaks_34545,peaks_34546,peaks_34547,peaks_34548,peaks_34549,peaks_34550,peaks_34551,peaks_34552,pea…	GGCGGTCCTCGCTAGCCTGC,CTTGACATTGTCTTGGGTAG,GACGAAAAACGTGCTCTTTGCTGCCTGTGGATTCGACCGA,TTTTCTGCCGGCTTTGGTGTCTGCGCTTGGAAGCCTGCGGGTGCGCTTCCGAGCAGCTTG,TCCAGATAGCTGATCAGCTTCCTTGGACTTTGCTGATGACCCCGGAGAGTTTTGCCTGAAGATGGAAACACTGGAGTCGGAGCTGACCTGTCCTATTTGTCTGGAGCTTTTTGAGGACCCTCTCCTGCTTCCCTGCGCACATAGCCTCTGCTTCAACTGT,CTGTGGAGTCCATCAACGCC,ACGCCAACACCATGTCCTCTGCCGAGAAGGTTCTCTGCCAGTTCTGTGACCAGGATCCTG,TGAGAAGGTGAA…	UTR5,INTERGENIC,CDS,INTRON,UTR3	16665	0.0519904
chr12	105925951	105990162	Dicer1	-	peaks_7149,peaks_43983,peaks_43984,peaks_43985,peaks_43986,peaks_43987,peaks_43988,peaks_43989,peaks_43990,peaks_43991,peaks_43992,peaks_43993,peaks_43994,peaks_43995,peaks_43996,peaks_43997,peaks_43998,peaks_43999,peaks_44000,peaks_44001,peaks_44002,peaks_44003,peaks_44004,peaks_44005,peaks_44006,peaks_44007,peaks_44008,peaks_44009,peaks_44010,peaks_44011,peaks_44012,peaks_44013,peaks_44014,peak…	GGCTCCAGCCCGCACCTCGC,TCTGTGCTTAACAACGCCCAAGAACCCATAGCTTCCCATC,ACAGCCGCATCCTTAGCCAC,AGGCCTTGCACCTTTATTTC,TACTCCTTGCTCGGTGAAGG,CAACCACCCGCTTTGCTCGT,CTTGAGGCTGCTTCGGTTCT,ATTTTCTCGACAGTAGTCCG,CTTAACCCAGAGGGGAGGCCATGCTTGGGCCTCACCGCGGTTCCGACTTGAGAACATTCT,GCAGGCAGAGTGAGTGAGGC,CACTGTTGGGCCGTCCCCTG,GCACAGATCCTGTGGCTGCA,ACACTTGGATTCCTGGTGGA,GGATCACGTGCTGTTGCTGT,TGTCAGGAACCCCATGGGGA,CACTTAGGTTCAAGTCACCC,GCT…	INTRON,INTERGENIC,UTR3,CDS,Repeat_LTR/ERVL-MaLR	16572	0.258087
chr4	32891009	33037816	Ankrd6	-	peaks_61491,peaks_61492,peaks_61493,peaks_61494,peaks_61495,peaks_61496,peaks_61497,peaks_61498,peaks_61499,peaks_61500,peaks_61501,peaks_61502,peaks_61503,peaks_61504,peaks_61505,peaks_61506,peaks_61507	TGCCCACAGCCACCAGCAGG,ACGTGGCTGCGCGGTATAAC,CATGTGGAGCTGAGGAAACTGACCCACCGCTTGCTTTCCT,CTGAGCAAGCCAGGTGAGGCAAGCCAGTAAAGAACATCCCTCCATGGCCTCTGCATCAGCTCCTGCTCCCTGACCTGCTTGAGTTCCAGTCCTGACTTCCTTTGGTGATGAACAGCAGCATGGAAGTGTAAGCCGAATAAACCCTTTCCTCCCCAACTTG,CATCTCAGGGCTGGTAGTCT,AATTAGTGATCAAGGGGGAA,TGTTTTTGTGTGTCAAGTTG,TGATTGTGACTGTGCCCTGATATTTTCCCTCTTGAAGGAAGAAACTGTTTTAGTGGAGCC,GCAGTGTTTTGGAGATGCCAGTACCATGAGA…	CDS,INTERGENIC,UTR5,Repeat_LTR/ERVL-MaLR,INTRON	16516	0.112501
chr17	46608449	46962170	Gm16736	+	peaks_13543,peaks_13544,peaks_13545,peaks_13546,peaks_13547,peaks_13548,peaks_13549,peaks_13550,peaks_13551,peaks_13552,peaks_13553,peaks_13554,peaks_13555,peaks_13556,peaks_52324,peaks_52325,peaks_52326,peaks_52327,peaks_52328,peaks_52329,peaks_52330,peaks_52331,peaks_52332,peaks_52333,peaks_52334,peaks_52335,peaks_52336,peaks_52337,peaks_52338,peaks_52339,peaks_52340,peaks_52341,peaks_52342,pea…	CCGCGGCCATTACCGCCCGG,ACAGGAGCAGGCCCAGCAGG,CTGGGGCTTCATCTGCCAGA,GGTGAAAAGGACGATGGCTGGAGTAAGCCTGCCTGCACCA,CAGAGAGCGAGCTGCCTTAC,CTCTGGTCTTAACAGCCTCC,CACCAAGGCGACTCAGACCT,ATCGGCCCAAGCCCAGCCCA,TGCATCAGCACCTGCTTTCTGACCTGTTTGAGTTCCAGTC,GGTACCAGCAGAGTGGGGTA,TACCTTGTGCTGTGGCTGGA,GTGTTTTGGAGATGCCAGTA,GCATCTGGAGCCTAGAGGATGACACGTGTGCTACAAAGGGCATGGCTGGAGAAGTGACCCAAGCCCTTGGAGGAGCCCAG,ATGATTTTTGCTTTTGATTGTGACTG…	CDS,INTERGENIC,UTR5,PROMOTER,UTR3,Repeat_LTR/ERVL-MaLR,INTRON,Repeat_SINE/Alu	16500	0.0466469
chr12	76919120	77211913	Syne2	+	peaks_6701,peaks_6702,peaks_6703,peaks_6704,peaks_6705,peaks_6706,peaks_6707,peaks_6708,peaks_6709,peaks_6710,peaks_6711,peaks_6712,peaks_6713,peaks_6714,peaks_6715,peaks_6716,peaks_6717,peaks_6718,peaks_6719,peaks_6720,peaks_6721,peaks_6722,peaks_6723,peaks_6724,peaks_6725,peaks_6726,peaks_6727,peaks_6728,peaks_6729,peaks_6730,peaks_6731,peaks_6732,peaks_6733,peaks_6734,peaks_6735,peaks_6736,pea…	CCACTGAGTCAAAGCATGGC,CATTGTAGAAGGAAACCCGTCCATTATCCTTGGCCTGATC,GCTGCGTGGAGAGCCCAACT,GGAGTCAGCTATGGCAGCAG,CAGGGTGACGTCTGACTTTG,TTTAAGAAGACTGATGAGCGACGCGGAGAAGCCTGTGCTT,GTTCTCTCCTGTGTGCCTCT,CCTGGATTAGAGCATGTGCC,ACCCAGATGGGGATGACTGA,CCAACAGCAGATCTTTCAGC,AAGTTACCAGCGGCCGAAGA,ACAGTTCCTACCAGGTTTGC,AACCAAACAGAAGAGCAAGC,CAGAACACAGCGAACTCACC,TCAAGAACACGATGGCGGAG,CTGGAACGTCGCCTCGCCATCCTGAAGGCATCCCAGCAGC,ACT…	UTR5,CDS,INTERGENIC,Repeat_SINE/Alu,INTRON,Repeat_Simple_repeat,UTR3,Repeat_LTR/ERVL-MaLR	16409	0.056043
chr1	54702183	54983231	Ankrd44	-	peaks_681,peaks_35683,peaks_35684,peaks_35685,peaks_35686,peaks_35687,peaks_35688,peaks_35689,peaks_35690,peaks_35691,peaks_35692,peaks_35693,peaks_35694,peaks_35695,peaks_35696,peaks_35697,peaks_35698,peaks_35699,peaks_35700,peaks_35701,peaks_35702,peaks_35703,peaks_35704,peaks_35705,peaks_35706,peaks_35707,peaks_35708,peaks_35709,peaks_35710,peaks_35711,peaks_35712,peaks_35713,peaks_35714,peaks…	TATGGAAGTGTAAGCCGAAT,GGCTTTCGGCTCAGTGAAGG,GTAGCTTTGTCTACAGACGA,TGATCCTAGTGAGTTTCCCTTTCTTTGAATGTACCAAGTGTCTCCTTTCCTAGTCCTCTC,GAACACCGGGTGGATTTGCTGCACCAGCTCCGCTTCACGC,GGTAGGTCTTGGTACTTTGGGCAGCAAGCAGCCGCTTGAC,GTATGTCAACCACAGCCACAAGGACCATGTTTGACAGTACCTCCCTAGTTACTGGTGTCT,AGTTATCTCATAAACGTTTGCAGCATCGCTTTCTGAGGGG,AAATTAAGCTTACAAAGAGCCATTCTTCTGAGTTGCTTTGTCTGTCTGTCTGTCTGTCTGCCTGCCTACCTGCCTGTCTCCCCATCTCCCC…	Repeat_LTR/ERVL-MaLR,INTRON,INTERGENIC,UTR3,Repeat_Simple_repeat,Repeat_Low_complexity,CDS,UTR5	16395	0.0583352
chr7	141862369	142365322	Dock1	+	peaks_29467,peaks_29468,peaks_71790,peaks_71791,peaks_71792,peaks_71793,peaks_71794,peaks_71795,peaks_71796,peaks_71797,peaks_71798,peaks_71799,peaks_71800,peaks_71801,peaks_71802,peaks_71803	CTACCTTCACATGTGGCCAC,CTTTGCCTTAGAGGGAGCCT,GGGAGGCAAGCCAGTAAAGAACATCCCTCCATGGCCTCTGCATCGGCTCCTGCTTTCTGACCTGCTTGAGTTCCAGTCCTGACTTCCTTGGTGATGAACAGCAGTATGGAAGTGTAAGCCGAATAGACCCTTTCCTCCCC,TTTTCTCAATTAGTGATCAA,CTAGTGATGTGTTTGTGTGT,GCTTTTGATTGTAGCTGTGCCCTGATATTTTCCCTCTTGAAGGAAGAAACTGTTTTAGTG,AGTTGGATCCCAGACATTGA,GCTACAAACGGCATGGCCGGAGAAGTGACCCAAGCCCTTG,GATGGCCCAGGACTGAAGGGGTCATGCAGTGTTTTGGAGATGCCAGTACCA…	INTRON,INTERGENIC,Repeat_LTR/ERVL-MaLR	16389	0.0325855
chr11	79595480	79685896	9130204K15Rik	-	peaks_4943,peaks_4944,peaks_41497,peaks_41498,peaks_41499,peaks_41500,peaks_41501,peaks_41502,peaks_41503,peaks_41504,peaks_41505,peaks_41506,peaks_41507,peaks_41508,peaks_41509	CCCAGACATTGGACAGTTGG,TTGTGACTGTGCCCTGATATTTTCCCTCTTGAAGGAAGAA,CTGTGGCCTTTGTATCTGCTCCTGCCTCTAGGTTCCTAGC,AAGCTGAGCAAGCCAGATGAGGCAAGCCAGTAAAGAACATCCCTCCATGGCCTCTGCATCAGCTCCTGCTTTCTGACCTGCTTGAGTTCCAGTCCTGCATCCTTTGGTGATCAACAGCAGTATGGAAATGTAAGCCGAATAAACCCTTTCCTCCCCAACT,TCAATTAGTGACCAAGGGGG,GATGTGTTTGTGTGTCAAGT,TGATTGTGACTGTGCCCTGATATTTTCCCTCTTGAAGGAAGAAACTGTTTTAGTGGAGCC,GAGGATGACCTGTGTGCTACAAAGGGCCTGGC…	Repeat_LTR/ERVL-MaLR,INTERGENIC	16344	0.180764
chr1	16218754	16510193	Stau2	-	peaks_174,peaks_34864,peaks_34865,peaks_34866,peaks_34867,peaks_34868,peaks_34869,peaks_34870,peaks_34871,peaks_34872,peaks_34873,peaks_34874,peaks_34875,peaks_34876,peaks_34877,peaks_34878	AGCTCCTGCTTCCTGACCTG,GCTCCTTGACCTGCTTGAGTTCCAGTCCTGACTTCCTTTGGTGATGAACAGCAGCATGGAAGTGTAAGCCGAATAAACCCTTTCCTCCCCAACTTGCTTC,CAGTAAAGAACATCCCTCCA,TTAGTGATCAAGGGGGAAAGGCCCCTTGTGGGTGGGACGA,TGTTTGTGTGTCAAGTTGAC,GGACTGAAGGGGTCATGCAGTGTTTTGGAGATGCCAGTACCATGAGATGACCACCAAGAGCAGCAGCAGCAGTGGAGTACAGGCATCTGGAGCCTAGAGGATGACGCGTGTGCTACAAAGGGCATGGCTGGAGAAGTGACCCAAGCCCTTGGAGGAGCCCAGAAGATCGTAAGTTGGATCCCAGACATTGGACG…	Repeat_LTR/ERVL-MaLR,INTERGENIC,INTRON	16279	0.0558573
chr16	30312508	30388923	Atp13a3	-	peaks_50422,peaks_50423,peaks_50424,peaks_50425,peaks_50426,peaks_50427,peaks_50428,peaks_50429,peaks_50430,peaks_50431,peaks_50432,peaks_50433,peaks_50434,peaks_50435,peaks_50436,peaks_50437,peaks_50438,peaks_50439,peaks_50440,peaks_50441,peaks_50442,peaks_50443,peaks_50444,peaks_50445,peaks_50446,peaks_50447,peaks_50448,peaks_50449,peaks_50450,peaks_50451,peaks_50452,peaks_50453,peaks_50454,pea…	TGTGAATTCCCTGAGACCGT,CAGTGCTTGGGCGAGTGTGG,ATTGTTCGAAGAATGTCTGTGAATGCAGACATGGGTCCTGCTTAGTGCCATAGGTAGACT,TTGTCCCGTGAATGATTCTATGAAGCTATGCATCTTAGAC,GCTAACTACAAGTGTATGCT,ACTTTCACAATGCTTTCCTA,GTTTTTGTTTTGAGTTTGACCTTAACCTTGCTATGTCTCT,CATATTCTCCCTCCCACTCCTACTCTCCCTCCTTCCCTCTCTCCATCCCTTCCTCCTACC,TCTTGGCAGTAGATCCCATT,TATTTCTGAGCAGCCAGGCA,GGTTTATTTCAGCCGGGTGT,TCATAGTATTCCATGGCTCC,TTTATATTCTCTGTATCTCCTGCCTGG…	UTR3,INTERGENIC,Repeat_Low_complexity,Repeat_SINE/Alu,CDS,INTRON,UTR5	16245	0.212589
chr4	86090544	86204232	Fam154a	-	peaks_21518,peaks_21519,peaks_21520,peaks_21521,peaks_21522,peaks_21523,peaks_21524,peaks_21525,peaks_21526,peaks_21527,peaks_21528,peaks_21529,peaks_21530,peaks_21531,peaks_21532,peaks_21533,peaks_21534,peaks_21535,peaks_21536,peaks_21537,peaks_21538,peaks_21539,peaks_21540,peaks_21541,peaks_21542,peaks_21543,peaks_21544,peaks_21545,peaks_21546,peaks_21547,peaks_21548,peaks_21549,peaks_21550,pea…	CATAGTCTCTGCATCAGCTCCTGCTTCCTGACCTGCTTGAGTTCCAGTCCTGGCTTCCTT,TGGGGTATTCCTGTGACAAC,GAAGATAATGTTGAGAACAGTGCAGAAGATGGAGGCCTGG,AAATTAAAGACTCTTTTCAG,TAAGAAATTAGCAGTGATTAAGAAGAGACCAGCATCATTG,GCTGTGTTCCAGATATAGCCAAAGTTGTACCTTGTGCTGT,AGTTGAGCAGAGCAGCTGAGGCTTGGCACTGTGAGAGGCCATGGAAGGCCATTGGTGAAA,GTCATGCAGTGTTTTGGAGATGCCAGTACCATGAGATGAC,GTGGAGTACAGGCATCTGGAGCCTAGAGGATGACGCGTGT,AGAAGTGACCCAAGCCCTTG,AGTTGGATC…	Repeat_LTR/ERVL-MaLR,INTERGENIC,INTRON,Repeat_DNA/hAT-Charlie,Repeat_scRNA	16212	0.142601
chr7	73254400	73318007	Gm17504	-	peaks_28456,peaks_28457,peaks_28458,peaks_28459,peaks_28460,peaks_28461,peaks_28462,peaks_28463,peaks_28464,peaks_28465,peaks_28466,peaks_28467,peaks_28468,peaks_28469,peaks_28470,peaks_28471,peaks_28472,peaks_28473,peaks_28474,peaks_28475,peaks_28476,peaks_28477,peaks_28478,peaks_28479,peaks_28480,peaks_28481,peaks_28482,peaks_28483,peaks_28484,peaks_28485,peaks_28486,peaks_28487,peaks_28488	CCTTTGCAATGGCGCGCTAAGCCGGAGGATGTGCAGCTGCAGAGGCGGCGCAGGGCACCGAGAGGGCGGGCGCAGCGCGA,GGACGCGAGCCGCGGGAGCC,CCGCGCGCGGCCGGCGCGCCTGGCTCAGCATGCTGCTCGGGCTCGTGCTGGGCTTCGTGCTGGCCTCGCGGCTCGTCCTG,GCGAGTGGGCCCGCGGCGGCGCCCCAGTCCCGAGGGATGC,GCGATGCGCGCGGGGCGCAGCTCTGGCCGCAGGGCTCGGCCGCGGAGGGCGTCCCGCGCGACAGGAACTTTCTCTTCGTGGGAGTCATGACAGCCCAGAAATACCTGCAGACCCGCGCCG,TTGGCTGGTACTCATGAGCT,ACAATTCCCGGGAAGGTGGA,CAGATACATCTA…	UTR5,PROMOTER,INTERGENIC,Repeat_Low_complexity,CDS,INTRON,Repeat_SINE/Alu,UTR3	16112	0.253305
chr14	22838933	23875307	1700112E06Rik	+	peaks_9094,peaks_9095,peaks_9096,peaks_46600,peaks_46601,peaks_46602,peaks_46603,peaks_46604,peaks_46605,peaks_46606,peaks_46607,peaks_46608,peaks_46609,peaks_46610,peaks_46611,peaks_46612,peaks_46613,peaks_46614	GAACATCCCTCCATGGCCTC,ACAGCAGCGTGGAAATGTAA,TGCTGTCTACTGAGAGCCCA,CTAAACTTTCAAATTCAATA,TCCCGCTCCTCCCGCTCCTC,CCTGCTTCCTGACCTGTTTGAGTTCCAGTCCTGCATCCTTTGGTGATCAACAGCAGTATGGAAATGTAAGCCGAATAAAC,TGAGCAAGCCAGGGGAGGCA,TTAGTGATCAAGGGGAAAAG,TGTTTGTGTGTCAAGTTGAC,CCAAGCGCTTGGAGGAGCCCAGAAGATCGTAAGTTGGATCCCAGGCATTGGACGGTTGGAGATTGACTTTTGCTTTTGATTGTGACTGTGCCCTGATATTTTCCCTCTTGAAGGAAGAAACTGTTTTAGTGGAGCCCACA,TGTTTTGGA…	Repeat_LTR/ERVL-MaLR,INTRON,INTERGENIC,Repeat_LINE/L2,Repeat_Simple_repeat	16006	0.0154442
chr7	56501558	56865457	Nav2	+	peaks_28228,peaks_28229,peaks_28230,peaks_28231,peaks_28232,peaks_28233,peaks_28234,peaks_28235,peaks_28236,peaks_28237,peaks_28238,peaks_28239,peaks_28240,peaks_28241,peaks_28242,peaks_28243,peaks_28244,peaks_28245,peaks_28246,peaks_28247,peaks_28248,peaks_28249,peaks_28250,peaks_28251,peaks_28252,peaks_28253,peaks_28254,peaks_28255,peaks_28256,peaks_28257,peaks_28258,peaks_28259,peaks_28260,pea…	AACAGGAAGCCCAACTCCTC,TGATGGGCTTGGTCTGGGCC,CTACCCCTCCTTCCCCTCCC,TCAAGGCCATTCTAGGCCTC,AGCAGCAACAGCCTGAGAAG,AACAACTACGACAAGTCCAA,TGCGCCCTTGGAGAACAGCC,TCCTCCTCAGCCATCCCCCA,GAAACCAAGGCAGATCTCAGTGGGGTGGCTGTGACTGAGA,CAGCAGGCACTCTAGCTCCT,TCAGCAGCCAGACCGTCAGC,TCAGTGTCCAGCTACCTCAG,GGGTATCCACCTCGAGCCAA,GCAGCATCTGCCACGTGGAT,GGCCTTTACACCCGTCGCCTGAACCGGCTTCCTGATGGGA,GACACCATAGACAACCTCAGCACGGATGACATCAACACCA,ACA…	INTRON,INTERGENIC,Repeat_Low_complexity,CDS,Repeat_Simple_repeat,UTR3,Repeat_LTR/ERVL-MaLR	15989	0.043938
chr16	4750347	4790292	5730403B10Rik	-	peaks_11698,peaks_49914,peaks_49915,peaks_49916,peaks_49917,peaks_49918,peaks_49919	GTTTGCATCCTACCCCAAGT,ATTGTGACTGTGCCCTGATATTTTCCCTCTTGAAGGAAGAAACTGTTTTAGTGATGCCCA,TTACTGGGACTATTGATGCTGGTTAGCTGGAGCTAAGAAATTAGCGGTGATTAAGAAGAGACCAGCATCATTGAGGTGACATCTTCTGGGAAGTGTTTTCTGAGAGCACAGTGGCTGCGTTCCAGATATAGCCAAAGTTGTACCTTGTGCTCTGGCTGGACTTGGTAACGTGTAAGGGTCACCCAGGTGGTACTGGTTTTGAAGGCATGAAGGAGTTGAGCAGAGCAGCTGAGACTTAGCACTGTGAGAGGCCATGGAAGGCCATTGGTGAAAGTGCAGCCTCAGTTGCAATTGATGGCCTAGGACTGAAGGGGTCA…	UTR3,Repeat_LTR/ERVL-MaLR,INTRON,INTERGENIC,Repeat_Low_complexity	15958	0.399499
chr4	148702524	148800858	Ube4b	-	peaks_22866,peaks_22867,peaks_63710,peaks_63711,peaks_63712,peaks_63713,peaks_63714,peaks_63715,peaks_63716,peaks_63717,peaks_63718,peaks_63719,peaks_63720,peaks_63721,peaks_63722,peaks_63723,peaks_63724,peaks_63725,peaks_63726,peaks_63727,peaks_63728,peaks_63729,peaks_63730,peaks_63731,peaks_63732,peaks_63733,peaks_63734,peaks_63735,peaks_63736,peaks_63737,peaks_63738,peaks_63739,peaks_63740,pea…	CTCCTGCTTCCTGACCTGCT,TGGAAGTGTAAGCCGAATAA,ATGAACTCTTCAGAAACAGACTTCCTCCTCTTTTCCTTTCTCCTCTGCTCCACAGCCTGT,TTTACATGGCCCGACAACACCACCTAGGCGCACGCGAGCA,TGAAGAGAACCCTGTGAGCC,CATGTATTCTGTGCGATAAC,ACATTTTGCTGCTAAACAATCTCCCCTCCCTCACCCTACT,GTGACAAGTGGGTCTGGGCA,GTGTAGTAAAGCGCACCCTT,GTAACCAGATGTGGCCAGAT,CCATCGCTCCTCCGCTGGAAGCCGCCACGCCAGCCAGCCAGGCCGCAGCAGCATCTGCCT,TGATGGACACCCTGATGACCGATCCCGTGAGACTGCCCTCTGGCACCG…	Repeat_LTR/ERVL-MaLR,INTRON,INTERGENIC,UTR3,CDS,UTR5	15946	0.162162
chrX	159198333	159217024	Rbbp7	+	peaks_34466,peaks_34467,peaks_34468,peaks_34469,peaks_34470,peaks_34471,peaks_34472,peaks_34473,peaks_34474,peaks_34475,peaks_34476,peaks_34477,peaks_34478,peaks_34479,peaks_34480,peaks_34481,peaks_34482,peaks_34483,peaks_34484,peaks_34485	TGCGCCTGCGCTCAGCTGCC,GAGGAGAGCGGCTCAGACCTCGCTACCCGCCAGCGGGGAGGAGGCAGAAGAGGAGATCGCGGCGTCTGGGGGGAGAACCCAGACGGCCAGACCGAACTCAGGCTTTTCCGAGCGAGGACTGCGTGACGTGCCTGGGAGAGGCAAGGAGCGCCTGCCGGGCTGCTCTTGACTAGCGAGAGA,GGGGCGAAACGACCCGACGC,GTGGAGGAGCGTGTCATCAACGAAGAGTATAAAATCTGGAAGAAGAATACACCGTTTCTGTATGACCTGGTTATGACCCATGCTCTTCAGTGGCCCAGTC,CAGACCAGAAGGAAAGGATTATGCCCTTCATTGGCTAGTG,TGAGCAGAACCATCTGGTGGTTGCTCGAGTTCAT…	UTR5,INTERGENIC,CDS,INTRON,PROMOTER,UTR3	15831	0.846985
chr6	87054819	87062245	D6Ertd527e	+	peaks_26546,peaks_26547,peaks_26548,peaks_26549,peaks_26550,peaks_26551,peaks_26552,peaks_26553,peaks_26554,peaks_26555,peaks_26556,peaks_26557	CCGCCTGAGCAAGCCAGGAGGAGCAAGCCTGTAACAAGTTCCTCCGTGGGCTCTGCATTGGTTCCTGCCTCTAGGAACCTCCTGCCCTGACTTCTCTGGA,TTCCAAGCAGTAGCCGCCGCCGCTGCAGCAGCAGCAGTCGGAGCAGCCTCAGCAGCCGCAGCAGTGACACCAGCACCAGCAGTGACACCAGCAGTGACACCAGCACCAGCACTAGCACCAGCACCAGCACCAGCCACAGC,CAGCAGAAAACCTAGTAACAAAGGCAGCAGCAGCCTCTCGAGCAGCAGCAGCAACAGCAGCAGCAAACCTAGTGACACAGACAGCAACAGCAGCAGCATCTCTTGCAGCAGCAACAGCCCTAGTAACACAGACAGCAGCAGCCTCTCTAGCAGCAGC…	Repeat_LTR/ERVL-MaLR,PROMOTER,UTR5,CDS,INTERGENIC,Repeat_Simple_repeat,INTRON,UTR3	15620	2.10342
chr7	16065173	16225251	Obox3	-	peaks_27597,peaks_27598,peaks_27599,peaks_27600,peaks_27601,peaks_27602,peaks_27603,peaks_27604,peaks_27605,peaks_27606,peaks_27607,peaks_27608,peaks_27609,peaks_27610,peaks_27611,peaks_27612,peaks_69901,peaks_69902,peaks_69903,peaks_69904,peaks_69905,peaks_69906,peaks_69907,peaks_69908,peaks_69909,peaks_69910,peaks_69911,peaks_69912,peaks_69913,peaks_69914,peaks_69915,peaks_69916,peaks_69917,pea…	TTACAGCAACCCTCTGGATT,ATTCTCAGATTGTCACCTTC,AACATACTCCAATAAATTCAGAACACACAAATGGCGGAAGGTCCCTCCTTGCATCCAAAA,AAATACCTCAAGAACCGGCAAGGAACCTAGCTTTTCAAATGCGTCAGAGTCCCCTAGTGA,TCAAGTCTTTCAGTCCCTGA,CATGTTCCCATAGGTTGTAT,TTAACAAACAAACTGGCCCA,CTGCAAAAACATTTTGATGA,TCTGGTTCAAGAACAACCGA,CCTCCAGAATATTGAACAAGTACTGCCAGAGTCAAATGGAAGCTCTAAAGCGGTTTCTGAGTCAACCCATTTTCCTGTTG,AATTCAACTGCAGCTAGGAATCTTCCCTGCATTGTTTTCAGGCCTGAGA…	UTR5,INTERGENIC,Repeat_LINE/L1,INTRON,CDS,UTR3,Repeat_LTR/ERVL-MaLR	15568	0.0972526
chr16	4726360	4766742	Hmox2	+	peaks_11698,peaks_49914,peaks_49915,peaks_49916,peaks_49917,peaks_49918,peaks_49919	GTTTGCATCCTACCCCAAGT,ATTGTGACTGTGCCCTGATATTTTCCCTCTTGAAGGAAGAAACTGTTTTAGTGATGCCCA,TTACTGGGACTATTGATGCTGGTTAGCTGGAGCTAAGAAATTAGCGGTGATTAAGAAGAGACCAGCATCATTGAGGTGACATCTTCTGGGAAGTGTTTTCTGAGAGCACAGTGGCTGCGTTCCAGATATAGCCAAAGTTGTACCTTGTGCTCTGGCTGGACTTGGTAACGTGTAAGGGTCACCCAGGTGGTACTGGTTTTGAAGGCATGAAGGAGTTGAGCAGAGCAGCTGAGACTTAGCACTGTGAGAGGCCATGGAAGGCCATTGGTGAAAGTGCAGCCTCAGTTGCAATTGATGGCCTAGGACTGAAGGGGTCA…	UTR3,Repeat_LTR/ERVL-MaLR,INTRON,INTERGENIC,Repeat_Low_complexity	15550	0.385073
chr4	132194901	132280680	Eya3	+	peaks_22324,peaks_63062,peaks_63063,peaks_63064,peaks_63065,peaks_63066,peaks_63067,peaks_63068,peaks_63069,peaks_63070,peaks_63071,peaks_63072	CACGTCCTGTCCTCACAGCT,AACATCCCTCCATGGCTTCTGCATCAGCTCCTGTTTCCTG,GTTTGAGTTCCAGTCCTGACTTCCTTTGGTGATAAACAGCAGCATGGAAGTGTAAGCCGA,TGTTTGTGTGTCAAGTTGAC,CAGATATAGCCAAAGTTGTACCTTGTGCTGTGGCTGGACTTGGTAATGTGTAAGGGTCACCCAGGTGGTACTGGTTTTGAAGGCATGAAGGAGTTGAGCAGAGCAGCTGAGGCTTGGCACTGTGAGAGGCCATGGAAGGCCATTGGTGAAAGTCCAGCCTCATTTGCAATTGATGGCCCAGGACTGAAGGGGTCATGCCGTGTTTTGGAGATGCCAGTACCATGAGATGACCACCAAGAGCAGCAGCAGCAGTGG…	UTR3,INTERGENIC,Repeat_LTR/ERVL-MaLR,INTRON	15531	0.181058
chr7	88491911	88600351	Cpeb1	-	peaks_28704,peaks_70897,peaks_70898,peaks_70899,peaks_70900,peaks_70901,peaks_70902,peaks_70903,peaks_70904,peaks_70905,peaks_70906,peaks_70907,peaks_70908,peaks_70909,peaks_70910,peaks_70911,peaks_70912,peaks_70913,peaks_70914,peaks_70915,peaks_70916,peaks_70917,peaks_70918,peaks_70919,peaks_70920,peaks_70921,peaks_70922,peaks_70923,peaks_70924,peaks_70925	AAGGTGTCACTGTGCAGCCC,TTTTAATTTAACGATTACTTGCCTCTCTTAGGGAAGCTGTGTGCCAAAGAGCCAGTGTCATAACCCCTCCCTCCTGCTGAGCTGATGTTGCATTGTTGCATATCCCAGCTACTCTGTGGG,GTGGGGGCAGGTGAAGGCTCACAGGAGCCCTTTCTCTTAG,AAACTGGACCGGAGGAAAAG,CATATTTCATAGTTTACGCT,ACATTCCTTGCAATACTGATGGTGGTGATGCGCAGGTCTCATTGGTTCGTTCATTCTGCAGTTGCCATACAGTGCCTTTC,AAAATAACAACAACAACCACTGTGTCCAGAAGGTCTGACA,TTGTAGTTTTCCCAGATTCT,CAACTCGCTGCACAGGCGCCATGGGAGCTAG…	Repeat_SINE/Alu,INTRON,INTERGENIC,UTR3,CDS,Repeat_LTR/ERVL-MaLR,Repeat_Simple_repeat,UTR5	15469	0.14265
chr9	51855254	51896842	Rdx	+	peaks_31702,peaks_31703,peaks_31704,peaks_31705,peaks_31706,peaks_31707,peaks_31708,peaks_31709,peaks_31710,peaks_31711,peaks_31712,peaks_31713,peaks_31714,peaks_31715,peaks_31716,peaks_31717,peaks_31718,peaks_31719,peaks_31720,peaks_31721,peaks_31722,peaks_31723,peaks_31724,peaks_31725,peaks_31726,peaks_31727	GTGAAGGTGGTAGCTCACTG,GCTAAATTCTTTCCTGAAGA,AAGAAATAACACAGAGACTT,TATATTGCCCACCAGAAACTGCAGTTCTTTTGGCTTCGTA,GTACTGAGCTGTGGCTAGGT,ATTTTGTCTTCTATGCACCT,TATTGAAGTACAGCAGATGA,AACGTGAAAAGGAAGAGCTG,GACAGGGAGCGCCGGGCTGCAGAAGAAGCCAAGTCTGCAA,ATTTCAGGCAGCAGAACTTGCCGAATTCACTGCCAAGATT,TGTTCAGGCTTTTGCAGCTC,AAAGAAGAGCTAAAAACTGTGATGTCTGCGCCACCTCCACCTCCCCCTCCTCCAGTCATC,GTGCGGAGGCCAGCGCCGAGCTGTCCAGCGAGGGGGTGATGAACCAC…	UTR5,INTRON,CDS,INTERGENIC,Repeat_Low_complexity,UTR3	15451	0.371525
chr19	3584824	3686564	Lrp5	-	peaks_15185,peaks_54403,peaks_54404,peaks_54405,peaks_54406,peaks_54407,peaks_54408,peaks_54409,peaks_54410,peaks_54411,peaks_54412,peaks_54413,peaks_54414,peaks_54415,peaks_54416,peaks_54417,peaks_54418,peaks_54419,peaks_54420,peaks_54421,peaks_54422,peaks_54423,peaks_54424,peaks_54425,peaks_54426,peaks_54427,peaks_54428,peaks_54429,peaks_54430,peaks_54431,peaks_54432,peaks_54433,peaks_54434,pea…	GGCCTCTGCATCAACTCCTG,CACAGCCAGTACCTATCTGCAGAGGACAGCTGCCCACCCTCACCAGGCACTGAGAGGAGTTACTGCCACCTCTTCCCGCCCCCACCGTCCCCCTGCACGGACTCGTCCTGACCTCGGCCGTCCACCCGGCCCTGCTGCCT,TGTGTGTGACAGTGACTACA,TATTCTTCAGGCATCCCGGC,GTCTCCCTCCCTCTCCTCAGATCCTGAACCCACCCCCGTC,GGCAGTGTGCCCCTCTATGACCGGAATCACGTCACTGGGGCCTCATCCAGCAGCTCGTCC,TTTCCCCACGAGTATGTTGG,CACCCTCTGATGACATCCCAGCCCACAGCAGTGCCATTGGGCCCGTCATTGGTATCATCCTCTCCCTCTTCG…	Repeat_LTR/ERVL-MaLR,INTERGENIC,INTRON,UTR3,CDS,Repeat_DNA/hAT-Charlie,UTR5	15445	0.151809
chr4	149089483	149112153	Tmem201	-	peaks_63799,peaks_63800,peaks_63801,peaks_63802,peaks_63803,peaks_63804,peaks_63805,peaks_63806,peaks_63807,peaks_63808,peaks_63809,peaks_63810,peaks_63811,peaks_63812,peaks_63813,peaks_63814,peaks_63815,peaks_63816,peaks_63817,peaks_63818,peaks_63819,peaks_63820,peaks_63821,peaks_63822,peaks_63823,peaks_63824,peaks_63825,peaks_63826,peaks_63827,peaks_63828,peaks_63829,peaks_63830,peaks_63831,pea…	AGGGAAGCAGCCCTGACCTT,TCTACACATCTGTTGCCAGGTGAGGCACGTGCTTTGAAGCAGATGCCTTCAGCCCTCCCT,TACATGTGCCTGTAGGGGTCAGGCCTTGGCCCTGTGTGCG,CTTACTTACTCCTGAGCCCT,ACCAGAGCTCCCCTTGTCTCCCTCTCTCTCTCATCCAGGG,TTGTGACTTTCCCAGCAAGT,GCTCCCTGCATCAGGCAGCAGCCGCCCATCTCGCCCCAAC,ACTACTGCTACTGTAGCTGTGGCAGGGACCAACCAGGCTGCCTGTGCCCGTCTGCTGCCT,AAACCAGGGATCTCTGACAG,CCAGGTGCATGCTGCTTCCGACACTGGCGCTGAGATCCCTCCCCGAGGGGCTCTGTCTCT,CCTCGGCCT…	UTR3,INTERGENIC,Repeat_Simple_repeat,CDS,INTRON,UTR5	15422	0.680282
chr11	61330750	61393187	Epn2	-	peaks_41073,peaks_41074,peaks_41075,peaks_41076,peaks_41077,peaks_41078,peaks_41079,peaks_41080,peaks_41081,peaks_41082,peaks_41083,peaks_41084,peaks_41085,peaks_41086,peaks_41087,peaks_41088,peaks_41089,peaks_41090,peaks_41091,peaks_41092,peaks_41093,peaks_41094,peaks_41095,peaks_41096,peaks_41097,peaks_41098,peaks_41099,peaks_41100,peaks_41101,peaks_41102,peaks_41103,peaks_41104,peaks_41105,pea…	CGCATGTCCCTGTTACCCGCTGCACTGATCATGAAGCCGCTGGCCACTGCCATGTGTGTTGCACACGTGCCACCATGCCCTTCTTGATGAATACCCTGAAGGAAGTCACCCAGCTATTTCTCAGTCCCAGGGCTGGTGGG,ACATGCTAGGGCCAGAACTG,CACTTAAGCCCCTCCTGGGTCTGAGTCTACATGCTGCTCCTAGGCCCCACAAGCCAAGGGCCCTTCCTAACTACCCATTCCACCCAGGACCAGAGGCCGA,AACTTTTGGCCCCCAGCACG,ACCACAGACTTGCATTCTTCAGAGAAAGGACTGCCCCTTCTTGGTCCTGGCAGTTTGTGTCCTTCCTGCAATATGGACTTCTCTAACCTTAAGCTCCAAGGACACCCAGCCACCT…	UTR3,INTERGENIC,CDS,INTRON,Repeat_SINE/Deu,UTR5	15372	0.2462
chr7	139903764	140005569	Fam53b	-	peaks_71731,peaks_71732,peaks_71733,peaks_71734,peaks_71735,peaks_71736,peaks_71737,peaks_71738,peaks_71739,peaks_71740,peaks_71741,peaks_71742,peaks_71743,peaks_71744	CCTCCTTCCCAGTTCTCCCT,AAGCAAGCCAGTAAAGAACATCCCTCCATGGCCTCTGCATCAGCTCCTGCTTTCTGACCTGCTTGAGTTCCAGTCCTGCATCCTTTGGTGATCAACAGCAGTATGGAAATGTAAGCCGAATAAACCCTTTCCTCCTCAAC,CTCAATTAGTGATCAAGGGG,TGATGTTTTTGTGTGTCAAG,TTGATTGTGACTGTGCCCTGATATTTTCCCTCTTGAAGGAAGAAACTGTTTTAGTGGAGC,TGCAGTGTTTTGGAGATGCCAGTACCATGAGATGACCACCAAGAGCAGCAGCAGCAGTGGGGTAGAGGCATCTGGAGCCTAGAGGATGATGTGTGTGCTACATAGGGCATGGCTGGAGAAGTGACCCAAGCCCT…	INTRON,INTERGENIC,Repeat_LTR/ERVL-MaLR	15349	0.150769
chr17	79049252	79136536	Strn	-	peaks_13929,peaks_52811,peaks_52812,peaks_52813,peaks_52814,peaks_52815,peaks_52816,peaks_52817,peaks_52818,peaks_52819,peaks_52820,peaks_52821,peaks_52822,peaks_52823,peaks_52824,peaks_52825,peaks_52826,peaks_52827,peaks_52828,peaks_52829,peaks_52830,peaks_52831,peaks_52832,peaks_52833,peaks_52834,peaks_52835,peaks_52836,peaks_52837,peaks_52838,peaks_52839,peaks_52840,peaks_52841,peaks_52842,pea…	GTGATGAACAGCAATGTGGA,CGCTATTTTTATTTCCGCTTAAGGCGTGTCCCCCATTCCCGCCCCAGCTATATGATCCAA,TTGAGTTGGCTGGGCGAGCTGCTGAGATTGGTGATACAGCATTGGGAAGTCTTTGGTCTGCCATGTCCACTCTCCCTGCTTTCTCTTCATCCTTTGGCTG,GTAGAGTGATCTTTCCCGTTGTCCGTTAGGTCTTTCTGAG,GTAACTTCAGTGTCTGCCTGGGCTCTTACCAGGCTGGGAA,TTTTCTGGCTCTTGGCTAGTCAAGCTTTAGGTTTCGTTTA,TGACCGTATCAGGCATGCAG,TTTGAATCAGTTTTGCATTT,GAATCAAATTGTTACTGAATCTCTCTGAAACTCCAGGCAT,AACTTAAACA…	Repeat_LTR/ERVL-MaLR,INTRON,INTERGENIC,Repeat_SINE/B4,Repeat_Simple_repeat,PROMOTER,UTR3,CDS,UTR5	15327	0.175599
chr9	78159778	78162604	Omt2a	-	peaks_75383,peaks_75384,peaks_75385,peaks_75386,peaks_75387,peaks_75388,peaks_75389	ATTTAAGAGGACGCCTGTCCAGGACCCGTTGTTCAGATGTCCTTTGCCATAATGTTAACCTTGGAACAGCCTTGCCTGTGGAGAAGCCGGCTTGACCATGATGCCAAGTTCCAGATCTTTTTGTGCCAGGACAGGTGGGGAGGGGGGTTTTACCAGTGTTCTTAACTATACTGTGATTTTTATTATTGCCATGTCCAGCT,CCTGACCAGCCGCTTTCTCTTTAGCCAGAGCCTGGGCCAGAGGCCTGCAAAGCCCTGTGT,TTTGTGATTGTGTCGCTAGC,GCCCTTATTTGAGATCTACACTCACCTTTCATCTTTCATG,CAGCATTTAGAAGAAGGTGTAGCCAATCTGAAGATCTTTT,TAAGTAGCTAAATGCCTTGA,TTCCTTTACCTCA…	UTR3,CDS,INTERGENIC,INTRON,UTR5	15264	5.40127
chr13	89913631	90229213	Xrcc4	-	peaks_8617,peaks_45814,peaks_45815,peaks_45816,peaks_45817,peaks_45818,peaks_45819,peaks_45820,peaks_45821,peaks_45822,peaks_45823,peaks_45824,peaks_45825,peaks_45826,peaks_45827	AAGATAATGTTGGGAACAGT,CATCCCTCCATGGCCTGTGCATCAGCTCCTGCTTCCTGACCTGCTTGAGTTCCAGTCCTGGCTTCCTTGGTGATGAACAG,TTCTCAATTAGTGATCAAGG,AGTGATGTTTTTGTGTGTCA,TTTTGATTGTGACTGTGCCCTGATATTTACCCTCTTGAAGGAAGAAACTGTTTTAGTGGA,TTGGATCCCAGACATTGGAT,GAGAAGTGACCCAAGCCCTT,GGCTCAGCACTGTGAGAGGCCATGGAAGGCCATTGGTGAAAGTGCAGCCTCAGTTGCAATTGATGGCCCAGGACTGAAGGGGTCATGCAGTGTTTTGGAGATGCCAGTACCATGAGATGACCACCAAGAGCAGCAGCAGCAGTGGAGTACAG…	Repeat_LTR/ERVL-MaLR,INTRON,INTERGENIC	15256	0.0483424
chr10	93774693	94053701	Tmcc3	+	peaks_3426,peaks_3427,peaks_3428,peaks_3429,peaks_3430,peaks_3431,peaks_3432,peaks_3433,peaks_3434,peaks_3435,peaks_3436,peaks_3437,peaks_3438,peaks_3439,peaks_3440,peaks_3441,peaks_3442,peaks_3443,peaks_3444,peaks_3445,peaks_3446,peaks_3447,peaks_3448,peaks_3449,peaks_3450,peaks_3451,peaks_3452,peaks_3453,peaks_3454,peaks_3455,peaks_3456,peaks_3457,peaks_3458,peaks_3459,peaks_3460,peaks_3461,pea…	TCCCCAACTTGCTTCTTGGT,GGAACATCCCTCCGTGGCCT,TATCCCTTCCCCTCTCCCCT,ACATGAATACCCTCAGCCTACCCCTGAACATACGCCGAGG,GACAGCCTGAAGGAAATACACCACTCTCTGAAGGATGCCC,TAAATCTAGCATGCCAGGGGTATCCCTCACGCCCCCCGTG,GAATTCCCTGGAAGAGTTCA,TCTCTAAGCTCGAGCTGCATCAGCAGGAACAGCAGACCCTGCAGACGGATGCCGTGAACG,TGCATCAACGTGGTTCTGGCCTTCATGACGGTCATCCTGGTGTGTGTGTCCACCCTGGCCAAGTTTGTCTCGCCCATGATGAAGAGCCGCTCCCACATCCTTGGCACCTTCTTTGCTGTG,TGTGTGCCAT…	Repeat_LTR/ERVL-MaLR,INTERGENIC,Repeat_LTR/ERVK,INTRON,CDS,UTR5,UTR3,Repeat_LINE/L1	15240	0.0546221
chr2	126146708	126326410	Atp8b4	-	peaks_17848,peaks_57383,peaks_57384,peaks_57385,peaks_57386,peaks_57387,peaks_57388,peaks_57389,peaks_57390,peaks_57391,peaks_57392,peaks_57393,peaks_57394,peaks_57395,peaks_57396	TCCTCTTGCCCAGTCTTTGG,GAACATCCCTCCATGGCCTGTGCATCAGCTCCTGCTTCCTGACCTGCTTGAGTTCCAGTCCTGGCTTCCTTGGTGATGAACAGCAGTATGGAAGTGTAAGCCGAATAAACCCTTTCCTCC,ACTAGTGATGTTTTTGTGTG,TGCTTTTGATTGTGACTGTGCCCTGATATTTACCCTCTTGAAGGAAGAAACTGTTTTAGT,GAGTTGGATCCCAGACATTG,GTGTGCTACAAAGGGCATGGCTGGAGAAGTGACCCAAGCC,AAGGAGTTGAGCAGAGCAGCTGAGGCTTGGCACTGTGAGAGGCCATGGAAGGCCATTGGTGAAAGTGCAGCCTCAGTTGCAATTGATGGCCCAGGACTGAAGGGGTCATGCAG…	INTRON,INTERGENIC,Repeat_LTR/ERVL-MaLR	15238	0.0847959
chr2	165818135	165898742	Ncoa3	+	peaks_18570,peaks_18571,peaks_18572,peaks_18573,peaks_18574,peaks_18575,peaks_18576,peaks_18577,peaks_18578,peaks_18579,peaks_18580,peaks_18581,peaks_18582,peaks_18583,peaks_18584,peaks_18585,peaks_18586,peaks_18587,peaks_18588,peaks_18589,peaks_18590,peaks_18591,peaks_18592,peaks_18593,peaks_18594,peaks_18595,peaks_18596,peaks_18597,peaks_18598,peaks_18599,peaks_18600,peaks_18601,peaks_18602,pea…	GCGGCTGCCTCAGCTCCTCAGAGCGCCGGCGGCGGCCTCGGCGGAGTCGGTGTCGGCGGC,GGTAAAACGAAGCTCTTCCT,GGACTAGGCGAAAGCTCTTTGGATCCGCTGGCCGCTGAGT,TGTAGGCACTGGATGGTTTC,TGAAAACACACGACATTTTGGAAGACGTGAATGCCAGTCC,AAACAATGCAGTGCTTTGCC,GTGCTGTATGATCTGCGTGGCTCGCCGCGTGACTGCGCCATTCCCATCCAGTCCTGAGAG,TCACTTAGATCTTCCATGAG,TCCGAAGATGTATCCAGAGG,TCCCCCTCCGTAGCTTATGTTCATGGCCACGCAGAGACCCCCGTGTATCGTTTCTCCTTG,ACAAGGCATCCGACCTCCTG,CTAGTAGC…	UTR5,INTERGENIC,CDS,INTRON,UTR3,PROMOTER	15027	0.186423
chr18	35426053	35658579	Sil1	-	peaks_14572,peaks_53622,peaks_53623,peaks_53624,peaks_53625,peaks_53626,peaks_53627,peaks_53628,peaks_53629,peaks_53630,peaks_53631,peaks_53632,peaks_53633,peaks_53634,peaks_53635,peaks_53636,peaks_53637	CATCAGCTCCTGCTTCCTGACCTGCTTGAGTTCCAGTCCT,CTGGCCGTGCGTGTGGTCAC,AGGTGAGGCAAGCCAGTAAAGAACATCCCTCCATGGCCTCTGCATCAGCTCCTGCTCCCTGACCTGCTTGAGTTCCAGTCCTGACTTCCTTTGGTGATGAACAGCAGCATGGAAGTGTAAGCCGAATAAACCCTTTCCTC,GGGTGGGACCATCTCAGGGC,CATTTTCTCAATTAGTGATC,TACTAGTGATGTTTTTGTGT,TGTGAGTTGGATCCCAGACATTGGACAGTTGGAGATTGACTTTTGCTTTTGATTGTGACTGTGCCCTGATATTTTCCCTC,AGGGGTCATGCAGTGTTTTGGAGATGCCAGTACCATGAGATGACCACCAAGA…	Repeat_LTR/ERVL-MaLR,INTRON,INTERGENIC,CDS	15016	0.0645777
chr15	78778153	78836299	Triobp	+	peaks_10993,peaks_10994,peaks_10995,peaks_10996,peaks_10997,peaks_10998,peaks_10999,peaks_11000,peaks_11001,peaks_11002,peaks_11003,peaks_11004,peaks_11005,peaks_11006,peaks_11007,peaks_11008,peaks_11009,peaks_11010,peaks_11011,peaks_11012,peaks_11013,peaks_11014,peaks_11015,peaks_11016,peaks_11017,peaks_11018,peaks_11019,peaks_11020,peaks_11021,peaks_11022,peaks_11023,peaks_11024,peaks_11025,pea…	TCATTGATCTCTCTCCTCTT,CGACAGCGCTCAGGGCAAACCCAGGCTTCCTCCGGGACACCACCGAGCGGACCTCGGGGCACCACCCAGGCTTCTTCTGCCCAAAGGGATGTTTTCCAGGCTGCTCCTGCACAAGAAGCTCCCCAAACCTCCTCTCTGCC,CACAGCGGAGCACCCCTAGA,AAGAATACTCCTCTTTCCTC,AAGACTCCTCTCTCAACAGA,GGGACAATCCCAGGGCCTCC,CCTGTACCCAGAGGGACAAT,CAGAGGGACAATCCCAGGGC,TGCCCAACGGGACAATCCCA,TGCACATCACAGAATACCCC,GAGACAACCCCAGGACCTTC,GGACAATCCAGGACCACCCT,AAGATATCCCTTGGGCTTCC,ATCCAT…	INTRON,INTERGENIC,CDS,PROMOTER,UTR3,Repeat_Simple_repeat,Repeat_SINE/B2	15006	0.258075
chr15	80590015	80771516	Tnrc6b	+	peaks_11077,peaks_11078,peaks_11079,peaks_11080,peaks_11081,peaks_11082,peaks_11083,peaks_11084,peaks_11085,peaks_11086,peaks_11087,peaks_11088,peaks_11089,peaks_11090,peaks_11091,peaks_11092,peaks_11093,peaks_11094,peaks_11095,peaks_11096,peaks_11097,peaks_11098,peaks_11099,peaks_11100,peaks_11101,peaks_11102,peaks_11103,peaks_11104,peaks_11105,peaks_11106,peaks_11107,peaks_11108,peaks_11109,pea…	GCGAGAGAGTTAGTTCAAGCCAAAATGGCCGACAGAGTCT,ACGGACAACCGCCAAGCGCC,GGTGCCACCGCGATTCCGTT,ATTATCTCTTTCCCAGAGTC,ACTTTAACCCAAATAGCAAC,AAATGACATCTGGGGTCTCT,GAAAACCAAGGCAATGCCCA,AGGCTGTCTTGCAGACTCTT,TGGGCGCCAACCCAACCAAG,GGGAAAGTTCTGCCAATAAG,TATCATGAGGAAGGATCGAC,ATTGCCATGCTGAGCCAGCT,TTCTGAGTTCGAGGCCAGCT,CAGTTTGATATAATCCCAGGTGACACACTGGGTGGCCATACGGGTCCTGCTGGTGATAGC,CAGATCCCATAGGACACAAC,CCTCCAGGAACACTACACCG,CCT…	Repeat_Low_complexity,UTR5,INTERGENIC,CDS,INTRON,Repeat_SINE/Alu,UTR3,Repeat_Simple_repeat	14926	0.0822365
chr12	37108105	37416031	Ispd	+	peaks_43027,peaks_43028,peaks_43029,peaks_43030,peaks_43031,peaks_43032,peaks_43033,peaks_43034,peaks_43035,peaks_43036,peaks_43037,peaks_43038,peaks_43039,peaks_43040,peaks_43041,peaks_43042,peaks_43043	TGTAAGCTGAATAAACCCCT,AAATGGAGGCCTGGCTTGTG,GAACCCTGACTAAGACAAATTGGTACCAGCAGAGTGGGGT,AGAAAAGAACATCCCTCCATGGCCTCTGCATCAGCTCCTGCTCCCTGACCTGCTTGAGTTCCAGTCCTGACTTCCTTTGGTGATGAACAGCAGCACGGAAGTGTAAGCCGAATAAACCCT,ATTTTCTCAATTAGTGATCAAGGGGGCAAGGCCCCTTGTGGGTGGGACCATCTCTGGGCT,AGACCTTGGGGATGAATAAGAATGTAAGGGTTGAGGCTTACTAGTGATGTGTTTGTGTGTCAAGTTGACAAGGGGTCAGT,ACTTTTGATTGTGACTGTGCCCTGATATTTTCCCTCTTGAAGGAAGAAACTGT…	Repeat_LTR/ERVL-MaLR,INTRON,INTERGENIC	14869	0.0482876
chr13	113778009	113780986	Ccno	+	peaks_8842,peaks_8843,peaks_8844,peaks_8845,peaks_8846,peaks_8847,peaks_8848,peaks_8849,peaks_8850,peaks_8851,peaks_8852,peaks_8853,peaks_8854,peaks_8855,peaks_8856	CCGCCAGCGGGACCGGATCTTCCTCGCAGCTCTCGCGCCGACGCTCCGGGCGTCGTAGAC,GTAACATGGTTACCCCTTGCCCTGCCAGCCCGGGCAGCCC,GAGACAGCCACCAGAACCTCCGCGCCCCAGTGAAGAAGAGCAGACGCCCGTGCCTCCGGAGAAAGAAGCCGCTGCGGCCGCTGAACGCGTGTTCGCTCCC,ACCTTTTCGAGTCCCCCAGCTCCAGCTCGGACGGCGCCGACAGCCCCGCAGTGTCTGCGG,CTCAACCCTGCCCAGCCCTTGACAGCGCTGGATCTCCAGACCTTCCGAGAATACGGCCAGAGCTGCTACGACTTCCGAAA,CCTCTCGCTCCCGGCCAGGTGACTGCCGAATCGCGCTGTAAACTGCTCAGCTGG…	UTR5,INTERGENIC,CDS,INTRON,UTR3	14827	4.98052
chr15	73525033	73537935	Gpr20	-	peaks_48863,peaks_48864,peaks_48865,peaks_48866,peaks_48867,peaks_48868,peaks_48869,peaks_48870	GAAGGAGTTGAGCAGAGCAGCTGAGGCTTGGCACTGTGAGAGGCCATGGAAGGCCATTGGTGAAAGTGCAGCCTCAGTTGCAATTGATGGCCCAGGACTGAAGGGGTCATGCAGTGTTTTGGAGATGCCAGTACCATGAGATGACCACCAAGAGCAGCAGCAGCAGTGGAGTACAGGCATCTGGAGCCTAGAGGATGACGCGTGTGCTACAAAGGGCATGGCTGGAGAAGTGACCCAAGCCCTTGGAGGAGCCCAGAAGATCGTGAGTTGGATCCCAGACATTGGACGGTTGGAGATTGACTTTTGCTTTTGATTGTGACTGTGCCCTGATATTTTCCCT,TGTGTAAGGGTCACCCAGGT,GGAAGTGTTTTCTGAGAGCACAGTGGCTGTGTTCCAG…	Repeat_LTR/ERVL-MaLR,INTERGENIC,INTRON	14648	1.13533
chr1	160641861	160887870	Pappa2	-	peaks_1872,peaks_1873,peaks_1874,peaks_1875,peaks_1876,peaks_1877,peaks_1878,peaks_1879,peaks_1880,peaks_1881,peaks_1882,peaks_1883,peaks_1884,peaks_1885,peaks_1886,peaks_1887,peaks_37292,peaks_37293	CAAGCCAGTAAGGAATATCC,CTCCTGCTTCCTGACCTGCT,TGGAAGTGTAAGACGAATAA,AGTGATCAAGGGAGAAAGGCCCCTTGTGGGTGGGACCATC,CCAGTAAAGAACATCCCTCCATGGCCTCTGCATCAGCTCCTGCTTTCTGACCTGCTTGAGTTCCAGTCCTGCATCCTTTGGTGATCAACAGCAGTATGGA,GACAAATTGGTACCAGCAGAGTGGGGTATTCCTGTGACAACCTGACCATGTTTTGGGGAGGACTGTGGAAGGACTTTGGAACTTTGGGCTTGAAGATCCACCCGTTGTTAAAAGCTCTGT,GGAAGATAATGTTGAGAACACTGCAGAAGATGGAGGTCTG,AAAATTAAAGACTTTTCAGG,TTTGCATTACT…	Repeat_LTR/ERVL-MaLR,INTRON,INTERGENIC	14643	0.0595222
chr6	97757051	97971352	Mitf	+	peaks_26733,peaks_26734,peaks_26735,peaks_26736,peaks_26737,peaks_26738,peaks_26739,peaks_26740,peaks_26741,peaks_26742,peaks_26743,peaks_26744	CAATTAGTGATCAAGGGGGAAAGGCCCCTTGTGGGTGGGA,AGCCAGTAAAGAACATCCCTCCATGGCCTCTGCATCAGCTCCTGCTTCCTGACCTGCTTGAGTTCCAGTCCTGGCTTCCTTGGTGATGAACAGCAGTATGGAAATGTAAGCCGAATAAAC,AAGACAAATTGGTACCAGCAGAGTGGGGTATTCCTGTGACAATCTGACCATGTTTTGGGGAGGACTGTGGAAGGACTTTGGAACTTTGGGCTTGAAGATCCATCCGTTGTTAAGAGCTCT,TTGGAAGATAATGTTGAGAACACTGCAGAAGATGGAGCTCTGGTTTGTGAAATTTCAGAGGGAAAATTAAAGACTCTTTTCAGGGCCATTGCTGTTTTGTTTGTGAAGATTCTGTA…	Repeat_LTR/ERVL-MaLR,INTRON,INTERGENIC	14556	0.0679232
chr6	148719204	148779989	Ipo8	-	peaks_27307,peaks_69568,peaks_69569,peaks_69570,peaks_69571,peaks_69572,peaks_69573,peaks_69574,peaks_69575,peaks_69576,peaks_69577,peaks_69578,peaks_69579,peaks_69580,peaks_69581,peaks_69582,peaks_69583,peaks_69584,peaks_69585,peaks_69586,peaks_69587,peaks_69588,peaks_69589,peaks_69590,peaks_69591,peaks_69592,peaks_69593,peaks_69594,peaks_69595,peaks_69596,peaks_69597,peaks_69598,peaks_69599,pea…	AAGTCCCTGCTGCTGGCTGC,GGGTTTCAGACCTCTGAAGT,TTTTCAGGGCACCAAAGCTG,TCAAGAGCAGAATATGAACC,CTGATGATGTCAGTATTGCA,AGATCTAATTTAACCATCTGCTTTTCACAGTCTGAAATCT,GTAGTTCTGGCTGGACTGGAACTCACTCTGTGGCCTAGGCTGACCTCAGACTTGTGGCAG,TGCAGTCCTGACTCAGCCTC,TTCTTTCTCCTTTCAGCCCTCCCTTCTTTCTTTGTGAGATAGAGTCTGTCTCTGTATGCA,CAGACTTTACCCACCTCTCG,TTGACTGTCAGGCAGGTGGTGCGGGTCTCTGGCTTCAGAAGCATCCTTGCTTCCTTCAACCACCCTGTGCTCAGAGGCTT,TTGTGTAT…	UTR3,INTERGENIC,Repeat_SINE/Alu,CDS,INTRON,Repeat_Low_complexity,UTR5	14504	0.238611
chr18	21969397	22329897	4921528I01Rik	-	peaks_14269,peaks_14270,peaks_53421,peaks_53422,peaks_53423,peaks_53424,peaks_53425,peaks_53426,peaks_53427,peaks_53428,peaks_53429,peaks_53430,peaks_53431,peaks_53432,peaks_53433	GGAGAAGTGACCCAAGTCCC,TTCCTTTAGTAATCCAGTAG,GGAAACCCTCTCTGTGTTCT,GAATTGTAAGCTGAATAAAC,GCCAGTAAAGAACATCCCTCCGTGGCCTCTGCATCAGCTCCTGCTTTCTGACCTGCTTGAGTTCCAGTCCTGCATCCTTTGGTGATCAACAGCAGTATGGAAATGTAAGCCGAATAAACC,TAGTGATCAAGGGGGAAAGG,TTTTGTGTGTCAAGTTGACA,TTTTAGTGGAGCCCACAGTT,TTGCAATTGAAGGCCCAGGACTGAAGGGGTCATGCAGTGTTTTGGAGATGCCAGTACCATGAGATGACCACCAAGAGCAGCAGCAGCAGTGGAGTACAGGCATCTGGAGCCTAGAGGATGACGCGTGTGCT…	Repeat_LTR/ERVL-MaLR,INTERGENIC,INTRON	14488	0.0401886
chr13	69636836	69672717	Papd7	-	peaks_45563,peaks_45564,peaks_45565,peaks_45566,peaks_45567,peaks_45568,peaks_45569,peaks_45570,peaks_45571,peaks_45572,peaks_45573,peaks_45574,peaks_45575,peaks_45576,peaks_45577,peaks_45578,peaks_45579,peaks_45580,peaks_45581,peaks_45582,peaks_45583,peaks_45584,peaks_45585,peaks_45586,peaks_45587,peaks_45588,peaks_45589,peaks_45590,peaks_45591,peaks_45592,peaks_45593,peaks_45594,peaks_45595,pea…	GTGCGTTTTAAAGTTCTGTCATCCACAGGCACAGGTATGT,TTAAGGAGCCACCGTGGGGC,ATGAACACTGGTCCATAGCC,GATGTCTGAGTGACATTGGACACCTCGCCAAGGACAAGCTCTGTGTGTCTGGGTCTGCCT,AGAGTGTCAAGCCGAGTGCT,CGTCAGAAGCATACAGGTATACTATGCAAGTGTATTCTGCCACAACCACTGTCTTTGTTACTTTTTTTGAACAAGAATCCATCCATTGCCTGACCCTGATTCTCAAGCACCACGGTTGTCCTGGAGTGCTTGCAGTTGTA,AAGTGACGTGGTCTAGAGTC,AATCGTAAAGAATCGTGACT,TAAGAACCTCTAAGAGGAGA,GATAGTTCTGTGAGGCCAGTGTGTACCTGG…	UTR3,INTERGENIC,CDS,INTRON,UTR5,Repeat_Low_complexity,Repeat_Simple_repeat	14480	0.403556
chr6	136350736	136351852	E330021D16Rik	-	peaks_69356,peaks_69357,peaks_69358,peaks_69359,peaks_69360,peaks_69361,peaks_69362	TAAATCCATGGTGCTGAAGCATGAGAAATCAGGCTGGTTCACTCCTCCACAGAAAGATGG,TAGATAATCACTATACTGAA,CAAAGATAACTTTCCGTTTGATCCTCCATTTGTTCGAGTCGTGTTGCCTGTACTCTCTGATGGTTATGTCTTGGATGGGGGGGCATTGTGTATGGAACTGCTTACCAATCAGGGCTGGAGCAGCGCCTACTCCATAGAATCGGTCATCTTGCAGATCAATGCCACCTTAGTCAAAGGCAA,CAGCTTATATGACTGGCACGTTAAACTGAGGAAGGTTGACCCTGATAGTTGCTTGTACAG,AAAAACCTTTGGCAAAAGAATGCAAGTGGTGCCACGTCTG,TGACCTACAGTGTCAGTTCCTGGTGCCGGAGGCA…	CDS,INTERGENIC,UTR5,INTRON	14462	12.9588
chr10	115712578	115826594	Ptprb	+	peaks_39682,peaks_39683,peaks_39684,peaks_39685,peaks_39686,peaks_39687,peaks_39688,peaks_39689,peaks_39690,peaks_39691,peaks_39692,peaks_39693,peaks_39694,peaks_39695,peaks_39696,peaks_39697	GGAGGCAAGCCAGTAAAGAACATCCCTCCATGGCCTCTGCATCAGCTCCTGCTTCCTGACCCGCTTGAGTTCCAGTCCTGGCTTCCTTGGTGATGAACAGCAGTATGGAAGTGTAAGCCGAATAAACCCTTTCCTCCCCA,AGTGATGTGTTTGTGTGTCA,TTTTGATTGTGGCTGTGCCCTGATATTTTCCCTCTTGAAGGAAGAAACTGTTTTAGTGGA,CTAAGAGCAGCAGCAGCAGTGGAGTACAGGCATCTGGAGCCTAGAGGATGACGCGTGTGCTACAAAGGGCATGGCTGGAGAAGTGACCCAAGCCCTTGGAGGAGCCCAGAAGATCGTAAGTTGGATCCCAGACATTGGAC,CATGCAGTGTTTTGGAGATG,TTGAGCAGAGCAGC…	Repeat_LTR/ERVL-MaLR,INTRON,INTERGENIC,Repeat_SINE/B2	14454	0.126772
chr11	97223864	97259856	Socs7	+	peaks_5186,peaks_5187,peaks_5188,peaks_5189,peaks_5190,peaks_5191,peaks_5192,peaks_5193,peaks_5194,peaks_5195,peaks_5196,peaks_5197,peaks_5198,peaks_5199,peaks_5200,peaks_5201,peaks_5202,peaks_5203,peaks_5204,peaks_5205,peaks_5206,peaks_5207,peaks_5208,peaks_5209,peaks_5210,peaks_5211,peaks_5212,peaks_5213,peaks_5214,peaks_5215,peaks_5216,peaks_5217,peaks_5218,peaks_5219,peaks_5220,peaks_5221,pea…	CACAGCCATGGCCCGTCGCCGCCACCACCCTTCCTCGCGC,GTTCCGCAACGTGGGGCGGC,CGGGGCCGGGGATCAAGACT,CGCCGCCGCCGCAACCCCCGCCGCCTGCTGCCGCCCCGCAGGCCGGGGAGGACCCGACGGAGACGAGCGACGCGCTGCTGGTCCTGGAGGGCTTGGAATC,CTAACAGCTGCTCGGAAGAGGAGCTCAGCAGCCCCGGCCG,GCCGGCTGCTTCTGCAGCCTCCGGGTCCCGAACTACCCCC,GCAGCAGCAACCTCCCCCAC,TCGGGAGATCTGGCAGCTTC,TTTCTCAGCGGGGCCTGACCTCTCCACACCCTCCAACTCC,TCCTTGTGGCTCCGATGGGG,GTCAGAATCCCTGCACAGCC,ATGGTTCT…	Repeat_Low_complexity,UTR5,INTERGENIC,CDS,Repeat_Simple_repeat,INTRON,UTR3,Repeat_LTR/ERVL-MaLR	14427	0.400839
chr5	36833252	36935925	Tbc1d14	-	peaks_64705,peaks_64706,peaks_64707,peaks_64708,peaks_64709,peaks_64710,peaks_64711,peaks_64712,peaks_64713,peaks_64714,peaks_64715,peaks_64716,peaks_64717,peaks_64718,peaks_64719,peaks_64720,peaks_64721,peaks_64722,peaks_64723,peaks_64724,peaks_64725,peaks_64726,peaks_64727,peaks_64728,peaks_64729,peaks_64730,peaks_64731,peaks_64732,peaks_64733,peaks_64734,peaks_64735,peaks_64736,peaks_64737,pea…	ACTTCAGAGGTACTTCTAACTGCTCAGTTTGCCAATAGGA,TCCACGTTCCTCTACTTTGA,TTGTGTGAGCCTGATGTACC,GTTCTCCAACAAGACTCCATGCCAGCCGAGCACTGACTGC,GTGTTCACAACCCAGCCCTT,ACTTGGGCACCTTGTTGTGA,CTGACATCAGACACTGAATGTAGCCCAGGCCCAGCTGGCCATAAGATGCGCACTACCCAGCCCTGTCTGCTGTCCTTCCT,TGTCTTCACAGCCATCCATG,CATTTGTAGTCTGTGACTTCTTCAGGGAGGCCACAGAGCACCCTCCATGGAGCTCTCTGC,TTGGGGTCAGCCTCATGGCGCTGTGTTTGCATGGGTTCCCTTCATCTGCTATGCCTGTTGGTGACCGTCC…	UTR3,INTERGENIC,Repeat_LTR/ERVK,CDS,INTRON,UTR5,Repeat_SINE/Alu	14425	0.140495
chr17	37138107	37147580	Zfp57	+	peaks_13485,peaks_13486,peaks_13487,peaks_13488,peaks_13489,peaks_13490,peaks_13491,peaks_13492,peaks_13493,peaks_13494,peaks_13495,peaks_13496,peaks_13497,peaks_13498	TTCAGATCTAAATTTCTGACCTTGGCAGACAGCCACTTGAGATGTGTTACCTGCGGACGGAGCAGAACGGAAGCAGAGGGACAAAGTAGCGGATTCCTGACTTCTGGCAAGGGCCCCTTCCTGGGTTTCACGCCGCTGCG,CTCAGAAGCCGAGCGCTGGGAACGGCAGGACTGCCGAGCC,AACAAATTGTGGCTAGAAGC,ATTTACATTCTAAGTCTTCCCAGCCATCCAGGACACCAGTCAGTTATGAGGACGTGGCAGTGTCTTTCACCCAGGAAGAA,TAGGAAGCAAGAAGAAACCTCAAGAACCTAGCTCAGATCT,ACAGGGGTATTCAAAGGTGGACCATTCTTTTTCTGTCTGA,TCACCAGTTTCCTGTGAGGT,CAAGGGCTACAA…	UTR5,INTERGENIC,CDS,INTRON,PROMOTER,Repeat_Simple_repeat,UTR3	14420	1.52222
chr13	55311142	55419686	Nsd1	+	peaks_8209,peaks_8210,peaks_8211,peaks_8212,peaks_8213,peaks_8214,peaks_8215,peaks_8216,peaks_8217,peaks_8218,peaks_8219,peaks_8220,peaks_8221,peaks_8222,peaks_8223,peaks_8224,peaks_8225,peaks_8226,peaks_8227,peaks_8228,peaks_8229,peaks_8230,peaks_8231,peaks_8232,peaks_8233,peaks_8234,peaks_8235,peaks_8236,peaks_8237,peaks_8238,peaks_8239,peaks_8240,peaks_8241,peaks_8242,peaks_8243,peaks_8244,pea…	ACTTACAGTGCTTTGAAGCC,GCTGATTCACAGGACTGCTG,CTGCTGTTGTGTGAGGCTCAGTGCTGCGGGGCTTTCCACTTGGAGTGCCTTGGCCTCCCC,CCACATTTGTATAACCTGCC,CGTAAATATAGGTCGTCTGATGCGCTGTGTCCGCTGTCCTGTGGCATACCATGCTAATGA,AGTATCATCTGCCCTAATCACTTCACCCCTAGGCGGGGCT,GGCAGCCTTCTGTGCTGTGATTCTTGCCCTGCTGCTTTTC,TTTCCAGGTGGTGGCCAGCT,GGACTCATCAGGCTCGAGTC,GTCAGAACCAGTGCTTCAGC,ATCGAATCATTGATGCTGGTCCTAAAGGGAACTACGCACGCTTCATGAATCACTGCTGCCAGCCTAATT…	INTRON,CDS,INTERGENIC,UTR3,Repeat_Low_complexity,PROMOTER	14375	0.132435
chr2	11093739	11222853	Prkcq	+	peaks_55710,peaks_55711,peaks_55712,peaks_55713,peaks_55714,peaks_55715,peaks_55716,peaks_55717	AGCAAGCCAGTAAAGAACATCCCTCCATGGCCTCTGCATC,AGAAACTATTTTAGTGGAGC,TTGAATGTGACTCTGCCCTG,AGTACAGGCATCTGGAGCCT,AGTACCATGAGATGACCACC,ATTAGCGGTGATTAAGAAGAGACCAGCATCATTGAGGTGA,TGGTACCAGATAGTGGGGTATTCCTGTGACAACCTGACCATGTTTTGGGGAGGTCTGTGG,TGACCTGCTTGAGTTCCATTCCTGACTTCCTTGGTGATGAACAGCAGTATGGAAGTGTAAGCCGAATAAACCCTTTCCTC	Repeat_LTR/ERVL-MaLR,INTRON,INTERGENIC	14309	0.110825
chr4	117507903	117541163	Gm17114	-	peaks_21907,peaks_21908,peaks_21909,peaks_21910,peaks_21911,peaks_21912,peaks_21913,peaks_21914,peaks_21915,peaks_21916,peaks_21917,peaks_21918,peaks_21919,peaks_21920,peaks_21921,peaks_21922,peaks_21923,peaks_21924,peaks_21925,peaks_21926	GGAGCGGCAGGCAACGCGGCGGGGCGGGAGGACTGGCGGCTGCAGAGAGCCTCGGGAGGC,CAGCTCTTGAGGCCTGTTGT,GCAACCAGATCGAGTTTGTACTGACGAGCGTGGGCTATGCCGTGGGCCTGGGCAATGTCT,TCATGTTCCCCTACTTCATCATGCTGATCTTCTGCGGGAT,TTTCCTTCGGCCAGTTTGCA,ACATTGGCATCTACTACAAC,CTACTACTTCTTCTCGTCCATGACGCACGTGCTGCCCTGGGCGTACTGCAACAACCCCTGGAACACACCTGACTGTGCCGGTGTGCTGGACGCTTCCAACCTCACCAATGGCTCCCGGCCCGCTGCCCTGTCTGGCAACC,CATTGGAAACTTTGGGGAAGTGCGGCTTCCCC…	UTR5,INTERGENIC,INTRON,CDS,PROMOTER,UTR3	14307	0.430156
chr4	44046946	44097049	Gne	-	peaks_61733,peaks_61734,peaks_61735,peaks_61736,peaks_61737,peaks_61738,peaks_61739,peaks_61740,peaks_61741,peaks_61742,peaks_61743,peaks_61744,peaks_61745	AAGCCAGGGGAGGCAAGCCAGTAAAGAACATCCCTCCATGGCCTCTGCATCAGCTCCTGCTCCCTGACCTACTTGAGTTCCAGTCCTGACTTCCTTTGGTGATGAACAGCAGCATGGAAGTGTAAGCCGAATAAACCCTT,AGTGATCAAGGGGGAAAGGC,TTTGTGTGTCAAGTTGACAA,GTTTTAGTGGAGCCCACAGT,ACTGAAGGGGTCATGCAGTGTTTTGGAGATGCCAGTACCATGAGATGACCACCAAGAGCAGCAGCAGCAGTGGAGTACAGGCATCTGGAGCCTAGAGGATGACTCGTGTGCTACAAAGGGCATGGCTGGAGAAGTGACCCAAGCCCTTGGAGGAGCCCAGAAGATCGTAAGTTGGATCCCAGACATTGGACGGTT…	Repeat_LTR/ERVL-MaLR,INTRON,INTERGENIC	14290	0.285212
chr16	94791616	94917124	Dyrk1a	+	peaks_12760,peaks_12761,peaks_12762,peaks_12763,peaks_12764,peaks_12765,peaks_12766,peaks_12767,peaks_12768,peaks_12769,peaks_12770,peaks_12771,peaks_12772,peaks_12773,peaks_12774,peaks_12775,peaks_12776,peaks_12777,peaks_12778,peaks_12779,peaks_12780,peaks_12781,peaks_12782,peaks_12783,peaks_12784,peaks_12785,peaks_12786,peaks_12787,peaks_12788,peaks_12789,peaks_12790,peaks_12791,peaks_12792,pea…	GCTGCGCAGCTTCGGAGCGC,CTCACCGGAGGGAGCGGCGC,CACAGTGTTATAGTTTTGCCGCTGGACTCTTCCCTCCCTT,CAGGAGGAGAGACTTCAGCATGCAAACCTTCATCTGTCCGGCTTGCACCGTCGTTCTCATTCCATGCTGCTGGCCTTCAGATGGCTGCACAGATGCCCCACTCACACCAGTACAGTGACCGTCGCCAGCCGAGCATAAGTGACCAGCAGGTGTCTGCCTT,ATTGTCATGTTACAGAGGCGGATGCCCCAAACCTTCCGTGATCCAGCAACTGCTCCTCTG,TTTCTGAATCAAGCCCAGAT,CGCCACTTTATGTTTCGAAA,CAGAACTTAGTATCATTCAC,GAGTCGCTTTTATCGGTCTCCAGAGGTGCTA…	PROMOTER,INTERGENIC,UTR5,INTRON,CDS,UTR3,Repeat_LTR/ERVL-MaLR	14274	0.11373
chr9	73328676	73781374	Unc13c	-	peaks_32029,peaks_75308,peaks_75309,peaks_75310,peaks_75311,peaks_75312,peaks_75313,peaks_75314,peaks_75315,peaks_75316,peaks_75317,peaks_75318,peaks_75319,peaks_75320,peaks_75321,peaks_75322,peaks_75323,peaks_75324,peaks_75325	AGCTTGTTCCTCCCAGAATC,AGCTGAATAAACCCTTTCCT,AAGAACGTCTCTCCATGGCCTCTGCATCAGCTCCTGCTCC,AGTATGGAAGTGTAAGCCGAATAAACCCTTTCCTCCCCAA,AGGCAAGCCAATGAAGTAAATCCCTCCATGGCCTCTGCATCAGCTCCTGCTTCCTGACCTGCTTGAGTTCCAGTCCTGAC,TCTCAATTAGTGATCAAGGGGGAAAGGCCCCTTGTGGGTGGGACCATCTCAGGGCTGGTA,GTGATGTGTTTGTGTGTCAAGTTGACAAGGGGTCAATTGTACTGGCTAGCTTTGTGTCAA,CTTTTGATTGTGACTGTGCCCTGATATTTTCCCTCTTGAAGGAAGAAACTGTTTTAGTGG,ATGGCCCAGGA…	INTRON,INTERGENIC,Repeat_LTR/ERVL-MaLR,Repeat_LTR/ERVK	14253	0.0314846
chr11	51626956	51671155	Phf15	-	peaks_40791,peaks_40792,peaks_40793,peaks_40794,peaks_40795,peaks_40796,peaks_40797,peaks_40798,peaks_40799,peaks_40800,peaks_40801,peaks_40802,peaks_40803,peaks_40804,peaks_40805,peaks_40806,peaks_40807,peaks_40808,peaks_40809,peaks_40810,peaks_40811,peaks_40812,peaks_40813,peaks_40814,peaks_40815,peaks_40816,peaks_40817,peaks_40818,peaks_40819,peaks_40820,peaks_40821,peaks_40822,peaks_40823,pea…	GGTCACCCCTGCGTGGCCAG,CTTGCCCTCACCCACAACCC,TGACCAAGGCACCTTTTCCA,GAAGCCCAGTTGTTGTCTGTGACCCCTTCAGTAGACCGAGCCCACGGCAGTCTTCATCCA,GTAGTAGTGACAACTCAGTCGACGTCGGCATCCCCCGCCCCGTCTCTTGTTTACTGCCTCTGAACAGACCTTCCTCTCACCTGTGCTTTGAGTCACTTCGGGTCGCAATTTCATCTGCTG,CATCGGCTACCACATAGACT,GCAAAACACACGGGACCTTC,CCGCCGCTGCTGCTGCTGCTGTTGGTTTACGGTCCCTGGG,TGACCATAATACACAGCACA,TCTTTTATGAATTACTCTTGGGTCACTTCTGCCACTGGGA,GTGTAGTGG…	UTR3,INTERGENIC,CDS,INTRON	14194	0.321138
chr6	71163933	71272227	Smyd1	-	peaks_26356,peaks_26357,peaks_26358,peaks_26359,peaks_26360,peaks_26361,peaks_26362,peaks_26363,peaks_26364,peaks_26365,peaks_26366,peaks_26367,peaks_26368,peaks_26369,peaks_26370,peaks_26371,peaks_26372,peaks_26373,peaks_26374,peaks_26375,peaks_26376,peaks_26377,peaks_26378,peaks_26379,peaks_26380,peaks_26381,peaks_26382,peaks_26383,peaks_26384,peaks_26385,peaks_26386,peaks_26387,peaks_26388,pea…	TGTTCTGGAGCTCGCCGGAACTCACCGGAACTCGCCGCCC,ACATTCCTGGTCAGCGTGATGGAAGAGGCTCAGGCCAATG,CCAGAAGAGAGACAGTGGCA,CTACCATTCTGGCTCAGAAACGACTTCAGATCCTCTCCTT,AAAGGAGAGGACAAGGCTCC,GACAGCCTCAGCAGAAGGAA,TGGGAGAGACTCCACCAAAG,CTATCCTGGGCAGTCGCTACTGATGATTGCACATTTCGGG,TTAAATGACCTCAAAGCAATTAGATGCCAGGCCAGCGGCTGTGGCCCATCTACTCTGCTGGTGTAGCACTTGTGAGTCTTCACAGGGTTGCTCTCCTGGT,ACTTTCAGTCACAAGCCTGAGTGCCTGGAGCTGTAGAAGC,AGGTGCTGG…	INTERGENIC,Repeat_scRNA,Repeat_SINE/B4,Repeat_LTR/ERVL-MaLR	14104	0.130238
chr1	20047859	20608145	Pkhd1	-	peaks_202,peaks_203,peaks_204,peaks_205,peaks_206,peaks_207,peaks_208,peaks_209,peaks_210,peaks_211,peaks_34959,peaks_34960,peaks_34961,peaks_34962,peaks_34963,peaks_34964,peaks_34965,peaks_34966,peaks_34967,peaks_34968,peaks_34969,peaks_34970,peaks_34971,peaks_34972,peaks_34973,peaks_34974,peaks_34975,peaks_34976,peaks_34977	CTATATCGTTGTTAAGAGCTCTGTCAGATGTTGTGTAGGAGCTTGGAAGATAATGTTGAGAACAGTGCAGAAGATGGAGG,AGGGAAAATTAAAGACTCTTTTCAGGGCCATTGCTGTTTT,ACTATTGATGCTGGTTAGCT,GATTAAGAAGAGACCAGCATCATTGAGGTGACATCTTCTG,CAGTGGCTGTGTTCCAGATATAGCCAAAGTTGTACCTTGT,TGTGTAAGAGTCACCCAGGT,CTGAGGATTGGCACTGTGAG,TGAAAGTGCAGCCTCAGTTG,AAGGGGTCATGCAGTGTTTTGGAGATGCCAGTACCATGAGATGACCACCAAGAGCAGCAG,CTGGAGCCTAGAGGATGACACATGTGCTACAAAGGGCCTGGCTGGAGAAG…	Repeat_LINE/L1,Repeat_LTR/ERVL-MaLR,INTRON,INTERGENIC	14101	0.0251675
chr14	102129144	102349230	Lmo7	+	peaks_10034,peaks_10035,peaks_10036,peaks_10037,peaks_10038,peaks_10039,peaks_10040,peaks_10041,peaks_10042,peaks_10043,peaks_10044,peaks_10045,peaks_10046,peaks_10047,peaks_10048,peaks_10049,peaks_10050,peaks_10051,peaks_10052,peaks_10053,peaks_10054,peaks_10055,peaks_10056,peaks_10057,peaks_10058	GAGAGGCTGATGGACTCAGTCTAAGGCAGCTCTCTTTGACGACGAATGGACAGGAGACTG,CACTTGAAGATTCCAGCTGC,TTTCCTGCCCCTCCAGGTAG,ATGTCCTACCGAAGGATTTCAGCCATTGAGCCAAAGTCAG,GCCGTCCTATGTGCCAGCAC,CAGAACCTGCGTCAGGTGCG,CAAAATGGAAAAACCGCCGGAAGAGTTACACTTCAGATCT,GGGAAGAGATTGAGAAGCAGGCACTGGAGAAGTCTGACCG,GCAAGAGCGCATCCTGCTGA,TCAGCTTGCTTCTCACAGTCCTGAAGAGCAACGTCTGGCCCCTTCTCCTTCTGAGGAACCGCGCCAGGCCTCTGGATCTTCTGCAGAACCGCACCAGGCCCCGTTGCTGT…	INTRON,INTERGENIC,CDS,UTR5,UTR3	14095	0.0640431
chr5	90656214	90795211	Ankrd17	-	peaks_24074,peaks_65387,peaks_65388,peaks_65389,peaks_65390,peaks_65391,peaks_65392,peaks_65393,peaks_65394,peaks_65395,peaks_65396,peaks_65397,peaks_65398,peaks_65399,peaks_65400,peaks_65401,peaks_65402,peaks_65403,peaks_65404,peaks_65405,peaks_65406,peaks_65407,peaks_65408,peaks_65409,peaks_65410,peaks_65411,peaks_65412,peaks_65413,peaks_65414,peaks_65415,peaks_65416,peaks_65417,peaks_65418,pea…	TAAGAAATTAGAGGTGATTAAGAAGAGACCAGCATCATTG,TTGAAAGGCTCCTCTCTCTG,GTCACACTTTTCAAACTCAT,TTCTTCTTTCTTTCCCTCTTCTCCTTTGGACATAACTTTCTGTTGACGCTGTTCTTTGGC,TATTTTCTGTGAACATTTGT,TTTTTATGCTCCCAAATCATTCTACTGATGTGCTTGACTG,CATGAACAGTGTGCACATGAACCAGCTTGGCTGATGAGGA,TCAGGACAGGAAAGTACCAG,TTCAGGAGGTCAGATGTATGGGCCTGGAGCACCTCTTGGAGGAGCACCCCTTGGAGGAGC,ATCTCAGTGAACACCAGAAT,AGTCAACACCAGAATCTATG,AATGCTCATGCCTTCTGGGG,CAAATAA…	Repeat_LTR/ERVL-MaLR,INTRON,INTERGENIC,UTR3,CDS,Repeat_Simple_repeat,PROMOTER,UTR5	14033	0.100959
chr8	38585351	39724562	Sgcz	-	peaks_29972,peaks_72446,peaks_72447,peaks_72448,peaks_72449,peaks_72450,peaks_72451,peaks_72452,peaks_72453,peaks_72454,peaks_72455,peaks_72456,peaks_72457,peaks_72458,peaks_72459,peaks_72460,peaks_72461,peaks_72462,peaks_72463,peaks_72464,peaks_72465,peaks_72466,peaks_72467,peaks_72468,peaks_72469,peaks_72470,peaks_72471,peaks_72472,peaks_72473,peaks_72474,peaks_72475,peaks_72476,peaks_72477,pea…	GCTGTGTTCAGGTCGCAGTC,CTTTTCCCCTCTCTGTCCCC,TGACCAGCCACAAGTGAACC,TATTCTTTGCATCTAACTGC,GCTGTTGTCCCAAATGAACA,AGTAGAAAAGCAAAGGGTGTGTCACCCCCTTTCCTTGGTGCCTTTTCTGTTCTCATAGCC,TTAAAGCAACAGCCATTAGC,ACTTAAATTCCTTTCCCTCC,CAAGTCCCTTTGCAGCGGGC,TGCTGTATGCAACATACATA,TTAGCTGCTAGCTGTCTTAG,TTGTTACAGCATGAGCATAGCCATATGAATTGGAAAGATC,ATCTTTCTTACATGCTTCTCTCCAGACACATTGCAGAAGG,TGGAAATTTTTGTATAGGAG,CTTGTTTAATTAATCAGTTG,CGCA…	Repeat_tRNA,INTRON,INTERGENIC,Repeat_LINE/L1,Repeat_LTR/ERVL-MaLR	14032	0.0123173
chr11	5428889	5442190	Ccdc117	-	peaks_4041,peaks_40091,peaks_40092,peaks_40093,peaks_40094,peaks_40095,peaks_40096,peaks_40097,peaks_40098,peaks_40099,peaks_40100,peaks_40101,peaks_40102,peaks_40103,peaks_40104,peaks_40105,peaks_40106,peaks_40107,peaks_40108,peaks_40109,peaks_40110,peaks_40111,peaks_40112,peaks_40113,peaks_40114,peaks_40115,peaks_40116,peaks_40117,peaks_40118,peaks_40119,peaks_40120,peaks_40121,peaks_40122,peak…	AGAGATATGAGCTGCCATGT,CTGCAGTGCTACAACGTGCT,TAGGCAGCAGGCCAAACCACTCTGGCCCTGGAGCCGCCTT,ATTTAGAAACAAGGCAGGCC,GGGTTTTTTGGTTCTTGGCT,GAACAAATGTATTTTCAGTG,GTTTTTACAGTGTGAATCCA,TCATCCTTGTGGTGCTTACACACACCCAGTTGTCTCCACAGCTCTGATACCTTTGCCTTCTGTTCTCCTCTCTAGCATAAGACTTTGGCTTCTGCCTTAA,GATGTTTTGTGCTCCTTTTT,TCCAAAGGGCCTAAAACACCAGGACTGCCTCTGTGAAAGG,TTAGAACAGTTTAGAACCATGCAGGGATGCCGAGAGTCTG,TGTCATTTGAAAACTCCTGG,CAACCTT…	Repeat_SINE/B2,INTERGENIC,INTRON,UTR3,CDS,UTR5	13980	1.05105
chr2	153171580	153229743	Asxl1	+	peaks_18264,peaks_18265,peaks_18266,peaks_18267,peaks_18268,peaks_18269,peaks_18270,peaks_18271,peaks_18272,peaks_18273,peaks_18274,peaks_18275,peaks_18276,peaks_18277,peaks_18278,peaks_18279,peaks_18280,peaks_18281,peaks_18282,peaks_18283,peaks_18284,peaks_18285,peaks_18286,peaks_18287,peaks_18288,peaks_18289,peaks_18290,peaks_18291,peaks_18292,peaks_18293,peaks_18294,peaks_18295,peaks_18296,pea…	ACACACACATACCCACGGCAGACACGCACGCATCCGAGCGTCGAAAGGAAAGCCGCGTCT,CACTAGTTCGCTCTTGGGTTTCCCAGCAGCGCGGGAACGCGGAGGCCGGAGCCGTGACCTCTGACCCCGTGGTTATGCGGAGCCGCCGCATTCCTTAGCC,ACGCAGCGCGGGCGCGTGGA,GCCACCGCCCCAGTCCGCCCCGCCCGAAGGACCCGCGTGGAGCCGCCACCGCCGCCGCGG,GCACGTGGGCCGAGGCCGCG,TGCAGTGGGACATCCCCTCT,ATTACCTGGCCGCATTAGTC,AACATGGCCTCTGCACCAAT,GTGGATGGAGACGAGCCAGA,AGAGTCTCAGAGCCGACCCC,GGGGTTATGCTACCTCGTGT,GTCCATCG…	Repeat_Simple_repeat,PROMOTER,INTERGENIC,UTR5,CDS,INTRON,Repeat_LTR/ERVL-MaLR,UTR3	13950	0.239843
chr19	7349885	7416350	Mark2	-	peaks_54561,peaks_54562,peaks_54563,peaks_54564,peaks_54565,peaks_54566,peaks_54567,peaks_54568,peaks_54569,peaks_54570,peaks_54571,peaks_54572,peaks_54573,peaks_54574,peaks_54575,peaks_54576,peaks_54577,peaks_54578,peaks_54579,peaks_54580,peaks_54581,peaks_54582,peaks_54583,peaks_54584,peaks_54585,peaks_54586,peaks_54587,peaks_54588,peaks_54589,peaks_54590,peaks_54591,peaks_54592	GGGGCCAGGACACCCAGGCAAGGTGGCCCCTCCCTGCCTA,CAACCTCAACCCTCCAGCCCGTGCTCCACTGGCTATGGCTCAGACCAAGGGCTCCTCCTC,GCTCAGCAACACATTGAGTC,ATTTATGACAATTCCACTCTTGGCCCCAGTTGTCGTCCTGTCACTCCCTCCCCTGTCCAT,GCTGTTTCAGTTCTTGAGAAATTGGGGAAGTCCTACAGAG,TGTCCTCCACAGGGTGGGGCAAAGTAACTCCTGCTTGCTAACCTCTGAGGCCAGTGTGTGAATGGGTGGCTGTAGGCGCT,CCAGGGCCTCCATGGCTGCC,GGCCATGGGCTCTCAGCCCCCAGGGGGCAGCTTGGGAACAGGGACACAGCTTCTCCGTTCTGGGAGTCTTTG…	UTR3,INTERGENIC,Repeat_Low_complexity,CDS,INTRON,UTR5	13881	0.208847
chr19	56861970	56896680	A630007B06Rik	-	peaks_55414,peaks_55415,peaks_55416,peaks_55417,peaks_55418,peaks_55419,peaks_55420,peaks_55421,peaks_55422,peaks_55423,peaks_55424,peaks_55425,peaks_55426,peaks_55427,peaks_55428,peaks_55429,peaks_55430,peaks_55431,peaks_55432,peaks_55433,peaks_55434,peaks_55435,peaks_55436,peaks_55437,peaks_55438,peaks_55439,peaks_55440,peaks_55441,peaks_55442,peaks_55443,peaks_55444,peaks_55445,peaks_55446,pea…	TAAAGTGATGCTCTTCAGGG,CCTGGGTTGATTACACTGTG,ATGTATGCATATGGCTATCATTCATGCCTGCTGCTCTCTTCCCTTCCCGAGTGCAGGGCT,CTAGACTTTTAGCATTTCGTAACCGCTTGACTGGTGCCTGTTCCGTGCTCCTGAAATGAGTCCAATCCAGTCGGGCAGCC,TCTGCTTGCACAGGTAGATGAGCCAAGCGCCTCAGCCTGAGCTCGGGCCTGGGGAAAGTGCTGTTCCCATGGTGCTCTGC,GGGTGTCATGGTTATCACTCTCCAGTCCCTTGGCATCTGTGCTCTCATGACAGCAGCAGGACGGGTCTTCAGGCCTTACTCTCAGGCTGCCCTTTGTCAC,TATTTTGGTATCCTTGGGCAAGAAGTTGGTGTG…	INTERGENIC,PROMOTER,Repeat_SINE/Alu,Repeat_Simple_repeat,CDS,INTRON	13878	0.399827
chr6	76831630	77929693	Ctnna2	-	peaks_26459,peaks_26460,peaks_68211,peaks_68212,peaks_68213,peaks_68214,peaks_68215,peaks_68216,peaks_68217,peaks_68218,peaks_68219,peaks_68220,peaks_68221,peaks_68222,peaks_68223,peaks_68224,peaks_68225,peaks_68226,peaks_68227,peaks_68228,peaks_68229,peaks_68230,peaks_68231	GCTGAATAAACCCTTTCCTC,CCTGCCCCCCATTAAAACCC,TGTTGATGAACAGCAGTACGGAAGTGTAAGCCGAATAAAC,CCTGCTTTCTGACCTGCTTG,GTGTTTGTGTGTCAAGTTGA,ACTGTTTTAGTGGAGCCCAC,TTGTGACTGTGCCCTGATAT,CAGAAGATCATGAGTTGGATCCCAGACATTGGACGGTTGG,GTGTTTTGGAGATGCCAGTACCATGAGATGACCACCAAGAGCAGCAGCAGCAGTGGAGTACAGGCATCTGGAGCCTAGAGGATGACGCGTGTGCTACAAA,TTGGTCATGTGTAAGGGTCACCCAGGTGGTACTGGTTTTGAAGGCATGAAGGAGTTGAGC,GCTAGCTGGAGCTAAGAAATTAGCGGTGA…	Repeat_LTR/ERVL-MaLR,INTRON,INTERGENIC,Repeat_LINE/L1	13839	0.0126031
chr1	46864388	46910891	Slc39a10	-	peaks_35537,peaks_35538,peaks_35539,peaks_35540,peaks_35541,peaks_35542,peaks_35543,peaks_35544,peaks_35545,peaks_35546,peaks_35547,peaks_35548,peaks_35549,peaks_35550,peaks_35551,peaks_35552,peaks_35553,peaks_35554,peaks_35555,peaks_35556,peaks_35557,peaks_35558,peaks_35559,peaks_35560,peaks_35561,peaks_35562,peaks_35563,peaks_35564,peaks_35565,peaks_35566,peaks_35567	AGGTCTCATTAGACAATCCTAATTCCACTACATTTCTGTTTGACTCCAACATTCCACTTA,AAAATGCTTCACAAAGCTGT,TATAAGCAAGGGTTATTTGGTCTTACAGCAGTTGTCTCTTTCTCAGCCCTCCTTGCAGTAAGTGGTTTTGCACACAAGTTTTCAGCACTGGGCATGCCTATGACAGTCATTACTTCACCTCATTGCTTGGCCCTTTGAGC,ATTTTAAATATTTTTATTCAGTCCCTTCTCTGGTTCTTTT,CTTGGGAAAAACCACATAAG,GATTGTGACTCATAACTTGTAGACTAGTCATGTGCATACAGCTGTTTACATCCCATGCCACCCACTCTTCATTTATACAGGCAAATGTCTGAACCGTGTGCAGCTAGCTCTATT…	UTR3,INTERGENIC,CDS,INTRON	13794	0.296626
chr12	111976153	112042450	Wdr20a	+	peaks_7258,peaks_7259,peaks_7260,peaks_7261,peaks_7262,peaks_7263,peaks_7264,peaks_7265,peaks_7266,peaks_7267,peaks_7268,peaks_7269,peaks_7270,peaks_7271,peaks_7272,peaks_7273,peaks_7274,peaks_7275,peaks_7276,peaks_7277,peaks_7278,peaks_7279,peaks_7280,peaks_7281,peaks_7282,peaks_7283,peaks_7284,peaks_7285,peaks_7286,peaks_7287,peaks_7288,peaks_7289,peaks_7290,peaks_7291,peaks_7292	AAGCGAGCGGCCGAGGACGG,TCCGGGCACTTAGGGCAGGATGAACGCTGCTTTCCAAGAT,ACCCAATTCACCACCCGGGAAGGTCTGTACAAGCTGCTGCAGCACTCGGAGTACAGCCGGCCCAACCGGGTGCCCTTCAACTCGCAGGGATCCAACCCTGTCCGCGTCTCCTTCGTAAACCTCAACGACCAGTCTGGCAACGGCGACCGCCTCTGCTTCAATGTGGGCCGGGAGCTCTAC,TCCAGGCTGCCGACCTGAGT,ATACAAAGGGACGCAGCCCACTTGCCATGACTTCAACCTCCTCACAGCTACAGCAGAGAGCGTCTCTCTCCTAGTGGGCTTTTCCGCAGGCCAAGTCCAG,CAGAGACTAATAGACAAGTCCCGCGTAACCTGTG…	UTR5,INTERGENIC,CDS,INTRON,UTR3	13738	0.207219
chr11	119169081	119206689	Card14	+	peaks_5637,peaks_42423,peaks_42424,peaks_42425,peaks_42426,peaks_42427,peaks_42428,peaks_42429,peaks_42430,peaks_42431,peaks_42432	AATCTCCCTCTCCCTCTCCC,GCCAGTAAAGAACATCCCTCCGTGGCCTCTGCATCAGCTCCTGCTTTCTGACCTGCTTGAGTTCCAGTCCTGCATCCTTTGGTGATCAACAGCAGTATGGAAATGTAAGCCGAATAAACC,TAGTGATCAAGGGGGAAAGG,TTTTGTGTGTCAAGTTGACA,TGGTGAAGGTGCAGCCTCAGTTGAAATTGAAGGCCCAGGACTGAAGGGGTCATGCAGTGTTTTGGAGATGCCAGTACCATGAGATGACCACCAAGAGCAGCAGCAGCAGTGGAGTACAGGCATCTGGAGCCTAGAGGATGACGCGTGTGCTACAAAGGGCCTGGCTGGAGAAGTGACCCAAGCCCTTGGAGGAGCCCAGAAGATCGTGAGTTGGA…	Repeat_Low_complexity,INTERGENIC,Repeat_LTR/ERVL-MaLR,INTRON	13689	0.363992
chr9	65477454	65508335	Rbpms2	+	peaks_31934,peaks_31935,peaks_31936,peaks_31937,peaks_31938,peaks_31939,peaks_31940,peaks_31941,peaks_31942,peaks_31943,peaks_31944,peaks_31945,peaks_31946,peaks_31947,peaks_31948,peaks_31949,peaks_75215	GCGGTGGCCGCACGGGCTCCGCTCCCTCGGGTTCCCGGTGCCTTGCCCCTCCGGCCGCCT,TGTGATCCCCCCCCCCTTTCCTTTCTCCGTAGCCTGACGCGGCAGCAGCCGCTTTCCTCA,CCCTGCCCACCACGGGACAGAGCGTCCCGCTTCCCTCTCCGCGTCCCCCCTCACCATGAGCAACCTGAAGCCGGACGTCG,CACACTGTTTGTCAGTGGCCTCCCTGTGGATATTAAACCTAGAGAACTCTACCTGCTCTT,GTGATCTTTGACAGCCGGGC,TCTCCTGTTATAGATGACCTGATGGGGACTGCTCTGATTCCTGCATCCCCAGAGGCCTGG,CACAGAGCTGACCCCAGCCATTTCACATACCACGTTCACCTACCCAGCTGCCA…	UTR5,INTERGENIC,CDS,INTRON,UTR3,Repeat_SINE/B4	13548	0.438716
chr7	87488022	87490983	Hddc3	+	peaks_70863,peaks_70864,peaks_70865,peaks_70866,peaks_70867,peaks_70868,peaks_70869,peaks_70870	ATCACGGAGAAAGGAGCTTC,TAGTGATGTTTTTGTGTGTC,AAGGCCCAGGACTGAAGGGGTCATGCAGTGTTTTGGAGATGCCAGTACCATGAGATGACCACCAAGAGCAGCAGCAGCAGTGGGGTACAGGCATCTGGAGCCTAGAGGACGATGCGTGTGCTACAAAGGGCCTGGCTGGAGAAGTTACCCAAGCCCTTGGAGGAGCCCAGAAGATCGTGAGTTGGATCCCAGACATTGGACGGTTGGAGATTGACTTTTGCTTTTGATTGTGACTGTGCCCTGATATTTTCCCTCTTGAAGGAAGAAACTGTTTTAGTGG,AGGGTCACCCAGGTGGTACTGGTTTTGAAGGCATGAAGGGGTCACGCAAAGCAGCTGAGG,TTGCATTACTGGGAC…	Repeat_LTR/ERVL-MaLR,INTRON,INTERGENIC	13547	4.57514
chr10	36226619	36554203	Hs3st5	+	peaks_2694,peaks_2695,peaks_2696,peaks_2697,peaks_2698,peaks_2699,peaks_2700,peaks_2701,peaks_2702,peaks_2703,peaks_2704,peaks_2705,peaks_38349,peaks_38350	ATTAGTGACCAAGGGGGAAA,CTGAGCAAGCCAGATGAGGCAAGCCAGTAAAGAATATCCCTCCATGGCCTCTGCATCAGCTCCTGCTTCCTGACCTGCTTGAGTTCCAGTCCTGGCTTCCGTGGTGATGAACAGCAGTATGGAAGTGTAAGCCGAATAAA,TAAGACAAATTGGTACCAGCAGAGTGGGGTATTCCTGTGACAACCTGACCATGTTTTGGGGAGGACTGTGGATGGACTTTGGAACTTTGGGCTTAAAGATCCATCCGTTGTTAAGAGCTC,CTTGGAAGATAATGTTGAGAACACTGCAGAAGATGGAGGT,GGGAAAATTAAAGACTCTTTTCAGGGCCATTGCTGTTTTG,ATTAAGAAGAGACCAGCATCATTGAGGTGACATC…	Repeat_LTR/ERVL-MaLR,INTRON,INTERGENIC,Repeat_LINE/L1	13477	0.0411406
chr8	70800465	70871593	Sh2d4a	+	peaks_72939,peaks_72940,peaks_72941,peaks_72942,peaks_72943,peaks_72944,peaks_72945,peaks_72946,peaks_72947,peaks_72948,peaks_72949,peaks_72950,peaks_72951,peaks_72952,peaks_72953,peaks_72954	CAGGGGAGGCAAGCCAGTAAAGAACATTCCTCCATGGCCTCTGCATCAGCTCCTGCTCCCTGACCTGTTTGAGTTCCAGTCCTGACTTCCTTTGGTGATGAACAGCAGCATGGAAGTGTAAGCCGAATAAACCCTTTCCT,GGGTGGGACCATCTCTGGGC,CATTTTCTCAATTAGTGATC,TACTAGTGATGTGTTTGTGT,TTAGACCTTGGGGATGAATA,TAAGTTGGATCCCAGACATTGGACGGTTGGAGATTGACTTTTGCTTTTGATTGTGACTGTGCCCTGATATTTTCCCTCTT,CAGTGGATTACAGGCATCTGGAGCCTAGAGGATGATGCGTGTGCTACAAAGGGCATGGCTGGAGAAGTGACCCAAGCCCT,TTGATGGCCCAG…	Repeat_LTR/ERVL-MaLR,INTRON,INTERGENIC	13449	0.189082
chr5	14514917	14863457	Pclo	+	peaks_23142,peaks_23143,peaks_23144,peaks_23145,peaks_23146,peaks_23147,peaks_23148,peaks_23149,peaks_23150,peaks_23151,peaks_64215,peaks_64216,peaks_64217,peaks_64218,peaks_64219,peaks_64220,peaks_64221,peaks_64222,peaks_64223,peaks_64224,peaks_64225,peaks_64226,peaks_64227,peaks_64228,peaks_64229,peaks_64230,peaks_64231,peaks_64232,peaks_64233,peaks_64234,peaks_64235	AACATGTTTTGGGGAGGACTGTGGAAGGACTTTGGAACTT,TTGTTAAGAGCTCTGTCAGA,GATAATGTTGAGAACACTGC,TTAAAGACTCTTTTCAGGGC,TGTGTTCCAGAGATGGCCAA,ATGCAGTGTTTGGGAGATGC,AAGTGACCCAAGCCCTTGGA,TTGGATCCCAGACATTGGAC,TTTTGATTGTGACTGTGCCC,GGCAAGCCAGTAAAGAACAT,ACTGTCAACATCATGTTCCA,ATTAACAGCAGTATGGAAGTGTAAGCCGAATAAACCCTTT,TTTCTGACCTGCTTGAGTTC,ATAAAGAACATCCCTCCATG,GATCAAGGGGGAAAGGCCCC,GTGTGTCAAGTTGACAAGGG,ATTGTGACTGTGCCCTGATA,GG…	Repeat_LTR/ERVL-MaLR,INTRON,INTERGENIC,Repeat_Simple_repeat	13430	0.0385322
chr18	75590877	75857350	Ctif	-	peaks_15020,peaks_15021,peaks_15022,peaks_54251,peaks_54252,peaks_54253,peaks_54254,peaks_54255,peaks_54256,peaks_54257,peaks_54258,peaks_54259,peaks_54260,peaks_54261,peaks_54262,peaks_54263,peaks_54264,peaks_54265	ATAACTAAACATTTCTTGCC,GCTCCACAGTAGAAGTCCTC,TGGAGGCCAGCCTCTCTTCT,GATGGCCTTTGTCAGCCCCA,GAAGTGTAAGCCAAATAAAC,TGAGCAAGCCAGAGGAGGCAAGCCAGTAAAGAACATCCCTCCATGGCCTCTGCATCAGCTCCTGCTTCCTGACCTGCTTGAGTTCCAGTCCTGACTTCCT,TTAGTGATCAAGGGGGAAAG,TGTTTGTGTGTCAAGTTGAC,GGCATTGCTGGAGAAGTGACCCAAGCCCTTGGAGGAGCCCAGAAGATCGTGAGTTGGATCCCAGACATTGGACGGTTGGAGATTGACTTTTGCTTTTGATTGTGGCTGTGCCCTGATATT,GAGCAGGAGCAGTGGAGTACAGGCATCTGG…	INTRON,INTERGENIC,UTR3,Repeat_LTR/ERVL-MaLR	13427	0.0503878
chr2	172845998	172860235	Rbm38	+	peaks_18748,peaks_18749,peaks_18750,peaks_18751,peaks_18752,peaks_18753,peaks_18754,peaks_18755,peaks_18756,peaks_18757,peaks_18758,peaks_18759,peaks_18760,peaks_18761,peaks_18762,peaks_18763,peaks_18764	GCAGGGCGCGGAGTAGACGC,ACTCGGATTCGGCCTGGGACACCCCCGCATGCGCCGGCCG,ATGCTGCTGCAGCCCGCGTGCTCCCCGAGTGTGTTTCCGC,GCCATGCACGGCTCACAGAA,TCTTCGTGGGCGGCCTGCCCTACCACACCACCGACGCATC,CAAGGCCAATGTGAACCTGG,ACATCTACCCACCAGCCATTGTGCAGCCCAGCGTGGTGATCCCTGCCACCCCTGTCCCGTCACTGTCCTCGCCCTACCTTGAGTATACACCAGCCAGCCCAGCCTACGCCCAGTACCCGC,CCATATGCTGCCTCACCTGCTGCAGCCACCAGCTTCGTGGGCTACGGCTACCCTGCTGCC,TGCTGCACCTGCAGGCACCA,CCTCAGCTAC…	UTR5,INTERGENIC,CDS,UTR3	13400	0.94121
chr16	49057598	49199217	Myh15	+	peaks_50683,peaks_50684,peaks_50685,peaks_50686,peaks_50687,peaks_50688,peaks_50689,peaks_50690,peaks_50691,peaks_50692,peaks_50693,peaks_50694,peaks_50695,peaks_50696,peaks_50697	GAAGCAAGCCAGTAAAGAACATCCCTCCATGGCCTCTGCATCAGCTCCTGCTTTCTGACCTGCTTGAGTTCCAGTCCTGCATCCTTTGGTGATCAACAGCAGTATGGAAATGTAAGCCGAATAAACCCCTTCCTCCCCAA,TCTCAATTAGTGATCAAGGG,GTGATGTTTTTGTGTGTCAA,TTTGATTGTGACTGTGCCCTGATATTTTCCCTCTTGAAGGAAGAAACTGTTTTAGTGGAG,AGTGACCCAAGCCCTTGGAGGAGCCCAGAAGATCGTGAGTTGGATCCCAGACATTGGACA,AAGGCCCAGGACTGAAGGGGTCATGCAGTGTTTTGGAGATGCCAGTACCATGAGATGACCACCAAGAGCAGCAGCAGCAGTGGGGTAGAGGCAT…	Repeat_LTR/ERVL-MaLR,INTRON,INTERGENIC	13379	0.0944718
chr1	21373636	21376465	Khdc1b	+	peaks_261,peaks_262,peaks_263,peaks_264,peaks_265,peaks_266,peaks_267,peaks_268,peaks_269,peaks_270,peaks_271,peaks_272,peaks_273,peaks_274,peaks_275,peaks_276,peaks_277,peaks_278,peaks_279	CTGGGCAGCCAAGGCTACATGAGGTCCTGTTTCAAGGAGGGAAAACCATGTAGAGATCTTCCTCCTCCAGCTCATTCATTCCTCACCAGCCTCCAGGGACTTTTCTACTCCATGGTCTGTAGATCTGCTCCAGAAATTTT,AGGCATTTGAGTCTCCTCCC,TATATAGCTCCTAAAGCCAG,GTCTACAGGAGACAGGAATGAGTGACCTCCGCAGGAAGGGATGGTGGAATGTGCCTGACTACTTCTACAGCCCACTGGTG,GATGATGAATACCTTCACACCCTGGAGGTCCACAGCAACACCCTCATCCAGCTGGAGAGATGGTTCTCACCCACAGGCCAAACCCGAGTCACTGTGGTGGGGCCACTTAAGGCAAGGCTG,ACGGATCAAGACCT…	Repeat_SINE/Alu,PROMOTER,UTR5,INTERGENIC,CDS,UTR3	13377	4.72853
chr19	42863436	43462801	Hpse2	-	peaks_15851,peaks_15852,peaks_55184,peaks_55185,peaks_55186,peaks_55187,peaks_55188,peaks_55189,peaks_55190,peaks_55191,peaks_55192,peaks_55193,peaks_55194,peaks_55195	AAGCCAGTAAGCAGCATTCC,CATTGTTGGACTAGCTGGAC,TCCCTCCGTGGCCTCTGCATCAGCTCCTGCTTCCTGACCTGCTTGAGTTCCAGTCCTGCATCCTTTGGTGATCAACAGCAGTATGGAAATGTAAGCCGAATAAACCCTTTCCTCCCCAAC,CTCAATTAGTGATCAAGGGG,TGATGTTTTTGTGTGTCAAG,GATTGTGACTGTGCCCTGATATTTTCCCTCTTGAAGGAAGAAACTGTTTTAGTGGAGCCC,CCAGGACTGAAGGGGTCATGCAGTGTTTTGGAGATGCCAGTACCATGAGATGACCACCAAGAGCAGCAGCAGCAGTGGAGTACAGGCATCTGGAGCCTAGAGGATGACGCGTGTGCTACAAAGGGCCTGGCTG…	Repeat_LTR/ERVL-MaLR,INTRON,INTERGENIC,Repeat_LTR/ERVL	13329	0.0222385
chr11	60715747	60728252	Gm16515	-	peaks_41035,peaks_41036,peaks_41037,peaks_41038,peaks_41039,peaks_41040,peaks_41041,peaks_41042,peaks_41043,peaks_41044,peaks_41045,peaks_41046,peaks_41047,peaks_41048,peaks_41049,peaks_41050,peaks_41051,peaks_41052,peaks_41053,peaks_41054,peaks_41055,peaks_41056,peaks_41057,peaks_41058,peaks_41059,peaks_41060,peaks_41061,peaks_41062,peaks_41063,peaks_41064,peaks_41065,peaks_41066,peaks_41067	TTTATGGGTTTTAGCTGTGT,CATACACGAGATCCTGTGAG,CCTGGAGCACCTGGCCACTCACCTGTTGTTCCTCAGATCAGGACTTGGGCTGGTTCGAGTCCTCCCACATGTCCTTTTACTAGTCTCAGGGTCCTGCTTC,CCTGCAACCCACACAACTAGACAGCCCAGGATCTAAACCCAGTCCCTGACCCCTCGGTAG,CCCACAAGGGCCAGGGTAGCTAGTGGACCGAGTGCAAGGCACAGCAGTCAGGCTCTGTGG,TGGTGCCATACTAGCCTCTGATTCGTGAGCTGCTCTTTGC,AACAAGCTTCGGGATCCCAGCCCAGGTCTGGGGAACTTTG,TGTGTAGGAAGTGGTTCTCCCTGGTGCCCAGCCTATTTGT,CCTTCAATAGG…	UTR3,INTERGENIC,Repeat_LTR/ERVL,Repeat_SINE/MIR,CDS,INTRON	13306	1.06405
chr10	39753340	39862062	Slc16a10	-	peaks_38418,peaks_38419,peaks_38420,peaks_38421,peaks_38422,peaks_38423,peaks_38424,peaks_38425,peaks_38426,peaks_38427,peaks_38428,peaks_38429,peaks_38430,peaks_38431,peaks_38432,peaks_38433,peaks_38434,peaks_38435,peaks_38436,peaks_38437,peaks_38438,peaks_38439,peaks_38440,peaks_38441,peaks_38442,peaks_38443,peaks_38444,peaks_38445,peaks_38446,peaks_38447,peaks_38448,peaks_38449,peaks_38450,pea…	TGTGAGCTCCCTCCTTCCATCCATCATTCCCTTCCTCCCTCCTCTCTCTCCCCACCTCTC,ACTACCCTGAGCGTTGTGTG,GTCACAGACTTAGGTCAGTC,GCCACCAAGAAGTGCACCCTTGTCCCAGGTCCCGGGCCCCAGCCTGCGTGCTTCTGTCAG,CAGTCCGAAGCCCCAGCCAG,GGGATCCCAGAGTGTGCCACCACCGCCAGCGTCACCGCCAGCGTCACTCACTGCCGACAG,GGTTGTGGCCCAGCAGGGAGTTGGAACTTGAGGTCCTCCT,GATGCGGAGCCTAAGTAGATCTGACTGGCCTTCAGCTCCT,CCTCTTAATTACAGCTTGCT,GTTGCATATAAAAGGCCGAC,GACTTAATTTTATCATCTCC,ATGCTATC…	Repeat_Low_complexity,UTR3,INTERGENIC,Repeat_SINE/Alu,CDS,INTRON,UTR5	13254	0.121907
chr6	39086621	39156788	Jhdm1d	-	peaks_67586,peaks_67587,peaks_67588,peaks_67589,peaks_67590,peaks_67591,peaks_67592,peaks_67593,peaks_67594,peaks_67595,peaks_67596,peaks_67597,peaks_67598,peaks_67599,peaks_67600,peaks_67601,peaks_67602,peaks_67603,peaks_67604,peaks_67605,peaks_67606,peaks_67607,peaks_67608,peaks_67609,peaks_67610,peaks_67611,peaks_67612,peaks_67613,peaks_67614	GGTTTTTATGTCCATGGTCC,AAATTCTAGCCTGGCAGTGG,AACCTCAAGTTCAGTTTTGTCTGTCCGTTTGTCTGTCCGT,AAAATTATGGCCAGTATCTT,GTTCTTCATATCTGTAGATAGCATCCCTAGCCCCTGCCTA,TGGATTTGTTCTTTTCAATT,AATTACAGAGGGCCTTCTTC,TGTTTTATTTTCATTTTTCT,TGCATACTATAATCCAGGTTGATTCCCTTATACCCTACCTTCCCTCTGCAGCCCAGTCCCCAATGTTTTGAGACAACCCA,TTTTATAAGCTATTAGCTTC,TAACCCTTGGACCTGGTGGG,CAACAGCCAAACAACGTCTTGGGAAGATTCTGAAATTGAACAGAAATGGCCATGCTCGCTTCTTCGTG…	INTRON,UTR3,Repeat_SINE/Alu,UTR5,CDS,INTERGENIC,Repeat_Simple_repeat	13231	0.188564
chr7	36119193	36177304	Rhpn2	+	peaks_28056,peaks_28057,peaks_28058,peaks_28059,peaks_28060,peaks_28061,peaks_28062,peaks_28063,peaks_28064,peaks_28065,peaks_28066,peaks_28067,peaks_28068,peaks_28069,peaks_28070,peaks_28071,peaks_28072,peaks_28073,peaks_28074,peaks_28075,peaks_28076,peaks_28077,peaks_28078,peaks_28079,peaks_28080,peaks_28081,peaks_28082,peaks_28083,peaks_28084,peaks_28085	CCACTGCACCTCAGTTCACCCTGGACTCCCGCGCTGCCAGCATGACCGATACGCTGCTACCCGCGGCTCCCCAGCCGCTG,CCCTTGCACAAACTGGCCGGAGCAAGCTGCAGAATCAAAGGGCTGCCTTGAACCAGCAGATCCTGAAGGCTGTGCGGATG,CGGGAACAGGTTCGCCTGGAGCTGAGCTTTGTCAACTCAG,CGTTCACCATTCCTCTGATT,GTTTTCCTTTCAGGCCTGTCGAACACCCAGCAGGGATGAGGCGGGGGTCGAACTGCTCATGTCGTACTTCATTCAGCTGG,CAGGTATGACTCCTTCACTG,ACTTTGCTGTTGGAGAAGGC,GGGCGCTCTACACCCAGATCGGGACCCGCTGTAACCGGCAGACGCAGGCTGG…	UTR5,CDS,INTERGENIC,INTRON,PROMOTER,UTR3,Repeat_SINE/Alu	13224	0.227564
chr1	3195981	3661579	Xkr4	-	peaks_34599,peaks_34600,peaks_34601,peaks_34602,peaks_34603,peaks_34604,peaks_34605,peaks_34606,peaks_34607,peaks_34608,peaks_34609,peaks_34610,peaks_34611,peaks_34612,peaks_34613,peaks_34614,peaks_34615	TGGCTTCTGCAACAGCTCCTGCTCCCTGACCTGCTTGAGT,AGCAGTATGGAAGTGTAAGCCGAATAAACCCTTTCCTCCC,GTGATGGCTCCTGCTTTCTGACCTGCTTGAGTTCCAGTCC,GCAGGCTGAGCAAGCCAGGGGAGGCAAGCCAGTAAAGAAC,GTGATGTGTTTGTGTGTCAA,TTTGATTGTGGCTGTGCCCTGATATTTTCCCTCTTGAAGGAAGAAACTGTTTTAGTGGAG,TAGATCCCAGACATTGGACG,ATGCAGTGTTTAGGAGATGCCAGTACCATGAGATGACCACCAAGAGCAGCAGCAGCAGTGGAGTACAGGCATCTGGAGCCTAGAGGATGACGCGTGTGCTACAAAGGGCATGGCTGGAGAAGTGACCCAAGC…	Repeat_LTR/ERVL-MaLR,INTRON,INTERGENIC,Repeat_LINE/L1	13219	0.0283914
chr5	139626176	139662464	Heatr2	+	peaks_25285,peaks_25286,peaks_25287,peaks_25288,peaks_25289,peaks_25290,peaks_25291,peaks_25292,peaks_25293,peaks_25294,peaks_25295,peaks_25296,peaks_25297,peaks_25298,peaks_25299,peaks_25300,peaks_25301,peaks_25302,peaks_25303,peaks_25304,peaks_25305,peaks_25306,peaks_25307,peaks_25308,peaks_25309,peaks_25310,peaks_25311,peaks_25312,peaks_25313,peaks_25314,peaks_25315	GCCGCGGAACTGACCCGCGC,GGCGCGGATTCCGCGGCCTTCCAGGGCCCCTGGGCCCGTCTGCTGCTGCCGCGCCTGCTGCGGCTTCTAAGCGATCCGGCCGAGGGCTGCCGCGCGCTGGCCGCTCACCTGCTCGACCTT,GCCCCGCGACGCTCTGCCGCGTCTGCTGCCGGCGCTCAGC,ACTCGCGCGGCCGCCGCCGGAGCCCTGCGAGGAGCTGCGTCTCGCCCTCGTGCAGCTGCTCCACCTCGCCGTAGACCTGG,CACCTGGACGACGCCGTGCGCGCCTTGCGGGCCGCGCTGC,CCTTGATAGGCCCCCTGATGCAGACCATCTCCCACCAGCACTGGAAGGTCCGGGTAGCCG,GAACTCGGTGGATGATGTCC,TCTCTTGCGGCA…	CDS,INTERGENIC,Repeat_Low_complexity,INTRON,UTR3,Repeat_Simple_repeat,Repeat_SINE/Alu	13208	0.363977
chr14	52419720	52446034	AY358078	+	peaks_9644,peaks_9645,peaks_47043,peaks_47044,peaks_47045,peaks_47046,peaks_47047,peaks_47048,peaks_47049	CCATGAAAAGCCCCTGGGAG,AGGAGGCAAATCCAGCCTCT,GATGAGGCAAGCCAGTAAAGAACATCCCTCCATGGCCTCTGCATCAGCTCCTGCTTTCTGACCTGCTTGAGTTCCAGTCCTGCATCCTTTGGTGACCAACAGCAGTATGGAAATGTAAGCCGAATAAACCCTTTCCTCCC,TTTTCTCAATTAGTGACCAA,GTGCAGCCTCAGTTGCAATTGAAGGCCCAGGACTGAAGGGGTCATGCAGTGTTTTGGAGATGCCAGTACCATGAGATGACCACCAAGAGCAGCAGCAGCAGTGGAGTACAGGCATCTGGAGCCTAGAGGATGACGTGTGTGCTACAAAGGGCCTGGCTGGAGAAGTGACCCAAGCCCTTGGAGGAGCCCAGAAGA…	INTRON,INTERGENIC,CDS,Repeat_LTR/ERVL-MaLR	13009	0.494376
chr17	57160480	57170930	Khsrp	-	peaks_52511,peaks_52512,peaks_52513,peaks_52514,peaks_52515,peaks_52516,peaks_52517,peaks_52518,peaks_52519,peaks_52520,peaks_52521,peaks_52522,peaks_52523,peaks_52524,peaks_52525,peaks_52526,peaks_52527,peaks_52528,peaks_52529,peaks_52530,peaks_52531,peaks_52532,peaks_52533,peaks_52534,peaks_52535,peaks_52536,peaks_52537,peaks_52538,peaks_52539,peaks_52540	AGAGTTGGAACATTCCTTGGACCAGGTGTGGGTTTCACAGGCCCCTCCTGCCCTGCCCATCTCTCTCTGTCTCTCTTTCTCCCTGCCCCCGCTCTTCCCTGGCTCCTCCTTATACCCACCCCAACCCCAGGACTGGCCTG,TATCTCCCTACTGTCTGGGG,GAAATATATAAATCTCTATTCCCCAGCCTCCGAGCCCACC,TAGAAAATAGCAAGAATTTA,AGAGAGCAGCGGCTGCCTAGGGGCTGGGGATCCCCTTCATGCCGAGGCGCTCCCTCTCTC,CAGTGGAGTCCCCAAGACAGACAGTCACGGCCCCCTGCTTAGCCTGTGGGGGCTTGGGCCCGGCCTCTTGGCCCACTGCCTGGAGTTGTAGCCTCCTGTAGCCAGGCCGCCCTC…	Repeat_LINE/L1,UTR3,INTERGENIC,Repeat_Simple_repeat,Repeat_SINE/MIR,CDS,INTRON,UTR5,PROMOTER	13005	1.2445
chr10	94030572	94074829	Gm16154	-	peaks_3429,peaks_3430,peaks_3431,peaks_3432,peaks_3433,peaks_3434,peaks_3435,peaks_3436,peaks_3437,peaks_3438,peaks_3439,peaks_3440,peaks_3441,peaks_3442,peaks_3443,peaks_3444,peaks_3445,peaks_3446,peaks_3447,peaks_3448,peaks_3449,peaks_3450,peaks_3451,peaks_3452,peaks_3453,peaks_3454,peaks_3455,peaks_3456,peaks_3457,peaks_3458,peaks_3459,peaks_3460,peaks_3461,peaks_3462	ACATGAATACCCTCAGCCTACCCCTGAACATACGCCGAGG,GACAGCCTGAAGGAAATACACCACTCTCTGAAGGATGCCC,TAAATCTAGCATGCCAGGGGTATCCCTCACGCCCCCCGTG,GAATTCCCTGGAAGAGTTCA,TCTCTAAGCTCGAGCTGCATCAGCAGGAACAGCAGACCCTGCAGACGGATGCCGTGAACG,TGCATCAACGTGGTTCTGGCCTTCATGACGGTCATCCTGGTGTGTGTGTCCACCCTGGCCAAGTTTGTCTCGCCCATGATGAAGAGCCGCTCCCACATCCTTGGCACCTTCTTTGCTGTG,TGTGTGCCATAGAAAGGATAATCATCCCGAGATGAGCCGCTGCTTCCTGCCTTCACATCC,TCTTAACCCAGT…	CDS,UTR5,INTERGENIC,UTR3,Repeat_LINE/L1	13000	0.293739
chrX	158849885	159081581	Reps2	-	peaks_34458,peaks_34459,peaks_34460,peaks_34461,peaks_34462,peaks_34463,peaks_34464,peaks_34465,peaks_78618,peaks_78619,peaks_78620,peaks_78621,peaks_78622,peaks_78623,peaks_78624,peaks_78625,peaks_78626,peaks_78627,peaks_78628,peaks_78629,peaks_78630,peaks_78631,peaks_78632,peaks_78633	TCTCAATTAGTGATCAAGGG,ACATCCCTCCATGGTCTCTG,AGAACAGTGCAGAAGATGGA,TTTTCAGGGCCATTGCTGTT,GTGATTAAGAAGAGACCAGCATCATTGAGGTGACATCTTC,ATGCAGCATTTTGGAGATGC,AGTGACCCAAGCCCTTGGAG,TTCGCGGGCAAACAGCTGGA,GTGGAAAGTGTAAGCCGAATAAACCCTTTCCTCCCCAACT,CAAGCCAGTAAAGAACATCCCTCCATGGCCTCTGCATCAGCTCCTGCTTCCTGACCTGCTTGAGTTCCAGTCCTGACTTCCTTTGGTGATGAACAGCAGTATGGAAGTGTAAGCCGAATA,TGTTTTTGTGTGTCAAGTTG,ATTGTGACTGTGCCCTGATATTTTCCCT…	Repeat_LTR/ERVL-MaLR,INTRON,INTERGENIC	12906	0.0557023
chr8	42076267	42219080	Mtus1	-	peaks_72519,peaks_72520,peaks_72521,peaks_72522,peaks_72523,peaks_72524,peaks_72525,peaks_72526,peaks_72527,peaks_72528,peaks_72529,peaks_72530,peaks_72531,peaks_72532,peaks_72533,peaks_72534,peaks_72535,peaks_72536,peaks_72537,peaks_72538,peaks_72539,peaks_72540,peaks_72541,peaks_72542,peaks_72543,peaks_72544,peaks_72545,peaks_72546,peaks_72547,peaks_72548,peaks_72549,peaks_72550,peaks_72551,pea…	CAAAGCGTTAAGTTATATGC,TCAAGTGTTGACCTGCCATC,ATAGGAATGATTGCAGCTTCACTGCCACCTCCTGGAATAG,GAGGACAGATTCAGGATACTAGAGGTGAGTCATCCTAGACTTCTGCACTACAGAGCTAAC,ACTAATTCATGGTCAATGCT,AAACTTCCCTGTGCATGCCG,AGTTAGAAGGATAGCTGTGG,TCTTCGCTTACCATCTCCCT,TGGCCAAAGAGTGAGAGGTA,TCCCAAATAAGCTAAGCTCT,ACGGAAGCAAAGCGCCCTCCTTCCTACCCACAGAGTGTGC,ATTTTTTTCCCTTGAACCCAAGCTAGCTTCATAGCGCTAATCCTCCGTCTACCCTCCTGTTGTTCTAACCTCCGCCTTGC,GTTGATA…	UTR3,INTERGENIC,CDS,INTRON,UTR5	12903	0.0903489
chr17	85356080	85423331	Ppm1b	+	peaks_13965,peaks_13966,peaks_13967,peaks_13968,peaks_13969,peaks_13970,peaks_13971,peaks_13972,peaks_13973,peaks_13974,peaks_13975,peaks_13976,peaks_13977,peaks_13978,peaks_13979,peaks_13980,peaks_13981,peaks_13982,peaks_13983,peaks_13984,peaks_13985,peaks_13986,peaks_13987,peaks_13988,peaks_13989,peaks_13990,peaks_13991,peaks_13992,peaks_13993	GCAGAAGGAGCGGAGCGGCCGCTGCTCAATGGCGGAAAAGCCGCTGGTGCTCTGACCGCCTGGTCCCCCCTGGCAGTTGCGGGGGAGTTTCCTGCCGGCGCGGCTGGAGTCTCTGTTTCT,ATGCTCCAGAGAGATCAGGCTGCGGCGGAGGAGGTGGCGGCGGCCGAGTCGGCAGCGGCT,GCGGCGGCGGTGGCCGAGCCCCCGAGGGCGAAGCGGCGGC,GGCGGCTGTGCGGCGGGCGA,CTGGCCTGAGCCTTGTGGCA,ACTGAAAAGCACAATGCTCACGGTGCTGGGAATGGTCTGCGTTATGGCCTGAGCAGTATGCAAGGATGGAGAGTAGAAATGGAAGATGCACACACAGCTGTTGTGGGTATTCCTCACGGCTTGGACAACTGGTC…	Repeat_Simple_repeat,UTR5,INTERGENIC,Repeat_SINE/Alu,INTRON,CDS,UTR3	12870	0.191373
chr10	114634932	114688549	Tbc1d15	-	peaks_39642,peaks_39643,peaks_39644,peaks_39645,peaks_39646,peaks_39647,peaks_39648,peaks_39649,peaks_39650,peaks_39651,peaks_39652,peaks_39653,peaks_39654,peaks_39655,peaks_39656,peaks_39657,peaks_39658,peaks_39659,peaks_39660,peaks_39661,peaks_39662,peaks_39663	TTGCTCAGAACATCTTGATG,AAAGCTTATGTCAGAAGTTT,ATTTAATGAGACTACATTGA,CCTTAGCAACTGGATTGGCA,TTGGAAATTATGCACTTGGA,TAGTTACTTCTACCAAATAG,AGTACATGAAAGATAGACATTCACGGTCTTGGTATTGATC,ACAGTGAAATTACAACGCCAGATTCCGACACTGATGAAAATGTTGGCAGCCCTTGTCCTGTATCTGCGTTTCCAAGTAGCACCTTGCCCATCCTTGCTGCCAGTGAAGCCAAAGATGACAGTCCAACACAGACATTAGCATCCCCGAATGCCTGCAGATTAACACCTGCATGATCATTTG,TTTCATCTTCTTCTGTGTTG,TTTTTTGTAGGTAATGTGGA,TTCTGTATA…	UTR3,INTERGENIC,CDS,INTRON,UTR5	12787	0.238488
chr4	95633930	95692104	Hook1	+	peaks_21651,peaks_21652,peaks_62367,peaks_62368,peaks_62369,peaks_62370,peaks_62371,peaks_62372	CAGGCCTGGCCGCCGAGCTC,ACCTTGAACAGCGGATCAGT,CATGAACAGCAGTATGGAAGTGTAAGCCGAATAAACCCTT,TTTCTGCTTTTGATTGTGACTGTGCCCTGATATTTTCCCT,TGTGTGCTACAAAGGGCATGGCTGGAGAAGTGACCCAAGC,TTTGGACATGCCAGTACCATGAGATGACCACCAAGAGCAG,GAGATAGCCAAAGTTGTACT,AATGTTGAGAACAGTGCAGAAAATGGAGGCCTGGCTTGTG	UTR5,UTR3,Repeat_SINE/B4,INTERGENIC,Repeat_LTR/ERVL-MaLR,INTRON	12770	0.219514
chr2	18598644	18608256	Bmi1	+	peaks_16357,peaks_16358,peaks_16359,peaks_16360,peaks_16361,peaks_16362,peaks_16363,peaks_16364,peaks_16365,peaks_16366,peaks_16367,peaks_16368,peaks_16369,peaks_16370,peaks_16371,peaks_16372,peaks_16373,peaks_16374,peaks_16375,peaks_16376,peaks_16377,peaks_16378,peaks_16379,peaks_16380,peaks_16381,peaks_16382	AGCCCCGCGCAGGCTTAGCA,ATAATACGGCTCGGCCCCTC,CCGCAGCGCGCGAGCAGGAGGCCGGCGGGGGAGCGGCATGAGCGGAGCGCGGCGGCCGTGGCTGCTCTCGGCCGCGCTCGGTGCCCATTGACAGCGGCGGCGGCGGCTCGCTCCAAGATG,ACTTTCATTGTCTTTTCCGCCCGCTCAGATCGCCTCGCGC,CCCGCACCAGCGCCGCCTGACCGCGCTCCAGCCGCTCCGG,CGGCACTTGTGTCTCCAGCC,CTGTACGTTAGCCTTGCTGAGCGCCCTTTCTCTCTCCACT,AGATCACTGAGCTAAATCCCCACTTAATGTGTGTCCTGTG,TGTATTGTACGTTACTTGGAGACCAGCAAGTATTGTCCTATTTGTGATGTC…	UTR5,INTERGENIC,Repeat_Simple_repeat,INTRON,CDS,UTR3	12758	1.3273
chr4	145104786	145294344	Gm13242	+	peaks_22680,peaks_22681,peaks_22682,peaks_22683,peaks_22684,peaks_22685,peaks_22686,peaks_22687,peaks_22688,peaks_22689,peaks_22690,peaks_22691,peaks_22692,peaks_22693,peaks_22694,peaks_22695,peaks_22696,peaks_22697,peaks_22698,peaks_63559,peaks_63560,peaks_63561,peaks_63562,peaks_63563,peaks_63564,peaks_63565,peaks_63566,peaks_63567,peaks_63568,peaks_63569,peaks_63570,peaks_63571,peaks_63572,pea…	TTGACCATGGCCGAGACTGA,CCTTAAACTTCAGCTAGACA,ACAGTACAGCTAAGGAATGG,TTCCTGTCAGAAAGCCTTCAGAAGTCAGCCATCTGGGTTC,TTTGCCAATCCTTAGGTGGA,TATAAAGGACAGCAAATCAGCTGCACTCCAGTTGCTGCTC,GTGTTGCGTCTGCTCAGGAG,AGATGCAGGGGAATAGCCAG,ATGTAAACGAATCCCTTTGCCAAACACAGTTCAGACTTGC,CCGCCTCCTCAGAGTCAGCC,ACGCCAGTGTCGCGCAGGCCCAAGCCGCTTCCCTCGGCGCCGCGCCTTCCCGTGGCCGCG,ATGTCGTCCGCGGTGGAGCC,CATTTCATTCAGCCTGCTGC,GAAATATTCCTGGTCCTCAT,CTCTC…	Repeat_LTR/ERVK,INTERGENIC,Repeat_LTR/ERVL-MaLR,INTRON,Repeat_LINE/L1	12692	0.0669558
chr5	131913204	133019214	Auts2	-	peaks_25098,peaks_66492,peaks_66493,peaks_66494,peaks_66495,peaks_66496,peaks_66497,peaks_66498,peaks_66499,peaks_66500,peaks_66501,peaks_66502,peaks_66503,peaks_66504,peaks_66505,peaks_66506,peaks_66507,peaks_66508,peaks_66509,peaks_66510,peaks_66511,peaks_66512,peaks_66513,peaks_66514,peaks_66515,peaks_66516,peaks_66517,peaks_66518,peaks_66519,peaks_66520,peaks_66521,peaks_66522,peaks_66523,pea…	GCAAACCAGTAAAAAACATCCCTCCATGGCCTCTGCATCA,TAAAAATTAGCCCCATTTGG,CCGGAAGTAGCTTTGCCCAG,ATCTGAAACCCAGGCTGGAACTTTGCGTCTGAAGTTGCTG,TTCCCTGAACAAGCGCTTAC,TGAGCACCCGCGGTTGCACCCTGTGCACCCCGCTTCTCTAGATGGACACCTCCCACACCCGAGCCTGCTCACACCAGGCC,TGGATGAACGCGAGCGGCTG,ACCACCACCATCACCCGCTG,TGTATGAAGCCGACCGATCG,GGACATGCACCGAAGAGACC,ACGAGAACCCCAAGAAGAAC,AGGAACCCAAGCAGCTGTCC,AAGCGTTGAGAAAAGACACC,GGGGAATTGGAGCGCAGTGC,ATTCA…	Repeat_LTR/ERVL-MaLR,INTRON,INTERGENIC,UTR3,CDS,Repeat_Simple_repeat	12573	0.0113679
chr5	33977600	33995223	Slbp	-	peaks_64622,peaks_64623,peaks_64624,peaks_64625,peaks_64626,peaks_64627,peaks_64628,peaks_64629,peaks_64630,peaks_64631,peaks_64632,peaks_64633,peaks_64634,peaks_64635	AATGTGTACAGTTACTCTGT,GTGTGAGGTAAGTATCTTAG,TTTCCCTCATACAGAGCTCT,TGATAAAGAATTCTCAGTCA,CATGTTTTAAGTTGTAAATGAAGCTAAATGCAGTGGAGACTTAGCCCTATTATATTTTTGCCCCCCAAGTTAGACAACAGGAAACTTGAGCCTTCAGTTG,TTTAACTGAACCTTTGAAAGACTTCTCTGCCATGAGTTAACTGCCACCTGGTGGTTACTCAGAGAAATACGTGGCTCTGCCTGGCCACCTGGAAGGCCTGAGTTGCTCTGCATTTGTTTT,TAGGATGTGTATGCTGGCACACCCACCAAAGTCAGACACGTGGACTGCCAAGTGGAGGAT,ACAAATTAAACTCTGGAAGGTGGCTTTGCATT…	UTR3,INTERGENIC,CDS,INTRON,UTR5	12478	0.708052
chr5	102910409	103326955	Arhgap24	+	peaks_24358,peaks_24359,peaks_24360,peaks_24361,peaks_24362,peaks_24363,peaks_24364,peaks_24365,peaks_24366,peaks_24367,peaks_24368,peaks_24369,peaks_24370,peaks_24371,peaks_24372,peaks_24373,peaks_24374,peaks_24375,peaks_24376,peaks_24377,peaks_24378,peaks_24379,peaks_24380,peaks_24381,peaks_65722,peaks_65723,peaks_65724,peaks_65725,peaks_65726,peaks_65727,peaks_65728,peaks_65729	CAATTAGTGACCAAGGGGGA,GCAAGCCAGTAAAGAACATCCCTCCATGGCCTCTGCATCAGCTCCTGCTTTCTGACCTGCTTGAGTTCCAGTCCTGCATCCTTTGGTGATCAACAGCAGTATGGAAATGTAAGCCGAATA,ACTAAGACAAATTGGTACCA,GACAATTTGACCATGTTTTGGGGAGGACTGTGGAAGGACTTTGGAACTTTGGGCTTGAAGATCCATCCGTTGTTAAGAGC,AGCTTGGAAGATAATGTTGAGAACACTGCAGAAGATGGAG,TTTCAGGGCCATTGCTGTTT,TGATTAAGAAGAGACCAGCATCATTGAGGTGACATCTTCT,ACAAAGAGGCTGTGTTCCAGAGATGGCCAAGGTTGTACTC,AGATGACCACC…	Repeat_LTR/ERVL-MaLR,INTRON,INTERGENIC	12426	0.029831
chr1	32229650	32714583	Khdrbs2	+	peaks_341,peaks_342,peaks_343,peaks_344,peaks_345,peaks_346,peaks_347,peaks_348,peaks_349,peaks_350,peaks_351,peaks_352,peaks_353,peaks_354,peaks_355,peaks_356,peaks_357,peaks_35196	CATCAGCTCCTGCTTCCTGA,AACAGCAGTATGGAAGAGTA,CTGACTTCCTTGGTGATGAACAGCAGTATGGAAATGTAAG,GCAGTATGGAAGTGTAAGCC,TTCTCAATTAGTGATCAAGG,GAGGCAAGCCAGTAAAGAACATCCCTCCATGGCCTCTGCATCAGCTCCTGCTTCCTGACCTGCTTGAGTTCCAGTCCTGG,AGTATGGAAGTGTAAGCCGAATAAACCCTTTCCTCCCCAACTTGTTTCTTGGTCATGATG,CCGACTAAGACAAATTGGTACCAGTGGAGTGGGGTATTCCTGTGACAACCTGACCATGTTTTGGGGAGGACTGTGGAAGGACTTTGGAACTTTGGGCTTGAAGATCCATCCATTGTTAAGACCTCTGTCGGA…	Repeat_LTR/ERVL-MaLR,INTRON,INTERGENIC	12412	0.0255953
chr8	9207237	9771018	Fam155a	-	peaks_29594,peaks_29595,peaks_29596,peaks_72053,peaks_72054,peaks_72055,peaks_72056,peaks_72057,peaks_72058,peaks_72059,peaks_72060,peaks_72061,peaks_72062,peaks_72063,peaks_72064,peaks_72065,peaks_72066,peaks_72067,peaks_72068,peaks_72069,peaks_72070	CCAAATAATTTGGCTTACTC,CTGTGTACAGCAACACACAG,ACTCATATGGTCAGGCTTGC,AGCCAGGTGAGGCAAGCCAGTAAAGAACATCCCTCCATGGCCTCTGCATCAGCTCCTGCTCCCTGACCTGCTTGAGTTCCAGTCCTGACTTCCTTTGGTGATGAACAGCAGCATGGAAGTGTAAGCCGAATAAACCCTTT,GATCAAGGGGGAAAGGCCCCTTGTGGGTGGGACCATCTCA,GTGTGTCAAGTTGACAAGGG,TTAGTGGAGCCCACAGTTAA,TGGAGATGCCAGTACCATGAGATGACCACCAAGAACAGCAGCAGCATTGGAGTACAGGCATCTGGAGCCTAGAGGATGACGCGTGTGCTACAAAGGGCCTGGCTGGAGAAGT…	INTERGENIC,INTRON,Repeat_SINE/B4,Repeat_LTR/ERVL-MaLR	12373	0.0219465
chr15	66211419	66332472	Lrrc6	-	peaks_48794,peaks_48795,peaks_48796,peaks_48797,peaks_48798,peaks_48799,peaks_48800,peaks_48801,peaks_48802,peaks_48803,peaks_48804,peaks_48805,peaks_48806	CAAGCCAGGTGAGGCAAGCCAGTAAAGAACATCCCTCCATGGCCTCTGCATCGGCTCCTGCTTTCTGACCTGCTTGAGTTCCAGTCCTGACTTCCTTGGTGATGAACAGCAGTATGGAAGTGTAAGCCAAATAAACCCTT,TGATCAAGGGGGAAAGGCCC,TGTGTGTCAAGTTGACAAGG,TTTAGTGGAGCCCACAGTTA,ATGAAGGAGTTGAGCAGAGCAGCTGAGGCTTGGCACTGTGAGAGGCCATGGAAGGCCATTGGTGAAAGTCCAGCCTCATTTGCAATTGATGGCCCAGGACTGAAGGGGTCATGCAGTGTTTTGGAGATGCCAGTACCATGAGATGACCACCAAGAGCAGCAGCAGCAGTGGAGTACAGGCATCTGGAGCCTAGAG…	Repeat_LTR/ERVL-MaLR,INTRON,INTERGENIC	12326	0.101823
chr4	143747459	143752566	Oog3	-	peaks_63497,peaks_63498,peaks_63499,peaks_63500,peaks_63501,peaks_63502,peaks_63503,peaks_63504,peaks_63505,peaks_63506,peaks_63507,peaks_63508,peaks_63509,peaks_63510,peaks_63511,peaks_63512	TTAGAACAATTTTGTCCCGAACTCCTGGATATACTCAGGGCCAAAAGACAGCCCAAGGAT,ACTTCTACAGCACACATCCAAGCTGACTCAGCTGAGCTATGAGCTGTACCCTGCCCCTCT,GTTTTTGGGAAAATGAACTC,ATACCTTTAAATCATTTATGCCTTGATCCTCTCGGGTTTCTCCTTGAGAGTGTTAGACATACCCTGGAATGCTTGGAATTAAAGTCATGTGATATGGGGGAACCTCAATTCAATGCCCTGCTGCCTGCCCTAAGTCAATG,TCATTTCTTCTCTCCCCAGGTGCCTGAAGAAGCCATTGGTATCATTTTGCATCAGTAACTGTGAACTCTCACAGTCAGACTTGGATTGCCTGCCCTATTG,TCACATTGGTTTCT…	CDS,INTERGENIC,INTRON,UTR5	12293	2.40709
chr10	79611016	79621113	Midn	+	peaks_3210,peaks_3211,peaks_3212,peaks_3213,peaks_3214,peaks_3215,peaks_3216,peaks_3217,peaks_3218,peaks_3219,peaks_3220,peaks_3221,peaks_3222,peaks_3223,peaks_3224,peaks_3225,peaks_3226,peaks_3227,peaks_3228,peaks_3229,peaks_3230,peaks_3231,peaks_3232	GGATCCCACACGACCCCGGAGCACCACTCGGATTCTTGAT,CCTCCCCACAGGCACTTGGG,AAAACGCTCCTCTGTCCTCCCCTCTCCTTGGGCAGGCACAGCCCTCCTCCTCCTCCTCCTCAGCCTCCGCTTCCGCGTCTCTGTGTTGTCTCCCGTCTCACCCTCTTCCTTCCTACCCCC,GGGATGGGAGCAAGTTGACG,AGCGACACCCGGGCCAGGCC,GTCAGTGACTTTCTGTCAGG,ACTGGCAGCCCAGCATGCCC,CTTGCTGCTGCCGCAGCAGC,ACTCCAGTGTAGCCACCCCAGTGTCTTCACCCTGTAGGCC,TACCCCCAGTATCCAGCAGCCCTTCCTCACCTGTATCCCCCTCACCTGTCACTGCTGGCTCCTTCCGATC…	UTR5,INTERGENIC,INTRON,Repeat_Low_complexity,CDS,UTR3,Repeat_SINE/Alu	12288	1.217
chr7	5061388	5068513	Rfpl4	-	peaks_69685,peaks_69686,peaks_69687,peaks_69688,peaks_69689,peaks_69690,peaks_69691,peaks_69692,peaks_69693,peaks_69694,peaks_69695,peaks_69696,peaks_69697,peaks_69698,peaks_69699	TATTTCTGTTCCCATTCATAGATTGTGAAATTTTACTGTG,ATTTTTTTTACACTCCATATTTTATTTTCCCTCCCACCCA,GTTACAGGAAATGCCATTTG,AATTCCAGTTAACCCCCAATAAGGAAAATAACCCTTGGGTATGAAAGCTGCTATGACAGTCGCTGAGTACTCATAACCTAGCTAAGAATTTTTGAGTCTG,TCCTGAGTATCTGTCCTGTG,CCTTGAAATTCCTGACACGGATCCATTTCGCCCATTCTTTTCTCCAGCAAGTTCCTATCC,CTTTCTGGGACCTTAGCGAT,AAAAAGGCTATTCATTTGTCTGAAAAAAATGGCTTCTGGACCGTGGGTGTGAGGGCAAAAAAGGTCTATTCTGCCAGCACTGACCCCTTGAC…	UTR3,INTERGENIC,Repeat_Low_complexity,Repeat_Simple_repeat,CDS,INTRON,UTR5	12199	1.71214
chr14	25112435	25129188	E330034G19Rik	+	peaks_9101,peaks_9102,peaks_9103,peaks_9104,peaks_9105,peaks_9106,peaks_9107,peaks_9108,peaks_9109,peaks_9110,peaks_9111,peaks_9112	ATTGGCTAAGATCCAGGAGA,TATCCCCCTGGGGGCCAGCTCCTACCACAGGCCAACTACA,GCAACATAAGACACCATGTCACAGCTGCAGACCTGAACAGGAAAACCACTGAGGCCTCCAAGAACTTGAAGATGCTTGAG,CCAGCAACCTGCACAGCCAGCTGAGGATGGCCCAGGCTCAGCTGAAGAACAAGGTGAATATGCTGAAGCAGGAAAATAGGAGAATTTGGGGGCGATGTGCCACACTGCAGCAGAACTTGG,TGTACAGCTGCTTCCTGACA,GGGGATTGTGCCCTACTACA,CAGGAGGAGGACAGTGACCT,CAGCACATGGAAAGGATGGAGGAAAAGCTGCAGTACATGCTGAAGAAGAAGAATATGGCC,ATAAATTGCAG…	UTR5,INTERGENIC,INTRON,CDS,UTR3	12177	0.726855
chr16	59653308	60605357	Epha6	-	peaks_12508,peaks_12509,peaks_12510,peaks_12511,peaks_12512,peaks_50822,peaks_50823,peaks_50824,peaks_50825,peaks_50826,peaks_50827,peaks_50828,peaks_50829,peaks_50830,peaks_50831,peaks_50832,peaks_50833,peaks_50834,peaks_50835,peaks_50836,peaks_50837	GTCTCCCTCTGAAATTCTCC,AATAAACCCTTTCTTCCCCA,CATCCCTCCATGGCCTCTGC,TTTCCCTCTCTCCTCCCCTC,GGCCTCTGCATCAGCTCCTG,AAGAACATCCCTCCATGGCCTCTGCATCAGCTTCTGCTCCCTGACCTGCTTGAGTTCCAGTCCTGACTTCCTTTGGTGATGAACAGCAGCATGGAAGTATAAGCCGAATAAACCCTTTCC,GCATTTTCTCAATTAGTGAT,TTACTAGTGATGTGTTTGTG,TTTAGACCTTGGGGATGAAT,TTTGCTTTTGATTGTGACTG,GGAGCCTAGAGGATGATGCGTGTGCTACAAAGGGCATGGCTGGAGAAGTGACCCAAGCCCTTGGAGGAGCCCAGAAGATCGTAAGTTGG…	Repeat_LINE/L1,INTRON,INTERGENIC,Repeat_LTR/ERVL-MaLR,Repeat_Low_complexity,Repeat_DNA/hAT-Charlie	12088	0.0126968
chr5	123497381	123680880	Gm17627	-	peaks_24915,peaks_24916,peaks_24917,peaks_24918,peaks_24919,peaks_24920,peaks_24921,peaks_24922,peaks_24923,peaks_24924,peaks_24925,peaks_24926,peaks_24927,peaks_24928,peaks_24929,peaks_24930,peaks_24931,peaks_24932,peaks_24933,peaks_24934,peaks_24935,peaks_24936,peaks_24937,peaks_24938,peaks_24939,peaks_24940,peaks_24941,peaks_24942,peaks_24943,peaks_24944,peaks_24945,peaks_24946,peaks_24947,pea…	TTTGGTTTTTCCATCGTCCT,CCCCACCACCACCACCAGCAGCCCCCGCCGCAGCCCGGCC,GGGCGCCAAGGAGGCCGTCC,CGAGCTGTTGGTCACCGGCCGGTACACCCCTCAGACCCTC,AAGATGGCAGCCTGTCTGCA,GACACAGCTTACTCCAGCTG,ATCACGCCTCGCCTGGGCACCCCTTTCTCCCAGGATTCCAGCTACTCCAGCCGTCAGCCC,GGCTCAGTCGCAGGATGCCA,CCTCCTGCCCAAACAGCCAC,CCACAGCAGCCTTTGGGAGC,CCCTGCCACCCGCTGAGCCT,CCTACTCTGGAGTCCTCTCC,GCAACGCACCAAGCTGCCCT,GACACCGAGATACAGATGGA,AGAGGACATCAGTCCCACAC,GCAG…	INTERGENIC,CDS,Repeat_Low_complexity,Repeat_Simple_repeat,UTR3,Repeat_LTR/ERVL-MaLR,UTR5,INTRON	12061	0.0657279
chr1	180253204	180267928	Hnrnpu	-	peaks_37584,peaks_37585,peaks_37586,peaks_37587,peaks_37588,peaks_37589,peaks_37590,peaks_37591,peaks_37592,peaks_37593,peaks_37594,peaks_37595,peaks_37596,peaks_37597,peaks_37598,peaks_37599,peaks_37600,peaks_37601,peaks_37602,peaks_37603,peaks_37604,peaks_37605,peaks_37606	TCAGTTCTTGAATGGGTATC,GCTTGTAGTAGTTAACTCCA,ATTGCATTAAGATTCTGTACTGCTCATGATACACTCCATCCTCTCTAGACTGCCTGCCGG,TTTTAAAGTGAATCGTAAGA,AACATTCCACAAGAGGAAGT,CATATTTCTCCAAAACCTTC,AGCAATTCTGGGGTCAGAAG,GGCTATCCATACCCACGTGGCCCTGTTTTTCCTGGCCGAG,TAGGAAACTTCACCCTTCCA,AAGGACCTACCAGAACATGC,CCCTCAAGACAAATGTGTCTGCTGCTGCCCAGAGAAGAAAAATGTGCCTGTTTGCAGGCTTCCAGCGGAAAGCTGTTGTA,CTGTTGCAGAGAGCCCCACAGTGTCTTGGCAAGTTTATTGAAATTGCT…	UTR3,INTERGENIC,CDS,INTRON,UTR5	12048	0.818256
chr2	19831406	20732340	Etl4	+	peaks_16389,peaks_16390,peaks_16391,peaks_16392,peaks_16393,peaks_16394,peaks_16395,peaks_16396,peaks_16397,peaks_16398,peaks_16399,peaks_16400,peaks_16401,peaks_16402,peaks_16403,peaks_16404,peaks_16405,peaks_16406,peaks_16407,peaks_16408,peaks_16409,peaks_16410,peaks_16411,peaks_16412,peaks_55870,peaks_55871	TGGTGATGAACAGCAGTATG,ATCCCCGCCGCCGCCCCGCGACGCCCACCGCCGCCTGCCCTGCCGCCGCCTCCTGCGCCG,TTAGGCCACAATCTTCAATGAGTAGACATATTCCTCAGTT,CATTTATGGAGTTTCTGAAGGGCAGTGGAGATTATTGCCA,ATTTGACAAGAGCTCAGACCTGGATGGGGTAAACCTCAGT,AATTAACATGGCTCGAATGA,TTTCGTGAAGAACCTGGTTGCTGTATTGCTGTCCATTGTGTCGCAGGCCTTGGCAGAGCT,AACTTTTGTATCTGGAGAAGTACCGTCCGAAAATGCAGCT,ATTCAATAAAACTGGGGTGCCTGATGCCATTGCCTTGGAA,TCATTTCAAACACTGCAGGGCTTCTCTCGT…	Repeat_LTR/ERVL-MaLR,INTERGENIC,Repeat_Simple_repeat,Repeat_LTR/ERVK,INTRON,Repeat_SINE/B2	12012	0.0133328
chr11	93747165	93808299	Mbtd1	+	peaks_5111,peaks_5112,peaks_5113,peaks_5114,peaks_5115,peaks_5116,peaks_5117,peaks_5118,peaks_5119,peaks_5120,peaks_5121,peaks_5122,peaks_5123,peaks_5124,peaks_5125,peaks_5126,peaks_5127,peaks_5128,peaks_5129,peaks_5130,peaks_5131,peaks_5132,peaks_5133,peaks_5134,peaks_5135,peaks_5136,peaks_5137,peaks_5138,peaks_5139,peaks_5140,peaks_5141,peaks_5142,peaks_5143,peaks_5144,peaks_5145	TTCCTCAGGGAAGGCCGATC,AAACTTCTCGCCCTGCTGAT,TGCCACTGCTGTCGCTGGCC,GGGCTTCCACCATCCGTACG,GCAGTGAGGACACAAGTAGC,TGAAGAAGAAGTTGCTCCTTTACCTTCCAATCTCCCAATC,TTTCTCTTATTGATTAGCTA,TTACTCTAAAACGAAACGTT,TTTAGTTGCTAAATTAGCTG,TTATTTCAGCAATCTCTGTG,TAATAATTTTTGTATGACAGGCACCTATGGGGACCTGCTG,TAAGGATAGAAGTTCCCAATACAGACTGCAGTCTACCTAC,ATAGAACAGACGACTTCTGG,GATGGCTCAGAAGCAGCAGATGGATCTGACTGGTTCTGTTATCATGCAACCTCTCCTTCCATTTTC…	PROMOTER,INTERGENIC,UTR5,INTRON,CDS,UTR3	11978	0.19593
chr12	112531182	112615929	Cdc42bpb	-	peaks_44150,peaks_44151,peaks_44152,peaks_44153,peaks_44154,peaks_44155,peaks_44156,peaks_44157,peaks_44158,peaks_44159,peaks_44160,peaks_44161,peaks_44162,peaks_44163,peaks_44164,peaks_44165,peaks_44166,peaks_44167,peaks_44168,peaks_44169,peaks_44170,peaks_44171,peaks_44172,peaks_44173,peaks_44174,peaks_44175,peaks_44176,peaks_44177,peaks_44178,peaks_44179,peaks_44180,peaks_44181,peaks_44182,pea…	CACCTGCTGCCTGCCCCACCCACCCTCCCCGGCTCTGTGCCGGGGCAGGCACCTGCTGGG,AGCAGACATGTCCTGTCCTCATCTTGGACAGGCCTCCCTT,CCTGTGACATCCCCTCGCCC,CCACTTAACCCTGACACAGG,AGACTAAAGTGCGCCATCCC,CATCCACCGGCTTCCTCAGCAGATGCTGGGGTATGGCCTCAAGACCTTCCCTCTCTCCTG,TCGACCAGATGTGTTCGTCT,GCCTGGACCAGCCATCCTGT,CCAACCCTAGCGGCCCCCCAAGCCCCAACTCGCCCCATCG,TGTAGGTGGGTCCGAGCCTGGAGTGCCTGTGCCTCTGAGG,GGGCCCTACCCCAGCAGGCC,CTCTGCTCCTACACAGATAAGACCTCTG…	UTR3,INTERGENIC,CDS,INTRON,Repeat_Low_complexity,UTR5	11954	0.141055
chr17	72218781	72953049	Alk	-	peaks_13831,peaks_13832,peaks_13833,peaks_13834,peaks_13835,peaks_52741,peaks_52742,peaks_52743,peaks_52744,peaks_52745,peaks_52746,peaks_52747,peaks_52748,peaks_52749,peaks_52750,peaks_52751,peaks_52752,peaks_52753,peaks_52754,peaks_52755,peaks_52756,peaks_52757,peaks_52758	GGGAGCAGGTTACAGGAGCC,TCTCCTCTCCCCCTCCCCTC,AGGATACACAGTCTACGATC,CCATCGGTACCCCACCAACA,ACGAACAGCAGTATGGAAGTGTAAGCCGAATAAACCCTTT,ACCTTTTCCTCCCCAACTTG,AAGCCAGTAAAGAACACCCCTCCATGGCCTCTGCATCAGCTCCTGCTCCCTGACCTGCTT,ATTAGTGATCAAGGGGGAAA,GTTTTTGTGTGTCAAGTTGA,TGTTTTAGTGGAGCCCACAG,CAAGCCCTTGAAGGAGCCCAGAAGATCGTGAGTTGGATCCCAGACATTGGACGGTTGGAGATTGACTTTTGCTTTTGATTGTGACTGTGCCCTGATATTT,GGTGAAGGTGCAGCCTCAGT,AATATGT…	INTRON,INTERGENIC,Repeat_Low_complexity,Repeat_LTR/ERVL-MaLR,Repeat_LTR/ERVK	11941	0.0162625
chr7	125999273	126116166	Iqck	+	peaks_71442,peaks_71443,peaks_71444,peaks_71445,peaks_71446,peaks_71447,peaks_71448,peaks_71449,peaks_71450,peaks_71451,peaks_71452,peaks_71453,peaks_71454	CTGAGCAAGCCAGGTGAGGCAAGCCAGTAAAGAACATCCCTCCATGGCCTCTGCATCGGCTCCTGCTTTCTGACCTGCTTGAGTTCCAGTCCTGACTTCCTTGGTGATGAACAGCAGTATGGAAGTGTAAGCCGAATAAACCCTTTCCTCCCCAACTTGC,ATGAGTGATCAAGGGGGAAA,GTTTTTGTGTGTCAAGTTGA,ATTGTGACTGTGCCCTGATATTTTCCCTCTTGAAGGAAGAAACTGTTTTAGTGGAGCCCA,CAGGACTGAAGGGGTCATGCAGTGTTTTGGAGATGCCAGTACCATGAGATGACCACCAAGAGCAGCAGCAGCAGTGGAGTACAGGCATCTGGAGCCTAGAGGATGACGTGTGTGCTACAAAGGGCCTGGCTGGAG…	Repeat_LTR/ERVL-MaLR,INTRON,INTERGENIC	11937	0.102119
chr18	89470473	89938920	Dok6	-	peaks_15163,peaks_15164,peaks_15165,peaks_15166,peaks_15167,peaks_15168,peaks_15169,peaks_15170,peaks_15171,peaks_15172,peaks_15173,peaks_15174,peaks_15175,peaks_15176,peaks_15177,peaks_15178,peaks_54387,peaks_54388,peaks_54389,peaks_54390,peaks_54391,peaks_54392	ATTTTCTCAATTAGTGATCA,GGTGGGATCATCTCAGGGCT,AAAGCAGGCTGAGCAAGCCAGGTGAGGCAAGCCAGTAAAGAACATCCCTCCATGGTCTCTGCATCAGCTCCTGCTCCCTGACCTGCTTGAGTTCCAGTCC,CAGCAGCATGGAAGTGTAAGCCGAATAAACCCTTTCCTCC,GGTACCAGCAGAGTGGGGTATTCCTGTGACAACCTGACCATGTTTTGGGGAGGACTGTGGAAGGACTTTGGAACTTTGGGCTTGAAGATCCATCCGTTGTTAAGAGCTCTGTCGGATGTTGTGTAGGAGCTTGGAAGACAACGTTGAGAACACTGCAGAA,AGACTCTTTTCAGGGCCATT,GGTTAGCTGGAGCTAAGAAATTAGCGGTGATTA…	Repeat_LTR/ERVL-MaLR,INTRON,INTERGENIC,Repeat_SINE/B2	11899	0.025401
chr3	86590072	86724803	Dclk2	-	peaks_19891,peaks_59870,peaks_59871,peaks_59872,peaks_59873,peaks_59874,peaks_59875,peaks_59876,peaks_59877,peaks_59878,peaks_59879,peaks_59880,peaks_59881,peaks_59882,peaks_59883,peaks_59884,peaks_59885,peaks_59886,peaks_59887,peaks_59888,peaks_59889,peaks_59890,peaks_59891,peaks_59892,peaks_59893,peaks_59894,peaks_59895	CCAGTAAAGAATATCCCTCC,GGGGCCCCCACAGTTCACTCTCACTGTTAGATTTTGCCTTTTCCAGGTATCCCCAACCTG,TATATAACTGTACTTGTTCT,GCTTATGAAGCTGGCCCGTGGGCTTCCCAGTGGGACGTGCAGCAGTTCTTGGCAGAGCAGGGCCAGCTCTGCTGTGTCATCTCCAGGGTCTCCCATCACCTCTGCTCTTTGCCATGGCAGGTCTGCTGAGACCCCGCGGGGACGGGGGCATGGTGCTCCCTGATTGGCCTGTGACCAACCTTCTGGAAGGCTGCTGGCAGTTTTCCCTGTTTTCCACCAC,CAGGAAGCAGATCCCGACCATCCGTCCGTCCGTCTGTCCGCTGGGCTGGGGTGCTGGGCTCGCAGACCTAGCTGA…	Repeat_LTR/ERVL-MaLR,INTRON,INTERGENIC,UTR3,CDS,UTR5	11880	0.0881757
chr5	115691420	115722907	Rnf10	-	peaks_24622,peaks_24623,peaks_24624,peaks_24625,peaks_24626,peaks_24627,peaks_24628,peaks_24629,peaks_24630,peaks_24631,peaks_24632,peaks_24633,peaks_65996,peaks_65997,peaks_65998,peaks_65999,peaks_66000,peaks_66001,peaks_66002,peaks_66003,peaks_66004,peaks_66005,peaks_66006,peaks_66007,peaks_66008,peaks_66009,peaks_66010,peaks_66011,peaks_66012,peaks_66013,peaks_66014,peaks_66015,peaks_66016	AACATCCCTCCATGGCCTCTGCATCAGCTCCTGCTTCCTGACCTGCTTGGGTTCCAGTCCTGGCTTCCTTGGTGATGAACAGCAGTATGGAAGTGTAAGC,ACCCTAACTAAGACAAATTGGTACCAGCAGAGTGTGGTATTCCTGTGACAACCTGACCATGTTTTGGGGAGGACTGTGGAAGGACTTTGGAACTTTGGGCTTGAAGATCCATCCGTTGTT,TGTTGAGAACACTGCAGAAG,GACTCTTTTCAGGGCCATTG,TTTTCTGGGAAGTGTTTTCTGAAAGCACAAAGAGATGTTCCAGAGATGGCCAAGGTTGTA,GTTTTGGAGATACCAGTACCATGAGATGACCACCAAGAGC,GGCATCTGGAGCCTAGAGGATGATGCGTGTGCT…	Repeat_LTR/ERVL-MaLR,INTERGENIC,INTRON,UTR3,CDS,Repeat_SINE/Alu,Repeat_Simple_repeat,UTR5	11855	0.376505
chr8	72855420	72877172	Upf1	-	peaks_73018,peaks_73019,peaks_73020,peaks_73021,peaks_73022,peaks_73023,peaks_73024,peaks_73025,peaks_73026,peaks_73027,peaks_73028,peaks_73029,peaks_73030,peaks_73031,peaks_73032,peaks_73033,peaks_73034,peaks_73035,peaks_73036,peaks_73037,peaks_73038,peaks_73039,peaks_73040,peaks_73041,peaks_73042,peaks_73043,peaks_73044,peaks_73045,peaks_73046,peaks_73047,peaks_73048,peaks_73049,peaks_73050,pea…	ACCTCCCGCGGCAGCCACCC,TGAGCTTCAGAGGCCACAGGCGAACTCGTGAGCACGGCCT,GAAAGGCAGCGCTGAGAAGCCTGAGCCCCGCAGCCTGGGATCACCGCCTGCACCGCAGCC,TTTTCCTTTCCTCCCCCCTA,GGCTACGTTTTAGCAGGACGAACTTCGCGTTTCTGTGCCC,CGCACCGCTGCGAGGCCGGCCCAGCGCCGTGCCCGCCAGAGGGAGAGGCCTCGCCAGGACCGGCCCCGCTGTTCTTTTTC,AAACTGAAGCACCACTGTGTGAGCAGCCGAGGAGAGGAGA,GGTTACGTGTCCATGAGCCAGCCCTCTCAGATGAGCCAGC,CCAGCCAGACCACCCTTCCCAACAGCCAGGCCAGCCAGGA,CCCCAAAAAC…	UTR3,INTERGENIC,CDS,INTRON,Repeat_Low_complexity,UTR5	11852	0.544869
chr17	29686743	29842924	Ftsjd2	+	peaks_13285,peaks_13286,peaks_13287,peaks_13288,peaks_13289,peaks_13290,peaks_13291,peaks_13292,peaks_13293,peaks_13294,peaks_13295,peaks_13296,peaks_13297,peaks_13298,peaks_13299,peaks_13300,peaks_13301,peaks_13302,peaks_13303,peaks_13304,peaks_13305,peaks_13306,peaks_13307,peaks_13308,peaks_13309,peaks_13310,peaks_13311,peaks_13312,peaks_13313,peaks_13314,peaks_13315,peaks_13316,peaks_13317,pea…	CCCCCCGTGACCCACCGACCAGGCCTTCCCCCGGGCCGGA,CAGCCTGTGTATGGGGCTCA,GTGACGATGAGGAGGAGGAC,AATCCCTTCAGGTGACACGT,AAACAGCAGTCTCTCCCTCTCCGACCCATCATCCCCCTTGTCGCCCGGATCTCAGACCAG,CGCGCCTGGAAAAGTTTCGC,GCGGAAGTTGACCCTGCAGC,TGTTCCAGCAGCCGCTCGTC,CACGTTTGCACAGCCAGGGA,TCTTTCCCAGTCTGAGCCAG,CCTTACAGGGCCTCCTCATG,CATGTTTGCAGATGCCCCCAACCACTACCGCCGATAGGTG,GCAATTTCATCACTGTGGCC,CTCGCCCCACACCGCAGCCGCAGCCACCACCACCACCGCC,GCATC…	UTR5,INTERGENIC,CDS,INTRON,UTR3	11756	0.0752716
chr5	119010727	119215444	Med13l	+	peaks_24753,peaks_24754,peaks_24755,peaks_24756,peaks_24757,peaks_24758,peaks_24759,peaks_24760,peaks_24761,peaks_24762,peaks_24763,peaks_24764,peaks_24765,peaks_24766,peaks_24767,peaks_24768,peaks_24769,peaks_24770,peaks_24771,peaks_24772,peaks_24773,peaks_24774,peaks_24775,peaks_24776,peaks_24777,peaks_24778,peaks_24779,peaks_24780,peaks_24781,peaks_24782,peaks_24783,peaks_24784,peaks_24785,pea…	TGCCCCGCTCTGGCGGCCGGGCTCGCGGAGGACCATGACC,TTAAGTTTCATCCGCTGTCTGCAAGCCAACCTGCTGTGTG,TCTCTCCTCACAGGTGGCGT,GTGAAAGACCCCAGTAACTGTGGGATGCCTCTGACGCCTC,TGTCGACGCCCACTCGGGAAGAAGAGGCTGCTCACAGTCC,TTCAGTGCAGGACTGCCATC,GAGAGTTTGGACCCACCTTC,TGAGCAGCCTCAGGTGCAGC,TCACCTCTGTCCCAGCAGCC,GTCATTCCACGCCGGTGCCT,CTCTACGTTCATCCAAGATG,AGGATGTTCCCCACCCCTCC,TTTGCTCCACTGAAGACGCTGCCGAGCCATTGCCTGCTGC,AACAGCTGCCCATGCCCCCT,TGTAT…	UTR5,CDS,INTERGENIC,INTRON,UTR3,Repeat_Low_complexity,Repeat_LTR/ERVL-MaLR	11751	0.0574012
chr16	22985926	23029174	Kng2	-	peaks_50324,peaks_50325,peaks_50326,peaks_50327,peaks_50328,peaks_50329,peaks_50330,peaks_50331,peaks_50332,peaks_50333,peaks_50334,peaks_50335,peaks_50336,peaks_50337,peaks_50338,peaks_50339,peaks_50340,peaks_50341,peaks_50342,peaks_50343,peaks_50344,peaks_50345,peaks_50346,peaks_50347,peaks_50348,peaks_50349	AAAGGAAACAAATTTGAACAACGAAGCACCCTGTGACATG,GTTAAAATCAGCTTGCCTCC,AATTTCCCACGTTATGGGGC,AATTACAGCTCTGCACTGGA,TTTTAACATCTGGAGCCTTT,GTCCCAAAACTAGGGGTCCGTCAGTCTTGGAGACTATGGG,GGGATGAAAATTGGAGGCGATTCTCTGACCAGTTTCCTCTTCCCTTAAAAGAACGTCTTG,GCAATAACAATTGGTCGTCTTGGTTAAGTTTGTCCTCAAG,AATGGGTATAGAGATGCAGCCCTACATCCCTATGGTGTTG,TCCAGAGTTTATTTCAGTCT,TAAAATGCCAGAGGTTCGGCAGAGTTCTTTTGCGTTGCTAGGTGACCTGACTAAAGCGTG,AAATGGAA…	Repeat_Unknown,INTERGENIC,INTRON	11718	0.270949
chr2	179646850	179711351	Taf4a	-	peaks_18889,peaks_58402,peaks_58403,peaks_58404,peaks_58405,peaks_58406,peaks_58407,peaks_58408,peaks_58409,peaks_58410,peaks_58411,peaks_58412,peaks_58413,peaks_58414,peaks_58415,peaks_58416,peaks_58417,peaks_58418,peaks_58419,peaks_58420,peaks_58421,peaks_58422,peaks_58423,peaks_58424,peaks_58425,peaks_58426,peaks_58427,peaks_58428,peaks_58429	CAGCTTCTGCACCTGCCTGA,ATTATTTTGCTAAGAGACTGTATGCAAGCTGTGGCCAACCTTACAGGCGTCCAGAGCAAA,TGATTTGCTGCAGTTTGGAAGCTGTGAAGTGGAAGGAAGT,TTATCACCTCGCCCCTGCCCTGTCCTGTCCCTTCCCTCCCGTCTACACGAAGCTCCCCAG,ATTAGCAGTTGCTCATCCTGTGTGCGTTTTGGTTCAGCTCACCCTGACTCCCGCTAGGTGTATGTCTACAGCCGATGACC,GGTGCTCTCACAGGACAGCT,CCATTCACTGTTGCTCTACAAAGCATTCCTTAAGTAACAGGATGAGCCGGCGTTTCTGAT,TGGCACAGATGCGACAACGAGATGCCAACCTCACTGCACT,ACGACAGATAC…	INTERGENIC,INTRON,UTR3,CDS,PROMOTER,Repeat_Low_complexity,Repeat_Simple_repeat	11697	0.181346
chr5	89956453	90012765	Npffr2	+	peaks_65368,peaks_65369,peaks_65370,peaks_65371,peaks_65372,peaks_65373,peaks_65374,peaks_65375,peaks_65376,peaks_65377,peaks_65378,peaks_65379	GCTGAGCAAGCCAGATGAGGCAAGCCAGTAAAGAACATCCCTCCATGGCCTCTGCATCAGCTCCTGCTTCCTGACCTACTTGAGTTCCAGACCTAGCTTCCTTGGTGATGAACAGCAGTATGGAAGTGTAAGCCGAATAAACCCTTTCCTCCCCAACTTG,AATTAGTGACCAAGGGGGAAAGGCCCCTTGTGGGTGGGACCATCTCTGGGCTGGTAGTCT,TGTGTTTGTGTGTCAAGTTG,GATTGTGACTGCGCCCTGATATTTTCCCTCTTGAAGGAAGAAACTGTTTAGTGGAGCCCA,CCAGGACTGAAGGGGTCATGCAGTGTTTTGGAGATGCCAGTACCATGAGATGACCACCAAGAGCAGCAGCAGCAGTGGAGTACAGGCATCTGGAG…	Repeat_LTR/ERVL-MaLR,INTRON,INTERGENIC	11688	0.207558
chr19	53017906	53113123	Xpnpep1	-	peaks_16019,peaks_16020,peaks_16021,peaks_16022,peaks_16023,peaks_16024,peaks_16025,peaks_16026,peaks_16027,peaks_16028,peaks_16029,peaks_16030,peaks_16031,peaks_16032,peaks_16033,peaks_16034,peaks_16035,peaks_16036,peaks_16037,peaks_16038,peaks_16039,peaks_16040,peaks_16041,peaks_16042,peaks_16043,peaks_16044,peaks_16045,peaks_16046,peaks_16047,peaks_16048,peaks_16049,peaks_16050	GCTTCCTGCCCTGCTTGAGTTCCAGTCCTGGCTTCCTTGGTGATGAACAGCAGTATGGAA,ATCAAGGGGGAAAGGCCCCT,CCTGACCTGCTTGAGTTCCA,GAACAGCAGTATGGAAGTGTAAGCCGAATAAACCCCTTCC,ATTGGTACCAGCAGAGTGGGGTATTCCTGTGACAACCTGACCATGTTTTGGGGAGGTCTG,TGTTAAGAGCTCTGTCAGAT,ATAATGTTGAGAACAGTGCA,TAGAGACTCTTTTCAGGGCC,GCTGGTTAGCTGGAGCTAAGAAATTAGCGGTGATTAAGAAGAGACCAGCATCATTGAGGT,TGTTCCAGATATAGCCAAAGTTGTACATTGTGCTGTGGCT,TTTGAAGGCATGAAGGAGTTGAGCCGAGC…	Repeat_LTR/ERVL-MaLR,INTERGENIC	11653	0.122384
chr12	41750676	43056575	Immp2l	+	peaks_6271,peaks_6272,peaks_6273,peaks_6274,peaks_6275,peaks_6276,peaks_43094,peaks_43095,peaks_43096,peaks_43097,peaks_43098,peaks_43099,peaks_43100,peaks_43101,peaks_43102,peaks_43103,peaks_43104,peaks_43105,peaks_43106,peaks_43107,peaks_43108,peaks_43109,peaks_43110	TGGTCTGGACCTAGGCCCCG,CTCAATTAGTGACCAAGGGG,CAAGCTGAGCAAGCCAGATGAGGCAAGCCAGTAAAGAATATCCCTCCATGGCCTCTGCATCAGCTCCTGCTTCCTGACCTGCTTGAGTTCCAGTCCTGGC,GTATGGAAGTGTAAGCCGAA,CCGAAAATCCCCTATCCCCT,AAAGAACATCCCTCCATGGC,TGACTTCCCTTGGTGATGAACAGCAGTATGGAAATGTAAG,GAAGAAACTATTTTAGTGGA,AAGTGACCCAAGCCCTTGGA,GCAGTGTTTGGAGATGCCAG,GCCTCAGTTGCAACTGACGA,TACCAGCATCGTTGAGGTGA,ATGTTGAGAACAATGCAGAAGATGGAGGCCTGGCTTGTGA,TAAGAG…	Repeat_LINE/L1,INTRON,INTERGENIC,Repeat_LTR/ERVL-MaLR	11600	0.00888277
chr9	6928502	7184446	Dync2h1	-	peaks_31247,peaks_74117,peaks_74118,peaks_74119,peaks_74120,peaks_74121,peaks_74122,peaks_74123,peaks_74124,peaks_74125,peaks_74126,peaks_74127	CAACTCCTGCTTCCTGACCT,CAAGCCAGGGGAGGCAAGCCAGTAAAGAACATCCCTCCATGGCCTCTGCATCAGCTCCTGCTCCCTGACCTGCTTGAGTTCCAGTCCTGACTTCCTTTGGTGATGAACAGCAGCATGGAAGTGTAAGCCGAATAAACCCT,GTGATCAAGGGGGAAAGGCCCCTTGTGGGTGGGACCATCT,TTGTGTGTCAAGTTGACAAG,TGATGTGTGTGCTACAAAGGGCCTGGCTGGAGAAGTGACCCAAGCCCTTGGAGGAGCCCAGAAGATCGTGAGTTGGATCCCAGACATTGGACGGTTGGAGATTGACTTTTGCTTTTGATTGTGACTGTGCCCTGATATTTTCCCTCTTGAAGGAAGAAACTGTTTTAGTGGAGCC…	Repeat_LTR/ERVL-MaLR,INTRON,INTERGENIC	11587	0.0452716
chr3	152868368	153388026	St6galnac3	-	peaks_20776,peaks_20777,peaks_20778,peaks_20779,peaks_20780,peaks_20781,peaks_20782,peaks_20783,peaks_20784,peaks_20785,peaks_20786,peaks_20787,peaks_20788,peaks_20789,peaks_61027,peaks_61028	CACTTCCCTGCTCCTGCCTG,TCTCAATTAGTGATCAAGGGGGAAAGGCCCCTTGTGGGTG,AGGCAAGCCAGTAAAGAACATCCCTCCATGACCTCTGCATCAGCTCCTGCTCCCTGATCTGCTTGAGTTCCAGTCTTGAC,AGCATGGAAGTGTAAGCCGA,CTGACTAAGACAAATTGGTACCAGCAGAGTGGGGTATTCCTGTGACAACCTGACCATGTT,TGAGAACAGTGCAGAAGATG,TCTTTTCAGGGCCATTTCTG,CGGTGATTAAGAAGAGACCAGCATCGTTGAGGTGACGTCT,CAGAGATAGCCAAGTTTGTA,GTTTTGGAGATGCCAGTACC,CGACACGTGTGCTAAAAAGGGCATGGCTGGAGAAGTGACC,ATTGATTT…	INTERGENIC,INTRON,Repeat_LTR/ERVL-MaLR	11575	0.0222743
chr5	111093391	111199736	Ep400	-	peaks_65852,peaks_65853,peaks_65854,peaks_65855,peaks_65856,peaks_65857,peaks_65858,peaks_65859,peaks_65860,peaks_65861,peaks_65862,peaks_65863,peaks_65864,peaks_65865,peaks_65866,peaks_65867,peaks_65868,peaks_65869,peaks_65870,peaks_65871,peaks_65872,peaks_65873,peaks_65874,peaks_65875,peaks_65876,peaks_65877,peaks_65878,peaks_65879,peaks_65880,peaks_65881,peaks_65882,peaks_65883,peaks_65884,pea…	CAACATACCTTTTTCTCCATCCTTCTCACTGTGGTGGCAG,TGGTATCTGGCTCCCAGCAG,TGTCATGTTAGCACTGCAGC,ACTTTTCTCCTGGTCTAGGC,GCTAGTGTGGGTCTCAGGTG,TCCAAGTCTCTTTCCAGAGC,AACTCTATACTGTTTGTGGA,GGTGGCCCAAGCCCAGCACA,CCTCCGGTGGTATCTGTCCC,GGTGCAAGTTCCACAGCTCC,CCTCAGCTGTGGTCACTACC,TTTCTAGACGTCTGGAGGTT,ACAAGCGTCTGGCATCACCT,ACAATAGCTGGTGTCCCTGC,AAGTGGAATCAACTATGACA,GTTGCTTGAGCTGCCCTTGA,CTTCAACAGAGACAGGCGGATTTTCTGTGCCCTTCTCTCTACC…	UTR3,INTERGENIC,CDS,INTRON,UTR5	11566	0.108759
chr1	131169878	132115855	Thsd7b	+	peaks_36780,peaks_36781,peaks_36782,peaks_36783,peaks_36784,peaks_36785,peaks_36786,peaks_36787,peaks_36788,peaks_36789,peaks_36790,peaks_36791	AATAATAACATTCCTCCAGT,ACGCGACTTTCCTTCCCACA,ATGGAAGTGTAAGCCAAATAAACCCTTTCCTCCCCAACTT,AGCAAGCCAGGGGAGGCAAGCCAGTAAAGAACATCCCTCCATGGCCTCTGCATCAGCTCCTGCTCCCTGACCTGCTTGATTGAGTTCCAGTCCTGACTTC,TGCAACTGAAGGCCCAGGACTGAAGGGGTCATGCAGTGTTTTGGAGATGCCAGTACCATGAGATGACCACCAAGAGCAGCAGCAGCAGTGGAGTACAGGCATCTGGAGCCTAGAGGATGACGTGTGTGCTACAAAGGGCCTGGCTGGAGAAGTGACCCAAGCCCTTGGAGGAGCCCAGAAGATCGTGAGTTGGATCCCAGACATTGGACGGTTGG…	INTRON,INTERGENIC,Repeat_LTR/ERVL-MaLR	11563	0.0122233
chr5	108890250	108935995	Pcgf3	+	peaks_24486,peaks_24487,peaks_24488,peaks_24489,peaks_24490,peaks_24491,peaks_24492,peaks_65785,peaks_65786,peaks_65787,peaks_65788,peaks_65789,peaks_65790,peaks_65791,peaks_65792,peaks_65793,peaks_65794,peaks_65795,peaks_65796,peaks_65797,peaks_65798,peaks_65799,peaks_65800	CACTGCGCATGCTCCAGCCG,TAAGTTCAGCCAGACTCAGCCCACACCCAGCACTCTACATGGCAAAATGTGCTGTGGAAC,CGTCCCACACCACGTCTGAC,AGAGAGGCCATCACTGAAGC,CACTTACCAACCAGCACATG,TTTCTACCTCAGAACACACG,GCTTTCTCAGCAGGCGGAGC,TAAACCCTTTCCTCCCCAAC,CAGGCTGAGCAAGCCAGGGGAGGCAAGCCAGTAAAGAACATCCCTCCATGGCCTCTGCATCAGCTCCTGCTTCCTGACCTGCTTGAGTTCCAGTCCTGAC,TCTCAATTAGTGATCAAGGGGGAAAGGCCCCTTGTGGGTGGGACCATCTCAGGGCTGGTA,ACTGGCTAGTTTTGTGTCAA,GTGATGTT…	PROMOTER,INTERGENIC,CDS,UTR3,Repeat_LTR/ERVL-MaLR,INTRON	11467	0.250672
chr4	151307799	151356246	Dnajc11	+	peaks_22914,peaks_22915,peaks_22916,peaks_22917,peaks_22918,peaks_22919,peaks_22920,peaks_22921,peaks_22922,peaks_22923,peaks_22924,peaks_22925,peaks_22926,peaks_22927,peaks_22928,peaks_22929,peaks_22930,peaks_22931,peaks_22932,peaks_22933,peaks_22934,peaks_22935,peaks_63902,peaks_63903,peaks_63904,peaks_63905,peaks_63906,peaks_63907,peaks_63908,peaks_63909,peaks_63910,peaks_63911	AGCAGGCAGAGAAGCCAGGAAGCAGCATCCTCCATGGCCTCTGCAGCAGCTCCTGTCCCCAGGTTCCTGCCCTGTGTGAG,GCACGTGGTGTGCCTGCCTC,GGAATATGAAGATGTGTCCG,TTGACAGCCACAGACACAGCCATCCTCTCTGGAAGTCTCT,ACTCCGACGTGTCACCTCTG,AACAGTTGGAGTTTGGAGCT,ATTTGGTCTCAAGCTGTTCC,CATCCCGTGGGATCCGGCCT,CTCCTCAGCTGGGCATCCCT,CTGAGAGGAAGATTTCCCGA,TGTGAGCATTGGCGTCCCTC,TGAACAGGGCCAGTCAGACCTACTTCTTCCCCATCCACCTGACGGATCAGCTGCTCCCCAGCGCTGTGTTCTACGCCACCGTGGGGCC…	Repeat_LTR/ERVL-MaLR,INTRON,INTERGENIC,CDS,UTR3,PROMOTER	11435	0.236031
chr11	60349882	60372014	Alkbh5	+	peaks_4572,peaks_4573,peaks_4574,peaks_4575,peaks_4576,peaks_4577,peaks_4578,peaks_4579,peaks_4580,peaks_4581,peaks_4582,peaks_4583,peaks_4584,peaks_4585,peaks_4586,peaks_4587,peaks_4588,peaks_4589,peaks_4590,peaks_4591,peaks_4592,peaks_4593,peaks_4594,peaks_4595,peaks_4596,peaks_4597,peaks_4598,peaks_4599,peaks_4600,peaks_4601,peaks_4602,peaks_4603,peaks_4604,peaks_4605,peaks_4606,peaks_4607,pea…	GAGTCTCGTGGCCGCCGGCAGTGCGCACGCGCGTCGAGAAGCCCGCTAAGGAGCGGCGCTGTCGGAGGTCGGGCGGGCTG,CCGGGAGTCTGGCGGAGTCTTGGCCGAAGCCCTCCGCGGCATGAGGCGCTGCCGGCGCCTTTTTCCCTCAGGACGCGGAG,CCCGCTGTAGCTGGTGCTGCATGACCGACCGCGGCTGAGGTTCGACCCCTTCCCGGCCCCTCTACGCCTACCCCTTTGGTCCCTTGAGCCACGCATGGGGGCCTGGCACTGAGGACCCTCGCTTCCCTTTCGGGTCCCTTTCGGGTCCCCTGAGAGCCATGCCGGACCGCCGCGGAGGAC,GCTACACCGACCTGCGGGAG,GCTGCGGCCGCCGCCGTGGC,CCGCCGCTGAGCCT…	UTR5,INTERGENIC,CDS,Repeat_Simple_repeat,INTRON,UTR3,Repeat_SINE/Alu,Repeat_scRNA,Repeat_DNA/hAT-Charlie	11398	0.515001
chr5	32913605	32989430	Yes1	+	peaks_23363,peaks_23364,peaks_23365,peaks_23366,peaks_23367,peaks_23368,peaks_23369,peaks_23370,peaks_23371,peaks_23372,peaks_23373,peaks_23374,peaks_23375,peaks_23376,peaks_23377,peaks_23378,peaks_64604	TAGTGATCAAGGGGGCAAGGCCCCTTGTGGGTGGGACCAT,GAGCAAGCCAGAAAAGAACATCCCTCCATGGCCTCTGCATCAGCTCCTGCTTTCTGACCTGCTTGAGTTCCAGTCCTGCATCCTTTGGTGATCAACAGCAGTATGGAAATGTAAGCCGAA,TGACTAAGACAAATTGGTACCAGCAGAGTGGGGTATTCCTGTGACAACCTGACCATGTTCTGGGGAGGACTGTGGAAGGA,AGATCCATCCATTGTTAAGA,GGAGCTTGGAAGATAATGTTGAGAACACTGCAGAAGATGG,CTTTTCAGGGCCATTGCTGT,AGCAAAAACTTTGCATTACTGGGACTTTTGATGCTGGTTA,GGTGATTAAGAAGAGACCAGCATCATTGAGGT…	Repeat_LTR/ERVL-MaLR,INTRON,INTERGENIC,CDS	11390	0.150214
chr7	88259684	88315302	Slc28a1	+	peaks_28684,peaks_28685,peaks_28686,peaks_28687,peaks_28688,peaks_28689,peaks_28690,peaks_28691,peaks_28692,peaks_28693,peaks_28694,peaks_28695,peaks_28696,peaks_28697,peaks_28698,peaks_28699	ATTAGTGACCAAGGGGGAAAGGCCCCTTGTGGGTGGGACC,CTGAGCAAGCCAGATGAGGCAAGCCAGTAAAGAATATCCCTCCATGGCCTCTGCATCAGCTCCTGCTTCCTGACCTGCTTGAGTTCCAGTCCTGGCTTCCGTGGTGATGAACAGCAGTATGGAAGTGTAAGCCGAATAAA,TAAGACAAATTGGTACCAGGAGTGGGGTATTCCTGTGACAACCTGACCATGTTTTGGGGAGGACTGTGGATGGACTTTGGAACTTTGGGCTTAAAGATCCATCCGTTGTTAAGAGCTCTGTCAGATGTTGTGTAGGAGCTTGGAAGATAATGTTGAGAAC,GAAAATTAAAGACTCTTTTC,ATTGATGCTGGTTAGCTGGAGCTAAGAAATTAGCG…	Repeat_LTR/ERVL-MaLR,INTRON,INTERGENIC	11372	0.204466
chrX	136424049	136533134	Rbm41	-	peaks_78268,peaks_78269,peaks_78270,peaks_78271,peaks_78272,peaks_78273,peaks_78274,peaks_78275,peaks_78276,peaks_78277,peaks_78278,peaks_78279,peaks_78280,peaks_78281,peaks_78282,peaks_78283,peaks_78284,peaks_78285,peaks_78286,peaks_78287,peaks_78288	AACAGCAGCATGGGAGTGTAAGCCGAATAAACCCTTTCCT,GCTCCTGCTTGAGTTCCAGT,GCAAGCCAGTAAAGAACATC,ACCATCTCAGGGCTGGTAGT,TCAATTAGTGATCAAGGGGG,GATGTTTTTGTGTGTCAAGT,ATGGGGATGAATAAGATTGT,TTTGATTGTGACTGTGCCCTGATATTTTCCCTCTTGAAGGAAGAAACTGTTTTAGTGGAG,ATGCAGTGTTTTGGAGATGCCAGTACCATGAGATGACCACCAAGAACAGCAGCAGCAGTGGAGTACAGGCATCTGGAGCCTAGAGGATGACGCGTGTGCTACAAAGGGCCTGGCTGGAGAAGTGACCCAAGCCCTTGGAGGAGCCCAGAAGATTGTGAGTTGGATCCCAGA…	Repeat_LTR/ERVL-MaLR,INTERGENIC,INTRON	11296	0.103552
chr6	120616386	120721208	Cecr2	+	peaks_26918,peaks_26919,peaks_26920,peaks_26921,peaks_26922,peaks_26923,peaks_26924,peaks_26925,peaks_26926,peaks_26927,peaks_26928,peaks_26929,peaks_26930,peaks_26931,peaks_26932,peaks_26933,peaks_26934,peaks_26935,peaks_26936,peaks_26937,peaks_26938,peaks_26939,peaks_26940,peaks_26941,peaks_26942,peaks_26943,peaks_26944,peaks_26945,peaks_26946,peaks_26947,peaks_26948,peaks_26949,peaks_26950,pea…	CCGCTCCTGGTGGGAAGTCCCGGCCATCGCGCACTTCTGCTCGCTCTTTCGCACGGCGTT,GTCTGTCCCCTTGCTGCTGA,CTTCACAGAGATGACGTGGAGTTTATCAGTGATCTGATTG,TGGAAGATATCATTAACTAC,CAACTCTACAAGCTCCTTAG,CTGCTGGTTGTAGTTGCAGC,GAGGAGCGACAGCTCCTTCT,AAGGCTCACAAGGATTCCTGGCCCTTCTTGGAACCTGTGG,AACATTTTCCTGGTGAAGAT,GATCAGATCCCACCAACTTA,ACCCCCAGACTTTCCTGAAA,GTATCTAAATCGAGCACACC,TAAACAGTCAAGCTTTCTAC,GGGTATATGCAGCCACCCTG,AATGATTGCCATGCAGCAGCTCTCC…	CDS,INTERGENIC,INTRON,UTR3	11273	0.107544
chr9	120838333	120869625	Ctnnb1	+	peaks_32731,peaks_32732,peaks_32733,peaks_32734,peaks_32735,peaks_32736,peaks_32737,peaks_32738,peaks_32739,peaks_32740,peaks_32741,peaks_32742,peaks_32743,peaks_32744,peaks_32745,peaks_32746,peaks_32747,peaks_32748,peaks_32749,peaks_32750,peaks_32751,peaks_32752,peaks_32753,peaks_32754,peaks_32755,peaks_32756,peaks_32757,peaks_32758,peaks_32759,peaks_32760,peaks_32761,peaks_32762,peaks_32763,pea…	ATCTTAAGCCCTCGCTCGGTGGCGGCCGCGTCAGCTCGTGTCCTGTGAAGCCCGCGGCCCGGGGAGGCGGAGACGGAGCACGGTGGGCGCCGAGCCGTCA,GCTCAGCGCACAGCTGCTGT,TGACCTGATGGAGTTGGACA,AAAGCTGCTGTCAGCCACTG,ATTCTGGAATCCATTCTGGTGCCACCACCACAGCTCCTTCCCTGAGTGGCAAGGGCAACCCTGAGGAAGAAGATGTTGAC,ACCTTTTTCAGATATTGACGGGCAGTATGCAATGACTAGGGCTCAGAGGGTCCGAGCTGC,ATGAGGGCATGCAGATCCCATCCACGCAGTTTGACGCTGCTCATCCCACTAATGTCCAGC,CAGACATGCCATCATGCGCTCCCCTCAGATGG…	UTR5,INTERGENIC,CDS,INTRON,Repeat_SINE/MIR,UTR3	11249	0.359485
chr11	54530957	54601177	Cdc42se2	-	peaks_40880,peaks_40881,peaks_40882,peaks_40883,peaks_40884,peaks_40885,peaks_40886,peaks_40887,peaks_40888,peaks_40889,peaks_40890,peaks_40891,peaks_40892,peaks_40893,peaks_40894,peaks_40895,peaks_40896,peaks_40897,peaks_40898,peaks_40899,peaks_40900,peaks_40901,peaks_40902,peaks_40903,peaks_40904,peaks_40905	GCTTCCCTGTGGTCATTAAATGGAGCTGCTAGGGTAGAGCAGTGGCCTGATCTGCTCAGT,GTACATGGTGTTTATGGAGG,TTAATAAGCCAAAGGCTCCTGAAGCCCCTGATGGTCCTGG,GACAGCACAGGGAGACATTGTCCCCTCCCCCATCACTGTT,CATTTACCGTATGGACACTGCACTCTAGAGTCTGTCATTCTGCTTAGCCAGGGTGAGGTTCCTGCCAGGGCACTGCTGTG,TTCTGAACATAACTTAGCAGTAGGGTGGAACACTGGATGA,AGAGTGCTGAAGGCATGTAGGTCCTTGTCTAGAGAAGCTGTGTTCTTTTCTGCCTTTGCCTGCCCCTGTCCTGAGAATGCTGACTGAAGAGCCACTGAAGGCTGACGCAGGCA…	UTR3,INTERGENIC,Repeat_Simple_repeat,CDS,INTRON,UTR5,Repeat_LTR/ERVL-MaLR	11248	0.160182
chr3	79688454	79750202	Fam198b	+	peaks_59688,peaks_59689,peaks_59690,peaks_59691,peaks_59692,peaks_59693,peaks_59694,peaks_59695,peaks_59696,peaks_59697,peaks_59698,peaks_59699,peaks_59700	AAGAACATCCCTGCATGGCCTCTGCATCAGCTCCTGCTTTCTGACCTGCTTGAGTTCCAGTCCTGCATCCTTTGGTGATCAACAGCAGTATGGAAATGTAAGCCGAATAAACCCCTTCCT,GCATTTTCTCAATTCGTGAT,ATTGAAGGCCCAGGACTGAAGGGGTCATGCAGTGTTTTGGAGATGCCAGTACCATGAGATGACCACCAAGAGCAGCAGCAGCAGTGGGGTACAGGCATCTGGAGCCTAGAGGATGATGCGTGTGCTACAAAGGGCATGGCTGGAGAAGTGACCCAAGCCCTTGGAGGAGCCCAGAAGATCGTGAGTTGGATCCCAGACATTGGACAGTTGGAGATTGACTTTTGCTTTTGATTGTGACTGTGCCCTGATATTTTCCC…	Repeat_LTR/ERVL-MaLR,INTRON,INTERGENIC	11228	0.181836
chr5	22056254	22313668	1700030G06Rik	+	peaks_64370,peaks_64371,peaks_64372,peaks_64373,peaks_64374,peaks_64375,peaks_64376,peaks_64377,peaks_64378,peaks_64379,peaks_64380,peaks_64381,peaks_64382,peaks_64383,peaks_64384,peaks_64385,peaks_64386,peaks_64387,peaks_64388,peaks_64389,peaks_64390,peaks_64391,peaks_64392,peaks_64393,peaks_64394,peaks_64395,peaks_64396,peaks_64397,peaks_64398,peaks_64399	ATTCTCCCAGTAGCCTTCGCGCTTCCTCTTCCTGTAAGCG,AGGTTACAGAGAAGCCTTCA,TAGACTTTAAGAAATTTATC,GAAGCAGCACTGTTCTAGCA,TTGTTTTTTCTTTACCTCCCTCCATTCATTCACATGCTCA,ACTCCACTTCTGTCACTGCA,GGCCCTGGCCCTGGCCCTGACCTGCTTTCCCAACAGCTTT,TTGTGCTGACCGGGTGGCGCCCTGGCTCTGGATTCACCAACACCATGCGTGTAGTGCCTGTACCTTGATGGCCCTCTGGAGCCCCTCTTCTAGCCCCTGT,TAAACTTGGCCATGGATGTT,GCCTTACTGAATGCCTGGGC,TCATTGCCGTGACTCGAAATCCCCAGACTGCTCGCCAGGCCCATCTGTA…	INTERGENIC,Repeat_LTR/ERVL-MaLR,INTRON	11221	0.0435913
chr2	93695517	93709314	Accsl	-	peaks_56941,peaks_56942,peaks_56943,peaks_56944,peaks_56945,peaks_56946,peaks_56947,peaks_56948,peaks_56949,peaks_56950,peaks_56951,peaks_56952,peaks_56953,peaks_56954,peaks_56955,peaks_56956,peaks_56957,peaks_56958,peaks_56959,peaks_56960,peaks_56961,peaks_56962,peaks_56963,peaks_56964	ATAGACTGCTGCCCCCACCCAGTGGCTCCAGAGAGCCTGCTGTCACTTGCTCAGGGGCCCCTGAAAGTAACCTCGTGGCCAGGAGACAGGAGGAGGAATTGGAGTCACCGTGCTGTCTGACCTCACTCATCGAGTCCCCTACGCTGAGTGTCTGACATTTTTAGAAGCCTTGTTTCTTTTAGTCTTCGCTAGCCAGACTG,CTGTTAGCTCAGTCTCCCCTTCTGTTTCCTTTGCACCCTCTAGCCATGGATCGGTTCTGC,CATAAACAGAGGCTCTGATGGTCCGCTGCTACCCGGGTCT,TACATGTGTATAGAGCCTGG,GTCCATGCACATTTGACCAAGAGCAGATCCTTCACCAGCG,TGAAGATCCCCTTTTACAACGGTGGCTCTGGCCT…	UTR3,INTERGENIC,CDS,INTRON,Repeat_DNA/hAT-Charlie,UTR5	11201	0.811843
chr2	172851185	172860081	Gm14453	-	peaks_18754,peaks_18755,peaks_18756,peaks_18757,peaks_18758,peaks_18759,peaks_18760,peaks_18761,peaks_18762,peaks_18763,peaks_18764	ACATCTACCCACCAGCCATTGTGCAGCCCAGCGTGGTGATCCCTGCCACCCCTGTCCCGTCACTGTCCTCGCCCTACCTTGAGTATACACCAGCCAGCCCAGCCTACGCCCAGTACCCGC,CCATATGCTGCCTCACCTGCTGCAGCCACCAGCTTCGTGGGCTACGGCTACCCTGCTGCC,TGCTGCACCTGCAGGCACCA,CCTCAGCTACAGCCTGACAG,GCCCAGGGCCACAGCTGCCACCTGCCAGCCTCTGGAGCCACCACCATTTGGGTCTCCTCAGGCCCCCGGGCCCACCTGCCCTGAAGGCAGCAGCAAGTTTCTTCTGCAGCCCTGCCGTGCTTGAGGAAGGGCCTGAGGAGGAAGGGACACTCACTCTGGAAGCTCTGCAGCCACT…	CDS,INTERGENIC,UTR3	11193	1.25821
chr17	4994331	5347656	Arid1b	+	peaks_12847,peaks_12848,peaks_12849,peaks_12850,peaks_12851,peaks_12852,peaks_12853,peaks_12854,peaks_12855,peaks_12856,peaks_12857,peaks_12858,peaks_12859,peaks_12860,peaks_12861,peaks_12862,peaks_12863,peaks_12864,peaks_12865,peaks_12866,peaks_12867,peaks_12868,peaks_12869,peaks_12870,peaks_12871,peaks_12872,peaks_12873,peaks_12874,peaks_12875,peaks_12876,peaks_12877,peaks_12878,peaks_12879,pea…	ACCAGTTCCAGCAGCCGCAG,GGGCCTGGGCGCGCAGCAGCAGCCCGCGCCGGTCGCCGTGCCCGGGGGCGGCGGCGGCCC,ATAATTACTATGGCAGCGCT,AACCAGCACCCGTCGGGGGC,CGGGTGGCCAGCAGGCGGCC,GGACCTAGGCGCCCAGTACG,AAGAACATCCCTCCATGGCCTCTGCATCAGCTCCTGCTCCCTGACCTGCTTGAGTTCCAGTCCTGACTTCCTTGGTGATGAACAGCAGTATGGAAATGTA,ACCAGCAGCCGCAGCCCTCG,CCACAAACTGGATGCTGCGC,AGATCTCAGCCTCCTCTGGC,CATCACCTCACCTCTCCAGCATCCCTGGAGGGCCGTCACC,TGGGAAGCAACCAATCGAGG,TGCCTCC…	Repeat_Simple_repeat,CDS,INTERGENIC,Repeat_Low_complexity,Repeat_LTR/ERVL-MaLR,INTRON,UTR3	11185	0.0316564
chr4	150433632	151235985	Camta1	-	peaks_63879,peaks_63880,peaks_63881,peaks_63882,peaks_63883,peaks_63884,peaks_63885,peaks_63886,peaks_63887,peaks_63888,peaks_63889,peaks_63890,peaks_63891,peaks_63892,peaks_63893,peaks_63894,peaks_63895,peaks_63896,peaks_63897,peaks_63898,peaks_63899,peaks_63900,peaks_63901	AATAAAGACATTAAGATGAA,GGTCAGCACTTTAGTTTGTC,CTTTCTGTCTGTCGGTTTGT,TCACCCGAGTTGTGCGAGTC,TTGCTTCACCTTTCAGGGCA,GCTCTCCAGTCAGTGAGGTGGCTTTCGAGAAACCCAGCCT,TTACCTAGCCGATGCTGACC,TCCCAAGCGTCTGCATCTCA,CAGCCGGGAAGCCGCCCCTC,GTACTTTTCAGAGCTGAGAA,CAAGTGGGACCGCCGGGCCATCTCCATCCCCGACTCTCTG,CTTCCGCGGGATGACCCTCT,TGAGAAGATGATGAGCCGGG,GTGTGCCTCGGGCGCTGGGACCCTGGGGAGCTGCTTCGAG,CAGGATGTCCATCCTGGAGC,GGGCTGGCGGGTGTCTCCCT,GTT…	UTR3,INTERGENIC,Repeat_Simple_repeat,CDS,INTRON,PROMOTER,Repeat_Low_complexity,Repeat_LTR/ERVL-MaLR,Repeat_SINE/B4	11003	0.0137134
chr10	75813998	75905657	Pcnt	-	peaks_38983,peaks_38984,peaks_38985,peaks_38986,peaks_38987,peaks_38988,peaks_38989,peaks_38990,peaks_38991,peaks_38992,peaks_38993,peaks_38994,peaks_38995,peaks_38996,peaks_38997,peaks_38998,peaks_38999,peaks_39000,peaks_39001,peaks_39002,peaks_39003,peaks_39004,peaks_39005,peaks_39006,peaks_39007,peaks_39008,peaks_39009,peaks_39010,peaks_39011,peaks_39012,peaks_39013,peaks_39014,peaks_39015,pea…	TGTATTTTTTAAAGACTGTT,GAGGGAGCCCGCTGCTCTCATCCCCACCGCACGCTCCTCCCCGCCCAGCGAGCAGGGGCTGTGCTGGGTCCTGTGCCTGATGATGGAGCTCTCTGCCTCCTCCCAGGCAGAAGCTGCTTG,AGTGGTGACACCAGCCCCTA,AAGTCCTTGCGGCTCTTAAC,AAGGCTAGAAAGATCCCTAA,ACAGCCCCAGATCTGCGGCA,GAGACAACGTTCTCCATCAGGACCCAGAGCGTCTCTGCCA,TAAGAAAATTACTATGTCACGTCCCTTCACCAAGTTCCGC,CCATGATCGCTCACTTGGGG,ACAAAAGCTGTGGGCATGGCAACCCGAGAGAAAGCTGAGC,TGTCATCCTTAATGCGCACG,GGCAGCAG…	UTR3,INTERGENIC,CDS,INTRON,PROMOTER,UTR5,Repeat_LTR/ERVL-MaLR	10986	0.119857
chr2	9836178	9970223	Taf3	-	peaks_16291,peaks_16292,peaks_55670,peaks_55671,peaks_55672,peaks_55673,peaks_55674,peaks_55675,peaks_55676,peaks_55677,peaks_55678,peaks_55679,peaks_55680,peaks_55681,peaks_55682,peaks_55683,peaks_55684,peaks_55685,peaks_55686,peaks_55687,peaks_55688,peaks_55689,peaks_55690,peaks_55691,peaks_55692,peaks_55693,peaks_55694,peaks_55695,peaks_55696,peaks_55697,peaks_55698,peaks_55699	TTGCTGAGCCATACCGCCAG,GTGGTGAGCCTGAAGACAGG,AGAAGCCAGATTGTCCGCCA,GAAATAATCCCAATTTGGGC,GACCCAGAGCCATGACCCTG,GTTTCTATCATGTCCTGTCCACCCCTGTGCAGATTGTCTTCATTGGCCTATTTTATACCTTGGTTGCATTCCCATCCCACTGTGTGAACTGCTGGAGTCCCCCTGCTGCGTGTGCATCCC,TGATGAGAGTATATGAAGCT,TATTAGATAAGAAGGTAATGTCCAAATGCCTTGACTGATG,AAGACGCCACACATCTGCCCTCTCGATTTCCTTTCTTCTC,AACATGGCACCCCTCTGGATGCTCCCTCTGAAACACATGGGCCTGAGCTCCCGCAGCATGTTGCTGAAGA…	Repeat_SINE/B4,INTRON,INTERGENIC,UTR3,CDS,UTR5	10977	0.0818904
chr2	168573831	168593443	Sall4	-	peaks_58119,peaks_58120,peaks_58121,peaks_58122,peaks_58123,peaks_58124,peaks_58125,peaks_58126,peaks_58127,peaks_58128,peaks_58129,peaks_58130,peaks_58131,peaks_58132,peaks_58133,peaks_58134,peaks_58135,peaks_58136,peaks_58137,peaks_58138,peaks_58139,peaks_58140,peaks_58141,peaks_58142,peaks_58143,peaks_58144,peaks_58145,peaks_58146,peaks_58147,peaks_58148,peaks_58149,peaks_58150,peaks_58151,pea…	AACACACCAGCCTTGGTTTTCTCACGCCCCGTGAATGAATGTGTACGCCACAGTTTTACC,TCTTTTTCTCTTTCTTTTTTTCGCCAAGTCGTGCCTTTCC,AAATTCTGCCTGCCGTGTTGAATGCCCTTGCCAAATGAAGATGGAGACTCTCGCCCAGTGTTTCCTCTGACTTGTTGCAC,AAGAAGGCCCCGAAGCTCAA,GCTATTTTTGCGACCACCCA,AGACCTTCACACCCACCCAC,ACATTGGAAAACTGCCTGTTTCCTAGTGGCACCAGGAGGGTTGCCTCGACTCCACGTGCA,AATATTTCAGAGCCCTTAGA,TTAATCCACTTCCTTCAGCCTTATGCCCTTGGATAGGACATCCTCCATACACCGGCCATGGTCCCTCGGAA…	UTR3,INTERGENIC,Repeat_Simple_repeat,CDS,INTRON,UTR5	10952	0.558434
chr1	30859186	30930539	Phf3	-	peaks_35077,peaks_35078,peaks_35079,peaks_35080,peaks_35081,peaks_35082,peaks_35083,peaks_35084,peaks_35085,peaks_35086,peaks_35087,peaks_35088,peaks_35089,peaks_35090,peaks_35091,peaks_35092,peaks_35093,peaks_35094,peaks_35095,peaks_35096,peaks_35097,peaks_35098,peaks_35099,peaks_35100,peaks_35101,peaks_35102,peaks_35103,peaks_35104,peaks_35105,peaks_35106,peaks_35107,peaks_35108,peaks_35109,pea…	TTACCATGTACTGCAGTTTGTGGTAGGCCATATCCCTTTCCTTTCTGGCTCTTCAGAAAC,TGTATCACGACCCCAGGGAG,ACTATGAAATATATTTCCTG,TACATGTGTGTCTTTATAAGATTGCCTGGTAGGACTGTGCCATCTTAACCCTCGGATTGCTGCTTGGCAGAGCAGTAAACTATGCTGGTGCACGGTCCTGTGACCAGTGCCCTCCGCCCC,CAAGGAGAGACCGCGGCTCT,CACCTGTTCATGTCCCAGGC,ATTCCCACCACATTTGTCACCTCCGTTACTTCCCCCTCCAGGCTTCGGCTTCCCTCAAAA,CAGTCCTCCTGGATTCCCAT,CGCGAGTACAAACTTTTCACCTATGAGGCCACAGCAGCCC,CTTAGCAGAG…	UTR3,INTERGENIC,CDS,INTRON	10902	0.15279
chr8	60255978	61390424	Galntl6	-	peaks_72793,peaks_72794,peaks_72795,peaks_72796,peaks_72797,peaks_72798,peaks_72799,peaks_72800,peaks_72801,peaks_72802,peaks_72803,peaks_72804,peaks_72805,peaks_72806,peaks_72807,peaks_72808,peaks_72809	TCCTGACCTCAGCCTCTCCT,TCCTGACCTGCTTGAGTTCC,AGCCAAATAAACCCTTTCCT,CAGGGGAGGCAAGCCAGTAAAGAACATCCCTCCATGGCCTCTGCATCAGCTCCTGCTCCCTGACCTGCTTGAGTTCCAGT,GCATTTTCTCAATTAGTGAT,TTACTAGTGATGTGTTTGTG,CTTTTGCTTTTGATTGTGACTGTGCTCTGATATTTTCCCT,CAATTGACGGTCCAGGACTGAAGGGGTCATGCAGTGTTTTGGAGATGCCAGTACCATGAGATGACCACCAAGAGCAGCAGCAGCAGTGGAGTCCAGGCATCTGGAGCCTAGAGGATGACGTGTGTGCTACAAAGGGCATGGCTGGAGAAGTGACCCAAGC,TGAAGGGGTCA…	Repeat_LINE/L1,INTERGENIC,INTRON,Repeat_LTR/ERVL-MaLR	10870	0.00958177
chr5	32809556	32953438	Gm15614	-	peaks_23362,peaks_23363,peaks_23364,peaks_23365,peaks_23366,peaks_23367,peaks_23368,peaks_23369,peaks_23370,peaks_23371,peaks_23372,peaks_23373,peaks_23374,peaks_23375,peaks_23376,peaks_23377	CAGTAAAGAACATCCCTCCATGGCCTCTGCATCAGCTCCT,TAGTGATCAAGGGGGCAAGGCCCCTTGTGGGTGGGACCAT,GAGCAAGCCAGAAAAGAACATCCCTCCATGGCCTCTGCATCAGCTCCTGCTTTCTGACCTGCTTGAGTTCCAGTCCTGCATCCTTTGGTGATCAACAGCAGTATGGAAATGTAAGCCGAA,TGACTAAGACAAATTGGTACCAGCAGAGTGGGGTATTCCTGTGACAACCTGACCATGTTCTGGGGAGGACTGTGGAAGGA,AGATCCATCCATTGTTAAGA,GGAGCTTGGAAGATAATGTTGAGAACACTGCAGAAGATGG,CTTTTCAGGGCCATTGCTGT,AGCAAAAACTTTGCATTACTGGGACTTTTGAT…	Repeat_LTR/ERVL-MaLR,INTERGENIC,INTRON	10861	0.0754855
chr4	117430440	117438253	Klf17	-	peaks_62648,peaks_62649,peaks_62650,peaks_62651,peaks_62652,peaks_62653,peaks_62654,peaks_62655,peaks_62656,peaks_62657,peaks_62658,peaks_62659,peaks_62660,peaks_62661,peaks_62662,peaks_62663,peaks_62664,peaks_62665,peaks_62666,peaks_62667	ATACAGGTTATATTATGTAGCCTAGGCTGACTAGCAGCTTTCCTGTATTTGCCTGGAAAGTTCTGGAGTTAAACCACCCAGCTGGCTTCAGGTTGCCTCTCCTGCCTGGCTTTCTGGTTTTGAGGGGCAGTAGCTATCCT,CTGCTACACAGCCAGCGGACATGCCTGCATCTTCAAGGTTGGCCATCTTGGAACTGTTGCCTTGGGCCACTTCCCATTCTTTCCCTTTCACTTGATCTCC,CCAACCTCCATGAATTGTTG,TATACAATGTTGTCTTACCTCAGATTCTCTCTGGCCTTCACTGTCCGCATGCCCAGAGTTGGTCTCTTCCCTCCACTCTT,GAAAGCTTTTATCTCCTGTC,TCTCAGAGATTACTGACTTC,AGACAGATGAGAC…	UTR3,INTERGENIC,Repeat_LTR/ERVL,CDS,INTRON,UTR5	10861	1.39012
chr7	129815257	129912905	Cacng3	+	peaks_71527,peaks_71528,peaks_71529	AAGCCAGGTGAGGCAAGCCAGTAAAGAACATCCCTCCATGGCCTCTGCATCAGCTCCTGCTTCCTGACCTGCTTGAGTTCCAGTCCTGGCTTCCGTGGTGATGAACAGCAGTATGGAAGTGTAAGCCGAATAAACCCTTT,AAGGCATTTTCTCAATTAGTGATCAAGGGGGAAAGGCCCCTTGTGGGTGGGACCATCTCT,TGTGGAAGAGACCCCCCTCC	Repeat_LTR/ERVL-MaLR,INTRON,INTERGENIC	10859	0.111206
chr1	8351555	9289959	Sntg1	-	peaks_62,peaks_63,peaks_64,peaks_65,peaks_66,peaks_67,peaks_68,peaks_69,peaks_70,peaks_71,peaks_72,peaks_73,peaks_74,peaks_75,peaks_76,peaks_77,peaks_78,peaks_79,peaks_80,peaks_81,peaks_82,peaks_83,peaks_84,peaks_85,peaks_86,peaks_87,peaks_88,peaks_89,peaks_90,peaks_34709,peaks_34710,peaks_34711,peaks_34712,peaks_34713,peaks_34714,peaks_34715,peaks_34716,peaks_34717	GGTACTGGGAGTGGGGTATTCCTGTGACAACCTGACCATG,GTAGGAGCTTGGAAGATAACGTTGAGAACACTGCAGAAGA,ACTCTTTTCAGGGCCATTGC,AGCGGTGATTAAGAAGAGACCAGCATCATTGAGGTGACAT,GCGTTTTGGAGATGCCAGTA,TTGTGACTGTGCCCTGATATTTTCCCTCTTGAAGGAAGAA,AGCAAGCCAGAGGAGGCAAG,AAAGAACATCCCTCCATGGC,TCTGACCTGCTTGAATTCCA,AAGCCAAATAAACCCCTTCC,ATTGGTACCAGCAGAGTGGG,TTGTTAAGAGCTCTGTCAGA,GATAATGTTGAGAACACTGC,TTAAAGACTCTTTTCAGGGC,TGCTGGTTAACTGGAGCTAAGAAAT…	Repeat_LTR/ERVL-MaLR,INTRON,INTERGENIC,Repeat_LINE/L1	10839	0.0115505
chr1	44608355	44853678	Gulp1	+	peaks_35488,peaks_35489,peaks_35490,peaks_35491,peaks_35492,peaks_35493,peaks_35494,peaks_35495,peaks_35496,peaks_35497,peaks_35498,peaks_35499	GTAACGAACATCCCTCCATGGCCTCTGCATCAGCTCCTGCTTCCTGACCTGCTTGAGTTC,GATCAAGGGGAAAAGGCCCC,GTGTGTCAAGTTGACAAGGG,TTAGTGGAGCCCACAGTTAA,GTGTGTGCTACAAAGGGCATGGCTGGAGAAGTGACCCAAGCCCTTGGAGGAGCCCAGAAGATCGTAAGTTGGATCCCAGACATTGGACGGTTGGAGATTGACTTTTGCTTTTGATTGTGACTGTGCCCTGATATTTTCCC,GGAATTGATGGCCCAGGACTGAAGGGGTCATGCAGTGTTTTGGAGATGCCAGTACCATGAGATGACCACCAAGAGCAGCA,ATGTGTAAGGGTCACCCAGG,TGATTAAGAAGAGACCAGCATCATTGAGGTGA…	Repeat_LTR/ERVL-MaLR,INTRON,INTERGENIC	10827	0.0441337
chr5	151840202	152036411	Stard13	-	peaks_25577,peaks_67008,peaks_67009,peaks_67010,peaks_67011,peaks_67012,peaks_67013,peaks_67014,peaks_67015,peaks_67016,peaks_67017,peaks_67018,peaks_67019,peaks_67020,peaks_67021,peaks_67022,peaks_67023,peaks_67024,peaks_67025,peaks_67026,peaks_67027,peaks_67028,peaks_67029,peaks_67030,peaks_67031,peaks_67032,peaks_67033,peaks_67034,peaks_67035,peaks_67036,peaks_67037,peaks_67038,peaks_67039,pea…	GAAGTGTAAGGCCAATGAAC,TACTAATCATATCACTTCTG,CAGTTATATTCCCCAGCACCTTTCTCTTCCAACTTAGCTG,TAACAGGCTCCCATCCAGGC,AGTTCACTTCTGCCATTACC,CCACATGGTGCCTCCTGGGC,ATTACCCAGCACCAGCACCT,GAGTGAGATGACAGTCCATC,CAAGGCTAGACCTTGCATTG,TAGAGTTGAGAGCTTCTTCC,CCCAGGTTGCTGTAGACCCCGTGTCCCATCCCGACCTGTC,ATTTCTTCCGCGTTGCCTAA,AGTGGGATCCGGAGATCGCGGAGACCGTGGAGCCCGTTCCTAGCCTGCCTAGAGATGGCT,AGGAACTCTTTCCAGCCTCT,AGTACCTGATAGAACCCTGCGGTTC…	Repeat_LTR/ERVL-MaLR,INTERGENIC,UTR3,Repeat_DNA/hAT-Charlie,CDS,INTRON,UTR5	10822	0.0551555
chr16	38396204	38433225	Pla1a	-	peaks_12254,peaks_50595,peaks_50596,peaks_50597,peaks_50598,peaks_50599,peaks_50600,peaks_50601,peaks_50602,peaks_50603,peaks_50604,peaks_50605,peaks_50606	TGCTTCCTGACCTGCTTGAG,GGCACTTCCCCAACTGCTTCTTGGTCATGATGTTTGTGCA,AAATAAACCCTTTCCTCCCC,TGAGGCAAGCCAGTAAAGAACATCCCTCCATGGCCTCTGCATCAGCTCCTGCTCCCTGACCTGCTTGAGTTCCAGTCCTG,TCTCAATTAGTGATCAAGGG,TTTGATTGTGATTGTGCCCTGATATTTTCCCTCTTGAAGGAAGAAACTGTTTTAGTGGAG,AATGACCGAAGCCCTTGGAGGAGCCCAGAAGATCGTGAGTTGGATCCCAGACATTGGACA,GGCCCAAGACTGAAGGGGTCATGCAGTGTTTTGGAGATGCCAGTACCATGAGATGACCACCAAGAGCAGCAGCAGCAGTGGAGTACAGGCAT…	Repeat_LTR/ERVL-MaLR,INTRON,INTERGENIC	10768	0.290862
chr12	71112421	71212912	Nin	-	peaks_6602,peaks_43441,peaks_43442,peaks_43443,peaks_43444,peaks_43445,peaks_43446,peaks_43447,peaks_43448,peaks_43449,peaks_43450,peaks_43451,peaks_43452,peaks_43453,peaks_43454,peaks_43455,peaks_43456,peaks_43457,peaks_43458,peaks_43459,peaks_43460,peaks_43461,peaks_43462,peaks_43463,peaks_43464,peaks_43465,peaks_43466,peaks_43467,peaks_43468,peaks_43469,peaks_43470,peaks_43471	CTGAATAAACCCTTTCCTCC,AGTGAGTCATTAGCCAAGCC,ATTTCAGCTAAGCCGTTTTA,TAAGACATTGCTGGGAAGCG,TTAACTCTCAGACTTTCTTC,AAGCACATTTCTCCAACAGC,ATCTAAATATTTGACCACTG,CTACCAAGTTCATTACACTG,ACTGTCTTCCTGAACTACTT,TTTACTTTCTTTAAACAGCCCTTTCTCCTCCTCCTAAAGCTTTTGTTTGGGACCCTGTCT,TCAGAACTTACTCAGCTGCA,CAAGTTCTATAAAACTCTGA,ACCAAAAATTTTCAGCGGCTTGAAATCAAGCCTACCCGAA,TGCATTTGTGCGCTTTCCTG,ACCTGGCACCAGCACCACTG,TGCTCCAGCAGCAAGCCTGTCCGA…	Repeat_LTR/ERVL-MaLR,INTRON,INTERGENIC,UTR3,CDS	10758	0.107054
chr4	145191865	145301871	Gm17609	-	peaks_22680,peaks_22681,peaks_22682,peaks_22683,peaks_22684,peaks_22685,peaks_22686,peaks_22687,peaks_22688,peaks_22689,peaks_22690,peaks_22691,peaks_22692,peaks_22693,peaks_22694,peaks_22695,peaks_22696,peaks_22697,peaks_22698,peaks_63565,peaks_63566,peaks_63567,peaks_63568,peaks_63569,peaks_63570,peaks_63571,peaks_63572,peaks_63573,peaks_63574,peaks_63575	TTGACCATGGCCGAGACTGA,CCTTAAACTTCAGCTAGACA,ACAGTACAGCTAAGGAATGG,TTCCTGTCAGAAAGCCTTCAGAAGTCAGCCATCTGGGTTC,TTTGCCAATCCTTAGGTGGA,TATAAAGGACAGCAAATCAGCTGCACTCCAGTTGCTGCTC,GTGTTGCGTCTGCTCAGGAG,AGATGCAGGGGAATAGCCAG,ATGTAAACGAATCCCTTTGCCAAACACAGTTCAGACTTGC,CCGCCTCCTCAGAGTCAGCC,ACGCCAGTGTCGCGCAGGCCCAAGCCGCTTCCCTCGGCGCCGCGCCTTCCCGTGGCCGCG,ATGTCGTCCGCGGTGGAGCC,CATTTCATTCAGCCTGCTGC,GAAATATTCCTGGTCCTCAT,CTCTC…	Repeat_LTR/ERVK,INTERGENIC,Repeat_LTR/ERVL-MaLR,INTRON	10749	0.0977129
chr9	54711561	54760341	Ireb2	+	peaks_31749,peaks_31750,peaks_31751,peaks_31752,peaks_31753,peaks_31754,peaks_31755,peaks_31756,peaks_31757,peaks_31758,peaks_31759,peaks_31760,peaks_31761,peaks_31762,peaks_31763,peaks_31764,peaks_31765,peaks_31766,peaks_31767,peaks_31768,peaks_31769,peaks_31770,peaks_31771,peaks_31772,peaks_31773,peaks_31774,peaks_31775,peaks_31776,peaks_31777,peaks_31778,peaks_31779,peaks_31780,peaks_31781,pea…	GCCGGCAAATCCCGCGAGCGCGGACCCCGGGCCAGCTCTGCGGCTCTCGCGGTGCCTGCGCGAGACTGCTTCCTTCCTCCTTTCCCCTGCCCGTCCGCCCGTCTTCCTCCCTCTCTTCCCGGCCTGGCCTCCCCCTCCTTCCCCCGCTGGCCCCCTCCCC,TATTCTGCCTTACTCAATAC,AAAACCAAACAGAGCAATGTTGAAGTGCCCTTTTTCCCTG,TTCAGTGGAATACCGGCAAT,GGGAGGCAGTGAAAACTCTTGGAGGTGATCCTAAGAAAGT,ATCTCACAGTGGACCACTCT,CTAAGAAGCTTCCATGTCGAGGCCAGACTACCTGCCGGGGATCGTGTGATTCTGGAGAGC,TTTTCTTCACAGATTGAGAA,GTGGCAGTCAT…	Repeat_Low_complexity,PROMOTER,UTR5,INTERGENIC,CDS,INTRON,Repeat_SINE/B4,UTR3	10740	0.220172
chr7	63305524	63487164	Herc2	+	peaks_28346,peaks_28347,peaks_28348,peaks_28349,peaks_28350,peaks_28351,peaks_28352,peaks_28353,peaks_28354,peaks_28355,peaks_28356,peaks_28357,peaks_28358,peaks_28359,peaks_28360,peaks_28361,peaks_28362,peaks_28363,peaks_28364,peaks_28365,peaks_28366,peaks_28367,peaks_28368,peaks_28369,peaks_28370,peaks_28371,peaks_28372,peaks_28373,peaks_28374,peaks_28375,peaks_28376,peaks_28377,peaks_28378,pea…	GTCAGCGTGCGCTTCGGGCC,TTTCTGTTTGGCTGCCCAGT,CTCTGCAGTGAGCTCTTGCA,CTTTTCAGCCAAATGTTGTC,CTCTGCCCAGGGCACCAGTG,GTGTGAAGGCCTTGCCAGTC,CTAGGCTCCACAGCTGGTCC,TTGATGTGGCTGCAGGCTCC,TCTTGGAAGTTTGTCTTCACCACTGATTGACACAGAGAGG,ACATGAATGCGTCTGCCCGG,AAATATGACCTCAAGCTGGT,CGTTATTAACTTACTGCAAA,ATTGCCCTCACCCCACAGGC,TGAAGTGTCTTGTGGAAAAG,ATGGCAGTCCTCGCTGTCAT,GTGCAGTTCTGTGACATGCG,TTCACGGAGCCTATGCTTTC,GGATATGTCACCTGAAGGGC,C…	PROMOTER,UTR5,INTERGENIC,CDS,INTRON,UTR3	10728	0.0590619
chr19	42853521	42855944	Gm16244	+	peaks_55183	CGAGTTCCAGTCCTGACTTCCTTTGGTGATGAACAACAGTATGGAAGTGTAAGCCGAATA	Repeat_LTR/ERVL-MaLR,INTERGENIC	10720	4.42427
chr11	88825971	88828245	Gm15698	-	peaks_5071,peaks_41728,peaks_41729,peaks_41730,peaks_41731,peaks_41732,peaks_41733,peaks_41734	ATGCGCTTGAGCGCCAACACTGTGCTCGACTCCTTGGCAT,TTTTTCCATAACCTCCCTAATCAATTTTTTGATGACGACCCCATGTGCAACCACTAGAGG,GGCCCCTGCCACAGTGGGCCTGGCCTTCAGAACAGGAGATGTCTTTGAAGGCCTGGAGATCCACCCCTATTCTCCTCCTCTAGATCTTTTAGACCTGCTAAAGGCTTCTCAAAATGAGGCTAATGAACCACTTTTTGATGAGGACCCTGCTAATGAACCACTTTCCAATGAGGACCCCGC,GTGTTGGCGCTCAAGCGCATCATTGAGGGCATCATGAAGAGGCCTCCTGAGGAGCAGCTGCTGTTCAAGGACAACCAGCT,TTTCTTATGATCCGGTACAAGAAGACCACCATCTT…	UTR3,INTERGENIC,INTRON,Repeat_LTR/ERVK	10678	4.69569
chr17	88840050	88889873	Foxn2	+	peaks_14027,peaks_14028,peaks_14029,peaks_14030,peaks_14031,peaks_14032,peaks_14033,peaks_14034,peaks_14035,peaks_14036,peaks_14037,peaks_14038,peaks_14039,peaks_14040,peaks_14041,peaks_14042,peaks_14043,peaks_14044,peaks_14045,peaks_14046,peaks_14047,peaks_14048,peaks_14049,peaks_14050,peaks_14051,peaks_14052,peaks_14053,peaks_14054,peaks_53007	CCGCCACCGCAGCTGCCACTGCCTGCTCGCGCCTGGGTGT,GCCACGGGAGCAGCTGCGGTGCTCTGCCATATTGTGTCTGGCCCGGCCCGGCCCTCGCCT,TCAGACTTGGAAGTGAAGGCCTTCCCATGGTCAGTCCGCT,AGATGCCATCCTTTGGACCA,AAAAAAATCAGCAACTTCAA,TACAGCTGGATTCTGGATCGCTTCCCATACTTTGCCACTG,CTTTATCACCTCACTGCTTA,AGGTGAGAAGCCACTGCCTC,TGCGACTGCAGGAGAGCCCG,ACAGTGCCAACAGCGTGGCGGCCCAGCGCTGCGCATCCAGGGCGAGCATGTCTTCTCTGT,ACAGTGGCTACGCACCGCAA,CAAAGAGGCAGCCGGGTCGCTGCTCCAC…	UTR5,INTERGENIC,CDS,INTRON,UTR3,Repeat_LTR/ERVL-MaLR	10675	0.214258
chr6	119873986	119988690	Wnk1	-	peaks_26913,peaks_68974,peaks_68975,peaks_68976,peaks_68977,peaks_68978,peaks_68979,peaks_68980,peaks_68981,peaks_68982,peaks_68983,peaks_68984,peaks_68985,peaks_68986,peaks_68987,peaks_68988,peaks_68989,peaks_68990,peaks_68991,peaks_68992,peaks_68993,peaks_68994,peaks_68995,peaks_68996,peaks_68997,peaks_68998,peaks_68999,peaks_69000,peaks_69001,peaks_69002,peaks_69003,peaks_69004,peaks_69005,pea…	CTAGATAGAACAGACTGACC,CAGCCGTTACCTGTACATTTGCACTAACTCCGGGGGCTGC,TCATTTCTTGGGTGCTTCCT,TGCACAAGTACCACCACACT,TTGCTCTAAGGAAACCTGCT,TGTACTTGAATACTTCTGTT,AGGTTCTCTCCCACTCTGAT,AGGAATGAACAGCTTTCTGG,GTTCCCATGACCTCAAACCTGGGTGGCTCTACCCCCATCTCTGCAGCATCTGCTACCTCT,CAAATACCGTTGGAGGAACAGTGAGTAGCCAGGCTGCCCA,AGCCATCTCCCTCCAGTGAC,TCATTATTCCCCCAGCTGCT,TGAATGGGCCATCTTCAGAC,CTGTTATTCCTGCTGTGATA,GAACTTTCAGCCGGTACTGTACCCT…	Repeat_SINE/Alu,INTRON,INTERGENIC,UTR3,CDS,UTR5,Repeat_Simple_repeat	10675	0.0930656
chr12	106384223	106393435	Tcl1b2	+	peaks_7159,peaks_7160,peaks_7161,peaks_7162,peaks_7163,peaks_7164,peaks_7165,peaks_7166	CTCTAACTGTGGTGAGTTTTCAGTCATTCCCCTGTCTGGC,TGGCTGCTGCAGGTTTTTATCCTCCGAGGCTACTCCCACAAGTTCTGATCTCCACAGGAC,GATGACCAGATACCCCCAGG,TCTCATTTGCCTTCTACAGGTCTTGATAGCCTGGCTGGCTCCTGCCCCTGTGCCCTTGGGGTAGACTTTGCACCCACCCCTCTGTTTGTTCCTCAAGTTTCTAGTTCTACAGCAACTTCT,TTACATGATCTACTTTCTATGAGCCTGGCCTATCTCTGTCCTGACCGTTCTCCCTAGCTGGAGACAAACTGCATCTTCTCTTGCCCACTTTGTGCCTCTG,CATTCAAACTCCTCCACCTGGGCTTCTAGTGCCTTGTGTG,ATAGGGACTCTAT…	PROMOTER,UTR5,INTERGENIC,CDS,INTRON,UTR3	10667	1.15795
chr14	17263355	17651381	Rarb	-	peaks_9027,peaks_46450,peaks_46451,peaks_46452,peaks_46453,peaks_46454,peaks_46455,peaks_46456,peaks_46457,peaks_46458,peaks_46459,peaks_46460,peaks_46461,peaks_46462,peaks_46463,peaks_46464,peaks_46465,peaks_46466	AACATCCCTCCATGGCCTCTGCATCAGCTCCTGCTTTCTGACCTGCTTGAGTTCCAGTCCTGCATCCTTTGGTGATCAACAGCAGTATGGAAATGTAAGC,TTTTCTCAATTAGTGATCAA,AGCAAGCCAGGTGAGGCAAGCCAGTAAAGAACATCCCTCCATGGCCTCTGCATCAGCTCCTGCTTCCTGACCTGCTTGAG,TAGTGATCAAGGGGGAAAGG,TTTTGTGTGTCAAGTTGACA,TTGTGCCTGTGCCCTGATATTTTCCCTCTTGAAGGAAGAAACTGTTTTAGTGGAGCCCAC,AATGACGCGTGTGCTACAAAGGGCCTGGCTGGAGAAGTGACCCAAGCCCTTGGAGGAGCCCAGAAGATCGTGAGTTGGATCCCAGACATTGGA…	Repeat_LTR/ERVL-MaLR,INTRON,INTERGENIC	10647	0.0274389
chr5	34000776	34021644	Tacc3	+	peaks_23397,peaks_23398,peaks_23399,peaks_23400,peaks_23401,peaks_23402,peaks_23403	CGTAGCGGACGACGTTCCGG,TTGGGGTTCCTTCGGCTGGG,CGTGCCCAATGAAAAGAGTT,AATCTTGACTTCCTCAAGCCTTTCAGCTTCCACAAGTCTTCTGGACAGTGAGCTGGTGACCCCTCCTATCGAGCCAGTGCTGGAGCCTTCCCATCAGGGACTAGAACCTGTCTTGGAAAGTGAGCTGGTGACCCCTCCTGTTGAGCCAGTGCTGGAGCCTTCCCATCAGGAACTAGAACCTGTCTTGGAAAGTGAGCTGGTGACCCCTCCTATTGAGCCAGTGCTGGAGCCTTCCCATCAGGGACTAGAACCTGTCTTGGACAGTGAGCTGGTGACCCCTCCTATTGAGCCAGTGCTGGAGCCTTCCCATCAGGGACTAGAACCTGTCTTAGAAAG…	UTR5,INTERGENIC,CDS,Repeat_LINE/RTE,INTRON,Repeat_LTR/ERVK,UTR3	10635	0.509632
chr12	106397899	106404832	Tcl1b1	+	peaks_7167,peaks_7168,peaks_7169,peaks_7170,peaks_7171,peaks_7172,peaks_7173	TGTTGAGTTCTCAGTCATTC,CTTCATTACTATGGCTGCTGCAGCTTTTGATCCCCTGGGGCCACTTCCAGTCTACCTGGT,AAGTTAATCCCCCAGCAGGTTATTCCCTTCAACCCCTTGA,TGGGTGACACAGAGCAACTG,AGGTCTTGATAGCCTGGCTGGCTCCTGCTCCTGTGCCCTCGGGTAGACTTTGCACCCACCCCTCTGTTTGTTCCTCAAGTTTCTAGTTCTACAGCAACTTCTGTCATGGTCAGACCTACTTTTTACATGATCTACTTTCTGTGAGCCTGGTTTGGGTCCTGACCGTTCTCCCTAGCTGGAGACAAACTGCATCTTCTCTTGCCCACTTTGTGTCTCTGGC,ATAGGGACTCTATGCCCTGTGGGCCTTTGACCTA…	UTR5,PROMOTER,INTERGENIC,CDS,INTRON,UTR3	10634	1.53382
chr5	23009173	23182266	Srpk2	-	peaks_64406,peaks_64407,peaks_64408,peaks_64409,peaks_64410,peaks_64411,peaks_64412,peaks_64413,peaks_64414,peaks_64415,peaks_64416,peaks_64417,peaks_64418,peaks_64419,peaks_64420,peaks_64421,peaks_64422,peaks_64423,peaks_64424,peaks_64425,peaks_64426	AGGTAACAGCGACCGTGCCCATGCCGTCCTAGGCAGCTTCCCTTCCCTCGCCTTTTCCTT,TACCCAGTCCTGAGCGCTTT,ACTGTTGTTTGACACTTTGCTTCCTGTGCACCATGGTCCTGGGGAAGGCTGGTCTTTGTCTTCAGCTAAGTAGTTTACTG,TCTTTAACAGGATTACCAGT,GAGCCTCAGCTGGCGAATGC,AGGAGAACTGCGGCACATCACCAAGCTGAAGCCCTGGAGC,GCTGCTAGGCAGTATCCCAA,CATTTGAGCTCGCCACAGGA,AAAAAAAAAAAAAAGTATGT,TGAAAATGGCCCGTTCTCAC,AGCAGGATGGAGAGTACCAG,GAGCAAGCAAGGGGAGGCAAGCCAGTAAAGAACATCCCTCCATGGCCT…	UTR3,INTERGENIC,CDS,INTRON,Repeat_SINE/B2,Repeat_SINE/Alu,Repeat_LTR/ERVL-MaLR	10628	0.0614005
chr17	27792453	27848051	Pacsin1	+	peaks_13254,peaks_13255,peaks_13256,peaks_51893,peaks_51894,peaks_51895,peaks_51896,peaks_51897,peaks_51898,peaks_51899,peaks_51900,peaks_51901,peaks_51902,peaks_51903	AGAGCCCTTTTGGCTTGCCT,CAGCTGCCCATGTCACCTGA,CCATTTCTCTAAGCCCGAGA,CTGAGCAAGCCAGGGGAGGAAAGCCAGTACAGAACATCCCTCCATGGCCTCTGCATCAGCTCCTGCTTCCTGACCTGCTTGAGTTCCAGTCCTGACTTCCTTGGTGATGAACAGCAGTATGGAAGTGTAAGCCGAATAAA,CATCTCAGGGCTGGTAGTCT,ATGTTTTTGTGTGTCAAGTT,TGCTTTTGATTATGACTGTGCCCTGATATTTTCCCTCTTGAAGGAAGAAAAAAGTGGAGC,GAGTTGGATTCCAGACATTG,AGTTGAGTACAGGCATCTGGAGCCTAGAGGATGATGCCTGTGCTACAAAGGGCCTGGCTGGAGAAGTGACC…	INTRON,INTERGENIC,UTR3,Repeat_LTR/ERVL-MaLR	10603	0.190708
chr7	86805081	86843020	5730590G19Rik	+	peaks_28578,peaks_28579,peaks_28580,peaks_28581,peaks_28582,peaks_28583,peaks_28584,peaks_28585,peaks_28586,peaks_28587,peaks_28588,peaks_28589,peaks_28590,peaks_28591,peaks_28592,peaks_28593,peaks_28594,peaks_28595,peaks_28596,peaks_28597,peaks_28598,peaks_28599,peaks_28600,peaks_28601,peaks_28602,peaks_28603,peaks_28604,peaks_28605,peaks_28606,peaks_28607,peaks_28608,peaks_28609,peaks_28610,pea…	AAGGGCCACGCGCGGCCGGGCAGAGGGAGTCCCGTGGCGG,AAAGTGATGCTGCTGGTGGACACAGCGGGCGTCTCTGCTCCTCATAGCCCGGCCCGACGC,TTACCTGAGCTGCCGCTTCG,CGCGAGCTGGGGAGCCGCTC,GAGCCACCCACACGCACGGTGCCCTGATGGAGACGCTGCT,CTTTGGGAACGCCGTCTTCC,CACAGGCTCAACGCGTGCCG,GACAGTGTGTGAGCTGCTACACCATGGAGGAGGTACCATC,GGTGGCGAGCTGTCACACAAACCTCACCCCTCCCCGTGGATCTCAGCTCTGCCAATAGAT,TATTTCCCCATTCTCTGCCA,AAAAGTGGTTTCCTTTCTCC,GAAGATGAATACCATGTCCC,AGATTTG…	UTR5,INTERGENIC,CDS,INTRON,PROMOTER,UTR3,Repeat_SINE/B4	10585	0.279001
chr18	44988318	45049374	Ythdc2	+	peaks_53777,peaks_53778,peaks_53779,peaks_53780,peaks_53781,peaks_53782,peaks_53783,peaks_53784,peaks_53785,peaks_53786,peaks_53787,peaks_53788	GGTAGTATAAGCTGAATAAA,CTGAGCAAGCCAGGAGAGGCAAGCCAGTAAAGAACATCCCTCCATGGCCTCTGCATCAGCTCCTGCTTCCTGACCTGCTTGAGTTCCAGTCCTGACTTCC,GTGTTTGTGTGTCAAGTTGA,TTGTGACTTTGCCCTGATATTTTCCCTCTTGAAGGAAGAAACTGTTTTAGTGGAGCCCAC,AGGACTGAAGGGGTCATGCAGTGTTTTGGAGATGCCAGTACCATGAGATGACCACCAAGAGCAGCAGCAGCAGTGGAGTACAGGCATCTGGAGCTTAGAGGACGACGCCTGTGCTACAAAGGGCATGGCTGGAGAAGTGACCCAAGCCCTTGGAGGAGCCCAGAAGATCGTGAGTTGGATCCCAGACATTGGACG…	Repeat_LTR/ERVL-MaLR,INTRON,INTERGENIC	10570	0.17312
chr5	66154759	66221347	N4bp2	+	peaks_23745,peaks_23746,peaks_23747,peaks_23748,peaks_23749,peaks_23750,peaks_23751,peaks_23752,peaks_23753,peaks_23754,peaks_23755,peaks_23756,peaks_23757,peaks_23758,peaks_23759,peaks_23760,peaks_23761,peaks_23762,peaks_23763,peaks_23764,peaks_23765,peaks_23766,peaks_23767,peaks_23768,peaks_23769,peaks_23770,peaks_23771,peaks_23772,peaks_23773,peaks_23774,peaks_23775,peaks_23776,peaks_23777,pea…	CGGACACAGCTGCTCGCCAG,TAGTAAGAAGACTGCTGTAG,AAATTTAGGCACATGTGGCT,GTATCCCGTGTTGCTAGTCGTGAGGAGCCAACCACTACTC,CTTCACCAGTATCTCAGAGA,TCTTGTTCTCATGCAGTTGA,TAGAATTGTCTGCCACTGATGCCAAGGGGGCAGAGTCGTC,GTGACAGCAAGCCTGGTGCAGCAGGAAACTCAGTAATGGAGACGTGCCATCCCGAAGGCG,TGATGACCAAGTATACCCAT,CAAGTGGCATGACTTCTCTT,CAATTCAGGGTCTGACCTACCAGGTACAGATGGGGATCAG,GGTTCAATTTCAAGCCGCACAAACATCCTGAACTGCCACC,ACTGCCCGGTGCTCACCCCTCTTCCCT…	INTRON,INTERGENIC,UTR5,Repeat_DNA/hAT-Charlie,Repeat_Simple_repeat,Repeat_LTR/ERVK,CDS,Repeat_SINE/Alu	10556	0.158527
chr16	72663393	73046340	Robo1	+	peaks_50920,peaks_50921,peaks_50922,peaks_50923,peaks_50924,peaks_50925,peaks_50926,peaks_50927,peaks_50928,peaks_50929,peaks_50930,peaks_50931,peaks_50932,peaks_50933	GCCAGTAAAGAACATCCCTTCATGGCCTCTGCATCTGCTCCTGCTTTCTGACCTGCTTGAGTTCCAGTCCTGACTTCCTTGGTGATGAACAGCAGTATGGAAGTGTAAGCCGAATAAACC,TAGTGATCAAGGGGGAAAGGCCCCTTGTGGGTGGGACCAT,AGTTTTGTGTCAACTTGGCA,TTTTGTGTGTCAAGTTGACA,TTTTAGTGGAGCCCACAGTT,TTGCAATTGAAGGCCCAGGACTGAAGGGGTCATGCAGTGTTTTGGAGATGCCAGTACCATGAGATGACCACCAAGAGCAGCAGCAGCAGTGGAGTACAGGCATCTGGAGCCTAGAGGATGACGCGTGTGCTACAAAGGGCCTGGCTGGAGAAGTGACCCAAGCCCTTGGAGGAG…	Repeat_LTR/ERVL-MaLR,INTRON,INTERGENIC	10547	0.0275417
chr19	29596771	29681319	C030046E11Rik	+	peaks_15593,peaks_15594,peaks_15595,peaks_15596,peaks_15597,peaks_15598,peaks_15599,peaks_15600,peaks_15601,peaks_15602,peaks_15603,peaks_15604,peaks_15605,peaks_15606,peaks_15607,peaks_15608,peaks_15609,peaks_15610,peaks_15611,peaks_15612,peaks_15613,peaks_15614,peaks_15615,peaks_15616,peaks_15617,peaks_15618,peaks_15619,peaks_15620,peaks_15621,peaks_54980	CATCGCGTCGGCCCGGCCCG,CCCCGAGTTGCCGCTGTCGC,CCTGAGCGGCTGGCCCAAGAGGCTGCTCTGCGCGCCGCGGAGCCCGGCCGAGGCGCCGCTCCACGTCCAGTCTGACCCTCGGAGAGCGTTCTTCGCCGTG,TCCGTCCAGTTTGCAGTCTG,GACAACACTACAGGAGCCAT,TCTCAGCACACTCAGATTGA,CTCTTCAGCACGTGCTGAGC,CCTACGAACATCCAACCTGG,ATGTCACGGTACATTCCTCA,CGAGCAAACAAACAAAAGCGTCACCTTCTGGAGGCCCTCT,GGGATGAAGGTTTGGCTCCCTCTCTTCCCCAGGGATCATCGCAAGCCCCACTCCTTCCTG,GTTTCATATCAACATTTACCCCCTGGCC…	Repeat_Simple_repeat,UTR5,INTERGENIC,CDS,Repeat_LINE/CR1,INTRON,UTR3,Repeat_LTR/ERVL-MaLR	10535	0.124604
chr1	79698836	79772718	Wdfy1	-	peaks_36133,peaks_36134	GCAAGCCAGGTGAGGCAAGCCAGTAAAGAACATCCCTCCATGGCCTCTGCATCAGCTCCTGCTTCCTGACCTGCTTGAGTTCCAGTCCTGGCTTCCGTGGTGATGAACAGCAGTATGGAAGTGTAAGCCGAATAAACCCT,GTGATCAAGGGAGAAAGGCCCCTTGTGGGTGGGACCATCT	Repeat_LTR/ERVL-MaLR,INTRON,INTERGENIC	10495	0.142051
chr14	79826199	79830846	Kbtbd7	+	peaks_9930,peaks_9931,peaks_9932,peaks_9933,peaks_9934,peaks_9935,peaks_9936,peaks_9937,peaks_9938,peaks_9939,peaks_9940,peaks_9941,peaks_9942,peaks_9943,peaks_9944,peaks_9945,peaks_9946,peaks_9947,peaks_9948,peaks_9949,peaks_9950,peaks_9951,peaks_9952,peaks_9953,peaks_9954,peaks_9955,peaks_9956	CGTCCGGGCATCTACCCGTCTCGCCCGCTCGGCAGAAGCT,AAGGGAAACAGTGAGTCAGC,CAGACGGCTCCGCCCCGAAGGCCCAGCTGAGTAATTGCGG,GGGACGCCGCTGAGTCGGCG,AGGAGCCGGGCGTCTGCAGC,CGCCGCCATCTCCACCATGCAGTCCCGGGAAGACGCCCCG,CCAAGAGGATTTCCAAGCCC,ACGCGGCCCATTCCGCAGCC,TTTCTACGACGCGCGGCTGCTGTGCGATGTGACCATCGAGGTGGTGACGCCTGGCAGCGG,TCTCGTGCAACCGCAACGTG,GGGGCATGTACGAGAGCCAGCAGGCCAGCGTGACGATCCACGACGTGGATGCCGAGTCCT,GCTCAGCGAGGCCAACGTGCAGCGCCTG…	PROMOTER,INTERGENIC,UTR5,CDS,UTR3	10457	2.25027
chr3	31801428	32099102	Kcnmb2	+	peaks_58961,peaks_58962,peaks_58963,peaks_58964,peaks_58965,peaks_58966,peaks_58967,peaks_58968,peaks_58969,peaks_58970,peaks_58971,peaks_58972,peaks_58973,peaks_58974,peaks_58975,peaks_58976,peaks_58977,peaks_58978	GTGATAAACAGCAGCATGGAAGTGTAAGCCGAATAAACCC,CCCTTGTGGGTGGGACCATC,TCTGACTTGCTTGAGTTCCA,GGGGAGGCAAGCCAGTAAAGAACATCCCTCCATGGCCTCTGCATCAGCTCCTGCTTTCTGACCTGCTTGAGTTCCAGTCCTGACTTCCTTGGTGATGAACAGCAGTATGGAGGTGTAAGCCGAATAAACCCTTTCCTCCC,TTTTCTCAATTAGTGATCAA,CTAGTGATGTGTTTGTGTGT,TGCTTTGATTGTGACTGTGCCCTGATATTTTCCCTCTTGA,GAGTTGGATCCCAGACATTG,AGCCTAGAGGACTACACGTGTACTACAAGGGGCATGGCTGGAGAAGTGACCCAAGCCCTT,GAGTTGAGCA…	Repeat_LTR/ERVL-MaLR,INTRON,INTERGENIC	10433	0.0350484
chr5	116295286	116458956	Cit	+	peaks_24663,peaks_24664,peaks_24665,peaks_24666,peaks_24667,peaks_24668,peaks_24669,peaks_24670,peaks_24671,peaks_24672,peaks_24673,peaks_24674,peaks_24675,peaks_24676,peaks_24677,peaks_24678,peaks_24679,peaks_24680,peaks_24681,peaks_24682,peaks_24683,peaks_24684,peaks_24685,peaks_24686,peaks_24687,peaks_24688,peaks_24689,peaks_24690,peaks_24691,peaks_24692,peaks_24693,peaks_24694,peaks_24695,pea…	TCAACAGCAGATGTCTGCTC,TCTCAGGCGAAGAGCTGCCG,ACGCAGCGATCTCTACGAGT,CCCACAGGAACGCCGCCACT,TTACCTGGAGACGCAGGCCG,TCACCGACCTGGAGGAGCAG,CGACGAGCTGCTGGAGAAGG,ACGACCTGGAGAAGAAGCAC,ACCACATCTTCAGACTGACGCAAGGGCTGCAGGAGGCGCT,AACCAAACTCATTGATTTCC,AAAAGGAGAAAGCCCGATGC,TGTCTGCCATTGTGCGGTCGCCCGAGCACCAGCCCAGTGCCATGAGCCTGCTTGCCCCAC,AGTGATGTGTCACCCCAAATGCTCCACCTGCTTGCCCGCT,ATATGCCACACACTTCACTG,GAGCAAGGAGCCTGGCAGCA,GGTG…	CDS,INTERGENIC,INTRON,Repeat_LTR/ERVL-MaLR	10431	0.0637319
chrX	157555124	157696145	Scml2	+	peaks_34443,peaks_34444,peaks_34445,peaks_34446,peaks_34447,peaks_34448,peaks_34449,peaks_34450,peaks_34451,peaks_34452,peaks_34453,peaks_78592,peaks_78593,peaks_78594,peaks_78595,peaks_78596,peaks_78597,peaks_78598,peaks_78599,peaks_78600,peaks_78601,peaks_78602	ACAGTCACCACACCTTGGAC,GCAAGGGCAAAACAGTCACC,AAACGCAAGGGCAAAACAGTCACCACACCTTGGACTGAGG,GCAAGGGCAAAACAGTCACC,GGGCAAAACAGTCACCACAC,GCAAGGGCAAAACAGTCACC,GCAAAACAGTCACCACACCT,AACGCAAGGGCAAAACAGTCACCACACCTTGGACTGAGGA,GAATAGTGCATCATTTGCAC,TAACTTTTTGAGTAGCCAGC,AAACGATTGTCTCTGCATCC,CAGGGGAGGCAAGCCAGTAAAGAACATCCCTCCATGGCCTCTGCATCAGCTCCTGCTTTCTGACCTGCTTGAGTTCCAGTCCTGACTTCCTTGGTGATGAACAGCAGTATGGAAGTGTAAGCCGAATA…	CDS,INTERGENIC,Repeat_LTR/ERVL-MaLR,INTRON	10378	0.0735919
chr13	54885358	54889820	Eif4e1b	+	peaks_8190,peaks_8191,peaks_8192,peaks_8193,peaks_8194,peaks_8195,peaks_8196,peaks_8197,peaks_8198,peaks_8199,peaks_8200,peaks_8201,peaks_8202,peaks_8203,peaks_8204,peaks_8205,peaks_8206,peaks_8207,peaks_8208	AGCCTCTTAGTTGCTGGTGGAGCCTTGAGCCTTGTCATGGCCACTTCTGAGGTTGTGAGTCTACCCCATCCGCCTTTCCC,GTGTAATCCTGGCTGTCCTGGGAGTCACTCTCTAGACCCAGCTGGCCTTGAACTCAAGAG,TGAGTGCTGGGATCAAAGGC,GAGAAGCCAAAGACCTTCCT,GGTTCTTCAAGAATGACCGAAGCCGGGCCTGGCAGGACAA,TGTACAGCCATATCAAGCTGGCCAGCAAGCTCTCTTCCGG,AAGGCATCCTGCCCATGTGGGAAGACAACAGAAACAAGCA,GCATTGACAAACAACTGCGC,GGTGCTGTCGTGAACATCCGCACGAAGAGGGACAAGATTG,ACAAGTTTGTGGTGTGAGACCGGTTTCAGC…	PROMOTER,UTR5,CDS,INTERGENIC,Repeat_SINE/Alu,UTR3,Repeat_Simple_repeat	10367	2.3234
chr8	46970838	47004900	Pdlim3	+	peaks_72634,peaks_72635,peaks_72636,peaks_72637,peaks_72638,peaks_72639,peaks_72640,peaks_72641,peaks_72642,peaks_72643,peaks_72644,peaks_72645	CTGAATAAACCCTTTCCTCC,GGGGAGGCAAGCTAGTAAGGAACATCCCTCCATGGCCTCTGCATCAGCTCCTGCTCCCTGACCTGCTTGAGTTCCAGTCC,TTTTCTCAATTAGTGATCAA,TAGTGATGTGTTTGTGTGTC,AGGGTCACCCAGGTGGTACTGGTTTTGAAGGCATGAAGGAATTGAGCAGAGCAGCTGAGGCTTGGCACTGTGAGAGGCCATGGAAGGCCATTGGTGAAAGTGCAGCCTCAGTTGCAATTGATGGCCCAGGACTGAAGGGGTCATGCAGTGTTTTGGAGATGCCAGTACCATGAGATGACCACCAAGAGCAGCAGCAGCAGTGGAGTACAGGCATCTGGAGCCTAGAGGATGACGCGTGTGCTACAAAGGGCCTGG…	Repeat_LTR/ERVL-MaLR,INTRON,INTERGENIC	10346	0.30374
chr6	90609591	90760117	Iqsec1	-	peaks_68565,peaks_68566,peaks_68567,peaks_68568,peaks_68569,peaks_68570,peaks_68571,peaks_68572,peaks_68573,peaks_68574,peaks_68575,peaks_68576,peaks_68577,peaks_68578,peaks_68579,peaks_68580,peaks_68581,peaks_68582,peaks_68583,peaks_68584,peaks_68585,peaks_68586,peaks_68587,peaks_68588,peaks_68589,peaks_68590,peaks_68591,peaks_68592,peaks_68593,peaks_68594,peaks_68595	TGCTGCATGTGACCTGGCAC,ATGCTCCACGTACTGTCTGT,TCTGACTGGGGCCAGCTGGCGAGGAGCTGCCCGCTTCACA,CAGGAGCCTTCTGGCCCATCACCACTCTGCTGGCCTGCTTGGGTCACCCATTTCCCTCCC,CACAGCCTCCAGTGCTGTGCTCCTAAGCCTAGGACCCGAG,TGTGTGACACCATGCACTCC,CCACTGGCCTTGACATGGCGCTGACCAAGGAGAAGTGGAACTGCCTCTCACCCTGTCAGCCCTCAGCCCCTCACTCTACA,GCCTTCCATGGAGCAGAGCTCCCTCTCTGGCTTAGCCCTG,AGGCACCAGCCTCAGACCAGCCCAGGGCACCGCTATTGCCACTCCCTCTGCCCTCATAGC,CGTATGGGGC…	UTR3,INTERGENIC,INTRON,CDS,UTR5	10329	0.0686194
chr6	146056820	146450745	Itpr2	-	peaks_27285,peaks_27286,peaks_27287,peaks_27288,peaks_27289,peaks_27290,peaks_27291,peaks_27292,peaks_27293,peaks_27294,peaks_27295,peaks_27296,peaks_27297,peaks_27298,peaks_27299,peaks_27300,peaks_69504,peaks_69505,peaks_69506,peaks_69507,peaks_69508,peaks_69509,peaks_69510,peaks_69511,peaks_69512,peaks_69513,peaks_69514	TGACACAGCTGGAGTTATCC,AGCTCCTGCTTCCTGACCTGCCTGAGTTCCAGTCCTGACT,GCATGGAAGTGTAAGCCGAATAAACCCTTTCCTCCCCAGC,CAGCATAGTGGGGTATTCCTGTGACAACCTGACCATGTTTTGGGGAGGTCTCTGGAAGGA,AGATCCATTCGTTGTTAAGAGCTCTGTCAGATGTTTTGTAGGAGCTTGGAAGATAATGTTGAGAACAGTGCAGAAGATGGAGGCCTGGCTTGTGAAATTT,CTTTTCAGGGCCATTCCTGT,GGGACTATTGATGCTGGTTA,GGTGATTAAGAAGAGACCAGCATCATTGAGGTGACATCTTCTGGGAAGTGTTTTCTGAGA,AGAGATAGCCAAGGTTGTACATTGTGCTGTG…	Repeat_LTR/ERVL-MaLR,INTRON,INTERGENIC,UTR3,Repeat_Simple_repeat,Repeat_SINE/B4	10314	0.0261826
chr15	12286808	12669679	Pdzd2	-	peaks_10448,peaks_48064,peaks_48065,peaks_48066,peaks_48067,peaks_48068,peaks_48069,peaks_48070,peaks_48071,peaks_48072,peaks_48073,peaks_48074,peaks_48075,peaks_48076,peaks_48077,peaks_48078,peaks_48079,peaks_48080,peaks_48081,peaks_48082,peaks_48083,peaks_48084,peaks_48085,peaks_48086,peaks_48087,peaks_48088,peaks_48089,peaks_48090,peaks_48091	TGTGGGACTCTTAAAGCAGG,TCTAAGACCGCTAGCTAAGG,AACTCCTCCAGCTGCCACGAACCTCTCCGGAGCCTTTCCTCCTCACAAGCTGGCTTTTCT,GTTTGTAGTCCAGCTCTCCCCCCTGACAGAGCTCTGTGGT,ATCCCTCAAATTGCAAACGT,GAATTGCAATAAATAGCTGT,GGAGGAAAATCATCCATAGC,AGTGCTGAAAACCTCTGCTG,GGGAAGGAGAGTCAAGTGCC,TCTGACCGGCCTGCGGCCAA,GCCAGACTGGCCTCCTCCTC,GAACCATTACTTCTCCCCTG,GCAAGCCACCCCTGGCTGCC,CTCTCATGTCATGAGCAGTG,CTTGCATCCCGGGCTCTTCC,ATGGCGATGCTGAAGACTCG,GAC…	Repeat_LINE/L1,INTERGENIC,UTR3,CDS,INTRON,Repeat_LTR/ERVL-MaLR	10314	0.0269386
chr9	106270962	106278055	Dusp7	+	peaks_32367,peaks_32368,peaks_32369,peaks_32370,peaks_32371,peaks_32372,peaks_32373,peaks_32374,peaks_32375,peaks_32376,peaks_32377,peaks_32378,peaks_32379,peaks_32380,peaks_32381,peaks_32382,peaks_32383,peaks_32384,peaks_32385,peaks_32386,peaks_32387,peaks_32388,peaks_32389,peaks_32390	AGCGGGGGCCATGCCCTGCAAGAGCGCCGAGTGGCTGCAGGAGGAGCTGGAGGCGCGCGGTGGCGCGTCCCTGCTGCTGCTAGATTGCCGGCCGCACGAG,TGAGACGGCCATCAACCTGGCCATCCCGGGTCTCATGCTGCGCCGCCTGCGCAAAGGCAACCTGCCCATCCGCTCCATCATTCCCAACCATGCCGACAAGGAGCGCTTCGCCACGCGCTGCAAGGCGGCCACCGTGCTGC,GAGTGGCAGCCCGAGCCCGGCGCCCCCGCCTCCGTTCTCG,CGAGACGACGGCTGCCAGGC,CGTGGACAGCTCGTCCTCCCCGAGTGGCTCGCCACCCACC,CACTGAGTCGGATGGCAGCCCTGTACCATCCAGCCAGCCGGCCTTTCCAGTCCA…	Repeat_Low_complexity,CDS,INTERGENIC,INTRON,UTR3,Repeat_Simple_repeat	10311	1.45369
chr8	26926662	26958166	Ash2l	-	peaks_29873,peaks_29874,peaks_29875,peaks_29876,peaks_29877,peaks_29878,peaks_29879,peaks_29880,peaks_29881,peaks_29882,peaks_29883,peaks_29884,peaks_29885,peaks_29886,peaks_29887,peaks_29888,peaks_29889,peaks_29890,peaks_29891,peaks_72260,peaks_72261	GCATTTTCTCAATTAGTGAT,TGGGTGGGACCATCTCAGGG,CAGGTGAGGCAAGCCAGTAAAGAACATCCCTCCATGGTCTCTGCATCAGCTCCTGCTCCCTGACCTGCTTGAGTTCCAGTCCTGACTTCCTTTGGTGATGAACAGCAGCATGGAAGTGTAAGCCGAATAAACCCTTTCCT,TTGGTACCAGCAGAGTGGGGTATTCCTGTGACAACCTGACCATGTTTTGGGGAGGACTGTGGAAGGACTTTGGAACTTTGGGCTTGAAGATCCATCCGTTGTTAAGAGCTCTGTCGGATGTTGTGTAGGAGCTTGGAAGACAACGTTGAGAACACTGCAG,AAAGACTCTTTTCAGGGCCA,CTGGTTAGCTGGAGCTAAGAAATTAGCGGTGATT…	Repeat_LTR/ERVL-MaLR,INTRON,INTERGENIC,Repeat_SINE/B4,CDS	10293	0.32672
chr5	24777611	25004601	Mll3	-	peaks_64446,peaks_64447,peaks_64448,peaks_64449,peaks_64450,peaks_64451,peaks_64452,peaks_64453,peaks_64454,peaks_64455,peaks_64456,peaks_64457,peaks_64458,peaks_64459,peaks_64460,peaks_64461,peaks_64462,peaks_64463,peaks_64464,peaks_64465,peaks_64466,peaks_64467,peaks_64468,peaks_64469,peaks_64470,peaks_64471,peaks_64472,peaks_64473,peaks_64474,peaks_64475,peaks_64476,peaks_64477,peaks_64478,pea…	TTGTACAATACTCTGACATC,CCACAGATACATCAACCACT,GAAAATTATACCTTCCGATATGGCCGTAATCCTCTCATGGAGCTTCCCCTTGCCGTGAACCCCACAGGTTGTGCCCGTTC,TGAAAGGAGAAGACCTGTTT,TGGAGCACCCGCTATGCCAACCGACGCTGCCGGTACCTGT,CAAGCATTCCACTCTCCGAA,GAAGCCATTTCAGCTGCCTT,ACCCCCTGCCTCTCTTCCTC,AAGCACCGTCAACTCCCCAC,AGAATTATTCAGGATCCAGC,GTGACTTTTTGCAACCTCCA,CACCATCCACTCATGGGTCA,GAGGCATAGAGCCCCTGATG,CACTCGACCTCCACCTCCCT,CGTATAGACACATTCACTCA,CCTC…	UTR3,INTERGENIC,CDS,INTRON,Repeat_LTR/ERVL-MaLR,PROMOTER,Repeat_Simple_repeat,UTR5	10272	0.0452531
chr7	49371840	49451146	Vmn2r60	+	peaks_70406,peaks_70407,peaks_70408,peaks_70409,peaks_70410,peaks_70411,peaks_70412,peaks_70413,peaks_70414,peaks_70415,peaks_70416,peaks_70417,peaks_70418,peaks_70419,peaks_70420	GAGCAAGCCAGGTGAGGCAAGCCAGTAAAGAACATCCCTCCATGGCCTCTGCATCAGCTCCTGCTTCCTGACCTGCTTGAGTTCCAGTCCTGGCTTCCTTGGTGATGAACAGCAGAATGG,GTTTGTGTGTCAAGTTGACA,GGATGATGGGTGTGCTACAAAGGGCATGGCTGGAGAAGTGACCCAAGCCCTTGGAGGAGCCCAGAAGATCGTAAGTTGGATCCCAGACATTGGACGGTTGGAGATTGACTTTTGCTTTTGATTGTGGCTGTGCCCTGATATTTTCCCTCTTGAAGGAAGA,AGTGTTTTGGAGATGCCAGT,GCCATTGGTGAAGGTGCAGC,TAAAGCAGCTGAGGCTTGGC,TTCCAGATATGGCCAAGGTTGTACTCCTGCTGC…	Repeat_LTR/ERVL-MaLR,INTRON,INTERGENIC	10248	0.129221
chr6	120881724	120953171	Mical3	-	peaks_26980,peaks_26981,peaks_26982,peaks_26983,peaks_26984,peaks_26985,peaks_26986,peaks_26987,peaks_26988,peaks_26989,peaks_26990,peaks_26991,peaks_26992,peaks_26993,peaks_26994,peaks_26995,peaks_26996,peaks_26997,peaks_26998,peaks_26999,peaks_27000,peaks_27001,peaks_27002,peaks_27003,peaks_27004,peaks_27005,peaks_27006,peaks_27007,peaks_27008,peaks_27009	GTGATCAAGGGGGAAAGGCC,AGTAAAGAACATCCCTCCATGGCCTCTGCATCAGCTCCTGCTCCCTGACCTGCTTGAGTTCCAGTCCTGACTTCCTTTGGTGATGAACAGCAGCATGGAA,ACAAATTGGTACCAGCAGAGTGGGGTATTCCTGTGACAAC,GAAGATAATGTTGAGAACAGTGCAGAAGATGGAGGCCTGG,AAATTAAAGACTCTTTTCAG,TGATGCTGGTTAGCTGGAGCTAAGAAATTAGCGGTGATTAAGAAGAGACCAGCATCATTGAGGTGACATCTTCTGGGAAG,GCTGTGTTCCAGATATAGCCAAAGTTGTACCTTGTGCTGT,ATGGAAGGCCATTGGTGAAA,GTCATGCAGTGTTTTGGAGATGCCAGTACCA…	Repeat_LTR/ERVL-MaLR,INTRON	10245	0.143393
chr10	60938580	61044974	Lrrc20	+	peaks_38738,peaks_38739,peaks_38740,peaks_38741,peaks_38742,peaks_38743,peaks_38744,peaks_38745,peaks_38746,peaks_38747,peaks_38748	TATGAAAGTGTAAGCTGAATAAACCCTTTCCTCCCCAACTTGTTTCTTGGTCCTGAGGTT,GGCAAGCCAGTAAAGAACATCCCTCCATGGCCTCTGGATCAGCTCCTGCTTCCTGACCTGCTTGAGTTCCAGTCCTGGCT,TCAATTAGTGTTCAAGGGGG,GATGTTTTTGTGTGTCAAGT,TGATTGTGACTGTGCCCTGATATTTTCCCTCTTGAAGGAAGAAACTGTTTTAGTGGAGCC,TGACCCAAGCCCTTTGAGGAGCCCAGAAGATCGTGAGTTGGATCCCAGACATTGGACGGT,GCAGTGTTTTGGAGATTCCAGTACCATGAGATGACCACCAAGAGCAGCAGCAGCAGTGGAGTACAGGCATCTGGAGCCTA,TCTGAGAGCACA…	Repeat_LTR/ERVL-MaLR,INTRON,INTERGENIC	10220	0.096058
chr6	38644388	38826189	Hipk2	-	peaks_25982,peaks_67515,peaks_67516,peaks_67517,peaks_67518,peaks_67519,peaks_67520,peaks_67521,peaks_67522,peaks_67523,peaks_67524,peaks_67525,peaks_67526,peaks_67527,peaks_67528,peaks_67529,peaks_67530,peaks_67531,peaks_67532,peaks_67533,peaks_67534,peaks_67535,peaks_67536,peaks_67537,peaks_67538,peaks_67539,peaks_67540,peaks_67541,peaks_67542,peaks_67543,peaks_67544,peaks_67545,peaks_67546,pea…	ATAAGATGATGGAAAGCTGG,GCAATAGCTTCCCCAAACAGAAGGCAGCCACTCTGCAAAC,ACCTTTTAGACCACCCTGCTTCTGAGCTGTGGCTGTGCCC,TGATGGGCACAGTGTTCCTG,AGCTTCCACTAACCCCCACC,CCAGATTTTAACCTGCCTCG,CTCACATCCTCTGTGCTCTC,GCCCGGCTGTGTACAAAGCC,ATGTCCTTCCCTTTCTCTTC,TCCTCCTGTCTGCTTGTGCT,TGGGCAACACCTGGAAGGCCAGCACTCTCTGGAGCTGCTG,AGAGGCCTCTGGTCAGCAGTCCAGCATCCTCCAGCCCCCC,TGTCCTACCGAGAAACTCTG,AGGCAGGCTCCTAGTTTGGCCAGCTCTCTCCCCCTGCAGA,TACCT…	Repeat_LINE/L1,Repeat_SINE/B2,INTERGENIC,INTRON,PROMOTER,CDS,UTR5,Repeat_LTR/ERVL-MaLR	10204	0.0561273
chr4	61961375	62021582	Fkbp15	-	peaks_62046,peaks_62047,peaks_62048,peaks_62049,peaks_62050,peaks_62051,peaks_62052,peaks_62053,peaks_62054,peaks_62055,peaks_62056,peaks_62057,peaks_62058,peaks_62059,peaks_62060,peaks_62061	ATGAACAGCAGTATGGAAGTGTAAGCCGAATAAACCCTTT,CCTCTGCATCAGCTCCTGCTTCTTGACCTGCTTGAGTTCC,ATCAAGGGGGAAAGGCCCCTTGTGGGTGGGACCATCTCTG,TGTGTCAAGTTGACAAGGGG,TTTAGTGGAGCCCACAGTTA,GATCATGAGTTGGATCCCAGACATTGGACGGTTGGAGATTGACTTTTGCTTTTGATTGTGACTGTGCCCTGATATTTTCC,TGTGTGTGCTACAAAGGGCC,GGTGAGGGTGCAGCCTCAGTTGCAAATGAAGGCCCAGGACTGAAGGGGTCATGCAGTGTTTTGGAGATGCCAGTACCATGAGATGACCACCAAGAGCAGCAGCAGCAGTGGAGTACAGGC,ATGAAGGGGTC…	Repeat_LTR/ERVL-MaLR,INTRON,INTERGENIC	10198	0.169382
chr5	94064018	94100577	C87414	-	peaks_65507,peaks_65508,peaks_65509,peaks_65510,peaks_65511,peaks_65512,peaks_65513,peaks_65514,peaks_65515,peaks_65516,peaks_65517,peaks_65518,peaks_65519,peaks_65520,peaks_65521,peaks_65522,peaks_65523,peaks_65524,peaks_65525,peaks_65526	TACTAACAGGAACCTCTATATGAAGTCTTCATGACATGTG,CAAACAGGCTTTCCATTCTA,AAATGAAAGTATTCGTGACACATCTTTCCCTTGTCTCTTG,TTGTGTACTCATAAACCTAGATGATCTCTCTCATGGGTCTTTGACTATTAACAACATCAC,AAAAACAGTGTGGCATTTATATGTGGCTTCTGCCCAGACA,ATATGAATAAATGACAGGCTTGGGACACATCTTTTATCTG,AACAATGACTTCTCCATGTGCACCCTGAAGGCCCTTTTCCAGCACACAGCCAACTGGAGCAAGATGAATGTGGAACAATA,GTAGGATGAAGGACTCCCAGATCAATGCCCTCCTACCTGCCCTCAGTCAATGTACTCAGC,ATATGCTTTGG…	UTR3,INTERGENIC,CDS,INTRON,UTR5,Repeat_LINE/L1	10156	0.277798
chr6	134396493	134516983	Lrp6	-	peaks_69267,peaks_69268,peaks_69269,peaks_69270,peaks_69271,peaks_69272,peaks_69273,peaks_69274,peaks_69275,peaks_69276,peaks_69277,peaks_69278,peaks_69279,peaks_69280,peaks_69281,peaks_69282,peaks_69283,peaks_69284,peaks_69285,peaks_69286,peaks_69287,peaks_69288,peaks_69289,peaks_69290,peaks_69291,peaks_69292,peaks_69293,peaks_69294,peaks_69295,peaks_69296,peaks_69297,peaks_69298,peaks_69299,pea…	GAGGATACAGGAGGCTGAACCTGACCGGCCTTGTTGCAAGTGAAGGATCTGGTGCTGCTT,TCTTCCCTTAGAGTGCTAGA,CTGGGGCCGCTCAGCCGCAG,GTTTCATCTCAGTCCAAGTG,TGCCTGACCTACTGTCACAT,GTTCACACGGCCCACAGTCTGTCCTTAGTCTCCTCCTGTG,TTTCTCAGAGTGATGTTTGCAGGCATAGCTCTGCCGATGT,TCTCGCGGGAGCTGCTGAGAGCTCTCGCCTGTCACAGTCCATGGTAACACCAGCTGTTCT,ATACACAGAGCATGCCTTAA,CCCGCCACCACCCTCCCCCTGCACGGACTCCTCCTGAGGA,GAACTATGAAAGCTGCCCCC,TGACTCAGAACCTGTGCCCCCACCGCCC…	UTR3,INTERGENIC,CDS,INTRON,Repeat_LTR/ERVL-MaLR,UTR5	10133	0.0840983
chr3	52072258	52154031	Foxo1	+	peaks_19527,peaks_19528,peaks_19529,peaks_19530,peaks_19531,peaks_19532,peaks_19533,peaks_19534,peaks_19535,peaks_19536,peaks_19537,peaks_19538,peaks_19539,peaks_19540,peaks_19541,peaks_19542,peaks_19543,peaks_19544,peaks_19545,peaks_19546,peaks_19547,peaks_19548,peaks_19549,peaks_19550,peaks_19551,peaks_19552,peaks_19553,peaks_19554,peaks_19555,peaks_19556,peaks_19557,peaks_19558,peaks_19559,pea…	TAGAGCGGCCCGCAGCGTCC,CGCGGTGCCCGAGCTGCCGGGCTCCGCGGCCTGGTCGGTG,CGACACTCGGGTCGCCCGCTCCGCGCCCCCGGTGGCCGCG,CAGCGCTCCTGTACCTGGCC,TCCAGTCCGGCGCCGTCGGGCGGCGCGGCCGCCAACCCCGACGCCGCGGCGAGCCTGGCC,CGACTTTATGAGCAACCTGA,ACCCAGCGCCGCCACAGCCC,GCAGCCCCCACCCGTGCCTC,GCGCAAGACCAGCTCGTCGCGCCGCAACGCGTGGGGCAAC,CACCAAGGCCATCGAGAGCT,GCAAGAGCGGAAAATCACCC,GCTAAGAAAAAAGCATCTCT,CAGTTTTCTAAGTGGCCTGC,ATCATGACAGAGCAGGATGACCTGGG…	UTR5,INTERGENIC,CDS,Repeat_Simple_repeat,UTR3	10122	0.123782
chrX	26162068	26362823	Gm6121	-	peaks_76679,peaks_76680,peaks_76681,peaks_76682,peaks_76683,peaks_76684,peaks_76685,peaks_76686,peaks_76687,peaks_76688	TGCATCAGATCCTGCTTCCT,CCAGGTGAGGCAAGCCAGTAAAGAACGTCCCTCCATGGCCTCTGCATCAGCTCCTGCTCCCTGACCTGCTTGAGTTCCAGTCCTGACTTCCTTTGGTGATGAACAGCAGCATGGAAGTATAAGCCGAATAAACCCTTTCC,GTGGGTGGGACTATCTCAGG,GTGTCAAGTTGACAAGGGGT,TCGTGTGCTACAAAGGGCCTGGCTGGAGAAGTGACCCAAGCCCTTGGAGAAGCCCAGAAGATCGTGAGTTGGATCCCAGACATTGGACGGTTGGAGATTGACTTTTGCTTTTGATTGTGACTGTGCCCTGATATTTTCCC,GTGAAGGTGCAGCCTCAGTTGCAATTGAAGGCCCAGGACTGAAGGGGTCATGCA…	Repeat_LTR/ERVL-MaLR,INTRON,INTERGENIC	10119	0.0504047
chr2	5214502	5635561	Camk1d	-	peaks_16248,peaks_16249,peaks_55578,peaks_55579,peaks_55580,peaks_55581,peaks_55582,peaks_55583,peaks_55584,peaks_55585,peaks_55586,peaks_55587,peaks_55588,peaks_55589,peaks_55590,peaks_55591,peaks_55592,peaks_55593,peaks_55594,peaks_55595,peaks_55596,peaks_55597,peaks_55598,peaks_55599,peaks_55600,peaks_55601,peaks_55602,peaks_55603,peaks_55604	CTGATCATCCGCAAGCCTGT,AGGGTACTGCCAATGCTCGG,AGGAAGCTTAGGGGCAGAAC,AATATTGAAATACTTCCAGG,CAAGAGTTAGGAGCCTCCCT,GCTCTAACTGAATGGACCTT,GGCCTCTGCATTAGCTCCTGCTTCTTGACCTGCTTGAGTT,AGAAAGATGCCAGCACTCTC,TGAATAAACCCTTTCCTCCC,TGTCAGCTCCTGCTTCCTGA,TTTTAGTGGAGCCCACAGTT,TGATTTTTGCTTTTGATTGT,ATGCATGTGCTACAAAGGGCATGGCTGGAGAAGTGACCCAAGCCCTTGGAGGAGCCCAGA,CATGAGATGACCACCAAGAGCAGCAGCAGTGGAGTACAGG,AGGCATGAAGGGGTCACACA,GCGG…	INTRON,INTERGENIC,UTR3,Repeat_LTR/ERVL-MaLR,CDS	10096	0.0239776
chr11	77342663	77421317	Taok1	-	peaks_4868,peaks_41427,peaks_41428,peaks_41429,peaks_41430,peaks_41431,peaks_41432,peaks_41433,peaks_41434,peaks_41435,peaks_41436,peaks_41437,peaks_41438,peaks_41439,peaks_41440,peaks_41441,peaks_41442,peaks_41443,peaks_41444,peaks_41445,peaks_41446,peaks_41447,peaks_41448,peaks_41449,peaks_41450,peaks_41451,peaks_41452	AACGTAAGATCCATTGCTGA,CTTAGACATTACCCCCACTT,ATCATATCTGCCTATTGCAG,TGCTGTACACTCAGCATATG,TTTGTCTAATAGAACATGCC,AGAAACTGTCCTGGAGATCC,ATTTTTTAAGGAGCTCCTGC,TGTGTTTGAATACTGACTGT,TTGTCCTGCTCCCTTTTCAGTTGTCTTGAAGAGCTCTTGC,ATGTTAGTTAATATCCCATT,TGCTTCATTTACAGGTCCTC,TAACAGCAGGCAGCATCCATGCTGAAGCACATACACCTCC,TCTTACACATAATAATTGAAAGTGGCAATTCCTCTGGAGC,CCCCCAGGCTTTGAGGCGGA,GCATTCAGCCACAGCTACCC,GAACGCACAGAACGAATACGTAGC…	INTRON,INTERGENIC,UTR3,Repeat_SINE/B4,CDS,UTR5,Repeat_Low_complexity	10068	0.128004
chr3	88548621	88636219	Syt11	-	peaks_19941,peaks_19942,peaks_19943,peaks_19944,peaks_19945,peaks_19946,peaks_19947,peaks_19948,peaks_19949,peaks_19950,peaks_19951,peaks_19952,peaks_19953,peaks_19954,peaks_19955,peaks_19956,peaks_19957,peaks_19958,peaks_19959,peaks_19960,peaks_19961,peaks_19962,peaks_19963,peaks_19964,peaks_19965,peaks_19966,peaks_19967,peaks_19968,peaks_19969	ATGCAGGATGGAGACGATCA,TCTTGGTCATGATGTTTGTG,ACCCCAACCTCAGCTCCGAG,AGAAGACCAAACAGCTGCCA,GCGGAACATATCCGAAGGCG,ACCACAGCCACTGAGAGCAG,GGCTTGGCCACAGAAGCGGCCATTGGTCCAGAAGCCCCTCCTTATCCAACCCAGCTCCTC,AGATTCCTCATCTGATCCAG,GGTTTTGAGTCTCCAACATCACTGCCTGCTACGCCTTGTGGGTCTGAAGCCAGGACCAGCTTCCCCTTGTCTGAGACTCAGTCAGAACCTCCTTCTTGCTCTGCACCCAAGTTAATGCTG,TCATCCACCCGAAACCTGTC,CCATTCCTATCACCACTTTCCTTGTTAACCCCACTACTTTCCCCTGTTC…	UTR5,INTERGENIC,Repeat_LTR/ERVL-MaLR,INTRON,PROMOTER,UTR3	10065	0.1149
chr12	103075581	103151477	Trip11	-	peaks_7118,peaks_7119,peaks_7120,peaks_7121,peaks_7122,peaks_7123,peaks_7124,peaks_7125,peaks_7126,peaks_7127,peaks_7128,peaks_7129,peaks_7130,peaks_43927,peaks_43928	AAGCCAGGGGAGGCAAGCCAGAAAAGAACATCCCTCCATGGCCTCTGCATCAGCTCCTGCTTTCTGACCTGCTTGAGTTCCAGTCCTGCATCCTTTGGTGATCAACAGCAGTATGGAAAT,AAATTGGTACCAGCAGAGTGGGGTATTCCTGTGACAACCTGACCATGTTCTGGGGAGGAC,ATTGTTAAGAGCTCTGTCAG,AGATAATGTTGAGAACACTG,ATTAAAGACTCTTTTCAGGG,TTGCATTACTGGGACTTTTGATGCTGGTTAGCTGGAGCTAAGAAATTAGCGGTGATTAAGAAGAGACCAGCATCATTGAGGTGACATCTTCTGGGAAGTG,TGTGTTCCAGATATAGCCAAAGTTGTACCTTGTGCTCTGG,TTGAGCAGAGCA…	Repeat_LTR/ERVL-MaLR,INTRON,INTERGENIC,CDS	10065	0.132616
chr17	8718236	9179513	Pde10a	+	peaks_51482,peaks_51483,peaks_51484,peaks_51485,peaks_51486,peaks_51487,peaks_51488,peaks_51489,peaks_51490,peaks_51491,peaks_51492,peaks_51493,peaks_51494,peaks_51495,peaks_51496,peaks_51497,peaks_51498,peaks_51499,peaks_51500,peaks_51501	CGATGGCAGCAAGAGAAGGCCAACAGTCGTTCCATCTTTCCTGATCACAACAAGAAATCA,GACGCAGGACCTTGGTAGCT,CAAATCCTCTAGAAGTTTAC,TTGTGCAGCAACTGAACAACTCAGCCTCCAGGTGGATGGT,TGGATGGAAGCAACCCTGCC,TCTCTCCCTCTCCCCTCTCT,AGCCAGGTGAGGCAAGCCAGTAAAGAACATCCCTCCATGGCCTCTGCATCAGCTCCTGCTTCCTGACCTGCTTGAGTTCCAGTCCTGACTTCCTTGGTGATGAACAGCAGTATGGAAGTGTAAGCCTAATAAACCCTTTC,GTGTGTCAAGTTGACAAGGG,TTAGTGGAGCCCACAGTTAA,ACTTTTGCTTTTGATTGTGACTGTGCCATG…	INTRON,INTERGENIC,Repeat_Low_complexity,Repeat_LTR/ERVL-MaLR	10063	0.0218155
chr17	28536039	28654469	Fkbp5	-	peaks_51932,peaks_51933,peaks_51934,peaks_51935,peaks_51936,peaks_51937,peaks_51938,peaks_51939,peaks_51940,peaks_51941,peaks_51942,peaks_51943,peaks_51944,peaks_51945,peaks_51946,peaks_51947,peaks_51948,peaks_51949,peaks_51950,peaks_51951,peaks_51952,peaks_51953,peaks_51954,peaks_51955	ACACCCTTGGTCCCGTGACC,AGTGTTTGTAGTTCTCTTCACTAGCCTTGCAGCGCCAGGG,GATGGGTTGTGAAGGAGTCTGGGATGTGACTGGGACCCTCGCATCTCACACTCGGCACTCTGCCTCTTTCCATCCATGTTTGAGAGCCCTGGTCTCACCAGGAAGTGCAGAGCAGGAGCC,GGCATTAAGTCAAGGCCTTCCTTCACACCTGCGGGACAGCGCTTCTGAGGCTCCAGTTCT,CCACCCAATGACCCATGCACCTCTGCCTGGACAGCTCACT,TGATGATTGAACGTGGCTGGCTTCTCCACAGCCTAAGGAA,GGTAGATACCTCATCCTGCA,CATGTCCACCCAGGATTGAC,CGATGTTAGCGCTCAGCCATCCCTGCCCAGC…	UTR3,INTERGENIC,CDS,INTRON	10004	0.0844718
chr4	141233463	141279334	Ddi2	-	peaks_63357,peaks_63358,peaks_63359,peaks_63360,peaks_63361,peaks_63362,peaks_63363,peaks_63364,peaks_63365,peaks_63366,peaks_63367,peaks_63368,peaks_63369,peaks_63370,peaks_63371,peaks_63372,peaks_63373,peaks_63374,peaks_63375,peaks_63376,peaks_63377,peaks_63378,peaks_63379,peaks_63380,peaks_63381,peaks_63382,peaks_63383,peaks_63384,peaks_63385,peaks_63386,peaks_63387,peaks_63388,peaks_63389,pea…	GTTTGTGCTGGTTAGAACTG,CTAGGGAGCCTCTTTGGCTT,TGAGGCTGTGCTCCTCCCTGCATCCCCTGGGCGTCCCTTC,CTGCATCCCCTCAGGGCTTGCACTGAGCCGCAGTCAGGAC,CGTGGATTTTATGACTAGCTTGTGTAGCATCTGCCTGTTT,TAGACGGTCAGGAATGTGTGAGACCTTCTGCCTCGAAGCC,AATCTTTCAGATGAGCACGG,GGCCCTCTGAGCATCAGGCT,CTGACAACAGTGGCCTTGGT,GGAGAGCCTTTTGTCCCTGG,GTGGGGAAATTCACATTAGC,ACGGAGCTAGGACAGATCAGCTGCCCGCCGTGGCTCTGGC,TCTTGGTGCCGGCTTCACTCTGCAGGAAGCGCTCGGGGCTCTGCATC…	INTERGENIC,PROMOTER,UTR3,CDS,Repeat_Low_complexity,UTR5,Repeat_Simple_repeat	9949	0.216891
chr3	101181047	101266983	Igsf3	+	peaks_20256,peaks_20257,peaks_20258,peaks_20259,peaks_20260,peaks_20261,peaks_20262,peaks_20263,peaks_20264,peaks_20265,peaks_20266,peaks_20267,peaks_20268,peaks_20269,peaks_20270,peaks_20271,peaks_20272,peaks_20273,peaks_20274,peaks_20275,peaks_20276,peaks_20277,peaks_20278,peaks_20279,peaks_20280,peaks_20281,peaks_20282,peaks_20283,peaks_20284,peaks_20285,peaks_20286,peaks_20287,peaks_20288,pea…	GCTATCAAATGCCAGCTTACTTCGTGTGCCCTGGGAGGTT,GTGGCAGAAACCTTGAGCGC,TCTATTGCACACGCCACGCCACTCCCCTCCCCTGCCCCCAACTCCCTCCTTCTGACTACTCTGTCTTTGACTGGCTCTCATTTTCCCTGTGAAGTTCTGT,TACTTCACATCACAGACCTGCAAGCCCGGGATGCCGGCGA,GAGCTCAGCTGCGAAGTGGC,GAACCCTGTGGAGGTCATTT,TCTCACCATCTTCCACCTGC,GCCTGGCACACTATATCCCC,TCTCCTGGGCCTTCAACAGCTCACTCATTGCCACCATGGG,TCAACAGCGATTTTGCCCAC,AGACAGTGGCAAATACAACT,TGGGCAGGCTGCAGGCCCGC,GAAGATG…	UTR5,INTERGENIC,CDS,INTRON,Repeat_Simple_repeat,UTR3	9947	0.115749
chr15	76909419	77137483	Rbfox2	-	peaks_10979,peaks_48929,peaks_48930,peaks_48931,peaks_48932,peaks_48933,peaks_48934,peaks_48935,peaks_48936,peaks_48937,peaks_48938,peaks_48939,peaks_48940,peaks_48941,peaks_48942,peaks_48943,peaks_48944,peaks_48945,peaks_48946,peaks_48947,peaks_48948,peaks_48949,peaks_48950,peaks_48951,peaks_48952,peaks_48953,peaks_48954,peaks_48955,peaks_48956,peaks_48957,peaks_48958,peaks_48959,peaks_48960	AGACATCATGCTGGCAGCCG,AGAGAAGCACCCAGGGCGTTGTGACAGTCTCTAACTCCCT,AGAATCACCTCCTAGGGCAC,CCACCCCGCTGTGTCTCCTT,CAAAAAGGGAACAGCGATGCTCTTTCCTTCCCTCCCTCTT,GAAACAGGGCCCCATCCCAAGCAGGCTCTGGGTGTCCTAA,ACTATATTTTTGGAAATGTTGCTGTCCGGAAGCCTCTTCCCACCCATCCCCTCTCCTGTG,CTCCACCACCGCCACCCTGCAGCAGCCGCTGTCTGAACTGAGCCGTGTTTCCTTCCCTTG,ATTTCTGTGTTACTTAGTTC,CCTCTTTCAGCCCGGAGAGC,CCTCATGGTTGATCCTCAAG,AGGCCAGTCTGTTTGCCAGTGCATCTCT…	Repeat_LTR/ERVL-MaLR,INTERGENIC,INTRON,Repeat_Simple_repeat,UTR3,PROMOTER,CDS,UTR5	9941	0.0435886
chr5	20798778	20930495	Ccdc146	-	peaks_23185,peaks_23186,peaks_23187,peaks_23188,peaks_23189,peaks_23190,peaks_23191,peaks_23192,peaks_23193,peaks_23194,peaks_23195,peaks_23196,peaks_23197,peaks_23198,peaks_64347,peaks_64348	CCTCTCCCTCCTCTCCTCTC,AATTAGTGATCAAGGGGGAA,AAGCCAGTAAAGAACATCCCTCCATGGCCTCTGCATCAGCTCCTGCTTTCTGACCTGCTTGAGTTCCAGTCCTGCATCCTTTGGTGATCAACAGCAGTATGGAAATGTAAGCCGAATAAA,TAAGACAAATTGGTACCAGCAGAGTGGGGTATTCCTGTGACAACCTGACCATGTTCTGGG,CCATCCATTGTTAAGAGCTC,CTTGGAAGATAATGTTGAGAACACTGCAGAAGATGGAGGT,GGGAAAATTAAAGACTCTTT,CTATTGATGCTGGTTAGCTG,ATTAAGAAGAGACCAGCATCATTGAGGTGACATCTTCTGGGAAGTGTTTTCTGAGAGCACAGTGGCTGCGT…	Repeat_Simple_repeat,INTRON,INTERGENIC,Repeat_LTR/ERVL-MaLR	9932	0.0754041
chr12	106429069	106433820	Tcl1b3	+	peaks_7182,peaks_7183,peaks_7184,peaks_7185,peaks_7186,peaks_7187,peaks_7188,peaks_7189	CTGACCCTTGCTCTAACTGTGGTGAGTTCTCTGTCCTGCC,CCTCATTACTATGGCTGATTCAGTTCATTTTCCCTGGATGCCATTCCCACCTCGCTTCCT,ACTGTGCACTTGCAGCATATGACCACAATCCCCCAGGAGC,TACAGGTCTTGATAGCCTGGCTGGCTCCTGCCCCTGTGCCCTTGGGGTAGACTTTGCACCCACCCCTCTGTTTGTTCCTCAAGTTTCTAGTTCTACAGCACCTCCTGCCATGATTAGACCTGCTTTTTAGATTATCTACTTTCTGTGAGCCTGGCCTAACTCTGTCCTGACCGTTCTCCCTAGCTGGAGACAAACTGCATCTTCTCTTGCTCATTTTGTG,CTCCTCCATTCAAACTCCTCCACCTGGGCTTCTAG…	PROMOTER,UTR5,INTERGENIC,CDS,INTRON,UTR3	9927	2.08945
chr6	30161288	30254539	Ube2h	-	peaks_67343,peaks_67344,peaks_67345,peaks_67346,peaks_67347,peaks_67348,peaks_67349,peaks_67350,peaks_67351,peaks_67352,peaks_67353,peaks_67354,peaks_67355,peaks_67356,peaks_67357,peaks_67358,peaks_67359,peaks_67360,peaks_67361,peaks_67362	TTGAAATCTAAGCTTTTTACCGCTTTCCCCTCCTTGCCCT,GCTCTTGGTTTAGCAATTAC,AAAGGCGGCCCCTGGGGGCC,GGCTGAGAATCATGACAGAC,GCACCGGGGCCAGCAGGCTG,CTAACCGTTCTGTTGAGGTC,AGAAGGTTTGCCAGCTTTCT,TAGTGCTGGGGTTGGTTCATGTCCTCTGGCACCCTGGCTTGTTGAAAGGTGGCTTTAGCTGTGTGCTGTGTACCTGCTTACGTGGCCTGCTGTCCTCTGTGTGATTAGGAGGGTTTCTGCTGGCCCTGCAGCTTGCTTCCCTGCGGATTAGGCCTTTGCTCATGCTATAGCCTTCATGTGGGTGCTACCTAGAGCAGGCG,ACCTGAAGACATTTTGAATG,GAGGGGACAC…	UTR3,INTERGENIC,CDS,INTRON,UTR5	9909	0.106262
chrX	135774764	135892277	C330013F16Rik	-	peaks_78236,peaks_78237,peaks_78238,peaks_78239,peaks_78240,peaks_78241,peaks_78242,peaks_78243,peaks_78244,peaks_78245,peaks_78246,peaks_78247,peaks_78248,peaks_78249	CCTTGTGATCAACAGCAGTATGGAAATGTAAGCCGAATAA,TTGTGTGTCAAGTTGACAAG,TTTTAGTGGAGCCCACAGTT,TGACTTTTGCTTTTGATTGTGACTGTGCCCTGATATTTTC,TTTGGAGATGCCAGTACCATGAGATGACCACTAAGAGCAGCAGCAGCAGTGGGGTACAGGCATCTGGAGCCTAGAGGATGATGCGTGTGCTACAAAGGGCATGGCTGGAGAAGTGACCCAAGCCCTTGGAGGAGCCCAGA,TGGTGAAGGTGCAGCCTCAGTTGCAATTGAAGGCCCAGGA,CAGCTGAGGCTCGGTACTGT,GCAAAAACTTTGCCTTACTGGGACTATTGATGCTGGTTAGCTGGAGCTAAGAAATTAGCGGTGATTAAGAAG…	Repeat_LTR/ERVL-MaLR,INTRON,INTERGENIC	9908	0.0843141
chr3	96049476	96052431	Hist2h3c1	+	peaks_20176,peaks_20177,peaks_20178,peaks_20179,peaks_20180,peaks_20181,peaks_20182,peaks_20183,peaks_20184	TGAGGCGTCGGCGCCGGAGTACCGTTTCCTGGTTGTGGCCGTTCGTCTGTTTGCGCTTTCGTGATGTCCGGTCGTGGCAAGCAAGGAGGCAAGGCCCGCGCCAAGGCCAAGTCGCGGTCTTCCCGGGCCGGGCTACAGTTCCCGGTGGGGCGTGTGCACC,TACGCGGAGCGTGTGGGTGCCGGCGCGCCGGTATACATGGCGGCGGTGCTGGAGTACCTA,ACAACAAGAAGACGCGCATCATCCCGCGCCACCTGCAGCT,AGCTCAACAAGCTGCTGGGCAAAGTGACGATCGCGCAGGGCGGCGTCCTGCCCAACATCCAGGCCGTGCTGCTGCCCAAGAAGACGGAGAGCCACCATAAGGCGAAGGGCAAGTGAGGCCACTGCTCGCGTCGGCC…	UTR5,CDS,INTERGENIC,UTR3	9901	3.35059
chr1	127573571	127770439	Gpr39	+	peaks_1480,peaks_36688,peaks_36689,peaks_36690,peaks_36691,peaks_36692,peaks_36693,peaks_36694,peaks_36695,peaks_36696	CTGCATTAGCTCCTGCTTTC,AAGACTCCTTAAAGTGACCC,ATGACGCATGTGCTACAAAGGGCCTGGCTGGAGAAGTGACCCAAGCCCTTGGAGGAGCCCAGAAGATCGTGAGTTGGATCCCAGACATTGGACGGCTGGAGATTGACTTTTGCTTTTGATTGTGACTGTGCCCTGATATTTTCCCTCTTGAAGGAAGAAA,GGACTGAAGGGGTCATGCAGTGTTTTGGAGATGCCAGTACCATGAGATGACCACCAAGAGCAGCAGCAGCAGTGGAGTAC,CTGGGACTATTGATGCTGGTTAGCTGGAGCTAAGAAATTAGCGGTGATTAAGAAGAGACCAGCATCATTGAGGTGACATCTTCTGGGAAGTGTTTTCTGAAAGCACAAAGAGGCT…	Repeat_LTR/ERVL-MaLR,INTRON,INTERGENIC	9881	0.050191
chr13	101548604	101556525	Ccnb1	-	peaks_46062,peaks_46063,peaks_46064,peaks_46065,peaks_46066,peaks_46067,peaks_46068,peaks_46069,peaks_46070,peaks_46071,peaks_46072,peaks_46073,peaks_46074,peaks_46075,peaks_46076,peaks_46077,peaks_46078,peaks_46079	GGCTGCCACCATACCAAGGCGCCACTCCTGTCTTGTAATGCCACCTGGAAAAGAATCCTG,GATGTTTAATGTCTTGCTTGGCTTCATTCATAGTAGCTCT,AACAAACTGTGTGTAACATAGTCATTCCCTCGGTGGGATTCAAGTGCATTCTCTCAGTGC,TTTATCAACAGTATTCCTAT,TAAATCTACCAGCTAGTCCTTTGTTCCATTTTCCAGTGGTTGCCACCTTTAACCACTGTC,ACATCCTTCACTGTGTGTCCTTATATCATCATGTCTTCTG,ACATAGGATACCTACCGTGT,GCTACATCTGCAGATGCAGT,TTTGTCTAAGGCCGTGACAA,TTTGTTCTCTTAGACACCAACTCTGCAGCACTACCTATCCTACAGTGAAG…	UTR3,INTERGENIC,CDS,INTRON,UTR5	9878	1.24706
chr16	32821792	32877852	1700021K19Rik	-	peaks_50486,peaks_50487,peaks_50488,peaks_50489,peaks_50490,peaks_50491,peaks_50492,peaks_50493,peaks_50494,peaks_50495,peaks_50496,peaks_50497,peaks_50498,peaks_50499,peaks_50500,peaks_50501,peaks_50502,peaks_50503,peaks_50504,peaks_50505,peaks_50506,peaks_50507,peaks_50508,peaks_50509,peaks_50510,peaks_50511,peaks_50512,peaks_50513,peaks_50514,peaks_50515,peaks_50516,peaks_50517,peaks_50518,pea…	AAACGCTGTTTGTGTACAACCTGTGTTTAGAACTGGATTCTCACCTGCTGTAATTTACGCACATCCTGACAGTCCATGGT,CTGCACTTAAGGGGCCCTTCGTCCTCTGCTGAGGGCTGGA,ATACCCATGTCTGTTTATTT,ACCTTCTAGAGCTCCTGAGT,TCTACAAAGGCTCAAGCAGCCTCACTGACGTCCCTGTTCCTTTCCACCTCCCCACCCCAC,CAGGTCCAGTTCCTGGCTGA,TAGTTCCAAGGTGTGGCTCC,TTGATGGAAGCTGACAGGTA,GTAAACACTGGTCAGGGCTGCCTCTCAGAGCCTGGCAGTTCTGTGAACTTAATCCACAGCCCTCTTGTTCTGGAGCTGGC,CCAGTACTGATATGACCCAACTCCATTCTC…	UTR3,INTERGENIC,CDS,INTRON	9852	0.17574
chr5	123592201	123617444	Setd1b	+	peaks_24916,peaks_24917,peaks_24918,peaks_24919,peaks_24920,peaks_24921,peaks_24922,peaks_24923,peaks_24924,peaks_24925,peaks_24926,peaks_24927,peaks_24928,peaks_24929,peaks_24930,peaks_24931,peaks_24932,peaks_24933,peaks_24934,peaks_24935,peaks_24936,peaks_24937,peaks_24938,peaks_24939,peaks_24940,peaks_24941,peaks_24942,peaks_24943,peaks_24944,peaks_24945,peaks_24946,peaks_24947,peaks_24948,pea…	CCCCACCACCACCACCAGCAGCCCCCGCCGCAGCCCGGCC,GGGCGCCAAGGAGGCCGTCC,CGAGCTGTTGGTCACCGGCCGGTACACCCCTCAGACCCTC,AAGATGGCAGCCTGTCTGCA,GACACAGCTTACTCCAGCTG,ATCACGCCTCGCCTGGGCACCCCTTTCTCCCAGGATTCCAGCTACTCCAGCCGTCAGCCC,GGCTCAGTCGCAGGATGCCA,CCTCCTGCCCAAACAGCCAC,CCACAGCAGCCTTTGGGAGC,CCCTGCCACCCGCTGAGCCT,CCTACTCTGGAGTCCTCTCC,GCAACGCACCAAGCTGCCCT,GACACCGAGATACAGATGGA,AGAGGACATCAGTCCCACAC,GCAGCCCCCAACGTGCTGGCTCCAA…	CDS,INTERGENIC,Repeat_Low_complexity,Repeat_Simple_repeat,UTR3,INTRON	9850	0.390207
chr15	82639058	82742564	Tcf20	-	peaks_11178,peaks_49109,peaks_49110,peaks_49111,peaks_49112,peaks_49113,peaks_49114,peaks_49115,peaks_49116,peaks_49117,peaks_49118,peaks_49119,peaks_49120,peaks_49121,peaks_49122,peaks_49123,peaks_49124,peaks_49125,peaks_49126,peaks_49127,peaks_49128,peaks_49129,peaks_49130,peaks_49131,peaks_49132,peaks_49133,peaks_49134,peaks_49135,peaks_49136,peaks_49137,peaks_49138,peaks_49139,peaks_49140,pea…	GAAAGAACCAGGTGCCTCTC,AACTGTGGCGTGAGCCATGTGGGTGCACTAAGCTGACCAG,ACCCAAGGAATGGCTTATCT,AGATGCCCCAACATCATGGC,ACTTTGTTTAAATGAAAGGT,CTGTGCAACCACACCCCACTCTGCCCTGCCCTGCCCTGCACCCCCCGCTGCGCTGCGCCTGCCCATGCCAGCACTTCCTT,TGGGCTGCTACAACAAAGGC,TTTCAGAAATGCTCCCACTG,ATGGCCTGCAGGAAGCGCTG,ACTGTTTCAGACACAAAGCC,AGCAGAAGGAGCAGAGGAGC,CCAGTTACCGTAACATGGGTGACCTCTTTGGACCCTTTTATCCCCAAGATTATGCAGCCACTCTTCCGAAGAATCCACCT,ATCCTTT…	INTRON,INTERGENIC,UTR3,Repeat_Low_complexity,CDS,Repeat_Simple_repeat,UTR5	9805	0.0947288
chr11	24326245	24622646	Gm12068	+	peaks_4199,peaks_4200,peaks_4201,peaks_4202,peaks_4203,peaks_4204,peaks_4205,peaks_4206,peaks_4207,peaks_4208,peaks_4209,peaks_4210,peaks_4211,peaks_4212,peaks_4213,peaks_4214	AGGAGTGGGGTATTCCTGTGACAACCTGACCATGTTTTGGGGAGGACTGTGGAAGGACTTTGGAACTTTGGGCTTGAAGATCCATCCATTGTTAAGACCTCTGTCGGATGTTGTGTAGGAGCTTGGAAGATAATGTTGAGAACACTGCAGAAGTTGGAGCTCTGGTGTGTGAAATTTCAGAGGGAAAATTAAAGACTCTTTTCAGGGCCATTCCTGTTTT,GATTAAGAAGAGACCAGCATCATTGAGGTGACATCTTCTGGGAAGTATTTTCTGAAAGCA,TAGCCAAAGTTGTACCTTGT,TGTGTAAGGGTCACCCAGGT,GAAGGAGTTGAGCAGAGCAGCTGAGGCTTGGCACAGTGAG,TGAAAGTGCAGCCTCAGTTG,AAGGGGTCATGCA…	Repeat_LTR/ERVL-MaLR,INTRON,INTERGENIC	9763	0.0329385
chr1	69873561	70771706	Spag16	+	peaks_814,peaks_815,peaks_816,peaks_817,peaks_818,peaks_819,peaks_820,peaks_821,peaks_822,peaks_823,peaks_824,peaks_825,peaks_826,peaks_827,peaks_828,peaks_35991,peaks_35992,peaks_35993,peaks_35994,peaks_35995,peaks_35996,peaks_35997,peaks_35998	AGTTTTCCCTCCAAAAACCC,CCAGTAAAGAACATCCCTCC,TGCTTTCTGACCTGCTTGAGTTCCAGTCCTGACTTCCTTGGTGATGAACAGCAGTATGGA,GACAAATTGGTACCAGTGGAGTGGGGTATTCCTGTGACAACCTGACCATGTTTTGGGGAGGACTGTGGAAGGACTTTGGAACTTTGGGCTTGAAGATCCA,CTGCAGAAGATGGAGCTCTG,AAAATTAAAGACTCTTTTCA,TTGATGCTGGTTAGCTGGAGCTAAGAAATTAGCGGTGATTAAGAAGAGACCAGCATCATTGAGGTGACATCTTCTGGGAA,GGCTGTGTTCCAGATATAGCCAAAGTTGTACCTTGTGCTG,GGCTTGGCACTATGAGAGGCCATGGAAGGCC…	Repeat_LINE/L1,INTRON,INTERGENIC,Repeat_LTR/ERVL-MaLR,Repeat_Low_complexity,Repeat_Simple_repeat,Repeat_SINE/B2	9748	0.0108535
chr9	15714648	16182681	Fat3	-	peaks_31319,peaks_31320,peaks_31321,peaks_31322,peaks_31323,peaks_31324,peaks_31325,peaks_31326,peaks_31327,peaks_31328,peaks_31329,peaks_31330,peaks_31331,peaks_31332,peaks_31333,peaks_31334,peaks_31335,peaks_31336	AGTGATCAAGGGGGAAAGGC,CAGTAAAGAACATCCCTCCATGGCCTCTGCATCAGCTCCTGCTTTCTGACCTGCTTGAGTTCCAGTCCTGCATCCTTTGGTGATCAACAGCAGTATGGAAGTGTAAGCCGAATAAACCCT,ACAAATTGGTACCAGCAGAGTGGGATATTCCTGTGACAACCTGACCATGTTCTGGGGAGG,CCATTGTTAAGAGCTCTGTC,GAAGATAATGTTGAGAACAC,AAATTAAAGACTCTTTTCAG,CTTTGCATTACTGGGACTTT,TGTTTTCTGAGAGCACAGTGGCTGCGTTCCAGATATAGCCAAAGTTGTACCTTGTGCTCT,AAGGGTCACCCAGGTGGTAC,AGTTGAGCAGAGCAGCTGAGGCTTGGCACT…	Repeat_LTR/ERVL-MaLR,INTRON,INTERGENIC,Repeat_LINE/L1	9735	0.0207998
chr9	42771924	42913801	Arhgef12	-	peaks_74684,peaks_74685,peaks_74686,peaks_74687,peaks_74688,peaks_74689,peaks_74690,peaks_74691,peaks_74692,peaks_74693,peaks_74694,peaks_74695,peaks_74696,peaks_74697,peaks_74698,peaks_74699,peaks_74700,peaks_74701,peaks_74702,peaks_74703,peaks_74704,peaks_74705,peaks_74706,peaks_74707,peaks_74708,peaks_74709,peaks_74710,peaks_74711,peaks_74712,peaks_74713,peaks_74714,peaks_74715	TTGGTGGTTTTTAATGAGCC,CAGTCCCTCCCTCCCAGCCA,TATTTAAAGGCGTGCTCTTG,CAGACTTCTGCAAGGTCTCG,CTGTCTTCTCTGCAGCCGCCTGCTTGAGCTTGCTCTGTGC,TGGCGCTGGCCTGCTGCCTG,CTCCTGGTGCCCACACATTCTCCTTGGCTGCTTCCCATCCTTGCTTCCAGGTCTTCTGGC,GCTTTCTCCATTTTGGTTTT,TTCTCTTGAAAGCTGCCTGG,CTGATCTTAGCAGTGCGTCC,CTCCCTTCAAGTTACCACAC,ACTAGGGTCAGCTGGGGAAC,GCACAAAGTCTTCTACTTGGCAGTAAGCCTGGTCACTCAGCTTTTTCTTGATTATGTTCAACCACATAGGCTCTTGCACA,CACCTG…	UTR3,INTERGENIC,CDS,INTRON,UTR5	9675	0.0681929
chr12	40902972	40925902	Gm889	-	peaks_43066,peaks_43067,peaks_43068,peaks_43069,peaks_43070,peaks_43071,peaks_43072,peaks_43073,peaks_43074,peaks_43075,peaks_43076,peaks_43077,peaks_43078	GAATAAACCCTTTCCTCCCC,GGAGGCAAGCTAGTAAGGAACATCCCTCCATGGCCTCTGCATCAGCTCCTGCTCCCTGACCTGCTTGAGTTCCAGTCCTG,TTCTCAATTAGTGATCAAGG,GTGATGTGTTTGTGTGTCAA,TTTGATTGTGACTGTGCCCTGATATTTTCCCTCTTGAAGGAAGAAACTGTTTTAGTGGAG,TGAGCAGAGCAGCTGAGGCTTGGCACTGTGAGAGGCCATGGAAGGCCATTGGTGAAAGTGCAGCCTCAGTTGCAATTGATGGCCCAGGACTGAAGGGGTCATGCAGTGTTTTGGAGATGCCAGTACCATGAGATGACCACCAAGAGCAGCAGCAGCAGTGGAGTACAGGCATCTGGAGCCTAGAGGATGACGCG…	Repeat_LTR/ERVL-MaLR,INTRON,INTERGENIC	9652	0.420933
chr7	88138597	88190050	Zfp592	+	peaks_28652,peaks_28653,peaks_28654,peaks_28655,peaks_28656,peaks_28657,peaks_28658,peaks_28659,peaks_28660,peaks_28661,peaks_28662,peaks_28663,peaks_28664,peaks_28665,peaks_28666,peaks_28667,peaks_28668,peaks_28669,peaks_28670,peaks_28671,peaks_28672,peaks_28673,peaks_28674,peaks_28675,peaks_28676,peaks_28677,peaks_28678,peaks_28679,peaks_28680,peaks_28681,peaks_28682,peaks_28683	TGGTGACTGGACTCTAGACCATGTGCCTAGGTAGTTTTTCCCTTCTCCGCAGCTCTGCTT,CAAGCACTCTGACAGTTATT,TTGCTCCTCTGTCCCTCCTA,GCCATCTGATAGCCCTCGGA,AGCAAAGGGTCTCCTTCTGT,TGAAGGCACAGCCATGCCTG,ACTTGGTCCCCCACAGTGTT,ATGACAGTGCCCCTGGTCCA,CGCCAAATCTCAGCCCACCTGCAGACAGCAGAATCCACGT,GCCTGGAGTGCGGAGACGCG,GAGCCAGCACTATAGCCGGC,GACACTGCTCTTCTTCAACAAGTGCAGTCTGCTTCGGCAT,GGGACTTGTCATGCAGTGCTCTCAGCTGCTTGTGAAGCCC,TGTGGCGGCTCCCGTGAACTCCACTG…	UTR5,INTERGENIC,CDS,INTRON,UTR3	9639	0.187336
chr1	183745446	183772532	Lbr	-	peaks_2185,peaks_37692,peaks_37693,peaks_37694,peaks_37695,peaks_37696,peaks_37697,peaks_37698,peaks_37699,peaks_37700,peaks_37701,peaks_37702,peaks_37703,peaks_37704,peaks_37705,peaks_37706,peaks_37707,peaks_37708,peaks_37709,peaks_37710,peaks_37711,peaks_37712,peaks_37713,peaks_37714,peaks_37715,peaks_37716	CTGAATCAGCTCCTGCTTCC,TAAGCTTACAAGGAAACAACTTTGGGTTCTTTGCCTGGTT,AGATGCAAAATATTCAGGTCTTCCTGCTCTGTAGCTTAGAGTGTCAAGTGGCTGTGCCCGTCTGATCATGCCGTGCTACG,TGTGAATTTGGCTTTGCTAC,TAGCAGTGACTCCACTTCAG,TACATTTACTGACCTGTGCTGCTTGCCTGGCAGCTCAGAC,AGGAAGTACGGCCTGGCCTGGGAGAAGTACTGCCAGCGAG,ATTATCTACTTCACCGCCTT,AGATTTGAAGACCATTCATACTTCCACGGGGAAAAGTCTG,CATTTACCTACAGCCTCCAGGCCTTTTACCTGGTCAGCCATCCCCATGACTTGTCCTGGC,GGAAGCACT…	Repeat_LTR/ERVL-MaLR,INTRON,INTERGENIC,UTR3,CDS,UTR5	9612	0.35487
chr16	23014280	23017111	Gm6493	-	peaks_50330,peaks_50331,peaks_50332,peaks_50333,peaks_50334,peaks_50335,peaks_50336,peaks_50337,peaks_50338,peaks_50339,peaks_50340,peaks_50341,peaks_50342,peaks_50343,peaks_50344,peaks_50345,peaks_50346,peaks_50347,peaks_50348	GGGATGAAAATTGGAGGCGATTCTCTGACCAGTTTCCTCTTCCCTTAAAAGAACGTCTTG,GCAATAACAATTGGTCGTCTTGGTTAAGTTTGTCCTCAAG,AATGGGTATAGAGATGCAGCCCTACATCCCTATGGTGTTG,TCCAGAGTTTATTTCAGTCT,TAAAATGCCAGAGGTTCGGCAGAGTTCTTTTGCGTTGCTAGGTGACCTGACTAAAGCGTG,AAATGGAACATGCTGAAGGATGAAGACAAGGATCTTTTCCCTTTGCTTGAGTGTCTCTCGTCTGTTGCCACAGCCTTGCA,GCCAGAATATATTCAGATGC,AGCTGCTTGCAGTGCCTTCGCTACATTAGAAGAGGAGGCTTGTACAGAGCTCGTCCCTTACCTTGCTTATAT…	INTERGENIC,INTRON	9598	3.39032
chr14	46212848	46277818	Ddhd1	-	peaks_9514,peaks_46934,peaks_46935,peaks_46936,peaks_46937,peaks_46938,peaks_46939,peaks_46940,peaks_46941,peaks_46942,peaks_46943,peaks_46944,peaks_46945,peaks_46946,peaks_46947,peaks_46948,peaks_46949,peaks_46950,peaks_46951,peaks_46952,peaks_46953,peaks_46954,peaks_46955,peaks_46956,peaks_46957,peaks_46958,peaks_46959,peaks_46960,peaks_46961	CATCCATCCGTCCGTCCGTC,TTCTACAGGCTGAATCTTAG,GTGTTACTCCTTGTCCTCGCTGTTGCCTGCTCCTCAGCTG,TGCTGGGAGCAGAGCTGGTCAGCCCACGTGTCCCTTGCTC,GGAACAGGAGCCGATCCTGCTGTAGCCAACACTCGCATCTGGTGGCTCTCCCTAGGTTCA,AGCAACCCCCGTGTGTATGC,TTAAATGTTTTCAGCACAGA,GTTTCTTGATTCTGTGAAGG,TCACAGCACTAACAGCCCTA,GCTTAGGAGAACTGCATGAAGGCAGCCATCACAGTCCAGG,CGAGCATGATACCGAGGCCAAGCCCAGCCTAGGTTCACTCTGAACTCTTGAAGGACGTGA,CGACTTTGAACTCAGAGAAGGCCTTGTG…	Repeat_Simple_repeat,INTERGENIC,INTRON,UTR3,CDS,UTR5	9581	0.147468
chr5	95417717	95455642	Gm6367	+	peaks_24212,peaks_24213,peaks_24214,peaks_24215,peaks_24216,peaks_24217,peaks_24218,peaks_24219,peaks_24220,peaks_24221,peaks_24222,peaks_24223,peaks_24224,peaks_24225,peaks_24226,peaks_24227,peaks_24228,peaks_24229,peaks_24230,peaks_24231,peaks_24232	GGAGTAAGGGAAACTTTCAGAGTTGTAGAACCTAAAACTT,TTGCATTGGGTCTCTGCATCTGTCTCCATCAGCTGCTGTG,ATTGAACTGTCCTTGCATCC,TTCCCCAGGAGCCTTTACTGAAGACCTGAGAGGATGAGTGGTCAGACCCCACCCACACACACTCTGCTGACACATGAAGCTTTGATCATGTCCTCTCTGGAGGAGTTGCCTACTGTGGTCTTCCCAGCACTATTCAAAGAGGCCTTTGCTGGCAGACAAACCAATCTCCTAAAGGCAATGGTGGCAGCCTGGCCTTTCCCCTGTCTCCCTGTGGGGTCATTGATGAAGAAGCCTAACCTAGAAACCTTGCAAGCCCTGCT,AAACTTCAGGTTCTTGACATGAGAAATATGTACCA…	UTR5,INTERGENIC,Repeat_LINE/L1,INTRON	9574	0.252446
chr5	114192454	114221658	Sart3	-	peaks_65929,peaks_65930,peaks_65931,peaks_65932,peaks_65933,peaks_65934,peaks_65935,peaks_65936,peaks_65937,peaks_65938,peaks_65939,peaks_65940,peaks_65941,peaks_65942,peaks_65943,peaks_65944,peaks_65945,peaks_65946,peaks_65947,peaks_65948,peaks_65949,peaks_65950,peaks_65951,peaks_65952,peaks_65953,peaks_65954,peaks_65955,peaks_65956,peaks_65957	TGTGTGCCAGCCACTCTGGACCACTTTCTTTGCCTGATGACTGGAGCCCTAAGCCCTCTGTTCAGATGCTCACTTCGAAA,CCCTAAAAGTGGAATGTCTG,GGACCCAGCTTTCGAGGCCCACTTGTCCTGATGCTTTCACCGCCTCTGGCCCCTTTTCTACGAACCCCCTCCCCCAGCCCTGCACAGCACGTGTGCCCAT,GGCTGGGCACTTGCCTGCGC,GATGTCCAATGCTGATTTTGCGAAGTTGCTTCTGAGAAAGTGAGCAGGACTCTGAGATGGAGATGCCTTACCTGTCCTCA,ACGGACCCAGCTCTCTCTTCTTCCTCGAGCTCTGCAGCGC,AGGCAGTGATGAAGATGGAC,AACACAAACTCTTCATCTCT,AGGAAGATTGT…	UTR3,INTERGENIC,CDS,Repeat_Low_complexity,INTRON,PROMOTER,UTR5	9567	0.327592
chr6	39068406	39098311	4930599N23Rik	+	peaks_67582,peaks_67583,peaks_67584,peaks_67585,peaks_67586,peaks_67587,peaks_67588,peaks_67589,peaks_67590,peaks_67591,peaks_67592,peaks_67593,peaks_67594,peaks_67595,peaks_67596,peaks_67597,peaks_67598,peaks_67599,peaks_67600,peaks_67601,peaks_67602	CTGAACCCCCCGCGGCGTCCCTCGGGCCTAGCTGAACGCGCCACTCGCCTCACAGGACGC,CGCAACCGGCCGGCGCCGTC,CGCTTTGGCTCGGGCGACTTCTGAGCCCCCCTGAGCGCGC,GAGCGACTGTTTCCGTTTGTTCCGGGGTGCGGTGGGACCGGGTCCGTCGTCCCCGCTTCC,GGTTTTTATGTCCATGGTCC,AAATTCTAGCCTGGCAGTGG,AACCTCAAGTTCAGTTTTGTCTGTCCGTTTGTCTGTCCGT,AAAATTATGGCCAGTATCTT,GTTCTTCATATCTGTAGATAGCATCCCTAGCCCCTGCCTA,TGGATTTGTTCTTTTCAATT,AATTACAGAGGGCCTTCTTC,TGTTTTATTTTCATTTTTCT,TGCATAC…	UTR5,INTERGENIC,INTRON,UTR3,Repeat_SINE/Alu,CDS	9558	0.319612
chr5	67067359	67078472	Uchl1	+	peaks_23794,peaks_23795,peaks_23796,peaks_23797,peaks_23798,peaks_23799,peaks_23800,peaks_23801	TGTTTTTTCGGCTCCTCGGGTTTGTGTCTGCAGGTGCCATCCGCGAAGATGCAGCTGAAG,AGGTGTTGGCCAAGCTGGGGGTCGCCGGCCAGTGGCGCTTCGCCGACGTGCTAGGGCTGG,GTGCCATCCCCTGCCTGCGC,CCATCGGAAACTCCTGTGGT,TACGTTTTCATTTTTCAAAGAGGATGGATCCGTCCTGAAACAGTTTCTGTCTGAAACGGA,TTCAACAACGTGGACGGCCA,CTTTGTTCTAGATGGGCGAATGCCCTTTCCAGTGAACCATGGCGCCAGCTCAGAGGACTC,ATACCACCTCTCCTTTTCAGGATGCTGCCAAGGTCTGCAGAGAATTCACTGAGCGCGAGCAGGGGGAGGTCCGCTTCTCTGCCGTGGCTCTC…	UTR5,CDS,UTR3,INTRON,INTERGENIC	9528	0.857374
chr7	27220131	27261161	Nlrp4a	+	peaks_27905,peaks_27906,peaks_27907,peaks_27908,peaks_27909,peaks_27910,peaks_27911,peaks_27912,peaks_27913,peaks_27914,peaks_27915,peaks_27916,peaks_27917,peaks_27918,peaks_27919,peaks_27920,peaks_27921,peaks_27922,peaks_27923,peaks_27924,peaks_27925,peaks_27926,peaks_27927,peaks_27928,peaks_27929,peaks_27930	GGGCAGTGAGTCAGCAAATC,ACTTGTCCAAATCCTCCAAC,CAGACAATCCTAGCGACTTT,GTCTTATTTTGTACCCCTGA,AATCCTGATACTCATCTCTC,TTAAGACACAATGGCATCTT,CAGAAGTGAAGAAGGCATCTCGGCAAGACCTTGCCAGCTT,TCAAAGCCACAGGTGGTGTT,AAGAGGTTAATGCTGGCCTGGATAGAAAGCCCAGTGTTTCTGCACAAATTCTCCTACATCTTCTACTTCTGCTGTCGAGAAGTGAAGCAGTTGAAGACAG,TCCAGAGAATGGCCTGGCCC,TACTATCCAAACCTGAGAAACTCTTATTTATCATCGACAG,TACTGCTGAGCAGTTTGCTCAGGAGGAAGATGCTCCCTGA,CAGATTA…	INTRON,INTERGENIC,UTR5,Repeat_SINE/Alu,CDS	9516	0.231928
chr4	131429531	131457640	Srsf4	+	peaks_22309,peaks_22310,peaks_22311,peaks_22312,peaks_63007,peaks_63008,peaks_63009,peaks_63010,peaks_63011,peaks_63012,peaks_63013,peaks_63014,peaks_63015,peaks_63016,peaks_63017,peaks_63018,peaks_63019,peaks_63020,peaks_63021,peaks_63022	GGCAGCCGGAGCCGCAGCCG,GTCCTAACTGGCTCTGCCAC,ACGGCTGGCTTCTCAGGCTGGAGTGATGGCGTAGGTAGGT,ACGGATCCCTGCGTAGCCCC,TAAACCCCTTCCTCCCCAAC,TTTGAGTTCCAGTCCTGACT,CCCTCTATGGCCTCTGCATC,TCAATTAGTGATCAAGGGGG,GATGTTTTTGTGTGTCAAGT,GATTGTGACTGTGCCCTGATATTTTCCCTCTTGAAGGAAGAAACTGTTTTAGTGGAGCCC,CAGTGTTTTGGAGATGCCAGTACCATGAGATGACCACCAAGAGCAGCAGCAGCAGTGGGGTACAGGCATCTGGAGCCTAGAGGATGATGCGTGTGCTACAAAGGGCATGGCTGGAGAAGTGACCCAAGC…	Repeat_Simple_repeat,CDS,UTR3,Repeat_LTR/ERVL-MaLR,INTRON,INTERGENIC	9512	0.338397
chr19	16030263	16059479	Cep78	-	peaks_54773,peaks_54774,peaks_54775,peaks_54776,peaks_54777,peaks_54778,peaks_54779,peaks_54780,peaks_54781,peaks_54782,peaks_54783,peaks_54784	GAGCAAGCCAGGAGAGGCAAGCCAGTAATGAACATCCCTCCATGGCCTCTGTCTGCATCAGCTCCTGCTTCCTGACCTGCTTGAGTTCCAGTCCTGACTTCCTTGGTGATGAACAGCAGTATGGAAGTGTAAGCCGAATAAACCCTTTCCTCCCCAACTT,TCTCAGGGCTGGTAGTCTTG,GTTTTTGTGTGTCAAGTTGA,GATTGTGACTGTGCCCTGATATTTTCCCTCTTGAAGGAAGAAACTGTTTTAGTGGAGCCC,CAGCGTTTTGGAGATGCCAGTACCATGAGATGACCACCAAGAGCAGCAGCAGCAGTGGAGTACAGGTATCTGGAGCCTAGAGGATGACGCGTGTGCTACAAAGGGCCTGGCTGGAGAAGTGACCCAAGCCCTTGG…	Repeat_LTR/ERVL-MaLR,INTRON,INTERGENIC	9500	0.325164
chr7	118011779	118125975	Mrvi1	-	peaks_71295,peaks_71296,peaks_71297,peaks_71298,peaks_71299,peaks_71300,peaks_71301,peaks_71302,peaks_71303,peaks_71304,peaks_71305,peaks_71306,peaks_71307,peaks_71308,peaks_71309,peaks_71310,peaks_71311	TTTTTTTTCCATAGCTGTTT,GGCTGAGCAAGCCAGGGGAGGCAAGCCAGTAAAGAACATCCCTCCATGGCCTCTGCATCAGCTCCTGCTCCCTGGCCTGCTTGAGTTCCAGTCCTGACTTCCTTTGGTGATGAACAGCAGTATGGAAGTGTAAGCCGAATAAACCCTTTCCTCCCCAACTTGCTTCTTGGCCATGATCTT,AAGGCCCTTTGTGGGTGGGA,TGTGCTTGTGTGTCAAGTTG,TTGATTGTGACTATGCTCTGATATTTTCCCTCTTGAAGGA,GTGACCCAAGCCCTTGGAGG,AGAGAATGACGTGTGTGCTA,GCCCAGGACTGAAGGGGTCATGCAGTGTTTTGGAGATGCCAGTACCATGAGATGACCACC,GAGCAGAGCAG…	CDS,INTRON,INTERGENIC,Repeat_LTR/ERVL-MaLR	9494	0.0831378
chr11	80693670	81781959	Accn1	-	peaks_5000,peaks_5001,peaks_5002,peaks_41527,peaks_41528,peaks_41529,peaks_41530,peaks_41531,peaks_41532,peaks_41533,peaks_41534,peaks_41535,peaks_41536,peaks_41537,peaks_41538,peaks_41539,peaks_41540,peaks_41541,peaks_41542	TGCATCTGCTTTGTTTTGCT,TTAGCTCCTGACCTGCTTGA,TGGCCTCTGCATCAGCTCCTGCTTCCTGACCTGCTTGAGT,CACGTGGTGTGCCTTCTAGG,TCTCAGCTCTTCCCCCTCAG,CCTGTGTGAGTTCCAGCCCT,ACAGCAATGTGGAAGTGTAA,GAACATCCCTCCATGGCCTCTGCATCAGCTCCTGCTTTCT,TACTAGTGATGTGTTTGTGT,TGCTTTTGATTGTGACTGTG,CAGAGATAGCCAAGGTTGTA,CTGTGATTAAGAAGAGGCCAGCATCATTGAGGTGACATCT,GAGAACAGTGCAGAAGATGG,AGATCCATTTGGTGTTAAGA,TAAACCCTTTCCTCCCCAAC,CTGCATCAGCTCCTGCTTCCTGAC…	INTRON,INTERGENIC,Repeat_LTR/ERVL-MaLR,Repeat_DNA/hAT-Charlie	9488	0.00871827
chr9	118515807	118810121	Itga9	+	peaks_32693,peaks_32694,peaks_32695,peaks_32696,peaks_32697,peaks_32698,peaks_32699,peaks_76239,peaks_76240,peaks_76241,peaks_76242,peaks_76243,peaks_76244,peaks_76245,peaks_76246,peaks_76247,peaks_76248,peaks_76249,peaks_76250,peaks_76251,peaks_76252	ATCTCCATCTCCAACCTTGG,GGCATTTCCTGTGAGCTGCT,TCAGTGTCATCTTTGATACA,CTGTGAAAAGCCAGGGAGCT,AAACCAGTGACCCACCGTGCCAGTCATGTGATGCCCTCATGTCCCCATCACCAGCCTGTG,TCTTCTCCAGATTTTTCGGAGGCCCCACTGATGCTGTTCTCTTCCTCATCCCGTCAAGCC,ATGACTGGGGCCACCACCAC,GAGCAAGCCAGTAAAGAACATCCCTCCATGGCCTCTGCATCAGCTCCTGCTTTCTGACCT,TTTGTGTCAAGTTGACAAGG,TTTGAGTGGAGCCCACAGTT,ACCCTTGGAGGAGCCCAGAA,CAGTGAAAGACAGCAGCGTTTTGGAGATGCCAGTACCATG,CTGGGAC…	CDS,INTERGENIC,UTR3,Repeat_LTR/ERVL-MaLR,INTRON	9487	0.0322343
chr17	13897545	14043157	Mllt4	+	peaks_13001,peaks_13002,peaks_13003,peaks_13004,peaks_13005,peaks_13006,peaks_13007,peaks_13008,peaks_13009,peaks_13010,peaks_13011,peaks_13012,peaks_13013,peaks_13014,peaks_13015,peaks_13016,peaks_51585,peaks_51586,peaks_51587,peaks_51588,peaks_51589,peaks_51590,peaks_51591,peaks_51592,peaks_51593	CACTGGCAGAGAAGTTCCGCCCTGACATGCGCATGCTCTC,ACAATCCTGCTGTCTACTACCGATACCGCAGACTTTGCTG,TGTTTTCCTTAGGTTATGCT,CGGGTCTGGCTACGGCTCCG,GCCTCTAGCACAGCTGAGCG,AACTTAATAACTACATGCCA,CTTGCTGCGGCGCTGCAGAGTCAATGCTGCCTTGACCATC,GTTTTGGAGATGCCAGTACC,ATTGATTTTTGCTTTTGATTGTGACTGTGCCCTGATATTT,CCCCTTGTGGGTGGGACCAT,AGTGATGAACAGCAGTATGGAAGTGTAAGCCTAATAAACC,AAAGCAAGGTGCCATCTATC,CCACCCAGACCTGAAGCCTA,CCGTTGGAAAACACCAGCAG,GCAGA…	CDS,INTERGENIC,INTRON,Repeat_LTR/ERVL-MaLR	9486	0.0651457
chr7	137720997	137908298	Tacc2	+	peaks_29404,peaks_29405,peaks_29406,peaks_29407,peaks_29408,peaks_29409,peaks_29410,peaks_29411,peaks_29412,peaks_29413,peaks_29414,peaks_29415,peaks_29416,peaks_29417,peaks_29418,peaks_29419,peaks_29420,peaks_29421,peaks_29422,peaks_29423,peaks_29424,peaks_29425,peaks_29426,peaks_29427,peaks_29428,peaks_29429,peaks_29430	TGTATCTACCGGAAGAGCAA,GCTTCAAGTCCCACTGCACA,GAAAAACGCAAGAACAACCA,GAGAAAGGAGATTTCCTGCC,AACTAGACCCAGAAGCGTCC,CTTTGCAAATAGGCAGCCTGCGTGAAGAAGCACGTTGTGGGGACTCGGGCCTTTCTGAAGCCGGTGACGTACTGCCTCCG,CCACGCCAACTTGTGCAGCTTGAGCCCAGCTGCGGGGATG,AGCACACTGTTTCAGGCCCA,AAGCACGAGAGGAGCCGTTT,CCTCATGAAAGTCCTGTAAA,TATCGGTATCCCCCAAGCTG,AGTTTCATGCCCTACCTGGA,AGATCTTTGAGCAGTCTGTG,GTGGCTGCTGCCCTTCTCCC,TACCTTCAGTTCCTGAGGCA,CCAT…	Repeat_SINE/B2,INTRON,INTERGENIC,CDS,UTR3	9465	0.0505336
chr3	88579137	88630250	5830417I10Rik	+	peaks_19941,peaks_19942,peaks_19943,peaks_19944,peaks_19945,peaks_19946,peaks_19947,peaks_19948,peaks_19949,peaks_19950,peaks_19951,peaks_19952,peaks_19953,peaks_19954,peaks_19955,peaks_19956,peaks_19957,peaks_19958,peaks_19959,peaks_19960,peaks_19961,peaks_19962,peaks_19963,peaks_19964,peaks_19965,peaks_19966,peaks_19967,peaks_19968	ATGCAGGATGGAGACGATCA,TCTTGGTCATGATGTTTGTG,ACCCCAACCTCAGCTCCGAG,AGAAGACCAAACAGCTGCCA,GCGGAACATATCCGAAGGCG,ACCACAGCCACTGAGAGCAG,GGCTTGGCCACAGAAGCGGCCATTGGTCCAGAAGCCCCTCCTTATCCAACCCAGCTCCTC,AGATTCCTCATCTGATCCAG,GGTTTTGAGTCTCCAACATCACTGCCTGCTACGCCTTGTGGGTCTGAAGCCAGGACCAGCTTCCCCTTGTCTGAGACTCAGTCAGAACCTCCTTCTTGCTCTGCACCCAAGTTAATGCTG,TCATCCACCCGAAACCTGTC,CCATTCCTATCACCACTTTCCTTGTTAACCCCACTACTTTCCCCTGTTC…	UTR5,INTERGENIC,Repeat_LTR/ERVL-MaLR,INTRON,PROMOTER,UTR3	9461	0.1851
chr1	84717763	84835879	Trip12	-	peaks_36194,peaks_36195,peaks_36196,peaks_36197,peaks_36198,peaks_36199,peaks_36200,peaks_36201,peaks_36202,peaks_36203,peaks_36204,peaks_36205,peaks_36206,peaks_36207,peaks_36208,peaks_36209,peaks_36210,peaks_36211,peaks_36212,peaks_36213,peaks_36214,peaks_36215,peaks_36216,peaks_36217,peaks_36218,peaks_36219,peaks_36220,peaks_36221,peaks_36222,peaks_36223,peaks_36224,peaks_36225,peaks_36226,pea…	TCCTGTGGTCAGAAGTCAAG,ATTGGAGTTACAAAAGATATTTCCCCCACTCCTTTGTTCC,AATTCTGGGCTGTGTGTATC,AGTTTTTAACTTGCTTTGCT,TTTCTTTTCTGTGTCACCTGAGTCAAGGAAACATGTTCCT,AGGCCAACAGTCGTTCCATCTTTCCTGATCACAACAAGAA,TTCAGAGATGGATTTGAATC,TGGGATTGGATTTTACGCTG,CCCTTTCAGGTGGACCTTCC,GGACCAAGTATATTCAAAACCTCCAGGGCCTGTTTGCGCT,GTTTCTCAGGAACTACAGAG,GAGGAGCTACTGAAACAAGCTGAGTCTGTGATGCAGGACC,AAGTTTACCTCATTCCCACA,CCTCTAGATGGAGTGTGCCC,GATTG…	UTR3,INTERGENIC,CDS,INTRON,UTR5,PROMOTER	9452	0.080023
chr15	36700524	36724302	Ywhaz	-	peaks_48417,peaks_48418,peaks_48419,peaks_48420,peaks_48421,peaks_48422,peaks_48423,peaks_48424,peaks_48425,peaks_48426,peaks_48427,peaks_48428,peaks_48429,peaks_48430,peaks_48431,peaks_48432,peaks_48433,peaks_48434,peaks_48435,peaks_48436,peaks_48437	TTAAAATCCTTCCTCCTCCTCTTCCTCCTCCTCCTCCTCC,GCTTCCCCTGCTTGCCTCCCACAGCCTCCCCTCATCCTCTCTACAGCCCAGCTCGCCTCAGTTGAGCTTGTGTTTATCTCCCTGGAAGTCCTGCCCTAAA,CGCATGATCTTTCTGGCTCC,GTGCTTCCAAGTCGCTGTTGGTTTTAAGAATTTCCTGATGCTCTTACAGTCTGCCTGGGA,TAGTCTTTTGGTTTTGAGACTTCTCCAAAGGAAATTGTCT,TTTTCTTTTTGATACTTGCC,AACGAGTTGCTTGGTGTGCC,TTACCTGCTGTTTGCTTTCA,ACCCTGTGGATGCACGCTAGGATCGTGTGTGTCTGCGTGCACACTCTTGACCACAGCTCC,AAATTTACAC…	Repeat_Simple_repeat,INTERGENIC,UTR3,Repeat_LTR/ERV1,CDS,INTRON,UTR5	9447	0.3973
chr7	13910003	13946021	Pla2g4c	+	peaks_27503,peaks_27504,peaks_27505,peaks_27506,peaks_27507,peaks_27508,peaks_27509,peaks_27510,peaks_27511,peaks_27512,peaks_27513,peaks_27514,peaks_27515,peaks_27516,peaks_27517,peaks_27518,peaks_27519,peaks_27520,peaks_27521,peaks_27522,peaks_27523,peaks_69780,peaks_69781	GTAAAGAACATCACTCCATGGCTTCTGCGTTGCTCCTGCT,AAGCCAGAAAAGAACATCACTCCATGGCTTCTGCGTTGCTCCTGCTCCCTGACATGCTTG,TTCCTTTTGTCTCCAGAAGC,CTCCAGTCATTGCTGTCTTGGGCTCTGGCGGGGGGCTGCGGGCCCACATCGCTTGTCTTG,ATCACTTCTCTTTGTTCCCAGGGCACTGTCTTCACTCTAC,CATCAAAGAGGGAGAATTAC,AGTGGAAGAAGGAGTGCTGCCCTATCCCATCTTTGCAGCCATTGATGAGGACCTTCTGGC,GAATTCACTCCTCATCATGC,TATGAATGACCCCAGCATCAAGGATAAGCTCTGTGCCCTT,AATGAGACCTCCGCAGAGAAGAAGGAGCAG…	Repeat_LTR/ERVL-MaLR,INTRON,INTERGENIC,UTR5,CDS,UTR3	9440	0.262091
chr9	116481863	117539031	Rbms3	-	peaks_32682,peaks_32683,peaks_76213,peaks_76214,peaks_76215,peaks_76216,peaks_76217,peaks_76218,peaks_76219,peaks_76220,peaks_76221,peaks_76222,peaks_76223,peaks_76224,peaks_76225,peaks_76226,peaks_76227,peaks_76228	CTCTCCCCTCTCCCCTCTCCCCTCTCCCTTCTCCCCTCTCCCCTCTCCCCTCTCCCCTCT,GGCACAAGGCAGTAAAAGCT,CCAAATAAACCCTTTCCTCC,TGCATCAGCTCCTGCTTCCTGACCTGCTTGAGTTCCAGTC,TGGAAATGTAAGCCAAATAAACCCTTTCCTCCCCAACTTG,TGTTTGTGTGTCAAGTTGAC,AAGGGCATGGCTGGAGAAGT,GATAATGTTGAGAACAGTGC,CATGGCCTCTGCATCAGCTC,TGCATCAGCTCCTGCTTTCT,GCAATTGACAGCCCAGGACTGAAGGGGTCATGCAGTGTTTTGGAGATGCCAGTACCATGAGATGACCACCAAGAGCAGCA,TGAAGGGGTCACTCAGAGCA,GTTGAGG…	Repeat_Low_complexity,INTRON,INTERGENIC,Repeat_LTR/ERVL-MaLR	9435	0.00892479
chr5	95077406	95115378	Gm6205	+	peaks_24182,peaks_24183,peaks_24184,peaks_24185,peaks_24186,peaks_24187,peaks_24188,peaks_24189,peaks_24190,peaks_24191,peaks_24192,peaks_24193,peaks_24194,peaks_24195,peaks_24196,peaks_24197,peaks_24198,peaks_24199,peaks_24200	AACTTTCAGAGTTGTAGAACCTAAAACTTCAGCCTGTCCT,GTTTTGCATTGGGTCTCTGCATCTGTCTCCATCAGCTGCT,AAATTGAACTGTCCTTGCAT,CCAGGAGCCTTTACTGAAGACCTGAGAGGATGAGTGGTCAGACCCCACCCACACACACTCTGCTGACACATGAAGCTTTGATCATGTCCTCTCTGGAGGAGTTGCCTACTGTGGTCTTCCCAGCACTATTCAAAGAGGCCTTTGCTGGCAGACAAACCAATCTCCTAAAGGCAATGGTGGCAGCCTGGCCTTTCCCCTGTCTCCCTGTGGGATCATTGATGAAGAAGCCTAACCTAGAAACCTTGCAAGCCCTGCTAGAT,TTCAGGTTCTTGACATGAGAAATATGTACCATGCC…	INTERGENIC,Repeat_LINE/L1	9410	0.247814
chr18	12758434	12895559	Ttc39c	+	peaks_53280,peaks_53281,peaks_53282,peaks_53283,peaks_53284,peaks_53285,peaks_53286,peaks_53287,peaks_53288,peaks_53289,peaks_53290,peaks_53291,peaks_53292,peaks_53293,peaks_53294,peaks_53295,peaks_53296,peaks_53297,peaks_53298,peaks_53299	TGTAAGCCAAATAAACCCTT,CTTCCTGACCTGCTTGAGTT,CAGTATGGAAGTGTAAGCCG,GACAGCAGTGTTTCGGAGAT,ATAGCCAAGGTTGTACCTTG,GTGATTAAGAAGAGACCAGCATCATTGGGTGACATCTTCT,GCAGAGTGGGGTATTCCTGT,GTAAAGAACATCCCTCCATGGTCTCTGCATCAGCTCCTGC,GAGCAAGCCAGGGGAGGCAAGCCAGTAAAGAACATCCCTCCATGGCCTCTGCATCAGCTCCTGCTTCCTGACCTGCTTGAGTTCCAGTCCTGACTTCCTTGGTGATGAACAGCAGTATGGAAGTGTAAGCCGAATAAACC,TTAGTGATCAAGGGGGAAAG,ATTGTGACTGTGCCCTGATATTTTCCCTC…	Repeat_LTR/ERVL-MaLR,INTERGENIC,INTRON	9405	0.0685871
chrX	97821075	97922553	Kif4	+	peaks_33899,peaks_33900,peaks_33901,peaks_33902,peaks_33903,peaks_33904,peaks_33905,peaks_33906,peaks_33907,peaks_77629,peaks_77630,peaks_77631,peaks_77632,peaks_77633,peaks_77634	GTTACCCGGGCACCGCGTTAGCTCCGATTCTGCGCTTTGGAGCACTTTAGGGCTTGGGGT,GAGTTTCCTTATTGCTGACG,GAGAAGGGCCTTTCCACTCCTGCCAGCCTCCGGGGGCTCC,CTTTTAGGTCCAACAGCTGC,ACTCAGAGCCGTGGGATGGA,ACAAGAAATATCTTCCAGTC,TTCAGAGCCTTCTGTGGCCG,AGATCAGGTGCAGCTGAAGC,ATTGTCTCTTCATGGAACTA,TACTTTTGATTGTGACTGTGCCCTGATATTTTCCCTCTTG,GGTCATGCAGTGTTTTGGAGATGCCAGTACCATGAGATGACCACCAAGAGCAGCAGCAGC,ACTTTGCATTACTGGGACTATTGATGCTGGTTAGCTGGAGCTAAGAAA…	UTR5,INTERGENIC,CDS,INTRON,UTR3,Repeat_LTR/ERVL-MaLR	9388	0.0925127
chr9	113872754	113955309	Fbxl2	-	peaks_32596,peaks_32597,peaks_32598,peaks_32599,peaks_32600,peaks_32601,peaks_32602,peaks_32603,peaks_32604,peaks_32605,peaks_32606,peaks_32607,peaks_32608,peaks_32609,peaks_32610,peaks_32611,peaks_32612,peaks_32613,peaks_32614,peaks_32615,peaks_32616,peaks_32617,peaks_32618,peaks_32619,peaks_32620,peaks_76155	GCCCGACACCCCTACAGCCTATGTGAACAACAGCCCTTCC,GCCTCAGAAGTTGCTCGAAA,CTCCTCAGTGTCACTGCCAC,CACAAGTACTTGCTTCCCTG,CCCCCCAGAGCAGTTGCTGC,TCAACCGTGGGCATTTACCTTTCTGTGCCAGTTTGGCTTTTGTTGCCTGAACCTTATGCTGGCCTGGGGAGGAGATAGAGTTGCCTCTGGGGGAGCTGCTCTGTACTGGGTGACACGGCC,AGACCCGAGCCGAGCCGAGC,ACTGCACTCCCTGTCAGCCA,TAAGTCCTAATAGGTACCGA,AGTTTCTGGATTTCACCTTT,ACTCATGTGGTTTCCTTTTCTCGTCTCCCCACCCCCTACTTGAGCCTCCAGGTGTGTATACTCCCTTGT…	CDS,INTERGENIC,UTR3,PROMOTER,Repeat_Simple_repeat,Repeat_LTR/ERVL-MaLR,INTRON,Repeat_SINE/B2	9371	0.113512
chr8	82163516	82201654	Otud4	+	peaks_30342,peaks_30343,peaks_30344,peaks_30345,peaks_30346,peaks_30347,peaks_30348,peaks_30349,peaks_30350,peaks_30351,peaks_30352,peaks_30353,peaks_30354,peaks_30355,peaks_30356,peaks_30357,peaks_30358,peaks_30359,peaks_30360,peaks_30361,peaks_30362,peaks_30363,peaks_30364,peaks_30365,peaks_30366,peaks_30367,peaks_30368,peaks_30369,peaks_30370,peaks_30371,peaks_30372,peaks_30373,peaks_30374	GGGCTGCCCGCGGGCGCGTG,CAGGGCGGCGTGGGGCCGCT,ACGCCTATCTGCGCAAACTG,CTCTCAGTCTCGGCATGTGGAGGTTAGGATGGCCTGTATC,TGCATTCTCCAGTCATTCTA,TCAGTCAGTCAGTCACCTTCTCAGAATAGCAATGCGTGTG,TCTCCAGAAGTACATCTCACTCCTGCGGTGCCTTCTTTACCAGCCACTGTGCCAGCCTGG,CCATTTTGTCAGTGACACAG,CGTGTCACAAGCGCATTTAA,TCAATTCAGGCAGTTAACCA,AGACAATGAGCCTCTATCAA,TATTCACTGTGTCAGACCGG,ACTTGGTTCCAAGAAGCCCCTCCTGCTCAGAGTGAAAGTGACTGTCCTTGCACCGATGCC,CCGCCT…	PROMOTER,INTERGENIC,CDS,UTR3	9350	0.245162
chr15	99869094	100049904	Dip2b	+	peaks_11492,peaks_11493,peaks_11494,peaks_11495,peaks_11496,peaks_11497,peaks_11498,peaks_11499,peaks_11500,peaks_11501,peaks_11502,peaks_11503,peaks_11504,peaks_11505,peaks_11506,peaks_11507,peaks_11508,peaks_11509,peaks_11510,peaks_11511,peaks_11512,peaks_11513,peaks_11514,peaks_11515,peaks_11516,peaks_11517,peaks_11518,peaks_11519,peaks_11520,peaks_11521,peaks_11522	TTTCTCTTCCTCCCTCCCTC,AAACCAAACTCCTGCTCCCACGGCAGCTCAGACTTCTGCTCCTTCCAAGTATCACCGTTC,GGATGAGGGCTCTCTGAGACGCCAAGCTGCGCTCTCTGCT,TCCTCCCGACGTCACTGCAACTACCTCTTCCTCCTCTTCC,CAGCAGATTGGCTTCTTGCT,TCCTTAGGGTCTGTGTCGTC,AAACCTGAGGCCATCTGTCC,CTGTAGGGGACGTACCCTTC,TGTTTTATGACGAGCGCATT,AGGTGTAGGCCCTGCTTCTG,GCTGGTAAACGCATAGCACA,AGAGATTTTGCAGTGGCGAGCCCAGGCAACTCCTGACCAT,CTGCAGTCAATGCTCTCTGC,TGTATTCGGGTCACCAGTCC,CCCGT…	Repeat_Low_complexity,INTRON,INTERGENIC,CDS,UTR3,Repeat_SINE/Alu	9328	0.0515901
chr2	84888178	84913205	Tnks1bp1	+	peaks_17246,peaks_17247,peaks_17248,peaks_17249,peaks_17250,peaks_17251,peaks_17252,peaks_17253,peaks_17254,peaks_17255,peaks_17256,peaks_17257,peaks_17258,peaks_17259,peaks_17260,peaks_17261,peaks_17262,peaks_17263,peaks_17264,peaks_17265,peaks_17266,peaks_17267,peaks_17268,peaks_17269,peaks_17270,peaks_17271,peaks_17272,peaks_17273,peaks_17274,peaks_17275,peaks_17276,peaks_17277	CCTCCTGGTGCCTGTTGGGC,CGGAAAGAGATCCTGGCCAG,CCAAAGTCCTGCAGCTTCTGAGGCTTCTTCCATCTGCCTC,CAGCCCAGAGCAGCCCCCAG,TCTAAGCCAGGACCAGTCCAGTCGTCGGCTCCGTGCCCTT,CGAGACCAGGACAGGCAGGA,GGGGGGGGCATGGCCCGGCC,TGTCTGTCCTGGAACGGCTC,CTCACACCACAGCAGTTTTGGTTCTTCTAGCTGGTCTCAAGACACTTCTCAGAACTATAG,GCCAGCAGACACAGCCTTGG,GTGGCAGCCAAGACGAGAGCGAAGTGCCTGTCCGTGAGCGGGCAGTGGGAAGGCCGGCCC,ATTCCTTGGGTTCTTTCAGCACCCGAGATGCAAGCCTTCA,GAGATTC…	CDS,INTERGENIC,Repeat_SINE/MIR,INTRON,PROMOTER,UTR3	9325	0.372598
chr17	27888176	27957503	D17Wsu92e	-	peaks_13257,peaks_51904,peaks_51905,peaks_51906,peaks_51907,peaks_51908,peaks_51909,peaks_51910,peaks_51911,peaks_51912,peaks_51913,peaks_51914,peaks_51915,peaks_51916,peaks_51917,peaks_51918,peaks_51919,peaks_51920,peaks_51921,peaks_51922,peaks_51923,peaks_51924,peaks_51925,peaks_51926	GGCAAGCCAGTAAAGAACATCCCTCCATGGCCTCTGCATCAGCTCCTGCTTCCTGACCTGCTTGAGTTCCAGTCCTGGCT,GTGAGTGTGGGGGGCAGCCTGCTGTCCCTCCCACCTGCACAGTGATGCTGTCTGGTGGGG,CAGGCTTACAGGTGCAGACT,GGCATTTTTCTACAAACACA,GGTGTGTGTGTGTGCACATGTGTGGGTGTGTGTGCACATGTTTGGATGTGTGCACATGTG,GTTAGGTCCTTCAGAAGGCCAGAGCTGGGACAAGCCTTGA,TTCCTTCCCAGAAACAAGCC,AGGGGGCTTTTGTCTGAGGACCTTCTTGGGGCCAGTCTCTGAGGACGCTGCCACCCTAGAGCACATGCATGCCCAGCCATTCTTCCTGCTTC…	Repeat_LTR/ERVL-MaLR,INTRON,INTERGENIC,UTR3,Repeat_Simple_repeat,CDS	9291	0.134017
chr8	14027564	14090327	Erich1	-	peaks_29750,peaks_29751,peaks_29752,peaks_29753,peaks_29754,peaks_29755,peaks_29756,peaks_29757,peaks_29758,peaks_29759,peaks_29760,peaks_29761,peaks_29762,peaks_29763,peaks_29764,peaks_29765,peaks_72140	TCAGTTCTTTCTCCAGAGCC,TTTCAGGAGCAGCTGTGTGC,GGCTGAGCAAGCCAGGGGAGGCAAGCCAATAAAGAACATCCCTCCATGGCCTCTGCATCGGCTTCTGCTTTCTGACCTGCTTGAGTTCCAGTCCTGACTT,ACTAAGACAAATTGGTACCAGCAGAGTGGGGTATTCCTGTGACAACCTGACCATGTTCTG,ATCCATCCATTGTTAAGAGC,AGCTTGGAAGATAATGTTGAGAACACTGCAGAAGATGGAG,TTTCAGGGCCATTGCTGTTT,CAAAAACTTTGCATTACTGGGACTTTTGATGCTGGTTAGC,TGATTAAGAAGAGACCAGCATCATTGAGGTGACATCTTCT,ACAGTGGCTGTGTTCCAGATATAGCCAAAG…	Repeat_LTR/ERVL-MaLR,INTRON,INTERGENIC	9287	0.147969
chr2	113167892	113556924	Fmn1	+	peaks_17632,peaks_17633,peaks_17634,peaks_17635,peaks_17636,peaks_17637,peaks_17638,peaks_17639,peaks_17640,peaks_17641,peaks_17642,peaks_17643,peaks_17644,peaks_17645,peaks_17646,peaks_17647,peaks_17648,peaks_17649,peaks_17650,peaks_57188	TTTTCTCAGTTAGTGATCAA,GTGGGACCATCTCAGGGCTG,GTGAGGCAAGCCAGTAAAGAACATCCCTCCATGGCCTCTGCATCAGCTCCTGCTCCCTGACCTGCTTGAGTTCCAGTCCT,AGCAGCATGGAAGTGTAAGC,ACCCTGACTAAGACAAATTGGTACCAGCAGAGTGGGGTATTCCTGTGACAACCTGACCATGTTTTGGGGAGGACTGTGGA,TTGAAGATCCATTCGTTGTTAAGAGCTCTGTCGGATGTTGTGTAGGAGCTTGGAAGATAATGTTGAGAACAGTGCAGAAGATGGAGGCCTGGCTTGTGAA,TTAGCGGTGATTAAGAAGAGACCAGCATCATTGAGGTGAC,TTCCAGAGATGGCCAAGGTT,AGTGTTTTAGA…	Repeat_LTR/ERVL-MaLR,INTRON,INTERGENIC,Repeat_LINE/L1,Repeat_scRNA	9286	0.0238695
chr6	28425138	28885162	Snd1	+	peaks_25824,peaks_67328,peaks_67329,peaks_67330	CAGAGGCAGCTGTCAGCTGG,GGGAGGCAAGCCAGTAAAGAATATCCCTCCATGGCCTCTGCATCAGCTCCTGCTTCCTGACCTGCTTGAGTTCCAGTCCTGGCTTCCTTGGTGATGAACAGCAGTATGGAAGTGTAAGCCGAATAAACCCTTTCCTCCCC,TTTGAGTTCCAGTCCTGACTTCTTTGGTGATGAACAGCAGCATGGAAGTGTAAGCCGAAT,ACAGCGCTAATTCTTTCCTG	UTR3,INTERGENIC,Repeat_LTR/ERVL-MaLR,INTRON	9270	0.0201511
chr3	50168857	50247535	Slc7a11	-	peaks_19484,peaks_59247,peaks_59248,peaks_59249,peaks_59250,peaks_59251,peaks_59252,peaks_59253,peaks_59254,peaks_59255,peaks_59256,peaks_59257,peaks_59258,peaks_59259,peaks_59260,peaks_59261,peaks_59262,peaks_59263,peaks_59264,peaks_59265,peaks_59266,peaks_59267,peaks_59268,peaks_59269,peaks_59270,peaks_59271,peaks_59272,peaks_59273,peaks_59274,peaks_59275,peaks_59276,peaks_59277,peaks_59278,pea…	CCAGACCAACCTGGTACCCTACCCTCGTATCCACTTCCCT,TGTTGAATTACATTTCATTT,AACTCATTGCTCGATGGTAT,GTACCCTGTGTTCTCTGCGT,ATTTTACAAACTTGCTAAGC,AGTTAAATGTCTCACTAATG,ATATTTTAGACACAGGCATG,GGGGTTTTCACAGCATCTTG,GAGTGAATAGATTACTGTTTAGAGGACCTGCTTGCTATGTCCTTACTACCTCTTGATGAA,CGCCCCCAACACACACTCGC,TCATTTTATGAGGCCATGTC,GAAAGTGTGACCTCTAGGTA,ATATCATTGGCTTCCTGATG,GTCCCTACCACATTTTACCA,CTAAAACATGCATATAGGAACATTCTGCTTTTCAGATTGC,TATT…	UTR3,INTERGENIC,CDS,INTRON,Repeat_Simple_repeat,UTR5	9234	0.117364
chr3	90145575	90162042	Gatad2b	+	peaks_20021,peaks_20022,peaks_20023,peaks_20024,peaks_20025,peaks_20026,peaks_20027,peaks_20028,peaks_20029,peaks_20030,peaks_20031,peaks_20032,peaks_20033,peaks_20034,peaks_20035,peaks_20036	GGATAGAATGACAGAAGATGCTCTGCGCCTGAATCTTTTGAAGAGGAGTTTGGACCCAGCAGATGAGCGAGATGATGTTC,GAGGGGCATGAGGCCATGGAACGGCTGAAAATGTTAGCACTGCTCAAAAGGAAAGATTTGGCAAATCTTGAGGTGCCGCA,ACAACAACAGGACTGCTGGA,GATAATGAGGCCTCCAGTCC,CAGCTTATCAAGCAACTGAGGGACGAGCTACGATTGGAAG,AAGCTTCCCTCCCGACCCGG,TTTAGGGTCACAGTGTCATCCGTTCAGCAACCAACACCAC,AATCCAGCCCAACTTCAGGGCCAGCGGGGTCCACCGAAGCCTGGCATTGTACGCACCACA,CCTATTCCCTTTCAGCAGTCAAGTTCGTCTG…	CDS,INTERGENIC,INTRON,UTR3	9232	0.560636
chr15	12251204	12281346	Golph3	+	peaks_10430,peaks_10431,peaks_10432,peaks_10433,peaks_10434,peaks_10435,peaks_10436,peaks_10437,peaks_10438,peaks_10439,peaks_10440,peaks_10441,peaks_10442,peaks_10443,peaks_10444,peaks_10445,peaks_10446,peaks_10447	CCACCGCCGCCGCCGCCTCC,TGGGGGGCCACAGCCGCGGGCTGAAGGCTCCCTTGTGTACCCCATCGACGCCCGGCCCGCCGGCTTCGCCCAGCTCCGGCTCCTCATGACCGCCTTCGGCCCCGCAGCCCACGGACATCG,ACGGAAGCTCCCGGGGCCGG,CGGTCCCGCGTCCCTGTCGGTCCGGCGCGGCTCTTGTGCGGGAGCCATGACCTCGCTGACCCAGCGGAGCTCGGGCCTGGTGCAGCGGCGCACCGAGGCC,GCGGCGGCAGCGGCGAGGACGAGGCGCAGAGCCGCCGCGACGAGCAGGACGACGACGACA,CGGCTGACCCTGATGGAGGA,ATGTGTTTCAGGTGATCTGTAAATCGGATGCTCCAACAGG,TCACCAATAACA…	Repeat_Simple_repeat,PROMOTER,INTERGENIC,UTR5,CDS,INTRON,UTR3	9210	0.305554
chr16	22059081	22163372	Igf2bp2	-	peaks_50284,peaks_50285,peaks_50286,peaks_50287,peaks_50288,peaks_50289,peaks_50290,peaks_50291,peaks_50292,peaks_50293,peaks_50294,peaks_50295,peaks_50296,peaks_50297,peaks_50298,peaks_50299,peaks_50300,peaks_50301,peaks_50302,peaks_50303,peaks_50304,peaks_50305,peaks_50306,peaks_50307,peaks_50308,peaks_50309,peaks_50310,peaks_50311,peaks_50312,peaks_50313,peaks_50314,peaks_50315	TGGTTATGTGAAGAAACCATGACACTACCAGACTGCGATG,TCCTGAATTTCAATAGGGTA,TCTTCCGCTAGCCAAGAGCC,CCCAAGCAGGCGGCAGCCCA,TTTTTACCTCAGCACCTTGC,CCACACAGACCAGCCTCAGC,TGCTCTGAATATCATACCAC,TTTGTTTTTGTTTTTTGCATACTGCTATATAGTTCTGTCTCTCTCCTTATCTCCCTCCTAACCTTCCTCTGTCTTCTTTACCCAAAATTCTTTTGAGTCCCTTCGTTCTTTTTCTGCTCCCCGTATCTATGCACCCCTCC,CCTAGGCCCTGGTCACCTGT,ATGGCAGTTGTGGGTCACCTGTGTCTGTCAACAGAAGGGA,TGGCCTGTGGGTTACACAGG,ATGCTCAA…	UTR3,INTERGENIC,CDS,INTRON,Repeat_LTR/ERVL-MaLR,UTR5,Repeat_Low_complexity	9208	0.0882914
chr7	140179245	140316037	Ctbp2	-	peaks_71745,peaks_71746,peaks_71747,peaks_71748,peaks_71749,peaks_71750,peaks_71751,peaks_71752,peaks_71753,peaks_71754,peaks_71755,peaks_71756,peaks_71757,peaks_71758,peaks_71759,peaks_71760,peaks_71761,peaks_71762,peaks_71763,peaks_71764	AATAAAAAGTTGAGAGGAAATCCCCATCAAGACTAGTCCCTTTGGTCTCCAGGGGCTGGT,CTTTTCCTTTATCAATCCCC,ACGTGATTATTAACGACCAA,AGCTACAAAAGCTAGAAAACTGAAGATGGTATCTGCTTCC,AATCGAGAGCACCCCAACGAGCAATAGCAGAGAATGCCTG,AGGGATCATCCCTGGGGGCATCCCCGTGACTCACAACCTCCCCACAGTGGCACACCCCTCCCAAGCTCCTTCCCCCAACC,TCAACAAAGAATTCTTCGTG,AGAGATGAGGGAAGCAGCAG,GCACACCACACACAGCCTGG,TTCGCCCAGGGCCCATTGAA,TTCTGCAGATGAGGCAAGGTGCATTCCTTGTGAATGCAGC,CTGCAGGA…	UTR3,INTERGENIC,CDS,INTRON,UTR5	9195	0.0672188
chr5	95734833	95772936	Gm3259	+	peaks_24242,peaks_24243,peaks_24244,peaks_24245,peaks_24246,peaks_24247,peaks_24248,peaks_24249,peaks_24250,peaks_24251,peaks_24252,peaks_24253,peaks_24254,peaks_24255,peaks_24256,peaks_24257,peaks_24258,peaks_24259,peaks_24260,peaks_24261	CTTTCAGAGTTGTAGAACCTAAAACTTCAGCCTGTCCTTG,GTTTTGCATTGGGTCTCTGCATCTGTCTCCATCAGCTGCT,CATAAATTGAACTGTCCTTG,AGGAGCCTTTACTGAAGACCTGAGAGGATGAGTGGTCAGACCCCACCCACACACACTCTGCTGACACATGAAGCTTTGATCATGTCCTCTCTGGAGGAGTTGCCTACTGTGGTCTTCCCAGCACTATTCAAAGAGGCCTTTGCTGGCAGACAAACCAATCTCCTAAAGGCAATGGTGGCAGCCTGGCCTTTCCCCTGTCTCCATGTGGGGTCATTGATGAAGAAGCCTAACCTAGAAACCTTGCAAGCTCTGCTAGATGG,CAGGTTCTTGACATGAGAAATATGTACCATGCCTT…	UTR5,INTERGENIC,Repeat_LINE/L1,INTRON,CDS,UTR3	9167	0.240585
chr9	56266450	56344691	Hmg20a	+	peaks_31789,peaks_31790,peaks_31791,peaks_31792,peaks_31793,peaks_31794,peaks_31795,peaks_31796,peaks_31797,peaks_31798,peaks_31799,peaks_31800,peaks_31801,peaks_31802,peaks_31803,peaks_31804,peaks_31805,peaks_31806,peaks_31807,peaks_31808,peaks_31809,peaks_74950,peaks_74951	GAGGCAAGCCAGTAAAGAACATCCCTCCAAGGCCTCTGCATCAGCTCCTGCTTCCTGGCC,CCTGACTAAGACAAATTGGTACCAGCAGAGTGGGGTATTC,TAAGAGCTTGGAAGATAATGTTGAGAACAGTGCAGAAGAT,CTCTTTTCAGGGCCATTGCT,GCGGTGATTAAGAAGAGACCAGCATCATTGAGGTGACATCTTCTGGGAAGTGTTTTCTGA,AGATATAGCCAAAGTTGTAC,ATTGGTTAAAGTGCAGCCTC,GTTTTGGAGATGCCAGTACCATGAGATGACCACCAAGAGC,GCATGGCTGGAGAAGTGACCCAAGTCCTTGGAGGAGCCCAGAAGATCGTAAGTTGGATCCCAGACATTGGACGGTTGGAGATTGACTTTTG…	Repeat_LTR/ERVL-MaLR,INTRON,INTERGENIC,CDS,UTR3	9159	0.117061
chr12	72237834	72344290	2700049A03Rik	+	peaks_6606,peaks_6607,peaks_6608,peaks_6609,peaks_6610,peaks_6611,peaks_6612,peaks_6613,peaks_6614,peaks_6615,peaks_6616,peaks_6617,peaks_6618,peaks_6619,peaks_6620,peaks_6621,peaks_6622,peaks_6623,peaks_6624,peaks_6625,peaks_6626,peaks_6627,peaks_6628,peaks_6629,peaks_6630,peaks_6631,peaks_6632,peaks_6633	ATTCTATCAAAATCAAGACGGCGTGTGTGCCGGACTCTGTGGAGACTCTGAAGACTAAGTTGAGGTGTCCGAAATTGCGT,TTTTAACGTTGCCTGCTCGT,GTTGGGGTTTTCAGCTGCAG,GTTTTTATTACGGTTCCCGT,AATTGGCTGTGGTGGAAGATGAGCTGCCCCGTGTTCCTCCAGCCCTGGCTGCAAATAAAC,ACAGTTACAGCGCGTGACAG,ATTTTATTGATGCTGCACTC,ATAATGGTCCTTCATTTCCT,ACAGGCCAGACTTGATGCCA,CTCCAGTAGCGACGCCGCAG,ATCACCTGTGAGGGAGCACGTGCGAGTGAAAACGCCAGACTCTTCTCCCTGTGAATCCGA,TCCTGTCGCTACCCCTCCTC,AGTTCAG…	UTR5,INTERGENIC,CDS,Repeat_LTR/ERVL-MaLR,INTRON	9156	0.0860074
chr6	144942354	145024704	Bcat1	-	peaks_69496,peaks_69497,peaks_69498	ACGTTTACTGACCACATGCT,TGAACTGCAATGTGGAAGTGTAAGCCGAATAAACCCTTTC,AGCCAGGGGAGGCAAGCCAG	CDS,INTERGENIC,Repeat_LTR/ERVL-MaLR,INTRON	9153	0.111148
chr13	42147389	42280395	Hivep1	+	peaks_7902,peaks_7903,peaks_7904,peaks_7905,peaks_7906,peaks_7907,peaks_7908,peaks_7909,peaks_7910,peaks_7911,peaks_7912,peaks_7913,peaks_7914,peaks_7915,peaks_7916,peaks_7917,peaks_7918,peaks_7919,peaks_7920,peaks_7921,peaks_7922,peaks_7923,peaks_7924,peaks_7925,peaks_7926,peaks_7927,peaks_7928,peaks_7929,peaks_7930,peaks_7931,peaks_7932,peaks_7933,peaks_7934,peaks_7935,peaks_45009,peaks_45010,p…	GGAGCCAGCCTTTTGTAACC,ATAGTGAATGTAGCTCTCCT,GCCCCAAATGCTACGTCCCC,GCCAACAGAATCAGCAGCTT,AGGCTCACTGACAAACCTGC,AGCAGTGACATCCACTGTAG,ACCCCCAGGGCCAATTTACAGCTCAGCCCATGTTGCTTCT,GCCCCCCTTGAAAACTGACT,CAGACCCAGCTAAGAACGGT,AGCAGGTGTTCCTCCTGTCTGTCCCTTCCCTGGACTGCCT,AATTCCTCCCCCTCCCTCTT,GGGCGGTCCCCAGAAAGCGCTGATGCCCTTCAGCTGCAGC,CACACAGAGGCGTCCAGCTT,GCTTATCCCATGCATCTAGC,TCAGTTGCGTGCCTACACTG,ATAGCTTCAGATAGTCACCT,CCT…	UTR5,INTERGENIC,CDS,UTR3,INTRON,Repeat_SINE/B4,Repeat_LTR/ERVL-MaLR	9127	0.068621
chr14	72937752	73109810	Fndc3a	-	peaks_9843,peaks_47369,peaks_47370,peaks_47371,peaks_47372,peaks_47373,peaks_47374,peaks_47375,peaks_47376,peaks_47377,peaks_47378,peaks_47379,peaks_47380,peaks_47381,peaks_47382,peaks_47383,peaks_47384,peaks_47385,peaks_47386,peaks_47387,peaks_47388,peaks_47389,peaks_47390,peaks_47391,peaks_47392,peaks_47393,peaks_47394,peaks_47395,peaks_47396,peaks_47397,peaks_47398,peaks_47399,peaks_47400,peak…	GAGCAGTGCTATGGAAGTGT,ACTAATTTTTAGTTGCTGAG,TGTCATATCACATTGTACAT,GACAAAATTAATTTGCACCA,GATGTGTCCACACTCATCACCTGGTCTAGGCTAGCTTTGAAGGACTCCCAGTGGTTCTGCAGCATCTCCTGTAACTACTG,AATAACTAAATATGAAGCCC,GTGCTATACTTCTACCTCCT,TACGAAACTTGTTCAAGTCT,TTTTCTCTCTCTCTCCCCTACACACCTCCCTGAAACCCCA,ATTGAAACATGGCTTTGGCA,TCTCCATTCTGATTGCCTTT,CAGTGTGGACAGTGCCCGGACCCGGCGTACTCTAAGTGACGAGCAGTGTGCTGCAGTCAT,CAGCACCACAGTGTTCTTCATCTCCCA…	Repeat_LTR/ERVL-MaLR,INTRON,INTERGENIC,UTR3,CDS	9117	0.0529879
chr15	100310000	100325670	Csrnp2	-	peaks_49742,peaks_49743,peaks_49744,peaks_49745,peaks_49746,peaks_49747,peaks_49748,peaks_49749,peaks_49750,peaks_49751,peaks_49752,peaks_49753,peaks_49754,peaks_49755,peaks_49756,peaks_49757,peaks_49758,peaks_49759,peaks_49760,peaks_49761,peaks_49762,peaks_49763,peaks_49764,peaks_49765,peaks_49766,peaks_49767,peaks_49768,peaks_49769,peaks_49770,peaks_49771,peaks_49772,peaks_49773,peaks_49774	ACAGGTTGGACTCTCAATGTGAACCCAAAGCTTGTCTGGC,CAGAGCCAGTCCCTCAGTCTAGGCCTAGAACTGTGGTGCACTGCTGCAGCTCTTGGACAC,CCTCTTCTACAACTCAGTCC,TTGGGACAGGAGGGGACTCG,TCTCAACCCTGGCTAGACCT,GTATTTAACTGGATGCTGGTGTTCTGCCCATTCTGCCACT,TGGCCTCCAACCTAGTCATGCATCCTGAGTGTTGTGACTG,TATAATAATGACGTGGATGC,TTTGGAGCCTTCCATCTTGGAGATTCATGAAAACTGGAAG,GACTCTTCCCTCTGTAACTG,GTTTTGTCAAGCTTGCTCTCTCACCTAGTGCAACACACACACACATCCACTCTCTCCTTT,AACGTTTA…	UTR3,INTERGENIC,Repeat_SINE/Alu,CDS,INTRON,UTR5	9100	0.580728
chr12	83270406	83552769	Sipa1l1	+	peaks_6852,peaks_6853,peaks_6854,peaks_6855,peaks_6856,peaks_6857,peaks_43586,peaks_43587,peaks_43588,peaks_43589,peaks_43590,peaks_43591,peaks_43592,peaks_43593,peaks_43594,peaks_43595,peaks_43596,peaks_43597,peaks_43598,peaks_43599,peaks_43600,peaks_43601	TCTCCCAGCAACTTGTCTTC,CGTCCTTTTCCTCTTCTTCC,GCTTCGCTTCTAGACCAAGC,TCAGCAGTACCTACCCATCT,AGGAGACCCGAAGGCAGCCTATCCCTGACCCTGGCCTGAT,GACCCCTCTCCCACTCTGGCTTCTAAGGTGGACCAGCTGG,TCCTCGGTGATGAACAGCAGTATGGAAGTGTAAGCCGAAT,AGGCTGAGCAAGCCAGGTGAGGCAAGCCAGTAAAGAACATCCCTCCATGGCCTCTGCATC,AAAGTGTAAGCCAAATAAAC,CATGGCTTCTGCATCAGCTCCTGCTTTCTGACCTGCTTGA,TTAGTGATCAAGGGGGAAAG,TGTTTGTGTGTCAAGTTGAC,TAAAGTTATTTAGACCTTGG,CTATTT…	CDS,INTERGENIC,Repeat_LTR/ERVL-MaLR,INTRON	9090	0.0321926
chr15	32850477	32964485	Sdc2	+	peaks_10579,peaks_10580,peaks_10581,peaks_10582,peaks_10583,peaks_10584,peaks_10585,peaks_10586,peaks_10587,peaks_10588,peaks_10589,peaks_10590,peaks_10591	CTATGGCCTCTGCATCAGCT,TTTCTCAATTAGTGATCAAG,TGGGACCATCTCAGGGCTGG,CATCCCTCCATGGCCTCTGCATCAGCTCCTGCTTCCTGACCTGCTTGAGTTCCAGTCCTG,CAGTATGGAAGTGTAAGCCG,CCTGACTAAGACACATTGGTACCAGTGGAGTGGGGTATTCCTGTGACAACCTGACCATGTTTTGGGGAGGACTGTGGAAGGACTTTGGAACTTTGGGCTTGAAGATCCATCCATTGTTAAGACCTCTGTCGGATGTTGTG,TTGAGAACACTGCAGAAGTTGGAGCTCTGGTGTGTGAAATTTCAGAGGGAAAATTAAAGACTCTTTTCAGGGCCATTTCT,TAGCTGGAGCTAAGAAATTAGCGGTGATTAAG…	Repeat_LTR/ERVL-MaLR,INTRON,INTERGENIC	9077	0.0796172
chr4	117539128	117545162	Ccdc24	-	peaks_21923,peaks_21924,peaks_21925,peaks_21926,peaks_21927,peaks_21928,peaks_21929,peaks_21930,peaks_21931,peaks_21932,peaks_21933,peaks_21934	TCACCTACAACCACTACCAGTACCCAGGCTGGGCTGTGGCCATCGGCTTCCTCATGGCTTTGTCGTCTGTCATCTGCATCCCACTGTACGCGCTGTTCCA,CTACGCTCCCACTACAACCCCCTCTCCCGAAGACGGGTTTGAGGTCCAGCCACTGCACCCGGACAAGGCCCAGATTCCCATCGTGGGCAGTAACGGCTCC,GAGGCCTGCCCCATCACACCCTGTCTGGGATGGCTGCTGTCACCTTGACCACCACTGCTC,CAAAGCACTTTGGAGGAGGCCTGCCAGGCTTCCTATGGCCTCTGATACCCTCATGCTCTG,ACATCCCACCGGTTCCCCTCAGCCTCGTGACCAGTGTTCCTGACCCCAGAACAGACCCTA,GTATCTTCCTCCTC…	CDS,PROMOTER,UTR3	9063	1.50199
chr6	61130317	62332859	Fam190a	+	peaks_26285,peaks_26286,peaks_26287,peaks_26288,peaks_26289,peaks_26290,peaks_67932,peaks_67933,peaks_67934,peaks_67935,peaks_67936,peaks_67937,peaks_67938,peaks_67939	CTAAGAAATTAGCAGTGATTAAGAAGAGACCAGCATCATTGAGGTGACATCTTCTGGGAA,GAAGGGGTCATGCAGTGTTTTGGAGATGCCAGTACCATGA,GCATCTGGAGCCTAGAGGAC,AGACATTGGACGGTTGGAGATTGACTTTTGCTTTTGATTGTGACTGTGCCCTGATATTTT,GTAAAGAACATCCCTCCATG,GATGAACAGCAGTATGGAAG,CCAGCCAGTAAAGAACATCCCTCCATGGCCTCTGCATCAG,GCATCTGGAGCCTAGAGGATGATGCGTGTGCTACAAAGGGCATGGCTGGAGAAGTGACCCAAGCCCTTGGAGGAGCCCAGAAGATCGTAAGTTGGATCCCAGACATTGGACGGTTGGAGATTGACTTTTGCT…	Repeat_LTR/ERVL-MaLR,INTRON,INTERGENIC	9053	0.00752822
chr9	78384294	78435848	Slc17a5	-	peaks_75410,peaks_75411,peaks_75412,peaks_75413,peaks_75414,peaks_75415,peaks_75416,peaks_75417,peaks_75418,peaks_75419,peaks_75420,peaks_75421,peaks_75422,peaks_75423,peaks_75424,peaks_75425,peaks_75426,peaks_75427	AGGAGAGGCAAGCCAGTAAAGAACATCCCTCCATGACCTCTGCATCAGCTCCTGCTCCCTGATCTGCTTGAGTTCCAGTCTTGACTTCCTTTGGTGATGAACAGCAGCATGGAAGTGTAAGCCGAATAAACCCTTTCCTC,ATCTTCTCAATTAGTGATCAAGGGGGAAAGGCCCCTTGTGGGTGGTGCCATCTCTGGGCT,ACTAGTGATGTGTTTGTGTG,TAGACCTTGGGGATGAATAA,TGCTTTTGATTGTGTCTGTGCCCTGATATTTTCCCTCTTGAAGGTAGAAACTATTTTAGT,GAGTTGGATCCCAGACATTG,GAGAAGTGACCCAAGCCCTT,TGAAGGCCCAGGACTGAAGGGGTCATGCAGTGTTTTGGAGATGCCAGTACCA…	Repeat_LTR/ERVL-MaLR,INTRON,INTERGENIC	9033	0.175214
chr3	88639152	88772903	Gon4l	+	peaks_19970,peaks_19971,peaks_19972,peaks_19973,peaks_19974,peaks_19975,peaks_19976,peaks_19977,peaks_19978,peaks_19979,peaks_19980,peaks_19981,peaks_19982,peaks_19983,peaks_19984,peaks_19985,peaks_19986,peaks_19987,peaks_19988,peaks_19989,peaks_19990,peaks_19991,peaks_59925,peaks_59926,peaks_59927	CGATCAGCTCAGGGCAGAGG,CTTAGCAGTCTTGGAAGCCG,CCAACCCCAACCTCAGCTCC,ACAGCTGCCAGTTCTGGTGA,AGGAAGTGTGACCACAGCCA,CAGAAGCGGCCATTGGTCCAGAAGCCCCTCCTTATCCAAC,ACAGTGGTCCAGATTCCTCATCTGATTCAGCCAGCCGCTG,CTCCAACAGCACTGCCTGCTATGCCTTGTGGGTCTGAAGCCAGGACCACCTTCCCCTTGTCTGAGACTCAGTCAGCACCT,ATTAATGCTGCCCTCTCTGG,CCTGCTCCCATCATCCACCC,AGTCCCCAGACCATTCCTATCACCACTCTCCTTGTCAACC,TTAAACCAGCCCCTTGTGGC,TTGTTTCCAGCAATCCTCTG,GGGCAT…	CDS,INTERGENIC,UTR3,INTRON	9028	0.0674986
chr14	34191083	34260344	Mapk8	-	peaks_46779,peaks_46780,peaks_46781,peaks_46782,peaks_46783,peaks_46784,peaks_46785,peaks_46786,peaks_46787,peaks_46788,peaks_46789,peaks_46790,peaks_46791,peaks_46792,peaks_46793,peaks_46794,peaks_46795,peaks_46796,peaks_46797,peaks_46798,peaks_46799,peaks_46800,peaks_46801,peaks_46802,peaks_46803,peaks_46804	TGTACATGTCATTCCTTCATCCCGCCCCTTCCGTGTGCTC,TTACACTGAAGTAGCTGTCT,ATACGCTTATTGACATCCTCACTGTTTTTGTAAGAAACCT,CTTTCCCAAGTAAGCTGTAG,AGTAAGTCTTACCAGTGAGT,AAGCTTGCCTGTCAGCCTTA,GGTTTTTACTGTGTCATGCC,TGTGTTTGATTGCTGAGAAG,TCTGATTTCCAGTATGGACG,TGATTCTACCTGTAGCATTATCCTGTTTCTACTAGCTGTC,GGCATTGGCCACGAGCCTGGACTTTCCCTGTTGGACAGCTTCTGGCCTCTGGCCTTTCCCAGTTCCTGTTCCTTAGCGGG,TGAATCTACATTTCCGTGGAGATCAACAGATGCTTCCCCTGTCCTGGC…	UTR3,INTERGENIC,CDS,INTRON,Repeat_LTR/ERVL-MaLR,UTR5	9026	0.130319
chr4	149655754	149996075	Rere	+	peaks_22878,peaks_22879,peaks_22880,peaks_22881,peaks_22882,peaks_22883,peaks_22884,peaks_22885,peaks_22886,peaks_22887,peaks_22888,peaks_22889,peaks_22890,peaks_22891,peaks_22892,peaks_22893,peaks_22894,peaks_22895,peaks_22896,peaks_22897,peaks_22898,peaks_22899,peaks_22900,peaks_22901,peaks_22902,peaks_22903,peaks_22904,peaks_63854,peaks_63855,peaks_63856,peaks_63857	CTCCGCAGCCTCTCGCCCCG,CCTTCCCCGCGCCTCGTCCC,AAAAAAAAAAACCCTACCAT,CCTGCACTTTCCCCGGAGCC,TCACGGAGGCCTAGCCGTGA,TTTCTGATTATGTTGACACC,TGAAAGCAGTTATGATGCCG,CCGGGAAAACATCCTACTGT,ATGAAGACATCCGATCCAGT,CCTCCACAGCCCCTCCAGGA,CAGTTGCACCTGCAGCCCACACCCACATCCAACAGGCACCCACCCTGCACCCCCCTCGGCTGCCCTCACCTCATCCTCCACTGCAGCCTATGACTGCACCGCCTAGCCAGAGCTCTGCACAACCTCACCCCCAGCCCTCCTTGCACAGTCAGGGCCCGCC,GCGCTGCAGCCCCAACAGCC,CTCCTGC…	PROMOTER,INTERGENIC,UTR5,CDS,Repeat_Low_complexity,INTRON,UTR3,Repeat_LTR/ERVL-MaLR	9019	0.0265015
chr2	68699497	68952339	Lass6	+	peaks_17014,peaks_17015,peaks_17016,peaks_17017,peaks_17018,peaks_17019,peaks_17020,peaks_17021,peaks_17022,peaks_17023,peaks_17024,peaks_17025,peaks_17026,peaks_17027,peaks_17028,peaks_17029,peaks_17030,peaks_17031,peaks_17032,peaks_17033,peaks_17034,peaks_17035,peaks_17036,peaks_17037,peaks_17038,peaks_17039,peaks_56671	GGACAAAGCAAGATGGCAGG,CCTGAAGAACACGGAGGAAGCCACCTTTCCGCAGGCGGAGGACCTCTACCTTGCCTTCCC,CCTCTCCCCTCTCTCTCCTC,TCAACATCCAAGCCAATGGACCACAAACTGCCCAGCCAAA,CCTCCCTCCTTCTCTCCCTC,CATATGTCAACAACATGGCCCGAGTAGGAACCCTGGTCCT,GTTTTTAACCTGCTGCTCTT,CAACAACCACCAACGGAACC,GCATGCTGTATGTAACTGAC,CCTTCACTCCTTTCATTCTCTGGGCTCGTGATTGACAGTAAGGATGTCCTGTCTGTGTGTGCCCCTTTTCCACGTTGTGG,GCAAGGAACATCCCATGCCAGATCCTCACACAGTTCCCAGTAGGTTGGC…	UTR5,CDS,INTERGENIC,Repeat_Low_complexity,INTRON,Repeat_Simple_repeat,UTR3,Repeat_LTR/ERVL-MaLR	9009	0.0356309
chr1	176431955	176752848	Fmn2	+	peaks_2037,peaks_2038,peaks_2039,peaks_2040,peaks_2041,peaks_2042,peaks_2043,peaks_2044,peaks_2045,peaks_2046,peaks_2047,peaks_2048,peaks_2049,peaks_2050,peaks_2051,peaks_2052,peaks_2053,peaks_2054,peaks_2055,peaks_2056,peaks_2057,peaks_2058,peaks_2059,peaks_2060,peaks_2061,peaks_2062,peaks_2063,peaks_2064	TAGAGTCCTGCTCCAGCATGTGCACACACAGTGGAGTCCG,CAGGAGAGAACCATCTATGT,AGCTAGAGAAGCAATATCCA,AGAATGGATTGACAGCCTCTGCAGACGTCAGTCTAGATGC,CAGCTGCAAGTGGAGAGTCAGCCCTTCTAACCTCACCCTC,CTACCACCACCTCCTCCTCTCCTTGGGTCTGATAGTCAGGGACAGCCCTCCCAACCTTCT,CCTCCAGTTTCATGCCTGGCCTGGGCATGGCAATTCCCCC,TAACAGTGCCTGCTCTGCCC,GACCAGAAATGCTGCCAGCCCCTCCCCAACCTCCTCCTCT,CTCCTCCCCCTGCCCCTCCTCTCCCTGGAATGGGAATACCTCCCCCACCTCCTCTCCCTGGAATGGGAAT…	INTRON,INTERGENIC,CDS,Repeat_Low_complexity,UTR3,Repeat_Simple_repeat	9008	0.0280717
chr10	62078539	62113966	Ddx50	-	peaks_38782,peaks_38783,peaks_38784,peaks_38785,peaks_38786,peaks_38787,peaks_38788,peaks_38789,peaks_38790,peaks_38791,peaks_38792,peaks_38793,peaks_38794	AAGAAACTGTTTTAGTGGAG,TTTGATTGTGACTGTGCCCT,AGTGACCCAAGCCCTTGGAGGAGCCCAGAAGATCGTGAGTTGGATCCCAGACATTGGACG,CAGCCTCAGTTGCAATTGAAGGCCCAGGACTGAAGGGGTCATGCAGTGTTTTGGAGATGCCAGTACCATGAGATGACCAC,TAATATGTAAGGGTCACCCA,AGCAAAAACTTTGCATTACTGGGACTATTGATGCTGGTTAGCTGGAGCTAAGAAATTAGCGGTGATTAAGAAGAGACCAGCATCATTGAGGTGACATCTT,AGAGGGAAAAATTAAAGACTCTTTTCAGGGCCATTCCTGTTTTGATTGTGAAGATTCTGT,GAGCTTGGAAGATAACGTTGAGAACAGTGCAG…	Repeat_LTR/ERVL-MaLR,INTRON,INTERGENIC	8999	0.254015
chr4	65041836	66065645	Astn2	-	peaks_21405,peaks_21406,peaks_21407,peaks_21408,peaks_21409,peaks_21410,peaks_21411,peaks_21412,peaks_21413,peaks_21414,peaks_21415,peaks_21416,peaks_21417,peaks_21418,peaks_21419,peaks_21420,peaks_21421,peaks_21422,peaks_62072,peaks_62073,peaks_62074,peaks_62075,peaks_62076	TTTCTCAATTAGTGATCAAG,CATCCCTCCATGGCCTCTGCATCAGCTCCTGCTTCCTGACCTGCCTGAGTTCCAGTCCTG,GCAGCATGGAAGTGTAAGCCGAATAAACCCTTTCCTCCCC,TACCAGGAGTGGGGTATTCC,AGGAGCTTGGAAGATAATGTTGAGAACAGTGCAGAAGATG,TCTTTTCAGGGCCATTGCTG,CGGTGATTAAGAAGAGACCAGCATCATTGAGGTGACATCT,GATATAGCCAAAGTTGTACCTTGTGCTGTGGCTGGACTTG,TGAGAGGCCATGGAAGGCCATTGGTGAAAGTCCAGCCTCA,TTTTGGAGATGCCAGTACCA,GCATCTGGAGCCTAGAGGATGACGCGTGTGCTACAAAGGGCCTGGCTGG…	Repeat_LTR/ERVL-MaLR,INTRON,INTERGENIC,UTR5,Repeat_SINE/B4,Repeat_LINE/L1	8996	0.0087868
chr12	85981968	85992405	Vrtn	+	peaks_6892,peaks_6893,peaks_6894,peaks_6895,peaks_6896,peaks_6897,peaks_6898,peaks_6899,peaks_6900,peaks_6901,peaks_6902,peaks_6903,peaks_6904,peaks_6905,peaks_6906,peaks_6907,peaks_6908,peaks_6909,peaks_6910,peaks_6911,peaks_6912,peaks_6913,peaks_6914	TGCCTTTTCCACACTGGCTGCCTTCGAGTGGTCCAGCCTG,CTTTTTAATTTTATTTTAGAAACAGCCTCTTCCTATATAG,GATAGCAGGCTGCTCTCGGC,CTGCGCGACCTGCAGGAGGC,ATCTTCCTTCACCCTTCCCA,CGGAACATGCTGCCCTTGGT,TTATCTGCAGGGCATGATCGACTCCAAGGTGATGCTGCAGGCTGTGCGCTACTCCTTGTG,TGACCAACTTATCTTTTGCC,AATGTGTGGCACTTGTATGC,GCAACATCTACTCCATCTAC,TTATCATGCCTCGCTGCTCCACCCACGTGACCTCCATGCTGCACATCATGTGGGCTGGTCAGCCCCTCACTAGCCACCTC,AGGTGGAGGCTGACTGTACTGCTAGCCT…	UTR5,INTRON,INTERGENIC,Repeat_SINE/Alu,CDS,UTR3	8982	0.860592
chr1	127810196	128727376	Nckap5	-	peaks_1481,peaks_1482,peaks_1483,peaks_36697,peaks_36698,peaks_36699,peaks_36700,peaks_36701,peaks_36702,peaks_36703,peaks_36704,peaks_36705,peaks_36706,peaks_36707,peaks_36708	GGAAGCAAGCCAGTAAGGAACATCCCTCCATGGTCTCTGCATCAGCTCCTGCTCCCTGACCTGCTTGAGTTCCAGTCCTG,CAGTATGGAAGTGTAAGCCG,TCAGCTCCTGCTTCCTGACC,CAGATCTTAGCAGGCTTCAC,GACTGATAGAGATCGCCTCG,TTTCATTTCATGCTCCCTCC,CCTCAGGTTAACAGTCCATC,CAGAAGAAACCATCTGTGGCCTCCAGAAAGTCTGCCTTCC,ATTCTCACAGCTCCGAATGA,CCCTCCTTCCCTCCCTCCCT,TCTCTTTCTCCCTCCCTCTT,TCCCTCTCTCTTTCTCCCTC,GGAAGTGTAAGCTGAATAAA,TCCGTGGCTTCTGCATCAGCTCCTGCTTTCTGACCTGCTT,AAGCT…	Repeat_LTR/ERVL-MaLR,INTRON,INTERGENIC,UTR3,Repeat_Simple_repeat	8981	0.00979197
chr18	34918559	34933414	Fam53c	+	peaks_14512,peaks_14513,peaks_14514,peaks_14515,peaks_14516,peaks_14517,peaks_14518,peaks_14519,peaks_14520,peaks_14521,peaks_14522,peaks_14523,peaks_14524,peaks_14525,peaks_14526,peaks_14527,peaks_14528,peaks_14529,peaks_14530,peaks_14531,peaks_14532,peaks_14533,peaks_14534,peaks_14535,peaks_14536,peaks_14537,peaks_14538,peaks_14539,peaks_14540,peaks_14541,peaks_14542,peaks_14543,peaks_14544,pea…	ATGATCACCCTGATCACGGA,TGCAGACATACCCAACTGTG,GAAGGTGCTTCCTGGAGGGGCCTGCCCCACTGTTCCTGTGCTGAGTTCCAGGACAGCCTC,AGGCCTAAGCCTGCACCTCAGACCACCCAGTCGGGGAAACTCCCCCAAGGAGCCGCCCCTCTCCCAAGTACTGAGCCCCGAACCCCCAGACCCAGAGAAGCTTCCTGTGCCCCCTGCCCC,GGTGTGGCGGCCTGCCCCCT,CTCAGCAGAGCCCTCCGAAGCGGGTCTCCAGCCTCAGGTTCCTCCAAGCTCCCAGTGCCTCGTCTCAGTGTGCCCCAGCCCACAGACCCTACAGCCCTCCTTTCTTCAGCCTGGCCCTGGCCCAAGATTCCGCTCAGCCCTGCGCCACCTCCCC…	CDS,INTERGENIC,INTRON,UTR3,Repeat_Simple_repeat	8961	0.603231
chrX	12858095	12871178	Ddx3x	+	peaks_33081,peaks_33082,peaks_33083,peaks_33084,peaks_33085,peaks_33086,peaks_33087,peaks_33088,peaks_33089,peaks_33090,peaks_33091,peaks_33092,peaks_33093,peaks_33094,peaks_33095,peaks_33096,peaks_33097,peaks_33098,peaks_33099,peaks_33100,peaks_33101,peaks_33102,peaks_33103,peaks_33104,peaks_33105,peaks_33106,peaks_33107,peaks_33108	GCGCTTCAAAGCCGCAGTTCTCCCGTGAGAGGGCCTTTGCGGTAGAGGCAGCCTTTGCTC,CGTGGACGGGGAGACTATGATGGCATTGGTGGCCGTGGAG,ATGAAGATGACTGGTCAAAG,TCGTTATACTCGCCCAACTC,ACAGGCTCTGGAAAAACTGC,TATAGTTCTCATACCGATCTAGAGTCCGTCCTTGCGTGGTTTATGGTGGTGCTGAAATTGGCCAGCAGATTCGAGACTTAGAACGTGGATGCCACTTGTTAGTAGCCACTCCAGGACGTC,AAGAATAGTTGAACAAGACACTATGCCTCCAAAAGGTGTC,GATAAACTTTATTTTCAAATTCAGGCAAGGATTCCCTGAC,GAGGATTTCTTATACCATGAAGGATATGCTT…	PROMOTER,UTR5,INTERGENIC,CDS,INTRON,UTR3	8960	0.684858
chr13	38129108	38153298	Riok1	+	peaks_7840,peaks_7841,peaks_7842,peaks_7843,peaks_7844,peaks_7845,peaks_7846,peaks_7847,peaks_7848,peaks_7849,peaks_7850,peaks_7851,peaks_7852,peaks_7853,peaks_7854,peaks_7855,peaks_7856,peaks_7857,peaks_7858,peaks_7859,peaks_7860,peaks_7861,peaks_44920	CTGCTGGTGGCATACTTCCGGCGTTGCACTTCCGGCCTGTTGGTGGCCGCGTTTGCCGAAACCCTGTATCCTGACACCCCGGTGGCGCCTGGTCGTTGCCTTCTTGGGCCTGGCGGTTGC,AATCGCGGAGACGCGTTTGG,GCTCTTCCGATCGCGGCCTCAGGGGCGCCGAAGGCTCACACCCCTAGCCATGGACTGCAG,TGGTCCCCGGGCAATTTGAC,CCAATCCATGCAGAAGATGGCGGCGTTCTACTTAAAAGCCTCCAGAATGCTGCAGCAGAGGTGAAGGGCGACGCTGAGAC,ATGATGATGATGATTGGTAC,TACATGGTTTCTGCCTCAGTTCCTGCGTCGAGCTTCTACC,AGACCACATATCAGAGATAC,CAGCAAACATA…	UTR5,INTERGENIC,CDS,Repeat_LTR/ERVL-MaLR,INTRON,UTR3,Repeat_scRNA	8960	0.370401
chr14	119537636	120268816	Hs6st3	+	peaks_10240,peaks_10241,peaks_10242,peaks_10243,peaks_10244,peaks_10245,peaks_10246,peaks_10247,peaks_10248,peaks_10249,peaks_10250,peaks_10251,peaks_10252,peaks_10253,peaks_10254,peaks_47866,peaks_47867,peaks_47868,peaks_47869,peaks_47870,peaks_47871,peaks_47872,peaks_47873,peaks_47874,peaks_47875,peaks_47876,peaks_47877,peaks_47878	GAACTGCTGGAGACAATCTTTCTGGACTCGGCGCTGGCGG,TGGCCTGGTGCAGTTTGCACCGTGGGGACGCTGCTGCGCG,GAGACTCGCTCAGGAGACAT,ACTCTGATGCTCACAGTACC,ATGTTGTGGGATCATCTATA,AGAAAGCAGCTGCCGAGAAG,ATGGGTTACTGTCCTTACCCTTCATCCAACAAACTCTGAA,GACAGACTGAGCTTTCTGCA,AATTTCTGAACACACAAGTA,ATGTGTGAGTCCTGGGGATGCACGGGGCACAGTTGATGCT,GTAGAGGAGGTATACGTGGC,TGCACAGACAGCCCAATGAGTGGGCCATTTCTCCACAACC,TATTACTAGACCTCAACCACAGCCTTCTCCCCCTCCACTC,GAGGCA…	INTRON,INTERGENIC,Repeat_LTR/ERVL-MaLR	8959	0.0122528
chr6	115894955	115900254	H1foo	+	peaks_26874,peaks_26875,peaks_26876,peaks_26877,peaks_26878,peaks_26879,peaks_26880,peaks_26881,peaks_26882,peaks_26883,peaks_26884	GGTCTGGAGCTAACTGAGCTAACTGAGCGAGCACTGGCCTGGCCTGCTGCTGCCTGTGCCATGGCTCCTGGGAGTGTCTCCAGTGTTTCTTCCTCCTCTTTTCCCTCCAGGGACACATCC,TCTATCCCACAGGTCCAAGT,CACAAGTACCCGACAGTGGA,TGTTGAAGCAAGCTCTGGAAACTGGCGTTCGTCGAGGCCTCCTCACCAGGCCTGCTCACTCCAAGGCCAAGGGTGCCACT,CAAAGAAAGCCTGTGCCCCC,AAGAAAGACCAAGTTGGCAA,AGAAGAGGAGGGCTTACCCTTGCAAGGCAGCCACACTGGAGATGGCACCTAAGAAAGCCA,AGACAAAGCAGCAGGGGCCC,TTTACAGGTCCAGAATAGCGTTGCTTCCCTC…	PROMOTER,UTR5,CDS,INTERGENIC,INTRON,UTR3	8957	1.69032
chr8	46035561	46137611	Fat1	+	peaks_30016,peaks_30017,peaks_30018,peaks_30019,peaks_30020,peaks_30021,peaks_30022,peaks_30023,peaks_30024,peaks_30025,peaks_30026,peaks_30027,peaks_30028,peaks_30029,peaks_30030,peaks_30031,peaks_30032,peaks_30033,peaks_30034,peaks_30035,peaks_30036,peaks_30037,peaks_30038,peaks_30039,peaks_30040,peaks_30041,peaks_30042,peaks_30043,peaks_30044,peaks_72621	ACTTAAGGCCCTTATTCTCC,AACGAGTGCGCGCCCATCAT,TCTTTGAGCATCGTGGCTGG,CCTCGCGTGTACACGCTGAG,CTTCATGAATGCTACTGACC,CGGTATACCCCAGAGGGCTG,TGATCTACACTCTGCAGAGCAGCATCGATCCAGCCAGCCTCAAGAAATTCCGCCTCGATC,CTGGTGATTCGAGCGACGGA,ATCAACGACTGCCCCCCTGT,TAACCCTCCTGTGTTTGTGC,CTCCGCCGCCACACCCTGAA,GAGAAACTTGACCGAGAGAC,AGGGATCGAATGCTGACGTC,TTCGTTAGAGCCGTGGATAG,AAGTGGTATCAGTTTTCCAT,TTTCCTTAACTTCCTAGGAG,TCTCCGATGTCAATGACAAC,AA…	CDS,INTERGENIC,INTRON,UTR3,Repeat_LTR/ERVL-MaLR	8954	0.0877413
chr17	33692663	33744709	Myo1f	+	peaks_52057,peaks_52058,peaks_52059,peaks_52060,peaks_52061,peaks_52062,peaks_52063,peaks_52064,peaks_52065,peaks_52066,peaks_52067	GAGGCAAGCCAGTAAAGAACATCCCTCCATGGCCTCTGCATCGGCTCCTGCTTTCTGACC,TCTCAATTAGTGACCAAGGG,GTGATGTGTTTGTGTGTCAA,TTTGATTGTGACTGTGCCCTGATATTTTCCCTCTTGAAGGAAGAAACTGTTTTAGTGGAG,ATGCAGTGTTTTGGAGATGCCAGTACTATGAGATGACCACCAAGAGCAGCAGCAGCAGTGGAGTACAGGCATCTGGAGCCTAGAGGATGACGTGTGTGCTACAAAGGGCCTGGCTGGAGAAGTGACCCAAGCCCTTGGAGGAGCCCAGAAGATCGTGAGTTGGATCCCAGACATTGGACG,CAGCCTCAGTTGCAATTGAA,CACACAAAGCAGCTGAGGCT,GCATTACTGGGA…	Repeat_LTR/ERVL-MaLR,INTRON,INTERGENIC	8944	0.171848
chr4	47210358	47221331	Gm12426	-	peaks_61846,peaks_61847	AGAAATGTGGAAGTGTAAGCCGAATAAACCCTTTCCTCCC,AACATCCCTCCATGGCCTCTGCATCAGCTCCTGCTCCCTG	Repeat_LTR/ERVL-MaLR,INTERGENIC	8921	0.812996
chr9	85580962	85642830	Ibtk	-	peaks_75523,peaks_75524,peaks_75525,peaks_75526,peaks_75527,peaks_75528,peaks_75529,peaks_75530,peaks_75531,peaks_75532,peaks_75533,peaks_75534,peaks_75535,peaks_75536,peaks_75537,peaks_75538,peaks_75539,peaks_75540,peaks_75541,peaks_75542,peaks_75543,peaks_75544	CAATCATTACTTCTGATCACTGATGGCCAGAATGTTGTGTTTGCCTGAGGAGATGTGTCTCTGTTGTTGCTTTGTCACTGGGCTGCTAACTTCTTAGGCCTCTTTACAGTTGCTGGACAGTTTATGGCCATAGCGTCTGT,GGCATTTGGCAACCCCGAGG,CTATTCTTACAGCCCCTGGCAGTCTTCCTCCCTGGCGGCT,TGTCTTTTAGTCCTGTGAGT,GCCATACGTGAATGGTATACCTCCTCCATGTACTAGGGAA,CACCCTTTCAGATGTTATCC,CCAGCTGTGCAGCTCTGGAA,GGGACGACGACCCTGTAAGG,TTACCAGAAAGACGAAGATGCTGCTGGCTGCCATCTCTTTGTGGTGGAGAAAGTCCATCC,TGTTTCTTTC…	UTR3,INTERGENIC,CDS,INTRON,UTR5	8920	0.144178
chr6	118377336	118405546	Zfp248	-	peaks_68951,peaks_68952,peaks_68953,peaks_68954,peaks_68955,peaks_68956,peaks_68957,peaks_68958,peaks_68959,peaks_68960,peaks_68961,peaks_68962,peaks_68963,peaks_68964,peaks_68965,peaks_68966,peaks_68967,peaks_68968	CCAGTAAGGAACATCCCTCCATGGCCTCTGCATCAGCTCCTGCTTCCTGACCTGCTTGAG,TCTCTGTGTAGCCCTGCCTG,TGAATAAACCCTTTCCTCCC,CATCAGCTCATGCTCCCTGACCTGCTTGAGTTCCAGTCCT,TTACTAGTGATGTGTGTGTC,ATAAGTTGGATCCCAGACATTGGACGGTTGGAGATTGACTTTTGCTTTTGATTGTGGCTGTGCCCTGATATTTTCCCTCTTGAAGGAAGAAACTGTTTTA,TGGAGAAGTGACCCAAGCCC,ATTGAAGGCCCAGGACTGAAGGGGTCATGCAGTGTTTTGGAGATGCCAGTACCATGAGATGACCACCAAGAGCAGCAGCAGCAGTGGAGTACAGGCATCTGGAGCCTAGAGG…	Repeat_LTR/ERVL-MaLR,INTRON,INTERGENIC,Repeat_SINE/Alu	8920	0.3162
chr9	7848698	7873186	Birc3	-	peaks_74139,peaks_74140,peaks_74141,peaks_74142,peaks_74143,peaks_74144,peaks_74145,peaks_74146,peaks_74147,peaks_74148,peaks_74149,peaks_74150,peaks_74151,peaks_74152,peaks_74153,peaks_74154,peaks_74155,peaks_74156,peaks_74157,peaks_74158,peaks_74159,peaks_74160	GTTTTGTTCTTGTTCCTGAA,GTTCACTGTCACTCCCAGCTCCATTCGGAACTTGAGGCCA,GGACCATCAAGGGCACAGTG,CATCGTGTTCATTCCCTGTGGCCATCTGGTCGTGTGCAAAGACTGCGCTCCCTCTCTGAG,GCAACCTCATTCAGAAACTC,GGTGCTTTTCCAACATTTGACGTGTGTGACACCAATGCTG,TGGCCACTGGTGAGAACTACAGGACCGTCAGTGACCTCGTTATAGGCTTACTCGATGCAG,CCCTGTCCATATAGTCGTGCATTTTGGCCCTGGAGAAAGTTCGGAAGATGTCGTCATGAT,ATCAAAGGCCAAGAATTTGTCAGCCAAGTTCAAGCTGGCT,GATGACCCCTGGGTGGAACA,TTTTTGCTG…	UTR3,INTERGENIC,CDS,INTRON,UTR5	8892	0.363117
chr2	22629613	22731173	Apbb1ip	+	peaks_55906,peaks_55907,peaks_55908,peaks_55909,peaks_55910,peaks_55911,peaks_55912,peaks_55913,peaks_55914,peaks_55915	GCAAGCCAGGTGAGGCAAGCCAGTAAAGAACATCCCTCCATGGCCTCTGCATCAGCTCCTGCTCCCTGACCTGCTTGAGTTCCAGTCCTGACTTCCTTTGGTGATGAACAGCAGCATGGAAGTGTAAGCCGAATAAACCC,TTTGTGTGTCAAGTTGACAA,GCTCTTGGAGGAGCCCAGAAGATCGTGAGTTGGATCCCAGACATTGGATGGTTGGAGATTGACTTTTGCTTTTGATTGTGACTGTGCCCTGATATTTTCC,CTGAAGGGGTCATGCAGTGTTTGGAGATGCCAGTACCATGAGATGACCACCAAGAGCAGC,TGGTGAAGGTGCAGCCTCAG,AAAAAAAAGAAGAGACCAGCATCATTGAGGTGACATCTTCTGGGAAGTGTTTTC…	Repeat_LTR/ERVL-MaLR,INTRON,INTERGENIC	8885	0.0874852
chr1	49301459	49395090	C230029F24Rik	+	peaks_615,peaks_35596,peaks_35597,peaks_35598,peaks_35599,peaks_35600,peaks_35601,peaks_35602,peaks_35603,peaks_35604,peaks_35605	GTATGGAAGTGTAAGCCGAA,TTTCTGACCTGCTTGAGTTCCAGTCCTGCATCCTTTGGTGATCAACAGCAGTATGGAAATGTAAGCCGAATAAACCCTTT,AGTTGGATCCCAGACATTGGACAGTTGGAGATTGACTTTTGCTTTTGATTGTGACTGTGCCCTGATATTTTCCCTCTTGAAGGAAGAAACTGTTTTAGTG,AGAAGTGACCCAAGCCCTTG,GTCATGTAGTGTTTTGGAGATGCCAGTACCATGAGATGAC,GGTCACGCAAAGCAGCTGAG,GTTTTCTGAAAGCACAAAGAGGCTGTGTTCCAGAGATGGCCAAGGTTGTACTCCTGCTGC,TTTGCATTACTGGGACTATT,AAAATTAAAGACTTTTCTGG,ACTTTGGGCT…	Repeat_LTR/ERVL-MaLR,INTERGENIC	8873	0.0947656
chr6	71338627	71390631	Rmnd5a	-	peaks_26395,peaks_68062,peaks_68063,peaks_68064,peaks_68065,peaks_68066,peaks_68067,peaks_68068,peaks_68069,peaks_68070,peaks_68071,peaks_68072,peaks_68073,peaks_68074,peaks_68075,peaks_68076,peaks_68077,peaks_68078,peaks_68079,peaks_68080,peaks_68081,peaks_68082,peaks_68083,peaks_68084,peaks_68085,peaks_68086,peaks_68087,peaks_68088,peaks_68089,peaks_68090	TGATGAACAGCAGTATGGAA,TGCTTTGTTAATGTGTGTATTCCTATGTAAAACACATGGC,TCACCAGATCATCTGGCTCAGATGCTCAGGATGTATTCCTTTGGCTTACCCCGTGCTCCT,CACCTACACTTGTCAGTAGCAGTCTTAAACTCCTCACTGC,ATTTTAAAGCTGTAGCAGGC,TCATAAGCATGCCTGCTGAC,TGGTAGACTACACTAGCCCTCTGGTTTCCCAGCGCAGCCTCTCATACAGTGGACTGACAG,CACCAAATCATGAGGGGCTGAGGACCCCCAATCTTCTTCT,TGATCATCACAGATGCCATT,AAACAGCCGCACTATGGCTTCTTTGAGACCCTATTTCCTTTTCTGGTTGTGGACAAGGCT,CCATCACTG…	Repeat_LTR/ERVL-MaLR,INTRON,INTERGENIC,UTR3,CDS,UTR5	8860	0.170372
chr15	98568051	98593645	Arf3	-	peaks_49484,peaks_49485,peaks_49486,peaks_49487,peaks_49488,peaks_49489,peaks_49490,peaks_49491,peaks_49492,peaks_49493,peaks_49494,peaks_49495,peaks_49496,peaks_49497,peaks_49498,peaks_49499,peaks_49500,peaks_49501,peaks_49502,peaks_49503,peaks_49504,peaks_49505,peaks_49506,peaks_49507	TTTCTGGGGACTTCCCCTTC,GGGTGTTTCATCCCATTTCTGTGAACTCCCTCTCTTGCTT,TATTTTTCTCCACCTCCTGG,TTGCAGACATGAGTCCACTC,TTGGTGAGGACTTTGCCTTTTGCTCTGCCACACTTTCTGA,CCATTTTAAATGGGTTCCTTCCATTCCCTGCATTCCTCTCTTTACTGTTCCTGCGTCCCCCTCTGTCGACCTCACTCTCTCTGCCGTTTCTAAGCCCCTACCCCCTCCTTTCTGTTGCTGCTGTGAGCGCCTGTTTGCCTTCTCCGTTCACTCACCACTT,CCACCTTTGTCTATAGCAGGCAGATAGGTTCCCCAGCCTA,CCAAGGGACTCTTCCCAGAG,TCTCTGCTAAGGTCAGGACC,CGCCTATTCC…	UTR3,INTERGENIC,Repeat_Simple_repeat,CDS	8846	0.345628
chr14	119337153	119380924	Dnajc3	+	peaks_10208,peaks_10209,peaks_10210,peaks_10211,peaks_10212,peaks_10213,peaks_10214,peaks_10215,peaks_10216,peaks_10217,peaks_10218,peaks_10219,peaks_10220,peaks_10221,peaks_10222,peaks_10223,peaks_10224,peaks_10225,peaks_10226,peaks_10227,peaks_10228,peaks_10229,peaks_10230,peaks_10231,peaks_10232,peaks_10233,peaks_10234,peaks_10235,peaks_10236,peaks_10237,peaks_10238,peaks_10239	TGCGGGCTGTTGGCCGCGCGGGCTGCTGGGCCGCGCACCT,GCCCTTGGACATGGTGGCCC,AAGAAATTACTCGCAGCCGGACAGCTAGCCGACGCCTTAT,TAGCCATGGGAAAATCCAAA,TTGGTTGCAGCTCAAATCTA,TGTAAAAGCTGACGAGATGCAGCGGCTGCGCTCCCAAGCGCTCGACGCCTTTGACGGTGC,GAAAACAGAGCCCAGTGTTGCTGAGTACACAGTGCGCTCG,AGATGGAGCCCGACAATGTG,TCATGGCAAGGGTTTAACCC,AATTAAACCAGCTATTTTAC,CTAACCGTATTTCTGACGAAGCAGCCTATACTAATTTGTG,TAGACATTGATAACCCTGGA,GTCCATTCACTTGCAAGTATTTCTGTA…	UTR5,INTERGENIC,CDS,INTRON,UTR3,Repeat_SINE/Alu	8845	0.202074
chr15	88517729	88564663	Brd1	-	peaks_49252,peaks_49253,peaks_49254,peaks_49255,peaks_49256,peaks_49257,peaks_49258,peaks_49259,peaks_49260,peaks_49261,peaks_49262,peaks_49263,peaks_49264,peaks_49265,peaks_49266,peaks_49267,peaks_49268,peaks_49269,peaks_49270,peaks_49271,peaks_49272,peaks_49273,peaks_49274,peaks_49275,peaks_49276,peaks_49277,peaks_49278,peaks_49279,peaks_49280,peaks_49281	TGCAAATCACCAAAAAATGTCCCGCCAGCTGCTGCCGGACAGGGCCCGTTCTCCTCGTTGATCTGACTGCCCTGAGTCTCCTGCTCTGCCCTGGCTCCTGCAGGCGTGCCTCCCAGCGGG,AATAATTTTGTAGATCATGC,CCAAGTTTTCTATGAAACCATCTGGTCTTGGCTTTGCAAGTGAGGAGGGTCTGTTGCGAGCAGTGTGGTGTTGGGGTCCCACTGCAGGTGCCGAGGGCCG,AAAGCCTCAGCCAGCCGGGA,ATGCAGACCAAGTCCGAGGA,CACCACAATGGCGTCACCATCCCTGCGCCGCCGCTGGATG,TTGGCAGATTATTGACCCCA,GGATTTCCACTGACGCTGCT,ATCCAGTATTTGTTCCAGCA,TTTTTGTCTG…	UTR3,INTERGENIC,CDS,INTRON	8835	0.188243
chr10	18110127	18253698	Nhsl1	+	peaks_2515,peaks_2516,peaks_2517,peaks_2518,peaks_2519,peaks_2520,peaks_2521,peaks_2522,peaks_2523,peaks_2524,peaks_2525,peaks_2526,peaks_2527,peaks_2528,peaks_2529,peaks_2530,peaks_2531,peaks_2532,peaks_2533,peaks_2534,peaks_2535,peaks_2536,peaks_2537,peaks_2538,peaks_2539,peaks_2540	TGTGACAAGCTGAGGCAAGA,ATACTCAGACAAACTGGACC,ATGGTAGTGCCCATTCGCTG,TGTGCTGAGTGACTCAGCCG,AGGGTCATCTCATTCATTCACGGGCTTTAGCCTCCTCTGT,GGGCGGGCATCCCCACTGAAGCCACACCTGGCCACTCCTG,AAGAAAGCAAAGAAACCACCCCTGCCACCATCCCGGACCG,GGTCGAGAGTCCCAGTGCCC,CCACAGCACTCACCCCTGTG,GATCTCTTCTATGTCCATCTCATCATCGTCCACTTCTCTC,AACTGGATACAACCCTGGCCTCGGCCCTTGCCCCTCCCCC,CCGCCCTCTCCCATGTTCCCCCCTCCACCACCAGAAGCCCTTGTTCCCTTCTGCTCCCCCACCGACGG…	CDS,INTERGENIC,Repeat_Low_complexity,UTR3	8834	0.0615305
chr15	85729187	85864207	Celsr1	-	peaks_11235,peaks_11236,peaks_49206,peaks_49207,peaks_49208,peaks_49209,peaks_49210,peaks_49211,peaks_49212,peaks_49213,peaks_49214,peaks_49215,peaks_49216,peaks_49217,peaks_49218,peaks_49219,peaks_49220,peaks_49221,peaks_49222,peaks_49223,peaks_49224,peaks_49225,peaks_49226,peaks_49227,peaks_49228,peaks_49229,peaks_49230,peaks_49231,peaks_49232,peaks_49233,peaks_49234	CAAAGGGGAAAGGCCCCTTG,GCTCCTGCTTTCTGACCTGCTTGAATTCCAGTCCTGCATCCTTTGGTGATCAACAGCAGTATGGAAATGTAAGCCGAATA,TCATGTTCCTGATTCTGAGG,AGTCAGCCCAGTGCGCAGCG,GGTCAAGCCCTCAGACCTTG,CTGCAGCTGGATGACTCGGC,CCATGCTGAGGACGGCCTTC,AGTCATCTTTGTCCTGTCTG,CAGGACTGGCTGTTGGCTTGGACCCTCAGGGCTATGGAAA,TCCACAAGAACCTCATCACG,GTCCTTGTCTTTGGTGGCCCTCCTGGTGGCCTTTGTCCTT,GTTGTCATTTACCGGACCCT,GAGACACCCCGATGAGCCTG,TACAGCATGAGAGCCGCCAG,AATGA…	Repeat_LTR/ERVL-MaLR,INTERGENIC,INTRON,UTR3,CDS	8832	0.0654125
chr2	34531703	34625210	Gapvd1	-	peaks_16721,peaks_16722,peaks_16723,peaks_16724,peaks_16725,peaks_16726,peaks_16727,peaks_16728,peaks_16729,peaks_16730,peaks_16731,peaks_16732,peaks_16733,peaks_16734,peaks_16735,peaks_16736,peaks_16737,peaks_16738,peaks_16739,peaks_16740,peaks_16741,peaks_16742,peaks_16743,peaks_16744,peaks_16745,peaks_16746	CAAGGGGGAAATTTCAGCCC,AGTAAAGAACATCCCTCCATGGCCTCTGCATCAGCTCCTG,GATGAACAGCAGTATGGAAGTGTAAGCCAAATAAACCCTT,CAAATTGGTACCAGCAGAGT,TGACCATGTTTTGGGGAGGA,AATTAAAGACTCTTTTCAGG,AAGAAATTAGTGGTGATTAAGAAGAGACCAGCATCATTGA,GGCTGTGTACCAGAGATAGC,GTCATGCAGTGTTTTGGAGA,AGTGACCCAAGCCCTTGGAG,TTGATTGTGACTGTGCCCTGATATTTTCCCTCTTGAAGGA,GGAAATTTCAGCCCCTTGTG,CAGCAGCATGGAAGTGTAAG,AACATCCCTCCATGGCCTCTGCATCAGCTCCTGCTCCCTGACCTGC…	Repeat_LTR/ERVL-MaLR,INTRON,INTERGENIC	8815	0.094271
chr13	58646759	58712238	Slc28a3	-	peaks_45365,peaks_45366,peaks_45367,peaks_45368,peaks_45369,peaks_45370,peaks_45371,peaks_45372,peaks_45373,peaks_45374	CCTGCTTCCTGACCTGCTTGAGTTCCAGTCCTGACTTCCT,TTTTTGTGTGTCAAGTTGAC,ATTGTGACTGTGCCCTGATATTTTCCCTCTTGAAGGAAGA,GGATGATGTGTGTGCTACAAAGGGCATGGCTGGAGAAGTGACCCAAGCCCTTGGAGGAGCCCAGAAGATCGTGAGTTGGATCCCAGACATTGGACGGTTG,AGTGTTTTGGAGATGCCAGT,ACTGTGAGAGGCCATGGAAGGCCATTGGTGAGGGTGCAGC,ACCTAGGTGGTACTGGTTTT,CCAGCATCATTGAGGTGACA,GGACTTTGGAACTTTGGGCTTGAAGATCCATCCGTTGTTAAGAGCTCTGTCAGATGTTGTGTAGGAGCTTGGAAGATAATGTTGAGAACAG…	Repeat_LTR/ERVL-MaLR,INTRON,INTERGENIC	8809	0.134532
chr16	96213698	96304133	Brwd1	-	peaks_51294,peaks_51295,peaks_51296,peaks_51297,peaks_51298,peaks_51299,peaks_51300,peaks_51301,peaks_51302,peaks_51303,peaks_51304,peaks_51305,peaks_51306,peaks_51307,peaks_51308,peaks_51309,peaks_51310,peaks_51311,peaks_51312,peaks_51313,peaks_51314,peaks_51315,peaks_51316,peaks_51317,peaks_51318,peaks_51319,peaks_51320,peaks_51321,peaks_51322,peaks_51323	GGTCCAGAAGTAAGTGCTGT,GTGGTTGACTGTGGCTCTCA,GAGAAGATGGTTTCGGGCGT,TACTCTTGTCTCCATTTTCCTGAGGTGGCAGCATGTGCTGCTCTCCAGTGTACGCTTACT,TTTCTAAGCCCCTGCCGTGC,AAGAAAAAGCATACAGAGCA,AAGCCTTGAGGGAAGCCATT,GATAGCATCTCTGAGGAAGC,TCGAAACGCTTCAGCTGTGG,CGAGCTCAGAGAGCCCCTGC,TGGAAGTAGCCGGAAAGTTC,CAGAGGAAAGCAAAGCGAGTCCTGGAGCTCGAGAATCTTC,TTCTTAGCTACCTCTTCATC,TTGTACCCCAACCCGCAAGACAAGTGCTGGTGTCTCTTCAGGCTTTACTTCTGGGGACTC,AAGCC…	INTRON,INTERGENIC,UTR3,CDS,Repeat_LTR/ERVL,Repeat_SINE/Alu,UTR5	8781	0.0970974
chr14	30853134	31304342	Cacna1d	-	peaks_9275,peaks_9276,peaks_9277,peaks_9278,peaks_9279,peaks_9280,peaks_9281,peaks_46733,peaks_46734,peaks_46735	AAGAACATCCCTCCATGGCCTCTGCATCAGCTCCTGCTTTCTGACCTGCTTGAGTTCCAG,AACAGCAGTATGGAAGTGTA,GAACATCCCTCCATGGCCTC,AGACTAAGCAATCTTGTTCCGAGCTAACTTTTGAGGCTTC,GGAACAGTGAGCCATTCAGATGTCTCTGCACTTTCTGCCA,ATGAGATTAGCTGAAGTACCACGCTCGGCAAGGCTGGGCCGGTAGGCGGAAGTGGAGGGCTGACTGAGCTGGGGGAACTTTGCCTGGATGGCACTTTCCTGTTCCACAGTCCGCCCCCGCCGGAGGGGCTCGGCTCTGAGATCCAAGATGGAGTTGTTGAGTCGAGCTGAGCAAGAGATGAGTCTGGCGGCCTTGAAACAACACGACCCCTATA…	Repeat_LTR/ERVL-MaLR,INTRON,INTERGENIC,PROMOTER,UTR5,CDS	8777	0.0194522
chr14	27852186	27920472	Il17rd	+	peaks_9192,peaks_9193,peaks_9194,peaks_9195,peaks_9196,peaks_9197,peaks_9198,peaks_9199,peaks_9200,peaks_9201,peaks_9202,peaks_9203,peaks_9204,peaks_9205,peaks_9206,peaks_9207,peaks_9208,peaks_9209,peaks_9210,peaks_9211,peaks_9212,peaks_9213,peaks_9214,peaks_9215,peaks_9216,peaks_9217,peaks_9218,peaks_9219,peaks_9220,peaks_9221,peaks_9222,peaks_9223,peaks_9224	GACCGGCCCAACTGGGCGAGCGTACGGCCATGGCCCCGTG,CCCCGCAGAACTTCGGCTTC,AGGACCAGAATACAGAGACA,CCGGAGTCGTCCACATACGCTGCGGCTCTCCCCAGAGACAGGCTCCGGCCTCAGCCCAAG,TGAACGTGGTCCAGTGTTTC,AAGGCGAGTTCTTCCTGGTG,GTGTACTTGGGGCCGCTGGG,GCCTGGACCAAGACACTGAG,ATTCTTCTGTACCCTCATCA,CCCTCCCTTCCAAGCTCCTT,ACATGGTTGCCACAGCCACA,TTTAGCTGCTGATCTCTCTG,TATCTGGAATGAAATTCTGG,TCAGACTGATCCTTGGATCT,GAAATAGGAAAGCTCCCACACAGCCTGCTCTGGCTTCACT,GGCG…	UTR5,CDS,INTERGENIC,INTRON,UTR3,Repeat_DNA/hAT-Charlie,Repeat_SINE/Alu	8773	0.128474
chr8	63702668	63874869	Sh3rf1	+	peaks_30169,peaks_30170,peaks_30171,peaks_30172,peaks_30173,peaks_30174,peaks_30175,peaks_30176,peaks_30177,peaks_30178,peaks_30179,peaks_30180,peaks_30181,peaks_30182,peaks_30183,peaks_30184,peaks_30185,peaks_30186,peaks_30187,peaks_30188,peaks_30189,peaks_30190,peaks_30191,peaks_30192,peaks_30193,peaks_30194,peaks_30195,peaks_72832,peaks_72833,peaks_72834,peaks_72835,peaks_72836	TATGAACGTTCTGAAGCCGTTTTCTCACTAAAGTCACTCAAGATGGATGAGTCTGCCTTGTTGGACCTTCTGGAGTGCCC,ATCCTACTGGTCAGACTTCTGGATGGCATCAAGCAGAGGC,ACGGCTTTTTCCCCACCAAC,CACTTTCTGGTTTCTTCAGGACGACGTACTGACCGTGATC,ATAGAGTGGGATAAGCCTCC,CAGAATGCCCCTCAGCGACG,AGAACACCAGGAAGCGACAC,GCTCATCAGTTCCAGCAACCCCACAGCCGCAGCCCGCATCAGCGAACTGTCCGGGCTCTCCTGCAGCGCCCCGTCTCAGG,GCCCGGTGACAACTGGCCCT,TTAGAGTATGAATCCTCCACTTCCCCCACCCCCTCTCCTGGCGGCCACCG…	UTR5,CDS,INTERGENIC,INTRON,Repeat_Simple_repeat,UTR3,Repeat_LTR/ERVL-MaLR	8766	0.0509056
chr6	87949099	87995264	Rab7	-	peaks_68494,peaks_68495,peaks_68496,peaks_68497,peaks_68498,peaks_68499,peaks_68500,peaks_68501,peaks_68502,peaks_68503,peaks_68504,peaks_68505,peaks_68506,peaks_68507,peaks_68508,peaks_68509,peaks_68510,peaks_68511,peaks_68512,peaks_68513	ACCCAAGTGTGGCCCAGCACTAACCCACCGTCTCTTGGGTTGAGCCCTGGCAGTTCTGTCCCTTCCCGAGGTCCTGCCCTGCATCATGGCTTGCTTCCTG,TGGTACCTGTAGGTTAGCAG,CCCACCAGACCTGTCCCAGT,AAAACTGAACTAGACAGTTC,CTGATTTTTTTTTTAACGGTCTTGTGGTCTTTTACCCCTCCCTCCTTGAAGGTCCTGTGGGAAGGCTGGTGCCCAGGCTCCGTTCTGAGCAGGCTGTTTT,TGCAGTGGGCATGGAAAGCTTACTCTTTTTGTCCACTGGA,GTATGGCAGGCATATGGCAG,CAAACTCCAGCCTGTGCCTGTCAGGGCTCCTGGGGCAGCT,AACAGTTACCCAACACACACACATACACAAA…	INTERGENIC,UTR3,Repeat_Simple_repeat,CDS,INTRON,Repeat_SINE/B4,UTR5	8761	0.189776
chr3	28162135	28574780	Tnik	+	peaks_19246,peaks_19247,peaks_19248,peaks_19249,peaks_19250,peaks_58914,peaks_58915,peaks_58916,peaks_58917,peaks_58918,peaks_58919,peaks_58920,peaks_58921,peaks_58922,peaks_58923,peaks_58924,peaks_58925,peaks_58926	ATCCCTCCATGGCCTCTGCA,AATAAACCCTTTCCTCCCCA,AGCAGAAAGACGGTTACTGT,TGGTGCTCTCCCTAGCTGCT,TTGAAAGTCCTTTAGAGCCA,GGCCTCTGCATCAGCTCCAGCTTCCTGACCTGCTTGAGTT,TTGTGTGTCAAGTTGACAAGGGGTCAATTGTACTGGCTAG,TTTTAGTGGAGCCCACAGTT,AGATAGTGAGTTGGATCCCAGACATTGGACGGTTGGAGATTGATTTTTGCTTTTGATTGTGACTGTGCCCTGATATTTTC,ATGGCTGGAGAAGTGACCCA,TTGCAATTGAAGGCCCAGGACTGAAGGGGTCATGCAGTGTTTTGGAGATGCCAGTACCATGAGATGACCACCAAGAGCAGCAGCAGCAG…	Repeat_LTR/ERVL-MaLR,INTRON,INTERGENIC	8739	0.021178
chr11	108781662	108812097	Axin2	+	peaks_5447,peaks_5448,peaks_5449,peaks_5450,peaks_5451,peaks_5452,peaks_5453,peaks_5454,peaks_5455,peaks_5456,peaks_5457,peaks_5458,peaks_5459,peaks_5460,peaks_5461,peaks_5462,peaks_5463,peaks_5464,peaks_5465,peaks_5466,peaks_5467,peaks_5468,peaks_5469,peaks_5470,peaks_5471,peaks_5472,peaks_5473,peaks_5474	TCCAGAGAGGAGGCTCACATGAGCCCCTGCTGACTTAAGAGAGACCAAGCCGATTGCTGA,CATGAGTAGCGCCGTGTTAG,CCACCGTGTCAGCCTAGTGTGGGCAAGGTCCAGTCCACCA,GTGACCAGGATGGTGCATACCTCTTCCGGACTTTCCTGGAGAGGGAGAAATGTGTGGATA,GAACAACAGCGTTGTCTCCAAGCAGCTGAAGCCCGCCACC,GCTCGGTCATGTTTGACCAGGCACAGACCGAGATCCAGGCAGTGATGGAGGAAAATGCCT,TTATCCAGCGACGCACTGAC,CTTCCCACACCCTCAGAGAACCCACCGCCTGCCCAAGGAGATGACGCCTGTGGAACCTGCTGCCTTCGCCGCCGAGCTCA,CCAGCACCCCC…	INTRON,UTR5,INTERGENIC,CDS,UTR3	8732	0.286907
chr16	44139942	44163479	Naa50	+	peaks_12315,peaks_12316,peaks_12317,peaks_12318,peaks_12319,peaks_12320,peaks_12321,peaks_12322,peaks_12323,peaks_12324,peaks_12325,peaks_12326,peaks_12327,peaks_12328,peaks_12329,peaks_12330,peaks_12331,peaks_12332,peaks_12333,peaks_12334,peaks_12335,peaks_12336,peaks_12337,peaks_12338,peaks_12339,peaks_12340,peaks_12341,peaks_12342,peaks_12343,peaks_12344,peaks_12345	GGCGGGTCTGGCTGGCGGCAGCTGCGGGCGGGAGCCGAGTGTCCCGAGTGCACGTGTGGA,GCGGCGGCAGATTTCCCCGCGTCTCCCGGAGCCTCAGGGCCTGGCTTGGCTTCTCAGCCA,CGGCGGCTGTAACGACGGCC,AACATCCCTCCATGGCCTCTGCATCAGCTCCTGCTCCCTG,CAGCAGCATGGAAGTGTAAGCCGAATAAACCCTTTCCTCC,GGTACCAGCAGAGTGGGGTA,TGTTTTGGGGAGGACTGTGGAAGGACTTTGGAACTTTGGG,ATGTTGAGAATAGTGCAGAAGATGGAGGCCTGGCTTGTGA,TGTTCCAGAGATGGCCAAGG,AGGCCATTGGTGAGGGTGCA,GCAGTGTTTTGGAGATGCCA,GAGGACGA…	UTR5,INTERGENIC,Repeat_LTR/ERVL-MaLR,INTRON,CDS,UTR3,Repeat_Low_complexity	8707	0.369928
chr1	172123550	172145528	Uhmk1	-	peaks_37465,peaks_37466,peaks_37467,peaks_37468,peaks_37469,peaks_37470,peaks_37471,peaks_37472,peaks_37473,peaks_37474,peaks_37475,peaks_37476,peaks_37477,peaks_37478,peaks_37479,peaks_37480,peaks_37481,peaks_37482,peaks_37483,peaks_37484,peaks_37485,peaks_37486,peaks_37487,peaks_37488,peaks_37489,peaks_37490,peaks_37491,peaks_37492,peaks_37493,peaks_37494,peaks_37495	TGTAAACTGACTCGCCATGC,TCAGTCGCGTGTTGCTCTTC,TCTTTAAGATCCTTGGTCAGACTCCCTTCCCTTCGCTCTG,TATAAGCAGCTACTACTGCCACCTTCAGCTCCTGATGATC,TTCATCTCTGTTGTACAAAACACGGCTGCTCCTGCTCTAC,TTTTGTTGTCCTGATAGTGTCTATAGCTCAGCGCGTTCCC,TCAGGATCTTCCTGCTTCAGCTTCCCAAGTGCTGCTTGTC,GGTGTTCGAGACAGGGGTTC,GAGGTGCTCGGCAAGTTACCTTTCTTTGCCTAGGGTTTGGCACTCTTCACTTGGCGTTGC,TTGTGGACACTTACACACCC,TCTTCAGCACTTACTGATCC,TTAAACCTCACCTGGCCGATGTCCCAGG…	INTERGENIC,Repeat_SINE/Alu,PROMOTER,UTR3,CDS	8707	0.396169
chr3	101380141	101408586	Atp1a1	-	peaks_60324,peaks_60325,peaks_60326,peaks_60327,peaks_60328,peaks_60329,peaks_60330,peaks_60331,peaks_60332,peaks_60333,peaks_60334,peaks_60335,peaks_60336,peaks_60337,peaks_60338,peaks_60339,peaks_60340,peaks_60341,peaks_60342,peaks_60343,peaks_60344,peaks_60345,peaks_60346,peaks_60347,peaks_60348,peaks_60349	GTGGAACATTGTGCCACACACTGCACCCACCCCTACCCCC,TTTGCAGACCTACATGGTGG,AGGAACAAGATCTTGATATTTGGCCTCTTTGAAGAGACAG,AGTATTGTGGTAGTGCAGTG,TTCTGGCTGAGAACGGTTTC,ATGATCCAGGCCCTGGGAGG,CGGACAAACTTGTGAACGAG,CCCCTAGGTTCCTGCCATCT,ATTTATTATTGCAAACATTC,CCCTAACCAGTAACATTCCG,GATGTGTCCAAGCAAGCTGC,TGGACAGGGCGCCATCGTGG,ACATGACCTCCGAGGAGCTGGATGACATCTTGCGGTACCACACAGAGATCGTCTTTGCCA,CTGACGAACAGTTTCCCGAAGGCTTCCAGTTTGACACTGACGATGT…	UTR3,INTERGENIC,CDS,INTRON,Repeat_LINE/RTE,Repeat_LINE/CR1,UTR5	8696	0.305713
chr18	44540153	44584623	Dcp2	+	peaks_14685,peaks_14686,peaks_14687,peaks_14688,peaks_14689,peaks_14690,peaks_14691,peaks_14692,peaks_14693,peaks_14694,peaks_14695,peaks_14696,peaks_14697,peaks_14698,peaks_14699,peaks_14700,peaks_14701,peaks_14702,peaks_14703,peaks_14704,peaks_14705,peaks_14706,peaks_14707,peaks_14708,peaks_14709,peaks_14710	CTGTCCGCGGGGCCCGCGCCTCTGTGCTTCTCCACGGTGCCGGCTGCGCGGAGCCGGGAT,CCTCATTATGGAGCCCAAAC,GACAATGCGATCCGAGTGTGCTTCCAGATTGAACTTGCCC,CTTAACATTAGTCATACTTTTCAGTCACTGTCCATTTCTG,GAACTGCGAATCAATGACCA,CCATAGACCACTAAGGGACT,AAGCACCGGCAGCCACTGCA,TGCCACATGTGACCTGCCTT,GTAGAACATGCTGAGGGACA,ATTGCAAGTTCCCATTTTCA,TGAGCCAGCAAGAGTATTGCAGAAGTCCCTCGATCTGAGACCTGTTGCGTGTGAGTGGCT,GGATGCAGGCGTTTACTCAT,AGTCTAACCTTCCAACTGGAGCTGCAC…	UTR5,INTERGENIC,CDS,INTRON,UTR3,Repeat_SINE/B2	8673	0.19503
chr7	35129664	35174559	Lsm14a	-	peaks_70297,peaks_70298,peaks_70299,peaks_70300,peaks_70301,peaks_70302,peaks_70303,peaks_70304,peaks_70305,peaks_70306,peaks_70307,peaks_70308,peaks_70309,peaks_70310,peaks_70311,peaks_70312,peaks_70313,peaks_70314	ATTAAAACTCAATATATCAGTTGACCCATTCCTCCTGCTA,GGATATGGGTGGGTCTTTCC,TGTGTGTGCGCGCGCGCGTG,ATTAATTGTATTCGGCAATTACTTCCAATTGCCTGCAGAT,CTGCTTCATTTCAAAGCTACACTGCAGTTGCTTTGGGGCA,AAGAATGAAGAAGTGAAGTTGCTGTCTTGCCTGTCACCAG,CTTTGAAAATAGGTGACTCC,AAATGCTGAAACTTTTGGCATCCCGCTTCGTCCAAACCGTGGCCGTGGAGGCTACCGAGGCAGAGGAGGCCTTGGCTTCCGTGGTGGCAGAGGGCGTGGTAGTGGCCGAGGAGGAACCTTCACTGCCCCTCGAGGGTTTCGTGCTGGATTCAGAGGCGCT,TCGACACTCAG…	UTR3,INTERGENIC,Repeat_LTR/ERVK,CDS,INTRON,Repeat_Simple_repeat,UTR5	8665	0.193006
chr18	38761187	39535938	Arhgap26	+	peaks_14638,peaks_14639,peaks_14640,peaks_14641,peaks_53721,peaks_53722,peaks_53723,peaks_53724,peaks_53725	AACATCCCTCCATGGCCTCT,CCTCCGCCCCTGCTACTGCTGCTGTTGCTGCTGTTGCTGC,GGCGCTCGAGTTCAGCGACT,TGATGAACAGCAGTATGGAA,TCACCTCCCTTGCTGTGGTG,AGAACATCCCTCCATGGCCTCTGCATCAGCTCCTGCTTTC,GCATTGTCTCAATTAGTGAT,ATCAGCTCCTGCTTTCTGAC,TTTCTCAATTAGTGATCAAG	Repeat_LTR/ERVL-MaLR,INTERGENIC,Repeat_Simple_repeat,CDS,INTRON	8645	0.0111584
chr14	79612159	79647176	Zfp957	-	peaks_47511,peaks_47512,peaks_47513,peaks_47514,peaks_47515,peaks_47516,peaks_47517,peaks_47518,peaks_47519,peaks_47520,peaks_47521,peaks_47522,peaks_47523,peaks_47524,peaks_47525,peaks_47526,peaks_47527,peaks_47528,peaks_47529,peaks_47530,peaks_47531,peaks_47532,peaks_47533,peaks_47534,peaks_47535,peaks_47536,peaks_47537,peaks_47538,peaks_47539	CAGAATGGAATCCTCCTGTTGAGCAACCATACCTCACTCTGCTCTACCCTGCACCCCCGCTGCGTCTGCCTAGGCCAGCA,ACAAAGGCTGCACCTTCCGATACCATTACCCATGTGCCAT,ACGCCAGAGATGTGACATGCTCCCACTGCCAGAAGGCTGG,GTCTATGGCAGGCTCTATGG,TTTTAGACACAAAGCCCTCT,CTGCTCATCCTAGGTTCAATCTGCGCCAGCGCTCCAAAGACTCTGCTGGAGGTCCTCGGT,TTAGACACAAAGCTCTCTGT,GGGGTGGAGGTCCTCGGTCC,AGAGACTGTTTTAGACACAA,TCCTCGGTCCCTGTCCAGGG,TTTAGACACAAAGCCCTCTG,TGCTCATCCTAGGTTCAATCTGCGCCAG…	UTR3,INTERGENIC,CDS,UTR5,Repeat_LTR/ERVL-MaLR,INTRON	8631	0.24648
chr5	116574649	116738994	Ccdc60	-	peaks_24696,peaks_66032,peaks_66033,peaks_66034,peaks_66035,peaks_66036,peaks_66037,peaks_66038,peaks_66039,peaks_66040,peaks_66041,peaks_66042,peaks_66043,peaks_66044,peaks_66045,peaks_66046,peaks_66047,peaks_66048	CTTCTGCAGCCACCGCTGCA,GTAAGCAGCAACCCTCCATGGCCTCTGCATCAGCTCCTGC,GAACAGCAGTATGGAAGTGTAAGCCGAATAAACCCTTTCC,AAAAACATCCCTCCATGGCCTCTGCATCAGCTCCTGCTCCCTGACCTGTTTGAGTTCCAG,TACTAGTGATGTGTTTGTGT,TTTTTGCTTTGATTGACTGTGCCCTGATATTTTCCCTCTT,GCTGGAGAAGTGACCCAAGC,AAGGAGTCATGCAGTGTTTTGGAGATGCCAGTACCATGAG,ATAGCCAAGGTTGTACTCCT,TTATTGATGCTGGTTAGCTGGAGCTAAGAAATTAGCGGTGATTAAGAAGAGACCAGCATCATTGAGGTGACATCTTCTGG,ATTGTGAAG…	Repeat_LTR/ERVK,INTRON,INTERGENIC,Repeat_LTR/ERVL-MaLR,Repeat_SINE/Alu	8612	0.052402
chr14	122506259	122558826	Tm9sf2	+	peaks_10280,peaks_10281,peaks_10282,peaks_10283,peaks_10284,peaks_10285,peaks_10286,peaks_10287,peaks_10288,peaks_10289,peaks_10290,peaks_10291,peaks_10292,peaks_10293,peaks_10294,peaks_10295,peaks_10296,peaks_10297,peaks_10298,peaks_10299,peaks_10300,peaks_10301,peaks_10302,peaks_10303	CGCTTGCGGCGCCGGCACTG,CGCATGCTCCGTGGAGGCCCGCTTCGGTTTCTGTCGCGGGGCCCGCGGTGTCTCCTAGCGTAACCGGAACTAGCCGTTGCGGGCCGGCCTTCTCTGCGCT,GCCGCCGGCATGAGCTCCAG,CGCAAGGCTCCAGGTTGCTGCTGCTGTCGCTGCTCCTGCTAGGGACGGTCCCAGGCCCGCGCCCGGGAAGCGCCTTCTACCTGCCCGGCCTGGCGCCGGT,ACTGTGTGGTAATGAGAGATCCCCAAACAAAACGTTCCAGAGGCTTTGGTTTTGTGACCT,AAACAAGAGATGCAGTCTGC,CAGGCAGTCCCTATGGTGGT,AACAAACGTTCCAGAGGCTTTGGTTTTGTGACCTACTCTT,AAAAGGCCCTT…	PROMOTER,INTERGENIC,UTR5,CDS,INTRON,Repeat_LTR/ERVK,UTR3	8594	0.163487
chr18	74600589	74931147	Myo5b	+	peaks_14988,peaks_14989,peaks_14990,peaks_14991,peaks_14992,peaks_14993,peaks_14994,peaks_14995,peaks_14996,peaks_14997,peaks_14998,peaks_14999,peaks_15000,peaks_15001,peaks_15002,peaks_15003,peaks_15004,peaks_15005,peaks_54246	ACTGCTGTCGAAGAAAGTTA,TACACAAGGGTCTGGATCCC,GAAAACGACCTCACTGCCCTCAGCCACCTCCACGAGCCCG,ATCAACCCCTACGAGCAGCTGCCAATCTACGGACAGGATG,GCAACGACAACAGCAGCCGA,CCAGGCGGATGACGAGAGGAACTACCACATCTTTTACCAGCTCTGTGCTGCTGCCAGCCT,CAGAGGACTTTTTCTATACAGCCCATGGAGGAAACACGAC,CCCTGTCTTCCTTTCCTCAGCCCCAGGATGAACACTTGAG,AGACCTACGTCAAGACCATGTCCCTGCAGCAAGTGGTCAATGCACGTGATGCCTTAGCCAAGCACATCTATGCTCAGCTG,ATCACCGTCCTGGAGATGTTGAAGACAGCA…	PROMOTER,INTERGENIC,CDS,INTRON,UTR3,Repeat_LTR/ERVL-MaLR	8579	0.0259531
chr10	75495356	75505979	Zfp280b	+	peaks_3093,peaks_3094,peaks_3095,peaks_3096,peaks_3097,peaks_3098,peaks_3099,peaks_3100,peaks_3101,peaks_3102,peaks_3103,peaks_3104,peaks_3105,peaks_3106,peaks_3107,peaks_3108,peaks_3109,peaks_3110,peaks_3111,peaks_3112,peaks_3113,peaks_3114,peaks_3115,peaks_3116,peaks_3117,peaks_3118,peaks_3119,peaks_3120,peaks_3121,peaks_3122,peaks_3123,peaks_3124	ACCACAGCCGAGGTCAGGAGAACCCATTCAAGTCCTCGAT,GGTGACTTCAGCTTCCCAGC,ACGTCCTGCCGCCCCCACATCAGAGGCCGTGGTTGTCTTG,TTGCTATTGAGCCTTTGTCC,TTCACCACAGGTTGTGCCTA,TGTAGAACCACTTTCTTCAG,ATAAAGGAGATGGGAAGCCG,GGCAGGGGAGTGAGGACGCCTGGGAGAGCCACACCACCTGTCTGCGCTGCCACCGGCAGTTCGATTCCCCGTTCCAGCTGGAGTGCCACATCGACCGAGT,TGAAAGACAATCACAAGCCT,GCCATACATGTGCCATTACA,ACGAAGGTCGTGATCCAGGT,TCGATCACTGTGAGCACAAC,AAGCAAGTGCTCACCCCTCC,TTTGAC…	CDS,INTERGENIC,UTR3,Repeat_LINE/L1,Repeat_SINE/Alu	8572	0.806928
chr17	56442743	56462909	Uhrf1	+	peaks_13662,peaks_13663,peaks_13664,peaks_13665,peaks_13666,peaks_13667,peaks_13668,peaks_13669,peaks_13670,peaks_13671,peaks_13672,peaks_13673,peaks_13674,peaks_13675,peaks_13676,peaks_13677,peaks_13678,peaks_13679,peaks_13680,peaks_13681,peaks_13682,peaks_13683,peaks_13684,peaks_13685,peaks_13686,peaks_13687,peaks_13688,peaks_13689,peaks_13690,peaks_13691	CAGCCACTCACGCGGCTCCCTTCTGGGTCACCCAGCCGCA,TTAAAGCGCCTTTCCGGGAG,TATGGATGGGAAGGAGACCCACACCGTGAACTCTCTGTCC,TGGAGGATGGCCACACACTCTTCGATTATGATGTGCGCCTCAATGACACAATCCAGCTGCTCGTGCGCCAGAGTCTGGCA,GTGGGTCACAGTGAATCAGA,CCAGGTACAGAAGAGAGCCCTATCTGAGGACGAGCCCTGT,TGTCAAAGCCAAGAATGTCC,CCAACTATAACGTGGACTAC,TCAACAACTGTCGGATCATG,CAGCCCCTCCTGCCCTCCGGAACACAGGGAAGAGCGGCCC,ATGATGAAAACAAACCATGTCGAAAGTGTGCCTGCCATGT,GATGAGTG…	UTR5,INTERGENIC,CDS,INTRON,UTR3	8561	0.424526
chr18	71418391	72510723	Dcc	-	peaks_14949,peaks_14950,peaks_14951,peaks_14952,peaks_14953,peaks_14954,peaks_14955,peaks_14956,peaks_14957,peaks_14958,peaks_14959,peaks_14960,peaks_14961,peaks_14962,peaks_14963,peaks_14964,peaks_14965,peaks_14966,peaks_14967,peaks_14968,peaks_14969,peaks_54204,peaks_54205,peaks_54206	GTAAAGAACATCCCTCCATGGCCTCTGCATCAGCTCCTGCTCCCTGACCTGCTTGAGTTC,ATGAACAGCAGTATGGAAGT,TCTAAAATGAATCCTCTCTG,GCAAGCCAGTAAAGAACATC,ATCAAGGGGGAAAGGCCCCT,AGCCAGGGGAGGCAAGCCAGTAAAGAACATCCCTCCATGGCCTCTGCATCAGCTCCTGCT,GTACTCCTGTGACAACCTGA,TGTTAAGAGCTCTGTGGGAT,ATAATGTTGAGAACAGTGCA,TAAAGACTCTTTTCAGGGCC,GATGGTTAGCTGGAGCTAAGAAATTAGCGGTGATTAAGAAGAGACCAGCATCATTGAGGT,TGTTCCAGATATAGCCAAAGTTGTACCTTGTGCTGTGGCT,GAGCAGA…	Repeat_LTR/ERVL-MaLR,INTRON,INTERGENIC	8560	0.00783645
chr16	34690701	34725280	Ccdc14	+	peaks_12191,peaks_12192,peaks_12193,peaks_12194,peaks_12195,peaks_12196,peaks_12197,peaks_12198,peaks_12199,peaks_12200,peaks_12201,peaks_12202,peaks_12203,peaks_12204,peaks_12205,peaks_12206,peaks_12207,peaks_12208,peaks_12209,peaks_12210,peaks_12211,peaks_12212,peaks_12213,peaks_12214,peaks_12215,peaks_12216,peaks_12217,peaks_12218,peaks_12219,peaks_12220,peaks_12221,peaks_50542	GCTATGAGTCCCGGCGGTCC,TCAAGTATTCGTTTCCCTACGCCTGGGCTCTTCTGAGGCT,CATTTTAATGTAGACTCCGC,TCTTCCTACAGACGGACACTCTCCAGGGACTTGACGGTTG,TCCATGGCTCTGCATCAGCT,CCGTAGGCTCTCAGGCAACACCACATTCTGGTTTTGGCTGTTCTCCTTCCGCTTCTGTCTGGCCACCTCAGCAGCCATCC,ACACACACGTCTCTGTTTCC,TCTCGGACAGTCAGGCATACCAAAGTCCCTCTCAGTTACA,AGACTGCTGAAAAAATCAGA,AGTAGAGGCGTGCGTATCTG,AATAGCCCTGGCCCTGCAGC,GAATAACACTGCGCCAGCGA,TACAGAGCAGCATGGCCAAG,TGGGGA…	UTR5,CDS,INTERGENIC,INTRON,Repeat_LTR/ERVL-MaLR,UTR3,Repeat_SINE/Alu	8536	0.246855
chr2	120834138	120842640	Ccndbp1	+	peaks_17772,peaks_17773,peaks_17774,peaks_17775,peaks_17776,peaks_17777,peaks_17778,peaks_17779,peaks_17780,peaks_17781,peaks_17782,peaks_17783,peaks_17784,peaks_17785,peaks_17786,peaks_17787,peaks_17788	ACGAGATGAGTTTTTCAGCA,CCAAATGGCTTAAGCGTCTTAGCTGGTTCCCAGAGAGAGCCTGCGATGGCGAGCTCGACAGCCGCAGTCCCCTTCCTTGCTCCGCCTCTGGAGCAGCTCCGGCACTTAGCAGAGGAGCTACGGTCACTTCTGCCTCGAGT,GGCCTTCCTCAAGTCGGCGA,GAGGCAGCAGTGAAAGTGAACGGGGAAGCCACTGTTCTGACAACGCACTTCTCTAAACTT,AGGAAACCCAGAGGATCTGTGAGCAAGTCCGTATTGCCAT,AGAAAGCTGGTACGGAATGCTGCCCTGGACATCGTGGACGGCATGGCTCAGCTCCTGGAA,ACTCATAGATAACAAAGCCG,ATGGTATGTCTTAGGCTGTAGAAGAATGTGAC…	UTR5,INTERGENIC,CDS,INTRON,PROMOTER,UTR3	8525	1.00271
chr8	41509168	41595622	Zdhhc2	+	peaks_72495,peaks_72496,peaks_72497,peaks_72498,peaks_72499,peaks_72500,peaks_72501,peaks_72502,peaks_72503,peaks_72504,peaks_72505,peaks_72506,peaks_72507,peaks_72508,peaks_72509,peaks_72510,peaks_72511,peaks_72512,peaks_72513,peaks_72514	CTTCCTGACCTGCTTGAGTT,CATCTCTCCATGGCCTCTGCATCAGCTCCTGCTTCCTGAC,TTCAATCGATATTAGCAAGTCTCCAACTGTTAGCAACATA,GTGAAATATTTAGCCATGCA,AATTACCTGAGGAGTGTAAT,TGACAGCACCGCCTCCCTTGATCGGCTTCCTTTTACTCCA,ATTTCAAACCAGCTTTACACCCTTCAGGAAGAAGCCCTGTGATTGGCTATCTCCTCTCTG,GTTTCTAATTGGCATGCATA,ACAAGGAACTACTGAAGAGCCTAGTAACTACTGTTTCTGTGTGTAGTGTTTAGCCTTCCA,TCCCTTTTCCTAAATTAACTAGCATTGAGTGTAATTTATTTCCCTCTTCCATGCCTCTCC,AATTTGATA…	Repeat_LTR/ERVL-MaLR,INTRON,INTERGENIC,PROMOTER,UTR3,CDS,UTR5	8522	0.0985727
chr9	115151724	115219539	Stt3b	-	peaks_32673,peaks_32674,peaks_32675,peaks_32676,peaks_32677,peaks_32678,peaks_32679,peaks_76176,peaks_76177,peaks_76178,peaks_76179,peaks_76180,peaks_76181,peaks_76182,peaks_76183,peaks_76184,peaks_76185,peaks_76186,peaks_76187,peaks_76188,peaks_76189,peaks_76190,peaks_76191,peaks_76192,peaks_76193,peaks_76194,peaks_76195,peaks_76196,peaks_76197,peaks_76198,peaks_76199,peaks_76200	CCTCCACGGCCTCTGCATCAGCTCCTGCTCCCTGACCTGC,TGACTAAGGCAAATTGGTAC,GGTGATTAAGAAGAGACCAGCATCATTGAGGTGACATCTTCTGGGAAGTGTTTTCTGAAA,AGATAGCCAAGGTTGTACTC,TGAAGGGGTCATGCAGTGTTTTGGAGATGCCAGTACCATG,CGCGTGTGCTACAAGGGGCATGGCTGGAGAAGTGACCCAA,GATTTTTGCTTTGATTGTGACTGTGCCCTGATATTTTCCC,GATGAAACACTCTCTAGTGC,AGTTTTGTTCATCACGATGG,ACTTTGTCGCTCACTGCCGCTGTAAGCAGCCGCTGCTGAC,CTAATTGCACCAAAGAACCC,GTTCTGGCAATGCCTCATTTAAAATTAA…	Repeat_LTR/ERVL-MaLR,INTRON,INTERGENIC,UTR3,CDS,Repeat_Low_complexity,UTR5	8484	0.125105
chr4	62626606	62800742	Zfp618	+	peaks_21373,peaks_21374,peaks_21375,peaks_21376,peaks_21377,peaks_21378,peaks_21379,peaks_21380,peaks_21381,peaks_21382,peaks_21383,peaks_21384,peaks_21385,peaks_21386,peaks_21387,peaks_21388,peaks_21389,peaks_21390,peaks_21391,peaks_21392	ATTTTCTCAATTAGTGATCA,GGTGGGACCATCTCAGGGCT,GGTGAGGCAAGCCAATGAAG,CAGCAGTATGGAAGTGTAAG,AACCCTGACTAAGACAAATTGGTACCAGCAGAGTGGGGTATTCCTGTGACAACCTGACCATGTCCTGGGGAGGACTGTGG,TAAGAGCTCTGTCAGATGTTGTGTAGGAGCTTGGAAGATAATGTTGAGAACAGTGCAGAA,AGACTCTTTTCAGGGCCATT,GGTTAGCTGGAGCTAAGAAATTAGCGGTGATTAAGAAGAGACCAGCATCATTGAGGTGAC,TCCAGATATAGCCAAAGTTGTACCTTGTGCTGTGGCTGGA,ACCCAGGTGGTACTGGTTTT,ACTGTGAGAGACCATGGAAGGCCATTGGT…	Repeat_LTR/ERVL-MaLR,INTRON,INTERGENIC	8475	0.0486689
chr16	10545456	10744971	Clec16a	+	peaks_11794,peaks_11795,peaks_11796,peaks_11797,peaks_11798,peaks_11799,peaks_11800,peaks_11801,peaks_11802,peaks_11803,peaks_11804,peaks_50017,peaks_50018,peaks_50019,peaks_50020,peaks_50021,peaks_50022,peaks_50023,peaks_50024,peaks_50025	TTTATAGACAGCTGCTGTCT,CATCAGCTCCTGCTTCCTGACCTGCTTGAGTTCCAGTCCTGCATCCTTTGGTGATCAACAGCAGTATGGAAATGTAAGCC,CCCTGACTAAGACAAATTGGTACCAGCAGAGTGGGGTATTCCTGTGACAACCTGACCATG,GGACTTTGGAACTTTGGGCTTGAAGATCCATCCGTTGTTA,GTTGAGAACACTGCAGAAGA,ACTCTTTTCAGGGCCATTGC,TCCAGAGATGGCCAAGGTTG,GTGTTTTGGAGATGCCAGTA,GATGACGCGTGTGCTACAAAGGGCCTGGCTGGAGAAGTGACCCAAGCCCTTGGAGGAGCC,TTGTGACTGTGCCCTGATATTTTCCCTCTTGAAGGAAGAA,GCTCCTGCT…	Repeat_LTR/ERVL-MaLR,INTRON,INTERGENIC,Repeat_SINE/B4	8465	0.0424279
chr6	34426206	34455613	Bpgm	+	peaks_25890,peaks_25891,peaks_25892,peaks_25893,peaks_25894,peaks_25895,peaks_25896,peaks_25897,peaks_25898,peaks_25899,peaks_25900,peaks_25901,peaks_25902,peaks_25903	GCCGGCTGTAGCGATGAATCCTCACTGGCGTCTGCAGCACGGCGTTACCGAGGACCGGCT,TTCTTGAACATCATCCCATTGAGAACCCCAGGGTAGTTCA,ATGGAGAGGGCCAATGGAAT,GCTCAAAGCTCTCAACTTCGAGTTTGATCTTGTCTTCACATCCATCCTTAACAGGTCCATTCACACAGCCTGGCTGATCCTGGAAGAGCTGGGGCAGGAGTGGGTGCCTGTGGAGAGCTCCTGGCGTCTGAATGAGCGTCACTATGGAGCCTTGATTGGC,AGCTACAACGTGACCCCACCTCCTATAGAGGAGTCTCATC,AGTGACCGGAGGTACAAAGTGTGCGATGTGCCCTTGGATCAACTGCCACGTTCAGAAAGC,GATATCTGCTCAC…	PROMOTER,UTR5,INTERGENIC,CDS,UTR3	8434	0.286802
chr2	117683026	117936938	Gm13986	-	peaks_17663,peaks_17664,peaks_17665,peaks_17666,peaks_17667,peaks_17668,peaks_17669,peaks_17670,peaks_17671,peaks_17672,peaks_17673,peaks_17674,peaks_17675,peaks_17676,peaks_17677,peaks_57230,peaks_57231,peaks_57232	AGGCAAGCCAGTAAAGAACA,CAGCTCCTGCTTTCTGACCTGCTTGAGTTCCAGTCCTGACTTCCTTGGTGATGAACAGCAGTATGGAAGTGTAAGCCGAATAGACCCTTTCCTCCCCAAC,TGACTAAGACAAATTGGTACCAGCAGAGTGGGGTATTCCT,GCTCTGTCAGATGTTTTGTAGGAGCCTGGAAGATAATGTTGAGAACAGTGCAGAAGATGG,CTTTTCAGGGCCATTGCTGT,GGTGATTAAGAAGAGACCAGCATCATTGAGGTGACATCTT,ATATAGCCAAAGTTGTACCTTGTGCTGTGGCTGGACTTGG,GAGAGGCCATGGAAGGCCATTGGTGAAAGTCCAGCCTCAG,CTGAAGGGGTCATGCAGTGTTTTGGAGATGC…	Repeat_LTR/ERVL-MaLR,INTRON,Repeat_LINE/L1,INTERGENIC	8419	0.0331572
chr8	41577893	41601201	Cnot7	-	peaks_72497,peaks_72498,peaks_72499,peaks_72500,peaks_72501,peaks_72502,peaks_72503,peaks_72504,peaks_72505,peaks_72506,peaks_72507,peaks_72508,peaks_72509,peaks_72510,peaks_72511,peaks_72512,peaks_72513,peaks_72514,peaks_72515,peaks_72516	TTCAATCGATATTAGCAAGTCTCCAACTGTTAGCAACATA,GTGAAATATTTAGCCATGCA,AATTACCTGAGGAGTGTAAT,TGACAGCACCGCCTCCCTTGATCGGCTTCCTTTTACTCCA,ATTTCAAACCAGCTTTACACCCTTCAGGAAGAAGCCCTGTGATTGGCTATCTCCTCTCTG,GTTTCTAATTGGCATGCATA,ACAAGGAACTACTGAAGAGCCTAGTAACTACTGTTTCTGTGTGTAGTGTTTAGCCTTCCA,TCCCTTTTCCTAAATTAACTAGCATTGAGTGTAATTTATTTCCCTCTTCCATGCCTCTCC,AATTTGATAAACTTTGCCTA,GGCAATACCCCCCCCCTTTTGTAGACCTTCTCTGCTTTCA,TTTATTTTA…	UTR3,INTERGENIC,CDS,INTRON,PROMOTER,UTR5,Repeat_Simple_repeat	8418	0.361164
chr7	15939385	15983894	Obox2	+	peaks_27584,peaks_27585,peaks_27586,peaks_27587,peaks_27588,peaks_27589,peaks_27590,peaks_27591,peaks_27592,peaks_27593,peaks_27594,peaks_27595,peaks_27596	GATTTAGCAAGTTACAGCAACCCTCTGGATTCCTGGTGAG,TTGTCACCTTCCGTCACTTG,TCAGAACACACAAATGGCGGAAGGTCCCTCCTTGCATCCA,CCCAAATACCTCAAGAACCGGCAAGGAACTTAGCTTTTCAAATGCGTCAGAGTCCCCTAG,AAATCAAGTCTTTCAGTCCC,TTTCATGTTCCCATAGGTTG,AGATATGGTTCAAGAACAAC,AAGCACTGCCAGAGTCAAATGGAAGCTCTAAAGCGGTTTCTGAGTCAACCCATTTTCCTG,CCAAATTCAACTGCAGCTAGGAATCTTCCCTGCATTGTTTTCAGGCCTGAGATGGGGCCATGTGTTGTACGCAAGAATATGTGCTTGATGGCCATACCCCTGTTACAGCTT…	UTR5,INTRON,INTERGENIC,Repeat_LINE/L1,CDS,UTR3	8407	0.188883
chr11	77106945	77109400	Gm12346	+	peaks_4842,peaks_4843,peaks_4844,peaks_4845,peaks_4846,peaks_4847,peaks_4848,peaks_4849,peaks_4850,peaks_4851,peaks_4852,peaks_4853,peaks_4854,peaks_4855,peaks_4856,peaks_4857,peaks_4858,peaks_4859,peaks_4860,peaks_4861	AGTTGTTCAGTGTCCTGGTGCGGAGCGTCACGTCTCGTGCGTGTTCATTCAGCCACGATGCCTGAGGAAACCCAGACCCA,AGGAGGTCGAGACCTTTGCC,GTTAATGTCCTTAATCATCA,GAGAGCCTGACGGACCCCAG,CCCAGCAAATAGGACCGAAC,CTCTATGATTGGCCAGTTTGGTGTTGGTTTTTACTCTGCC,ACGACGATGAGCAGTATGCCTGGGAGTCCTCAGCTGGGGG,GCTATCCCATTACTCTCTTTGTGGAGAAGGAACGAGATAAGGAAGTCAGTGATGATGAGG,AACCTGAAATAGAAGATGTTGGCTCTGATGAAGAAGAGGA,AGAAGAACTCAACAAAACAA,GCATTTTTCTGTTGAAGGACAATTAGAAT…	INTRON,INTERGENIC,Repeat_Low_complexity,Repeat_SINE/B2	8385	3.41548
chr11	31772210	31835634	Cpeb4	+	peaks_4269,peaks_4270,peaks_4271,peaks_4272,peaks_4273,peaks_4274,peaks_4275,peaks_4276,peaks_4277,peaks_4278,peaks_4279,peaks_4280,peaks_4281,peaks_4282,peaks_4283,peaks_4284,peaks_4285,peaks_4286,peaks_4287,peaks_4288,peaks_4289,peaks_4290,peaks_4291,peaks_4292,peaks_4293,peaks_4294,peaks_4295	TGCTTTTCCAGTCCGATTCCATCCACATCTGCAGCCTCCACACCATCACCAAAATGCCAC,AATGGCAGCAGTGCTGGGTC,GAAAAGCAACAGCTCTCCCC,GACATCCAGTGCATCGTCCCTTACTGGTTTCAGTAACTGGTCAGCAGCGATAGCACCTTCTTCCTCCACTATAATCAATGAAGATGCAAGTTTCTTTCAC,TCTTGTTTCAAAATTTTCCCCATCATGTCAGCCCTGGCTTTGGTGGTAGCTTCTCCCCTC,TTTCCAGCACCATCACAGCCAGCATCAGCAGCAGAGGAGGTCTCCTGCCAGTCCCCACCC,TAACAAACCTCCTTCTCCAT,TCTCCAACCCCCTCTTCTTC,CGCAAGCAATCATATTCAGCTCCAGAAGTAT…	CDS,INTERGENIC,INTRON,UTR3	8380	0.132127
chr8	109127250	109194146	Cdh1	+	peaks_30751,peaks_30752,peaks_30753,peaks_30754,peaks_30755,peaks_30756,peaks_30757,peaks_30758,peaks_30759,peaks_30760,peaks_30761,peaks_30762,peaks_30763,peaks_30764,peaks_30765,peaks_30766,peaks_30767,peaks_30768,peaks_30769,peaks_30770,peaks_30771,peaks_30772,peaks_30773,peaks_30774,peaks_30775,peaks_30776,peaks_30777,peaks_30778,peaks_30779,peaks_30780,peaks_30781,peaks_30782,peaks_30783,pea…	GCTGCTCACTGGTGTGGGAGCCGCGGCGCACTACTGAGTTCCCAAGAACTTCTGCTAGACTCCTGCCCGGCCTAACCCGGCCCTGCCCGACCGCACCCGAGCTCAGTGTTTGCTCGGCGTCTGCCGGGTCCGCCATGGGA,AGTCCTGCAGTCCCGGCTTC,TGAGATTTGAAGGATGCACTGGCCGGCCAAGGACAGCCTT,AGACCAGTTTCCTCGTCCGC,TCTTAGGACCCTGCCTCTGAATCCAACCCAGAGCTGCTCATGTTTCCCAGCGTGTACCCA,GACGTCAACACCTACAACGC,TCAGCCAGGATCCTGAGCTG,AGTGCCTGAGAATGAGGTCA,AAAGTGACCGATGATGATGC,AACGATCCTGACCAGCAGTT,GACGTGGTA…	UTR5,CDS,INTERGENIC,INTRON,UTR3,Repeat_SINE/Alu	8364	0.12503
chr17	5492599	5753891	Zdhhc14	+	peaks_12883,peaks_12884,peaks_12885,peaks_51382,peaks_51383,peaks_51384,peaks_51385,peaks_51386,peaks_51387,peaks_51388,peaks_51389,peaks_51390,peaks_51391	CCTGCTTGAGTTCCAGTCCT,AGCAGTATGGAAGTGTAAGC,GAACAACAGTATGGAAGTGT,CTTCCTGACCTGCTTGAGTT,AGTAAGGAGCATCCCTCCAT,GAACATCCCTCCATGGCCTCTGCATCAGCTCCTGCTTCCTGACCTGCTTGAGTTCCAGTCCTGCATCCTTTGGTGATCAACAGCAGTATGGAAATGTAAG,ATTTTCTCAATTAGCAATCA,TTAAGAAGAGACCAGCATCATTGAGGTGACATCTTCTGGG,TATTGATGCTGGTTAGCTGG,AGATTAGTGTTAAGTGCTCTGTCAGACGTTGTGTAGGAGCTTGGAAGATAATGTTGAGAACAGTGCAGAAGATGGAGGCC,CAGCATAGTGGGGTATGCCT,GAGTGGAA…	Repeat_LTR/ERVL-MaLR,INTRON,INTERGENIC	8355	0.0319757
chr15	101004555	101043032	Acvr1b	+	peaks_11563,peaks_11564,peaks_11565,peaks_11566,peaks_11567,peaks_11568,peaks_11569,peaks_11570,peaks_11571,peaks_11572,peaks_11573,peaks_11574,peaks_11575,peaks_11576,peaks_11577,peaks_11578,peaks_11579,peaks_11580,peaks_11581,peaks_11582,peaks_11583,peaks_11584,peaks_11585	GCGGCGGCGGTTACTATGGCGGAGTCGGCCGGAGCCTCCTCCTTCTTCCCCCTTGTTGTC,AGCTCTGCTGTGTGCGTGCACCAGCTGCCTACAGACCAACTACACCTGTGAGACAGATGG,TTAACCTGGATGGCGTGGAGCACCATGTACGTACCTGCATCCCCAAGGTGGAGCTGGTTCCTGCTGGAAAGCCCTTCTAC,GTGGAGCTGGTCGGCATCAT,ACAAGAGATTATCGGCAAGGGCCGGTTCGGGGAAGTATGGCGTGGTCGCTGGAGGGGTGG,CTCTGCAGATAATGGCACCTGGACCCAGCTGTGGCTTGTC,GAGGGAATGATTAAGCTAGC,AAAAAATGGCATGTGTGCCATTGCAGACCTGGGCCTGGCT,CTCACAGGCCT…	UTR5,CDS,INTERGENIC,INTRON,UTR3,Repeat_Simple_repeat	8342	0.216805
chr15	37295929	37722325	Ncald	-	peaks_10645,peaks_10646,peaks_10647,peaks_10648,peaks_48469,peaks_48470,peaks_48471,peaks_48472,peaks_48473,peaks_48474,peaks_48475,peaks_48476,peaks_48477,peaks_48478,peaks_48479,peaks_48480,peaks_48481,peaks_48482,peaks_48483,peaks_48484	ATATAAAGCTCTCAGCTACT,CTGTCCCTCCCCAGAACCTG,ATGGGCAAGACTCAAGAAGA,AGTTATAGAAGATTGTGAGC,TTCAGCCCGGGGCTTCTTCT,TGATGTGTTTGTGTGTCAAG,AGTGACCCAAGCCCTTGGAG,AGAAGAGATCAGCATCATTGAGGTGACATCTTCTGGGAAG,AATTGTAAGATGAATAAACC,AGAAACTATTTTAGTGGAGC,GTGACCCAAGCCCTTAGAGG,AGAGGACGACACATGTGCTA,AGCACAAAGAAGCTGTGTTCCAGAGATGGCCAAGGTTGTA,GCATGGTTGAGGTAACATCT,TCTTTTCAGGGCCATTGCTG,TGAGAACAGTGCAGAAGATGGAGGTCTGGCTTGTGAAATT,AAG…	Repeat_LTR/ERVL-MaLR,INTERGENIC,INTRON,Repeat_SINE/B2,UTR3	8342	0.019564
chr2	140221044	142218702	Macrod2	+	peaks_18123,peaks_18124,peaks_18125,peaks_18126,peaks_18127,peaks_18128,peaks_18129,peaks_57656,peaks_57657,peaks_57658,peaks_57659,peaks_57660,peaks_57661	GCACTTTTCCCTCCCGAGTG,CACTCCACACACCCTGTTTG,GGCGCGACGCCCTCCGCCCG,TAACTAACACTGACCTTCCT,GAACATCCCTCCATGGCCTCTGCATCAGCTCCTGCTTCCT,AACCATGTTGACTGCTTCCT,ACCTCCCTCTGCTTCTCCTT,TACAAAGTACTTCCAAGGGC,TAGGCTTGAGATTTCATCTG,TAAATAAACCCTTTCCTCCC,TAGTTAGCTCTCTTGGCCCT,AGTCCTCACTGCACACTCAC,TTGGTAGTTAACTGCCTCCA	UTR5,INTERGENIC,Repeat_Low_complexity,INTRON,CDS,Repeat_LTR/ERVL-MaLR	8337	0.00417339
chr5	145005305	145207626	Bri3	+	peaks_25424,peaks_25425,peaks_25426,peaks_25427,peaks_66833,peaks_66834,peaks_66835,peaks_66836,peaks_66837,peaks_66838,peaks_66839,peaks_66840,peaks_66841,peaks_66842,peaks_66843,peaks_66844,peaks_66845,peaks_66846,peaks_66847,peaks_66848	CCGAGCTGCCCGGGACACCG,TCACCTGCCTGGGCATCTTC,CGACCTGCCCCCAAGGCTAAGGGTAACGTGCTGCTTCTAT,TCCTCTCCCTCCTTCCTTTC,CAGTATGGAAGTGTAAGCCGAATAAACCCTTTCCTCCCCA,GCAGGCTGAGCAAGCCAGAGGAGGCAAGCCAGTAAAGAACATCCCTCCATGGCCTCTGCATCAGCTCCTGCTTCCTGACCTGCTTGAGTTCCAGTCCTGA,TTCTCAATTACTGATCAAGG,GTACAGGAACCAGTCTGCTG,TGACAAATGACCGATCAGCACCGATCATCCGATGAAGATGCAGGGGACAGTGCCAGTCCC,GGAGAAAACCCCTTTGCCAC,TGTCATCCCACCTCCCGACTACTTGGAGT…	Repeat_Simple_repeat,UTR5,INTERGENIC,CDS,PROMOTER,UTR3,Repeat_LINE/L1,Repeat_LTR/ERVL-MaLR,INTRON	8323	0.0411376
chr14	48092235	48151637	Fbxo34	+	peaks_9529,peaks_9530,peaks_9531,peaks_9532,peaks_9533,peaks_9534,peaks_9535,peaks_9536,peaks_9537,peaks_9538,peaks_9539,peaks_9540,peaks_9541,peaks_9542,peaks_9543,peaks_9544,peaks_9545,peaks_9546,peaks_9547,peaks_9548,peaks_9549,peaks_9550,peaks_9551,peaks_9552,peaks_9553,peaks_9554,peaks_9555,peaks_9556	GGCGAGCGTTGGGCTCCGCC,TGGTTTAGATCCCATGACCC,GGAAGGGGGAAATTGCCACC,ACACCCTGAGAACGCCTATG,TGATGTGAAGGCCAGAGCCAGCTACATGAAACCCACCGTCCTTCCTTCAGCCTCCCTTGT,CTTTTGGGATCCTTTCTCCAAATGTTCTGTGCAGTATGAG,AAAAAGAACGTGCTGTCTGC,GAGATCAACAGCCAGTGCTA,CGGGGACGGTGTCTGTGCTG,CAGATGGTTGCCTTCCTTGAGCAGAAGGCCACTGCTCTGC,TGTGAAGATTTCTGGCCAGTCCCGAGGTATACCGCCTGCACCTGAGCCCTTCTCTGCTCC,TGTCACGCAATAACAGTTTC,GAGGGCTCTGCAGACACAGCCGACCCT…	UTR5,CDS,INTERGENIC,INTRON,UTR3	8303	0.139776
chr17	23940153	23961706	Srrm2	+	peaks_13114,peaks_13115,peaks_13116,peaks_13117,peaks_13118,peaks_13119,peaks_13120,peaks_13121,peaks_13122,peaks_13123,peaks_13124,peaks_13125,peaks_13126,peaks_13127,peaks_13128,peaks_13129,peaks_13130,peaks_13131,peaks_13132,peaks_13133,peaks_13134,peaks_13135,peaks_13136,peaks_13137,peaks_13138,peaks_13139	CGGCGGCTGAGGCGGGCGGACCGACGAGGCGGCGGCTTCA,CGACCTAATCCTGACATCCTGGACCACGAGCGCAAGCGGCGCGTGGAGCTGCGATGCCTC,GAGCTCATCGGTCAACTTCT,ATACAACAGCCTTGACTGGG,TACTTCCTCAGAAAGTTGCC,GGAGGTCTCGTAGTCCTGCC,GGTCTAGAACGCCAGCCAGG,ATGAAAAAATCTCACGTTTC,CCCCATCAAGACAAAGCTGC,CTCGTAGAAGCCGGTCTGCC,TGGAAGTAGTTCTGATCGTT,CATGTCACCAACTCCTCTTG,CCACCTCCATCCATGTCTGC,TGTCCCAGGTTCCAGCACCT,AACAGCCCCAGCTGCTAACC,CTTTGAGTCTCACAGGCTCT,GAA…	Repeat_Simple_repeat,UTR5,INTERGENIC,INTRON,CDS,Repeat_Low_complexity,PROMOTER	8290	0.384633
chr1	163746242	163806792	AI848100	-	peaks_37318,peaks_37319,peaks_37320,peaks_37321,peaks_37322,peaks_37323,peaks_37324,peaks_37325,peaks_37326,peaks_37327,peaks_37328,peaks_37329,peaks_37330,peaks_37331,peaks_37332,peaks_37333,peaks_37334,peaks_37335,peaks_37336,peaks_37337,peaks_37338,peaks_37339	GGCCTGGTGGTACACAGCAGGCCCTTGAGAAGTCCAGATG,TGTTTTAGGAAATGAATTTCCCCTCTCCCAGTCTGCACAA,CAATGTGCAGATATGTATGTATGTGATGTCAGCATCTGTC,ATAGTCACAGAACCAGCCAG,CCTCCAAATTTTCACATCACCAAGACCAGGTTTTCCATGG,AAGATCCTAAAGACTTCCAA,TAATGCCACTGGAAGAGGAG,GACAAAAGTAATTTGGAAGCCCAGTTCCTTGGGTGGATAGGAACGAAAGCCTAAACCTCTCCTTCAGCTTGGTTCCCGTT,AGACTAAGTCGGGGTCATTG,GTGATGAACAGCAATGTGGAAGTGTAAGCCGAATAAACCC,ATGTGTTGTCTTGGGACTGATGCTCTGTA…	UTR3,INTERGENIC,CDS,Repeat_LTR/ERVL-MaLR,INTRON,UTR5,Repeat_Low_complexity	8263	0.136466
[truncated: 8,740 more rows]
