# Supplementary material for: LSM14B is an Oocyte‐Specific RNA‐Binding Protein Indispensable for Maternal mRNA Metabolism and Oocyte Development in Mice
Source: Adv Sci (Weinh). 2023 Apr 21;10(18):2300043. doi: 10.1002/advs.202300043 (PMC10288277; doi:10.1002/advs.202300043)
Supplement: Supplementary file 10 — Supplemental Table 5 [file ADVS-10-2300043-s007.xlsx]

## Sheet: Sheet1
Dataset S5. List of the mRNAs with translation efficiency (TE) significantly changed in Lsm14b-KO oocytes.
Gene Symbol	Gene name	TE_KO	TE_WT	Log2Fold Change (TE_KO/TE_WT)	Fold change (TE_KO/TE_WT)	P value	DEG	TE_KO1	TE_KO2	TE_KO3	TE_WT1	TE_WT2	TE_WT3	Total mRNA_KO1	Total mRNA_KO2	Total mRNA_KO3	Total mRNA_WT1	Total mRNA_WT2	Total mRNA_WT3	Polysome mRNA_KO1	Polysome mRNA_KO2	Polysome mRNA_KO3	Polysome mRNA_WT1	Polysome mRNA_WT2	Polysome mRNA_WT3
Rnf145	Ring finger protein 145	2.281	320.9	-7.13656	-140.707	0.0241965	Down	0	6.84172	0	418.615	263.416	280.65	0.114545	0.0390613	0.0700841	0	0	0.0738822	0	0.510142	0	10.3094	6.48725	6.91167
Erbin	Erbb2 interacting protein	0.5058	65.4	-7.01447	-129.29	0.0419117	Down	0	1.51748	0	55.9518	48.4137	91.8305	0.223257	0.13028	0.0195166	0.0422756	0	0.0411362	0	0.188701	0	1.55568	1.34609	2.55325
Hjurp	Holliday junction recognition protein	21.37	1126	-5.71966	-52.6973	0.037237	Down	11.9192	29.346	22.8391	1504.95	763.158	1110.02	0	0.351444	0.270149	0	0	0.0190577	2.46964	6.08043	4.73221	9.56029	4.84801	7.05149
Ccdc6	Coiled-coil domain containing 6	2.669	67.26	-4.65525	-25.1983	0.000346098	Down	2.40627	2.80829	2.79313	65.3088	69.7252	66.746	2.85527	200.602	14.9093	3.21125	2.44065	4.10271	175.15	204.412	203.309	212.354	226.714	217.027
Or5ac24	Olfactory receptor 206	1.052	26.46	-4.65208	-25.1428	0.0199285	Down	3.15697	0	0	26.9337	32.3676	20.0739	1.73304	0.600728	1.23284	0.391203	1.68724	0.37284	3.75323	0	0	22.0074	26.4474	16.4023
Slc25a48	Solute carrier family 25, member 48	36.02	776.7	-4.4304	-21.5617	0.0309677	Down	36.0989	35.2005	36.7719	533.957	801.377	994.866	1.22388	1.15548	1.40206	0	0.178401	0	45.5017	44.3693	46.35	31.7528	47.6555	59.1617
Lrrc39	Leucine rich repeat containing 39	3.371	60.58	-4.16769	-17.9721	0.0115403	Down	2.7598	7.01991	0.332003	63.154	52.2553	66.3196	0.706236	0.3459	0.318907	0	0	0.101128	1.26127	3.2082	0.15173	2.12888	1.76149	2.23559
Plxna2	Plexin a2	49.84	830.1	-4.05771	-16.653	9.89107e-05	Down	33.3643	38.9868	77.1818	829.052	810.43	850.691	0.0527517	0.0837158	0.06459	0	0	0.022681	2.23605	2.61286	5.17266	6.26791	6.12712	6.43151
Slx4	Slx4 structure-specific endonuclease subunit homolog (s. Cerevisiae)	38.63	624.9	-4.01574	-16.1755	0.00158461	Down	29.0035	48.9376	37.9536	661.653	616.831	596.175	0.0694317	0.472794	0.127487	0	0	0.044781	6.47467	10.9247	8.47268	9.8765	9.20744	8.8991
Plpp2	Phospholipid phosphatase 2	29.74	445.1	-3.90353	-14.9651	0.00208888	Down	30.3701	29.0859	29.7659	465.039	463.104	407.076	0.306446	0.210418	0.561711	0	0	0.197706	10.9188	10.4571	10.7016	30.647	30.5195	26.8271
Crat	Carnitine acetyltransferase	8.502	123.4	-3.85924	-14.5127	0.0044622	Down	8.94417	11.29	5.27035	110.961	125.264	133.914	0.0458532	0.0624959	0	0	0.0533929	0	0.323031	0.407754	0.190346	1.97485	2.22941	2.38335
Ttc34	Tetratricopeptide repeat domain 34	62.21	899.3	-3.85347	-14.4547	0.0336144	Down	55.6643	86.5529	44.4252	863.918	666.439	1167.51	0.0645518	0.220241	0.315932	0.0858043	0	0	11.1463	17.3315	8.89578	24.7093	19.0611	33.3925
Atp2c2	Atpase, ca++ transporting, type 2c, member 2	12.72	182.1	-3.83971	-14.3175	0.0340767	Down	13.0031	16.9694	8.17317	131.289	178.157	236.705	0.190866	0.0434111	0.155693	0	0	0.0820745	1.69027	2.20585	1.06243	3.59182	4.87405	6.47581
Gm5779	Ribosomal protein, large, p0 pseudogene	6.918	97.95	-3.82369	-14.1594	0.0233407	Down	8.63429	7.57862	4.53991	127.369	79.6976	86.7804	0	11.6673	3.05889	0.399924	0.344817	0.380956	42.3834	37.2014	22.2852	47.793	29.9051	32.5628
Zfp3	Zinc finger protein 3	3.402	46.53	-3.77383	-13.6784	0.0462539	Down	0.172176	8.85535	1.17834	25.9666	67.852	45.7813	0.608573	0.667108	0.371997	0.812783	0.567499	0.314081	0.0945634	4.86359	0.647174	14.6656	38.322	25.8567
Tmem250-ps	Transmembrane protein 250, pseudogene	103.4	1382	-3.74105	-13.3712	0.0225943	Down	102.882	98.7363	108.435	1448.25	1677.58	1019.94	0.462691	2.59411	1.24499	0	0.107814	0.11938	147.525	141.581	155.488	109.678	127.045	77.2415
Adcy9	Adenylate cyclase 9	16.34	211.7	-3.69562	-12.9566	0.0128638	Down	13.2073	19.0539	16.7643	252.627	199.398	183.179	0.180539	0.221496	0.126299	0.0341659	0	0.0665313	2.32596	3.35561	2.95238	8.47961	6.69295	6.14853
Srsf4	Serine and arginine-rich splicing factor 4	127.1	1612	-3.66491	-12.6838	0.0196254	Down	108.914	145.869	126.468	1260.34	2021.8	1553.57	0.509549	1.09376	0.287529	0	0.0999668	0	68.6464	91.938	79.7104	41.9973	67.371	51.7684
Eml6	Echinoderm microtubule associated protein like 6	9.47	114.7	-3.59788	-12.1079	0.0312037	Down	5.64231	9.1706	13.5965	144.74	82.4374	116.801	0.11284	0.226123	0.0741334	0	0.0329099	0	0.776939	1.26278	1.87222	1.58779	0.904336	1.2813
Efcab14	Ef-hand calcium binding domain 14	2.342	28.33	-3.59635	-12.0951	0.00527006	Down	1.78171	2.7198	2.5255	24.8921	28.014	32.0863	2.29953	38.7642	19.2984	1.43264	1.36617	1.81612	35.8492	54.7243	50.8149	38.2918	43.0942	49.3586
Gnb1	Guanine nucleotide binding protein (g protein), beta 1	9.638	113.4	-3.55592	-11.7609	0.00263479	Down	8.67677	9.57144	10.666	123.052	107.611	109.393	1.07101	27.7769	9.78734	0.533946	1.55936	0.94988	111.743	123.265	137.361	124.823	109.16	110.968
Mks1	Mks transition zone complex subunit 1	22.13	257.2	-3.53888	-11.6228	0.0236813	Down	7.90204	26.4636	32.0116	304.615	265.528	201.345	0.0896578	0.122575	0	0	0.104463	0	0.559024	1.87215	2.26464	10.607	9.24594	7.01103
Fbxo46	F-box protein 46	71.92	812.7	-3.4983	-11.3004	0.018527	Down	64.8936	55.6507	95.2221	601.368	905.97	930.905	0.211087	0.864589	0.387383	0.0935727	0	0.0907711	31.6477	27.1401	46.4385	36.9528	55.67	57.2022
Adcy1	Adenylate cyclase 1	24.88	279.2	-3.48823	-11.2218	0.0488865	Down	28.3594	26.5095	19.7643	184.191	275.663	377.663	0.22136	0.0752678	0.0290403	0	0	0.0203946	3.07858	2.87777	2.14553	1.25217	1.87401	2.56743
Poldip2	Polymerase (dna-directed), delta interacting protein 2	45.91	513.5	-3.48363	-11.1861	0.0276325	Down	36.1478	52.7951	48.7845	396.382	472.85	671.395	0.447569	0.0766061	0.205216	0	0	0.144363	8.78863	12.8361	11.861	19.0743	22.754	32.3082
Fem1a	Fem 1 homolog a	106.3	1131	-3.4109	-10.6361	0.0216885	Down	155.413	98.1599	65.4483	884.798	1342.62	1165.74	0.0289887	0.118391	0.124209	0.0384196	0	0	14.0695	8.88637	5.92501	11.3312	17.1943	14.9291
Zbtb34	Zinc finger and btb domain containing 34	6.898	71.39	-3.37149	-10.3495	0.0440881	Down	9.63404	8.7133	2.34709	75.8846	96.5468	41.7456	0.519177	0.270262	0.299083	0.0404664	0.142206	0.0787746	3.49562	3.16154	0.851618	6.61327	8.41396	3.63809
Fgfr1	Fibroblast growth factor receptor 1	15.1	155.6	-3.36549	-10.3065	0.0220982	Down	13.3267	21.5712	10.4031	133.587	204.577	128.733	0.0842175	0.0860659	0.257713	0	0.0490274	0.054316	1.90126	3.07746	1.48417	4.60177	7.04724	4.43456
Akap13	A kinase (prka) anchor protein 13	50.85	518.6	-3.35031	-10.1987	0.0240985	Down	40.6987	63.1706	48.6788	401.405	672.839	481.545	0.0616947	0.954461	0.254955	0.0612557	0.0179525	0	17.2442	26.7656	20.6254	10.5982	17.7648	12.7141
Lars2	Leucyl-trna synthetase, mitochondrial	29.34	289.4	-3.30213	-9.86369	0.0109353	Down	32.5418	26.8279	28.6489	247.348	282.679	338.161	0.417749	4.98425	2.01299	0.20802	0.425674	0	80.4323	66.3096	70.8104	52.2476	59.7107	71.4302
Pomgnt1	Protein o-linked mannose beta 1,2-n-acetylglucosaminyltransferase	18.79	184.4	-3.29477	-9.81349	0.00184659	Down	8.37557	36.7251	11.2644	186.047	202.823	164.267	0	0.0544846	0.146473	0	0	0.102942	0.561045	2.46006	0.754554	6.38401	6.95967	5.63667
Tnik	Traf2 and nck interacting kinase	6.785	66.27	-3.28783	-9.76643	0.00815802	Down	6.04764	10.0441	4.26365	76.3399	64.2117	58.2485	0.0841458	0.152743	0.0686714	0.0573919	0	0	0.615973	1.02303	0.434267	1.46043	1.22841	1.11433
Ehd1	Eh-domain containing 1	40.62	394.8	-3.28104	-9.72059	0.0404309	Down	37.4626	25.7799	58.6054	421.345	240.508	522.58	0.129987	0.354809	0.0397615	0	0.0757004	0	6.55043	4.50768	10.2473	10.632	6.06886	13.1865
Csrnp2	Cysteine-serine-rich nuclear protein 2	3.677	35.14	-3.25675	-9.55826	0.00797349	Down	3.36212	3.42834	4.24007	30.7247	33.5813	41.1266	4.02833	57.9643	15.3913	2.93474	3.14636	3.3587	86.7247	88.4329	109.371	96.6783	105.667	129.409
Ptpn23	Protein tyrosine phosphatase, non-receptor type 23	17.63	161.6	-3.19633	-9.16626	0.00556148	Down	24.3261	20.6998	7.86325	172.928	144.114	167.754	0.260891	0.279219	0.136862	0	0.0433937	0.0480763	5.48936	4.67107	1.7744	5.27257	4.39404	5.11481
Mbd3	Methyl-cpg binding domain protein 3	6.836	60.54	-3.14675	-8.85658	0.0406153	Down	9.67666	3.66029	7.17059	51.0654	79.659	50.9024	0.142646	0.391491	0.871668	0	0.16632	0.368113	4.5345	1.71522	3.36015	9.09701	14.1908	9.06797
9130023H24Rik	Riken cdna 9130023h24 gene	5.616	49.52	-3.14022	-8.81657	0.00722483	Down	4.59316	6.04565	6.20967	52.3342	53.6055	42.606	0.515298	10.5043	2.66196	0.228179	0.266722	0.51702	20.9472	27.5713	28.3193	17.6527	18.0815	14.3713
Gid4	Gid complex subunit 4, vid24 homolog	6.243	54.42	-3.12389	-8.71738	0.0235917	Down	6.22973	6.1421	6.35708	69.3395	45.0955	48.832	0.550369	11.7208	2.89085	0.12174	0.427247	0.769123	31.4851	31.0422	32.1287	30.4657	19.8136	21.4553
Lysmd4	Lysm, putative peptidoglycan-binding, domain containing 4	80.33	694.9	-3.11264	-8.64965	0.0113252	Down	60.1282	120.673	60.1991	543.809	815.182	725.576	0.770269	0.575265	0.599785	0	0.163127	0.180667	38.9895	78.2491	39.0355	62.3194	93.4182	83.1496
Per3	Period circadian clock 3	7.662	65.92	-3.10503	-8.60412	0.0360593	Down	6.99228	7.7354	8.25801	63.3415	86.5834	47.8467	2.11281	44.4909	16.3294	0.74401	1.15301	1.32008	146.682	162.271	173.234	67.9253	92.8491	51.3092
Inpp4a	Inositol polyphosphate-4-phosphatase, type i	8.218	69.91	-3.08867	-8.5071	0.00234293	Down	6.73229	6.11496	11.808	62.4465	70.8944	76.4039	0.518892	3.66228	1.30879	0.182837	0	0.400233	12.32	11.1903	21.6085	12.1369	13.7788	14.8496
Dbt	Dihydrolipoamide branched chain transacylase e2	8.905	75.15	-3.07716	-8.4395	0.0469962	Down	10.4323	2.71217	13.5706	56.9761	59.4721	109.014	0.0625124	0.255903	0.22947	0	0.218424	0.322571	1.90523	0.49532	2.47838	10.2746	10.7247	19.6586
Foxred2	Fad-dependent oxidoreductase domain containing 2	81.65	688.3	-3.07563	-8.43057	0.00298723	Down	89.0611	84.35	71.5253	675.021	756.073	633.86	0.293012	1.34041	0.666067	0	0.0487229	0.161979	68.265	64.654	54.8239	47.4094	53.102	44.5185
Tspyl1	Testis-specific protein, y-encoded-like 1	1.827	15.36	-3.07112	-8.40423	0.0107464	Down	1.47671	1.9033	2.10194	17.3767	12.912	15.7829	10.3853	134.987	90.7942	8.83231	7.64104	11.7861	116.25	149.832	165.469	163.685	121.629	148.672
Gatd3a	Glutamine amidotransferase like class 1 domain containing 3A	78.25	653.4	-3.06174	-8.34981	0.0467964	Down	68.1201	92.2856	74.3552	897.039	500.339	562.83	0.687214	0.354364	0.104939	0	0.200396	0	26.0336	35.269	28.4165	59.921	33.422	37.5963
Alkbh5	Alkb homolog 5, rna demethylase	13.11	106.4	-3.02156	-8.12043	0.0046647	Down	13.0414	12.2257	14.051	117.279	105.861	96.1391	2.96562	68.3382	16.2961	2.4464	3.1074	3.74042	380.808	356.989	410.29	363.34	327.966	297.846
Ube2h	Ubiquitin-conjugating enzyme e2h	8.068	64.7	-3.00351	-8.01946	0.00150792	Down	7.73572	8.00369	8.46347	68.2554	64.4772	61.3615	2.1543	32.2721	9.25781	2.2099	2.22357	1.45266	112.643	116.545	123.24	133.92	126.507	120.394
Cic	Capicua transcriptional repressor	132.4	1049	-2.98547	-7.91986	0.0069549	Down	126.734	134.742	135.831	1137.72	1108.79	900.098	0.032384	0.242532	0.138922	0	0	0.0418238	17.4824	18.5871	18.7374	15.8613	15.458	12.5485
Corin	Corin, serine peptidase	16.29	128.9	-2.98467	-7.91543	0.0234876	Down	8.75367	18.1182	21.991	151.482	131.433	103.855	0.170211	0.144958	0.130204	0	0.0495388	0	1.29955	2.68978	3.26473	2.50141	2.17035	1.71495
Agpat1	1-acylglycerol-3-phosphate o-acyltransferase 1 (lysophosphatidic acid acyltransferase, alpha)	95.6	712.4	-2.8976	-7.45186	0.0392688	Down	80.5973	107.814	98.3988	606.323	973.608	557.336	0	0.69481	0.300516	0	0	0.145471	26.7402	35.77	32.6463	29.4008	47.2106	27.0254
Septin2	Septin 2	3.234	23.79	-2.87889	-7.35585	0.0415826	Down	2.7035	3.57102	3.42662	18.0424	20.7489	32.5688	1.35737	14.8645	6.64353	1.97614	0.526955	1.5843	20.6055	27.2176	26.117	24.5822	28.2696	44.3738
Gdpgp1	Gdp-d-glucose phosphorylase 1	36	257	-2.83562	-7.13849	1.98502e-05	Down	36.938	39.6361	31.4221	257.533	259.133	254.264	0.349859	0.159086	0.535142	0	0.203729	0.0752205	12.8555	13.7945	10.9358	23.9462	24.095	23.6423
Rab4b	Rab4b, member ras oncogene family	33.44	238.7	-2.83545	-7.13764	0.00435404	Down	32.546	40.0392	27.7333	260.555	221.049	234.434	0.415815	0.859857	0.126924	0.279678	0	0	15.2163	18.7196	12.9662	24.2905	20.6075	21.8553
Hip1	Huntingtin interacting protein 1	31.93	225	-2.81681	-7.04604	0.00817027	Down	26.9719	34.5375	34.2913	253.564	201.778	219.673	0.149556	0.152656	0.0305165	0	0	0.0321521	2.99144	3.83054	3.80323	2.71754	2.16253	2.35432
Mtfr2	Mitochondrial fission regulator 2	1.678	11.82	-2.81661	-7.04506	0.000308086	Down	2.12162	1.27376	1.63919	12.15	11.7683	11.5505	3.42902	7.60372	6.12077	2.22256	3.77944	1.91303	12.1311	7.28314	9.37263	32.056	31.0487	30.4743
Ash1l	Ash1 like histone lysine methyltransferase	9.812	68.55	-2.80445	-6.98592	0.0139383	Down	11.9651	7.77932	9.69167	83.436	55.0805	67.1213	0.0344346	0.55036	0.231894	0.0911858	0	0.0222081	3.25724	2.11776	2.63836	3.15371	2.08193	2.53705
Nup85	Nucleoporin 85	11.56	79.16	-2.77504	-6.84495	0.0335471	Down	14.1996	9.79966	10.6956	64.4301	70.0201	103.034	0	0.543192	0.485565	0	0.115669	0	4.8693	3.36049	3.66774	2.48419	2.69972	3.97263
Map1s	Microtubule-associated protein 1s	113	764.4	-2.75839	-6.76642	0.000717967	Down	111.941	100.298	126.657	763.365	721.445	808.3	0.125937	0.42963	0.308189	0	0.0733395	0	32.23	28.8776	36.4668	18.6616	17.6368	19.7601
Mon1b	Mon1 homolog b, secretory traffciking associated	40.88	275.9	-2.75473	-6.74926	0.0302935	Down	35.98	59.5648	27.0996	234.512	378.115	215.132	0.578278	0.478377	0.151665	0.0547902	0.048086	0.0532733	14.4918	23.9911	10.915	12.2063	19.6808	11.1976
Pomgnt2	Protein o-linked mannose beta 1,4-n-acetylglucosaminyltransferase 2	44.48	294.8	-2.72837	-6.62705	0.0401072	Down	86.118	40.7629	6.56592	263.91	263.495	356.953	0.180305	0.123247	0	0	0.210089	0	8.71376	4.12455	0.664366	18.4815	18.4525	24.9973
None	NKAP domain containing 1	0.764	5.039	-2.72152	-6.59566	0.010334	Down	1.71859	0	0.57346	5.2828	4.18743	5.64732	0.807546	0.805234	0.76013	0.577855	1.15766	1.60276	1.35935	0	0.45359	5.87848	4.6596	6.2841
Tnrc18	Trinucleotide repeat containing 18	60.51	396.6	-2.71248	-6.55449	0.00256455	Down	55.8553	40.9541	84.7238	417.538	344.731	427.589	0.0318785	0.0217033	0.0390242	0	0.0371135	0	1.72418	1.2642	2.61531	5.16543	4.26473	5.28978
Ptprf	Protein tyrosine phosphatase, receptor type, f	104.5	672.1	-2.68514	-6.43143	0.00839321	Down	121.006	110.791	81.6997	790.364	606.375	619.491	0.102447	0.0871457	0.1411	0.0339344	0	0.0330365	13.3386	12.2126	9.00583	17.6438	13.5365	13.8293
Pfkm	Phosphofructokinase, muscle	14.03	90.1	-2.68297	-6.42176	0.0242566	Down	7.00401	12.7165	22.3704	61.9425	89.2492	119.106	0.221206	0.251754	0.0450275	0	0	0.095056	1.20933	2.19567	3.86253	1.96267	2.82789	3.77392
Miip	Migration and invasion inhibitory protein	32.97	211.3	-2.68018	-6.40937	0.0419176	Down	39.0834	23.2891	36.5362	143.976	223.538	266.429	0	0	0.297979	0	0	0.157242	3.88201	2.31322	3.62901	7.54634	11.7165	13.9646
Mcub	Mitochondrial calcium uniporter dominant negative beta subunit	4.946	31.7	-2.67991	-6.40816	0.0375079	Down	3.24551	5.01744	6.57531	39.5799	31.0205	24.4855	0.844558	1.16457	0.546442	0	0.492818	0	2.76471	4.27414	5.60122	6.5019	5.09582	4.0223
Sall4	Spalt like transcription factor 4	4.36	27.76	-2.67076	-6.36766	0.0147346	Down	4.39639	4.11229	4.57034	28.0213	32.3732	22.8884	22.3781	187.136	62.311	10.34	8.32763	8.82161	398.35	372.608	414.111	256.761	296.638	209.728
Nphp1	Nephronophthisis 1 (juvenile) homolog (human)	20.84	130.9	-2.65053	-6.27899	0.0421274	Down	16.6041	11.958	33.9675	95.0957	107.985	189.542	0.0926766	0.190094	0.226696	0	0	0.119565	2.81974	2.03074	5.76843	3.79004	4.30375	7.55418
Crlf2	Cytokine receptor-like factor 2	11.31	70.94	-2.64905	-6.27253	0.0206016	Down	12.5619	11.4651	9.90398	87.2694	56.0546	69.5088	0.887039	1.09822	0.866823	0	0.206895	0.228883	11.9425	10.8998	9.41565	12.6767	8.14246	10.0968
Nr2e1	Nuclear receptor subfamily 2, group e, member 1	9.027	56.14	-2.63683	-6.21964	0.0071898	Down	8.35447	8.50742	10.2185	51.7863	63.6489	52.9954	2.04138	15.8878	13.2694	1.52623	1.04021	2.05738	86.8825	88.4731	106.268	79.8168	98.1004	81.6804
Appbp2	Amyloid beta precursor protein (cytoplasmic tail) binding protein 2	5.243	32.51	-2.6326	-6.20141	0.0258788	Down	4.51831	5.11182	6.0976	40.4143	26.0107	31.109	0.882007	2.35114	2.42733	0	1.13039	0.227579	8.52527	9.64511	11.5051	18.2938	11.7739	14.0817
Lrrc58	Leucine rich repeat containing 58	3.857	23.9	-2.63148	-6.1966	0.00315368	Down	2.86064	2.93629	5.77354	24.9735	22.7201	24.0039	0.364783	1.90797	1.53523	0.302006	0.159238	0.264673	3.63109	3.72711	7.32851	6.0429	5.49764	5.80829
Kdm6b	Kdm1 lysine (k)-specific demethylase 6b	5.039	31.07	-2.62459	-6.16707	0.00384806	Down	4.74898	4.92174	5.4448	31.2849	27.9338	33.9998	1.5724	59.919	20.9562	2.28067	2.5904	6.69707	130.514	135.262	149.637	120.636	107.714	131.105
Eif4a1	Eukaryotic translation initiation factor 4a1	15.35	94.29	-2.61918	-6.14403	0.000410555	Down	15.6691	15.971	14.4012	96.0832	96.6455	90.1504	2.58638	25.1189	15.5959	1.25556	0.959081	2.4269	226.164	230.521	207.863	148.658	149.528	139.479
Socs1	Suppressor of cytokine signaling 1	13.33	81.7	-2.61542	-6.12801	0.00769155	Down	25.7474	0	14.2511	84.4739	79.4669	81.1703	0	0.410319	0	0.266884	1.15845	0.512476	3.52155	0	1.94916	54.5648	51.3306	52.4309
Gigyf2	Grb10 interacting gyf protein 2	47.05	284.4	-2.59571	-6.04488	0.0287447	Down	28.4838	49.3771	63.288	184.369	317.595	351.265	0.276816	0.282623	0.169291	0	0.12066	0.0445616	6.91899	11.9942	15.3733	10.1539	17.4912	19.3455
Efr3b	Efr3 homolog b	87.64	527	-2.58803	-6.01275	0.018858	Down	84.8738	70.9518	107.109	478.641	631.462	470.855	0.120497	0.123039	0.0553165	0	0	0.0388577	8.45492	7.06804	10.6699	6.19963	8.17906	6.09878
Abcg1	Atp binding cassette subfamily g member 1	85.15	505.2	-2.56868	-5.93267	0.0132956	Down	90.9189	84.6371	79.9085	428.833	591.802	494.952	0.136444	0.882623	0.146146	0.18091	0.0397139	0	35.3133	32.8734	31.0368	31.5369	43.5219	36.3994
Slc25a38	Solute carrier family 25, member 38	22.81	133.4	-2.54816	-5.84889	0.0256251	Down	16.756	9.65272	42.0193	91.3622	140.724	168.142	0.574031	1.08317	0.175385	0.192011	0.334655	0.18517	10.2356	5.89648	25.668	21.6783	33.3908	39.8965
Krt84	Keratin 84	335.3	1960	-2.54742	-5.84586	0.029661	Down	335.276	332.305	338.202	1650.28	2528.69	1700.7	0.164131	0.448545	0.100386	0	0.0956072	0	79.6909	78.9846	80.3864	52.5928	80.5869	54.1998
Ddost	Dolichyl-di-phosphooligosaccharide-protein glycotransferase	68.09	397.7	-2.54624	-5.84109	0.0124701	Down	69.4004	74.7656	60.107	326.055	453.046	414.076	0.515716	0.705728	0.378389	0	0	0.266144	37.0097	39.8708	32.0537	28.9259	40.1918	36.7346
Kctd6	Potassium channel tetramerisation domain containing 6	9.873	57.52	-2.54237	-5.82545	0.010669	Down	1.17598	24.1016	4.34254	57.3408	63.0831	52.1268	0.596088	0.716058	0.45527	0.398958	0.521309	0.769153	0.692818	14.1992	2.55836	32.2909	35.5246	29.3547
Klhl2	Kelch-like 2, mayven	3.726	21.57	-2.53377	-5.79082	0.0261999	Down	6.71769	4.45901	0	29.5479	22.5455	12.6289	0.0618811	0.126654	0.265014	0.411181	0.432433	0.319313	1.0156	0.674126	0	11.454	8.73959	4.89549
Zcchc14	Zinc finger, cchc domain containing 14	39.21	222.1	-2.50175	-5.66372	0.00341268	Down	23.2636	60.0248	34.3457	186.518	260.157	219.571	0.152581	0.290834	0.0933934	0.0808983	0.0355268	0.0393634	4.16269	10.7406	6.14568	9.6858	13.5098	11.4022
Zdhhc16	Zinc finger, dhhc domain containing 16	35.5	199.9	-2.49341	-5.63106	0.0368963	Down	36.3266	38.2684	31.9162	220.85	246.147	132.774	0	0.403223	0.433857	0	0.174179	0	10.1361	10.6779	8.90548	12.8225	14.2912	7.70879
Adcyap1r1	Adenylate cyclase activating polypeptide 1 receptor 1	63.35	356.1	-2.49071	-5.62055	0.0422648	Down	72.6089	117.448	0	393.098	501.246	173.882	0	0.0218486	0	0.0425666	0	0	0.528801	0.85536	0	5.57761	7.11211	2.46719
Elk3	Elk3, member of ets oncogene family	4.861	27.19	-2.48381	-5.59374	0.0341941	Down	0	0	14.5825	14.3229	28.7447	38.5031	0	0.0408393	0	0	0.166957	0.123299	0	0	0.198513	1.38577	2.78111	3.72525
Nsd1	Nuclear receptor-binding set-domain protein 1	14.02	77.92	-2.47461	-5.55817	0.00804439	Down	15.3968	13.2917	13.369	68.1391	80.253	85.3702	0.302891	4.2842	0.732483	0.340826	0.370178	0.31255	27.3014	23.5687	23.7058	23.248	27.3811	29.127
Kmt2d	Lysine (k)-specific methyltransferase 2d	204	1133	-2.47343	-5.55364	0.000828321	Down	203.293	209.678	199.123	1179.11	1137.96	1082.27	0.0677792	1.13867	0.248999	0.0384372	0.0788858	0.0999138	98.6273	101.725	96.6044	85.3822	82.4026	78.3694
Zmiz2	Zinc finger, miz-type containing 2	58.63	325.6	-2.47314	-5.55249	0.033342	Down	56.687	52.5539	66.664	422.551	282.677	271.482	0	0.488432	0.21919	0	0.0595761	0.0659989	13.371	12.3961	15.7243	17.6873	11.8324	11.3638
Socs7	Suppressor of cytokine signaling 7	161.6	896	-2.47093	-5.54401	0.027705	Down	133.68	159.479	191.679	1117.62	775.703	794.625	0.0280968	0.344226	0.240778	0	0.0327091	0.0724847	27.3198	32.5922	39.1728	39.1889	27.1997	27.8632
Asf1b	Anti-silencing function 1b histone chaperone	4.453	24.62	-2.46706	-5.52914	0.00896071	Down	3.83593	4.68336	4.83833	27.7884	23.5299	22.5379	17.8794	149.928	66.3346	14.0477	10.9196	24.3515	299.384	365.524	377.619	456.831	386.822	370.514
Leng8	Leukocyte receptor cluster (lrc) member 8	32.6	179.5	-2.46129	-5.5071	0.0115144	Down	23.2848	39.2103	35.2978	196.35	157.372	184.834	0.117626	0.0534151	0.287955	0.0520084	0.045652	0	3.56255	5.99913	5.40051	6.39187	5.12301	6.01698
Ppm1h	Protein phosphatase 1h (pp2c domain containing)	13.88	74.9	-2.43152	-5.3946	0.0322281	Down	12.4023	12.8741	16.3785	95.8701	63.1215	65.7203	0.805325	8.83512	2.33193	0.369517	0.46878	0.39954	49.4951	51.378	65.3632	39.5572	26.0447	27.117
Stat3	Signal transducer and activator of transcription 3	129.2	696.6	-2.43089	-5.39225	0.00277206	Down	126.05	135.917	125.606	744.354	705.284	640.254	0.543117	0.956141	0.498542	0	0.263488	0	83.9412	90.5117	83.6452	65.3761	61.9446	56.2331
Perp	Perp, tp53 apoptosis effector	29.08	156.5	-2.42841	-5.38302	0.0107039	Down	11.0036	52.8512	23.3713	149.694	195.52	124.325	0	0.23816	0.425185	0	0	0.149563	2.43306	11.6862	5.16774	7.46291	9.74752	6.19815
Isca1	Iron-sulfur cluster assembly 1	3.952	20.96	-2.40681	-5.30301	0.0137822	Down	3.26239	4.43984	4.15498	22.8773	22.8099	17.1917	14.8092	102.904	56.7757	13.9443	10.838	15.5522	189.75	258.234	241.666	307.581	306.675	231.139
Pglyrp2	Peptidoglycan recognition protein 2	3.45	18.26	-2.40406	-5.29291	0.0478098	Down	3.89959	5.32412	1.12706	19.4241	25.5668	9.79482	0.0900746	0.107219	0.0550778	0.119983	0.524786	0.217063	0.328048	0.447885	0.0948127	5.5801	7.34476	2.81383
Klf16	Kruppel-like factor 16	176.1	906	-2.36306	-5.14461	0.0280467	Down	188.672	174.068	165.577	1165.55	812.605	739.836	0	0.325791	0.0972394	0	0.0926033	0	26.6047	24.5453	23.3481	35.9778	25.0833	22.8371
Trim80	Tripartite motif-containing 80	0.6239	3.195	-2.3563	-5.12056	0.0343929	Down	0	0	1.87166	2.83282	3.25659	3.49454	0.453445	0.23286	0.277208	1.51295	0.264246	0.731296	0	0	0.601123	2.3687	2.72304	2.92201
Efna2	Ephrin a2	103	527.4	-2.35612	-5.11993	0.0448998	Down	125.279	76.1106	107.639	657.367	315.128	609.707	0	0.138943	0.124179	0	0.118332	0	10.9879	6.67546	9.4407	25.9292	12.4299	24.0493
Prdm16	Pr domain containing 16	24.14	123	-2.34958	-5.09676	0.025409	Down	17.2006	23.7183	31.4904	133.234	137.562	98.2569	0.0463979	0.0157768	0.0426029	0.0614664	0.0540122	0.0299197	0.600746	0.828382	1.09983	6.45733	6.66708	4.76213
Actn4	Actinin alpha 4	55.2	277.1	-2.32773	-5.02017	0.00959497	Down	58.3417	64.2499	43.0144	296.328	242.858	292.184	0.306666	0.532989	0.580301	0.141409	0.105386	0	27.6142	30.4107	20.3595	24.3774	19.9787	24.0365
Lig4	Ligase iv, dna, atp-dependent	10.34	51.85	-2.32682	-5.017	0.0118417	Down	10.7247	8.16385	12.1189	50.993	58.1293	46.442	0.696409	0.508626	0.547899	0.726437	0.810967	0.705851	6.26655	4.77023	7.08123	38.1301	43.4663	34.7271
Phf13	Phd finger protein 13	44.59	221.8	-2.3144	-4.97398	0.00484551	Down	46.4017	43.6596	43.7057	243.491	223.673	198.19	1.72224	5.15345	3.52553	1.14479	1.1573	0.769071	160.878	151.371	151.531	249.267	228.979	202.891
Lratd1	LRAT domain containing 1	8.462	41.83	-2.30555	-4.94356	0.0374009	Down	10.0453	7.01518	8.32564	54.3248	28.3684	42.8046	1.82785	10.3913	7.49263	1.21445	1.13539	1.33618	66.0036	46.0939	54.7044	66.7474	34.8555	52.5929
Osgin1	Oxidative stress induced growth inhibitor 1	38.05	186.9	-2.29639	-4.91227	0.0147078	Down	40.2621	28.9367	44.9389	225.036	165.424	170.215	0.111564	0.229138	0.409229	0.446621	0.130025	0	10.0646	7.23352	11.2337	43.2554	31.7971	32.7179
Nudt4	Nudix (nucleoside diphosphate linked moiety x)-type motif 4	1.915	9.406	-2.29589	-4.91058	0.021029	Down	2.17514	1.75492	1.81604	10.1482	10.869	7.19951	2.36511	2.09359	1.60337	1.01955	0.818962	0.907074	4.39529	3.54614	3.66966	9.28758	9.94726	6.58896
Tkt	Transketolase	24.1	117.9	-2.29022	-4.89132	0.0319957	Down	27.7529	20.299	24.2391	154.461	89.0795	110.058	0.255086	0.0870271	0.0780293	0	0	0.0822674	3.88673	2.84282	3.39462	4.23569	2.44278	3.01807
Rps2	Ribosomal protein s2	4.504	21.96	-2.28568	-4.87593	0.0194041	Down	4.0335	3.61053	5.86806	22.9111	24.4513	18.5216	3.33413	24.8351	21.1219	4.157	3.2945	3.31028	66.272	59.3223	96.4145	82.1879	87.7133	66.4418
Pdk1	Pyruvate dehydrogenase kinase, isoenzyme 1	34.68	168.9	-2.28396	-4.87012	0.0125501	Down	23.312	38.8035	41.9303	178.211	143.436	185.068	0.462205	0.550938	0.353597	0	0.0896925	0.149055	10.6205	17.6781	19.1026	14.1825	11.415	14.7282
Fbxl4	F-box and leucine-rich repeat protein 4	11.38	55.38	-2.28251	-4.86523	0.0161396	Down	9.81408	11.6534	12.6808	64.6755	52.96	48.5037	0.674245	1.26703	0.773201	0.112168	0.687336	0	8.88003	10.5443	11.4739	17.2361	14.1139	12.9263
Oaz1	Ornithine decarboxylase antizyme 1	5.662	27.31	-2.27001	-4.82326	0.010821	Down	5.93198	6.56174	4.49081	27.7936	24.1716	29.9556	7.03806	32.2425	16.6075	3.79542	5.47754	8.78084	110.509	122.241	83.6608	167.26	145.463	180.271
Vgll4	Vestigial like family member 4	37.65	178.7	-2.24654	-4.74544	0.0196307	Down	41.983	26.5579	44.4144	219.173	134.478	182.371	0.184127	0.126704	0.674674	0	0.214807	0	13.7915	8.72431	14.5902	15.6933	9.62896	13.0582
Diaph1	Diaphanous related formin 1	71.42	337.2	-2.23931	-4.72171	0.0368679	Down	66.4495	76.0863	71.7323	237.772	428.806	345.134	0	0.156353	0.1404	0.0608993	0	0	6.57303	7.52628	7.09559	4.82672	8.70467	7.00614
Pnpla2	Patatin-like phospholipase domain containing 2	115.3	542.1	-2.23365	-4.70322	0.00547638	Down	137.479	93.4317	114.906	528.655	583.576	514.219	0.171844	0.234877	0.210196	0	0	0.221699	28.271	19.2132	23.6291	39.0674	43.1261	38.0006
Txnl4b	Thioredoxin-like 4b	14.3	67.1	-2.22972	-4.69043	0.0167652	Down	14.7564	11.7593	16.3985	68.5491	52.0898	80.647	1.48435	13.3917	4.99016	1.6523	1.00932	1.11718	97.7176	77.8711	108.592	86.3444	65.6123	101.583
Nup98	Nucleoporin 98	3.186	14.92	-2.22714	-4.68204	0.00338359	Down	3.14978	3.09873	3.30909	13.9367	14.443	16.3694	3.37433	41.3001	37.4354	4.85897	7.12235	9.57884	86.2093	84.812	90.5696	100.159	103.798	117.642
Raly	Hnrnp-associated with lethal yellow	7.85	36.47	-2.21614	-4.64649	0.0495752	Down	6.52131	3.52269	13.5047	47.2857	30.6578	31.4753	0.261129	0.213558	0.189988	0.208243	0.181321	0	1.44485	0.780482	2.99208	6.14027	3.98106	4.08722
Tmem150a	Transmembrane protein 150a	19.03	88.07	-2.21054	-4.6285	0.033604	Down	18.1274	12.4579	26.4962	65.5481	79.8443	118.809	0	2.39263	0.46289	0	0.17669	0.58654	17.2544	11.8579	25.2201	16.6761	20.3132	30.2262
Zfp568	Zinc finger protein 568	11.7	54.09	-2.20944	-4.62496	0.0402065	Down	7.01416	13.7625	14.3114	65.3376	54.5535	42.3893	0.246859	0.336025	0.319003	0.109042	0.255449	0.283044	2.10866	4.1374	4.30241	14.1028	11.7751	9.14952
Larp4b	La ribonucleoprotein domain family, member 4b	14.7	67.85	-2.20693	-4.61691	0.00555338	Down	13.281	15.7039	15.1005	73.8831	62.7166	66.9387	1.32576	10.2566	8.00865	0.510696	0.846541	0.882669	86.7297	102.552	98.6111	55.1637	46.8264	49.9788
Tmem102	Transmembrane protein 102	30.76	142	-2.20675	-4.61635	0.0329239	Down	38.1593	11.3663	42.7489	160.604	151.502	113.866	0	0.387385	0	0	0.131886	0.58397	4.92745	1.46771	5.52009	38.323	36.1512	27.1705
Rnf26	Ring finger protein 26	61.36	282.9	-2.20513	-4.61116	0.0482012	Down	44.1636	85.0179	54.8871	186.466	400.393	261.91	1.13538	0.646988	1.04144	0.504316	0.330738	0	41.5698	80.0247	51.6635	51.903	111.45	72.9031
Arpc4	Actin related protein 2/3 complex, subunit 4	36.25	166.3	-2.19798	-4.58837	0.00139433	Down	29.7668	40.7993	38.188	157.793	163.68	177.531	0.533666	0.730482	0.652569	0.284735	0.124374	0.826243	19.0182	26.0669	24.3985	64.9767	67.4007	73.1046
BC021767	Cingulin pseudogene	42.45	194.8	-2.19787	-4.588	0.022181	Down	37.0176	50.5571	39.7858	146.399	238.976	198.955	0.578055	3.75562	1.06043	0	0	0.497183	66.559	90.9035	71.5363	24.2624	39.605	32.9723
Gatad2b	Gata zinc finger domain containing 2b	3.343	15.26	-2.19076	-4.56547	0.0209136	Down	4.30421	3.56698	2.15654	18.1377	11.988	15.6556	0.575043	2.52022	1.82799	0.460544	0.536183	0.593541	7.06357	5.85371	3.53907	9.61462	6.3547	8.29886
Nat14	N-acetyltransferase 14	64.18	292.4	-2.18764	-4.5556	0.0066059	Down	58.4549	73.9378	60.161	319.812	270.794	286.592	1.82831	2.50854	0.773488	0.376255	0.163976	0.725866	99.5748	125.949	102.481	134.971	114.284	120.951
Ccdc186	Coiled-coil domain containing 186	5.494	24.98	-2.18495	-4.5471	0.0391748	Down	5.1569	6.14812	5.17656	32.5871	21.3836	20.9726	2.27521	33.9239	12.3861	6.35693	5.83091	9.29476	83.5163	99.5693	83.8347	233.352	153.125	150.182
Ppp4c	Protein phosphatase 4, catalytic subunit	22.15	100.4	-2.17975	-4.53075	0.000183832	Down	22.0791	17.1257	27.2519	101.902	95.7318	103.464	0.352862	1.33477	0.646549	0	0.411614	0.455342	17.1789	13.3248	21.2036	29.4483	27.6651	29.8997
Cers2	Ceramide synthase 2	11.71	52.95	-2.17708	-4.52238	0.00709792	Down	8.95238	12.5557	13.6199	55.2481	55.4556	48.1585	1.40016	4.34934	1.38284	0.143678	0.878645	0.833756	21.2838	29.8504	32.3807	34.1816	34.31	29.7953
Utp25	UTP25 small subunit processome component	8.137	36.66	-2.17181	-4.50587	0.0357801	Down	5.86882	6.39743	12.1435	36.8166	24.3384	48.832	0.322827	0.464119	0.175629	0.0951321	0.167049	0.185078	1.88306	2.05267	3.89633	5.48886	3.62853	7.28018
Uhrf1bp1	Uhrf1 (icbp90) binding protein 1	91.56	411.9	-2.16947	-4.49857	0.0225419	Down	59.0121	110.855	104.803	318.193	527.901	389.528	0.159746	0.496861	0.26543	0.0604594	0	0.0294364	18.1371	34.0708	32.2108	9.53475	15.8187	11.6723
Sh3rf3	Sh3 domain containing ring finger 3	19.7	88.62	-2.16922	-4.49779	0.0478729	Down	24.5004	16.7807	17.8279	72.0918	116.193	77.5747	0.0343703	0.351058	0.0631096	0.0911445	0.120048	0.133006	3.66312	2.50892	2.6655	8.2713	13.3312	8.90036
Crnde	Colorectal neoplasia differentially expressed (non-protein coding)	2.628	11.75	-2.16103	-4.47235	0.029206	Down	6.57445	0	1.31017	12.9401	11.8901	10.4327	0.472731	0.81627	0.865416	0.31872	0.827837	0	4.72137	0	0.940883	4.94551	4.54421	3.98721
Fam220a	Family with sequence similarity 220, member a	27.54	123.1	-2.16021	-4.46981	0.0173411	Down	27.3289	28.3548	26.935	117.082	148.318	103.89	0.490658	3.62458	0.960094	0.784829	0.228692	0.633027	46.2344	47.97	45.5681	64.2604	81.4041	57.0201
Hspa8	Heat shock protein 8	1.609	7.163	-2.15414	-4.45104	0.0138035	Down	1.2503	1.7396	1.83765	7.34836	8.06057	6.07871	28.0515	154.527	106.051	6.85078	9.81879	16.8362	120.291	167.367	176.8	82.0708	90.0252	67.8906
Phc2	Polyhomeotic 2	19.45	86.51	-2.15316	-4.448	0.0243534	Down	15.6071	21.6667	21.071	93.7198	98.9851	66.8127	1.07756	1.64239	1.97716	0.33104	0.579407	0.962419	24.4361	33.9236	32.991	58.5082	61.7953	41.7104
Taf5l	Tata-box binding protein associated factor 5 like	13.83	61.48	-2.15242	-4.44574	0.0294593	Down	9.02472	16.9552	15.5054	73.3937	55.7731	55.2662	0.577662	0.443691	0.309192	0.480209	0.0841114	0.0931525	4.0026	7.51988	6.87687	16.0848	12.2231	12.112
Pex11a	Peroxisomal biogenesis factor 11 alpha	16.62	73.87	-2.15191	-4.44414	0.00722604	Down	18.3601	18.3662	13.1366	66.5671	83.3785	71.6522	0.307546	10.4613	6.56161	1.25159	1.79697	0.794012	106.063	106.098	75.8877	85.2629	106.796	91.7762
Ttc8	Tetratricopeptide repeat domain 8	7.238	32.04	-2.14634	-4.42704	0.0261872	Down	9.79447	4.90517	7.01465	26.4683	34.6224	35.0393	0.657724	0.256675	0.22955	0.125045	0.437791	0.121073	3.73479	1.87042	2.6748	6.03396	7.89285	7.98789
Nktr	Natural killer tumor recognition sequence	22.08	97.68	-2.14515	-4.42338	0.0315274	Down	22.4076	10.0715	33.7674	70.5659	100.993	121.475	0.112271	0.267453	0.188987	0	0.0653505	0.0362048	4.24781	1.90926	6.4013	2.38878	3.41879	4.11213
Arfgef3	Arfgef family member 3	18.22	80.4	-2.14199	-4.41372	0.0279725	Down	13.2665	13.3798	27.9996	80.2417	55.2379	105.712	0.142721	0.323704	0.305783	0.0630235	0.0553798	0.0306824	3.41484	3.444	7.20716	3.98763	2.74506	5.25338
Pls1	Plastin 1 (i-isoform)	1.101	4.807	-2.12686	-4.36765	0.0101399	Down	0.847168	1.13327	1.3211	4.14466	5.59056	4.68472	13.9353	141.64	163.387	13.5341	14.0479	19.8951	90.0716	120.49	140.46	65.5922	88.4745	74.1389
Gm10509	Predicted gene 10509	7.805	34.01	-2.12346	-4.35739	0.0213399	Down	4.44946	12.2851	6.67957	32.5274	31.0114	38.4856	0.437014	1.19657	0.601154	0.874578	0.891298	1.55054	3.31446	9.1513	4.9757	35.9581	34.2822	42.5448
A430033K04Rik	Riken cdna a430033k04 gene	5.233	22.77	-2.12114	-4.35037	0.0106593	Down	4.55503	5.72345	5.42122	19.6294	26.8218	21.8482	34.1456	276.163	125.819	24.9747	24.0317	30.9535	662.191	832.052	788.114	523.189	714.89	582.326
Sbf2	Set binding factor 2	14.9	64.08	-2.10416	-4.29946	0.0312546	Down	13.9911	16.0871	14.634	79.9129	51.6449	60.6809	0.246349	0.372588	0.301589	0.108817	0.0637302	0.105922	4.29307	4.93621	4.49033	7.41776	4.79384	5.63259
Gpbp1	Gc-rich promoter binding protein 1	2.646	11.36	-2.10228	-4.29389	0.00693676	Down	2.34414	2.65265	2.9413	12.5123	10.5187	11.0543	14.5692	137.274	52.2563	16.535	13.1598	15.3907	159.479	180.468	200.106	188.041	158.08	166.129
Sumo3	Small ubiquitin-like modifier 3	17.55	75.24	-2.09993	-4.2869	0.00296149	Down	16.0812	16.9968	19.5738	74.2	79.9048	71.6083	11.8629	92.7371	31.8992	7.59962	4.95897	8.64526	731.69	773.352	890.603	524.442	564.763	506.124
Nos1	Nitric oxide synthase 1, neuronal	53.88	228.5	-2.08421	-4.24043	0.00607819	Down	41.7585	47.6677	72.2107	189.093	237.826	258.49	0	0.1559	0.139995	0.0607226	0	0	4.11871	4.70154	7.12226	3.82741	4.8138	5.23207
Trp53inp2	Transformation related protein 53 inducible nuclear protein 2	49.58	209.7	-2.08059	-4.22979	0.00324511	Down	46.3833	51.8994	50.448	191.041	228.208	209.851	1.03414	3.59566	2.18311	0.480602	0.361285	0.733716	105.335	117.862	114.566	100.335	119.855	110.214
Dusp14	Dual specificity phosphatase 14	7.05	29.68	-2.07372	-4.2097	0.00162329	Down	7.11722	5.92355	8.10844	31.4281	28.3212	29.2825	13.1818	71.3429	36.0415	10.339	9.9364	18.4614	286.032	238.06	325.868	405.808	365.691	378.104
Pithd1	Pith (c-terminal proteasome-interacting domain of thioredoxin-like) domain containing 1	16.01	67.14	-2.06806	-4.19324	0.0267715	Down	17.2763	14.3232	16.4349	60.8645	82.4903	58.0649	2.67196	4.78891	3.26524	1.39086	1.73092	3.25617	61.7692	51.2109	58.7607	129.397	175.373	123.445
Rbm42	Rna binding motif protein 42	69.37	290.5	-2.06625	-4.18795	0.0281883	Down	88.5857	42.9581	76.5531	240.813	326.038	304.649	0.525224	0.360082	0.481506	0	0.30615	0.16942	40.36	19.5719	34.8779	38.1745	51.6846	48.294
Katnip	Katanin interacting protein	81.59	340.1	-2.05961	-4.16873	0.0284993	Down	97.91	77.7924	69.0578	419.149	250.021	351.17	0.0318999	0.152025	0.0781009	0	0	0.0822968	8.55165	6.79454	6.03164	11.4982	6.85864	9.6334
Rrn3	Rrn3 rna polymerase i transcription factor homolog (yeast)	26.2	109	-2.05601	-4.15836	0.00095092	Down	25.1989	25.5239	27.8901	104.778	113.338	108.785	0.680094	6.99597	1.94188	0.225853	0.726039	1.09666	80.7871	81.8291	89.4151	71.5477	77.3926	74.2838
Kif2a	Kinesin family member 2a	1.685	6.972	-2.04858	-4.13697	0.0121549	Down	1.15386	1.8035	2.09855	6.30042	8.17194	6.4438	6.57533	30.7885	12.7738	3.49323	3.12681	4.24109	19.284	30.141	35.0721	22.8099	29.5855	23.329
Extl1	Exostosin-like glycosyltransferase 1	103.8	429.5	-2.04854	-4.13686	0.0177788	Down	101.548	91.2535	118.666	339.587	453.576	495.334	0.738035	0.838456	0.511834	0.130637	0.0572956	0.0634701	70.6883	63.5223	82.6046	28.4577	38.0101	41.5094
Trim75	Tripartite motif-containing 75	15.75	64.96	-2.04393	-4.12367	0.0071488	Down	16.9426	15.0979	15.2153	59.2414	71.8439	63.782	2.62689	21.5985	8.49941	3.83606	4.14642	4.15421	184.814	164.692	165.973	239.665	290.649	258.034
Magi3	Membrane associated guanylate kinase, ww and pdz domain containing 3	3.821	15.67	-2.03622	-4.10169	0.0414115	Down	4.30598	2.58599	4.57097	13.4317	19.4093	14.1764	0.509989	0.367577	0.220338	0.357854	0.279389	0.19347	1.57585	0.946388	1.67283	3.7193	5.37452	3.92551
Atrn	Attractin	21.56	88.28	-2.0337	-4.09453	0.0458669	Down	23.0949	25.0444	16.5436	79.9013	72.5627	112.382	0.268117	0.653656	0.451361	0.118383	0.0780263	0.11528	10.5708	11.4631	7.5722	8.30146	7.53901	11.6761
Pink1	Pten induced putative kinase 1	20.76	84.92	-2.03227	-4.09049	0.0138353	Down	29.382	20.9938	11.9047	85.2478	100.385	69.1253	0.180081	0.123102	0.0550641	0	0	0.116163	3.50867	2.50699	1.42161	3.30088	3.887	2.6766
Fxyd6	Fxyd domain-containing ion transport regulator 6	239.1	975.7	-2.02872	-4.08042	0.0498511	Down	276.562	184.114	256.682	1158.89	1115.62	652.615	0.247392	0.169516	0	0	0.144188	0	38.4337	25.5862	35.6709	55.6994	53.6197	31.3664
B3gnt2	Udp-glcnac:betagal beta-1,3-n-acetylglucosaminyltransferase 2	7.922	32.3	-2.0276	-4.07726	0.0494134	Down	7.14715	7.10098	9.51776	32.2553	40.8444	23.8	2.54659	5.72142	1.7575	0.874308	2.10425	1.16509	23.8846	23.7303	31.8068	44.5516	56.415	32.8729
Iscu	Iron-sulfur cluster assembly enzyme	22.92	93.26	-2.02499	-4.06988	0.0288121	Down	22.8434	20.1632	25.7397	78.2691	114.704	86.8155	3.02646	7.14069	2.02951	1.64152	1.41458	2.73473	92.8711	81.9745	104.646	151.081	221.411	167.578
Gm20605	Predicted gene 20605	67.43	273.4	-2.01966	-4.05489	0.0418515	Down	85.9207	51.0377	65.323	293.231	180.991	346.007	0.606265	0.206674	1.85625e-05	1.54302e-05	0.186683	0	23.2833	13.8305	17.7016	18.2486	11.2636	21.533
Stip1	Stress-induced phosphoprotein 1	17.17	69.51	-2.01756	-4.049	8.99058e-05	Down	17.9057	17.2757	16.3201	70.43	68.6824	69.4171	0.88918	4.66295	5.73913	0.921892	0.575632	1.40211	67.3926	65.0216	61.4247	68.0737	66.3846	67.0947
Dip2b	Disco interacting protein 2 homolog b	12.26	49.43	-2.01149	-4.03198	0.0445944	Down	11.4533	11.6307	13.6933	36.0178	63.9799	48.2875	0.554136	3.31049	1.45896	0.434413	0.458132	0.535856	20.3242	20.639	24.2992	17.1493	30.463	22.9913
Lrrc8a	Leucine rich repeat containing 8a vrac subunit a	29.78	120	-2.01121	-4.0312	0.0138929	Down	27.3741	31.7212	30.2419	139.053	112.995	108.088	1.14153	5.54341	2.67775	0.56821	0.498476	0.79763	85.4316	98.9986	94.3817	86.4128	70.2197	67.1699
Nfix	Nuclear factor i/x	11.32	45.57	-2.00916	-4.02547	0.0323759	Down	12.5931	2.04711	19.3205	37.306	48.2412	51.1606	0	0.0985903	0.110757	0	0.0842728	0	0.878777	0.142852	1.34823	1.04796	1.35514	1.43715
Snrpa	Small nuclear ribonucleoprotein polypeptide a	6.392	25.61	-2.00245	-4.0068	0.0179505	Down	6.93894	3.79721	8.44113	29.4082	17.8541	29.5772	0.921503	2.27862	1.35063	0.742318	0.214992	0.713489	10.5258	5.76005	12.8045	16.3784	9.94352	16.4725
Wapl	WAPL cohesin release factor	1.594	6.365	-1.9978	-3.99391	0.026491	Down	1.5506	1.43875	1.79189	7.59045	6.3992	5.10619	4.77395	50.4294	29.4121	7.89999	8.06441	16.3009	43.7348	40.5801	50.5406	81.6361	68.824	54.9176
Ift80	Intraflagellar transport 80	11.86	47.06	-1.98801	-3.9669	0.0445345	Down	8.6741	12.4145	14.4971	54.1173	52.4036	34.6442	1.82759	1.85182	2.05532	0.459019	0.402635	0.191153	16.5812	23.7313	27.7124	18.9917	18.3903	12.1579
Map1b	Microtubule-associated protein 1b	20.66	81.67	-1.98298	-3.95309	0.00649057	Down	19.5119	21.5195	20.9517	89.0958	82.5047	73.4245	1.57275	17.7151	4.49337	1.40985	0.972523	1.37356	154.672	170.587	166.086	111.546	103.294	91.9258
Zcchc3	Zinc finger, cchc domain containing 3	15.51	61.21	-1.98031	-3.94578	0.00682544	Down	16.926	15.507	14.1059	67.2343	53.6785	62.7198	0.87392	1.4223	0.616876	0.983146	0.469809	0.520337	16.4357	15.0578	13.6973	44.2243	35.3078	41.2548
Zbtb46	Zinc finger and btb domain containing 46	32.31	127.1	-1.97619	-3.93452	0.0108933	Down	19.0834	34.5825	43.2687	120.461	142.444	118.486	1.14942	2.24603	0.803569	0.546457	0.0956486	0.317772	26.7105	48.4042	60.5621	38.5427	45.5763	37.9106
Dcbld2	Discoidin, cub and lccl domain containing 2	14.34	56.38	-1.97524	-3.93194	0.000128916	Down	13.5553	15.598	13.8636	55.4055	56.924	56.81	1.64418	8.18723	4.34237	1.2511	0.921623	0.981876	64.0431	73.6941	65.4997	58.2607	59.8575	59.7376
Arl8b	Adp-ribosylation factor-like 8b	7.649	30.07	-1.97477	-3.93065	0.0121965	Down	6.03399	9.34684	7.56587	27.6271	36.4431	26.1252	8.60628	63.2211	38.2883	6.43245	5.88238	6.97353	221.479	343.078	277.707	177.627	234.309	167.971
Bod1l	Biorientation of chromosomes in cell division 1-like	32.78	128.6	-1.97211	-3.9234	0.0230445	Down	30.8139	31.649	35.8697	144.889	138.531	102.378	0.461021	0.852924	0.587053	0.268608	0.364909	0.166505	19.5257	20.0549	22.7294	38.6382	36.9427	27.3015
Polg	Polymerase (dna directed), gamma	5.535	21.72	-1.97208	-3.92332	0.0483492	Down	0.726445	11.5081	4.37156	23.1926	21.1857	20.773	0.196704	0.33305	0.209987	0.0676178	0	0.157958	0.179127	2.83768	1.07794	1.7439	1.59299	1.56196
Rell1	Relt-like 1	10.46	40.99	-1.97032	-3.91855	0.0343533	Down	5.76743	4.36344	21.2472	42.7197	40.0581	40.1788	0.636861	0.695279	0.272737	0.592532	0.667587	0.410785	3.08534	2.33426	11.3664	23.7935	22.3111	22.3783
Mterf3	Mitochondrial transcription termination factor 3	0.6294	2.461	-1.96724	-3.91018	0.0342482	Down	0.583633	0.644452	0.660161	3.09923	2.24605	2.0381	7.58795	4.041	5.01439	0.829564	1.62528	1.19891	3.23787	3.57528	3.66243	3.77461	2.73551	2.48224
Hsdl1	Hydroxysteroid dehydrogenase like 1	62.98	245.9	-1.96507	-3.90431	0.0156211	Down	62.0337	73.3751	53.5296	223.019	231.968	282.687	0.326419	0.935553	1.11829	0.260348	0.152078	0.252656	49.2188	58.2173	42.4715	49.4419	51.426	62.67
Cdyl2	Chromodomain protein, y chromosome-like 2	18.41	71.53	-1.95773	-3.8845	0.00518362	Down	10.9732	22.1609	22.1082	68.1626	67.6031	78.8234	0.218346	0.198099	0.207915	0	0.0282418	0.0625875	2.28375	4.61212	4.60116	2.06372	2.04678	2.38649
Chrac1	Chromatin accessibility complex 1	1.249	4.85	-1.95723	-3.88316	0.0383914	Down	0	1.16675	2.57992	4.52347	3.33385	6.69159	2.57721	2.0148	1.37434	1.31265	4.14188	2.07937	0	2.32041	5.13091	11.3598	8.37231	16.8046
Chdh	Choline dehydrogenase	40.75	157.1	-1.94732	-3.85659	0.0112168	Down	27.5447	50.1944	44.4977	119.613	174.293	177.511	0.550992	0.672515	0.351465	0.291008	0.0712192	0.186366	14.4607	26.3516	23.3609	21.8729	31.872	32.4605
Entrep2	Family with sequence similarity 189, member a1	37.68	144.9	-1.94354	-3.84649	0.0420355	Down	5.31938	36.5245	71.2005	94.107	188.962	151.755	0.0844301	0.0575227	0.0258349	0	0.0491543	0.0544556	0.297509	2.04279	3.98219	3.25014	6.52612	5.24112
Zfp438	Zinc finger protein 438	12.33	47.41	-1.94331	-3.84586	0.010788	Down	7.33268	16.306	13.3421	36.1163	57.8129	48.294	0.45079	2.10928	1.53652	0.256799	0.300028	0.664611	10.013	22.2664	18.2191	14.7046	23.5383	19.6627
Dvl3	Dishevelled segment polarity protein 3	97.02	372.5	-1.94073	-3.83901	0.0299791	Down	85.3324	86.6834	119.057	286.808	343.997	486.625	0.140516	0.0479613	0.0429789	0.0934335	0	0	6.58357	6.6878	9.18546	8.93249	10.7136	15.1557
Rassf5	Ras association (ralgds/af-6) domain family member 5	18.61	71.34	-1.9386	-3.83333	0.010948	Down	15.6138	22.8873	17.3274	74.9085	64.5534	74.5469	0.664035	1.64722	1.03414	0.802137	0.49215	0.467246	17.4114	25.5224	19.3223	43.9846	37.9043	43.7723
Akap8l	A kinase (prka) anchor protein 8-like	3.98	15.25	-1.93773	-3.83103	0.0292246	Down	3.62194	2.71845	5.59991	15.3645	17.1356	13.2436	0.312827	0.998946	0.637562	0.973448	0.121519	0.672668	2.35346	1.76639	3.6387	9.05293	10.0965	7.80328
Atxn2l	Ataxin 2-like	43.42	166.3	-1.9375	-3.83042	0.0160264	Down	57.7716	32.0261	40.4727	150.406	162.531	186.053	0.437095	0.670621	0.401168	0.290262	0.127257	0.211445	29.0569	16.1079	20.3562	31.5333	34.0754	39.0069
Dhx30	Deah (asp-glu-ala-his) box polypeptide 30	44.6	170.8	-1.93688	-3.82877	0.0236642	Down	35.6082	73.1511	25.05	146.191	175.664	190.47	0.213312	0.181821	0.195782	0	0.0620878	0.0687802	7.01381	14.4087	4.93415	6.37726	7.66294	8.30881
Dlg1	Discs large maguk scaffold protein 1	3.97	15.17	-1.93411	-3.82143	0.0178269	Down	0	4.90198	7.00811	9.81788	14.4584	21.2373	0.321813	0.313301	0.365735	0.305076	0.107059	0.355826	0	1.63538	2.33802	2.51325	3.70116	5.43647
Mthfd1	Methylenetetrahydrofolate dehydrogenase (nadp+ dependent), methenyltetrahydrofolate cyclohydrolase, formyltetrahydrofolate synthase	10.51	40.12	-1.93229	-3.8166	0.0134342	Down	16.1117	9.45138	5.97257	43.618	45.8321	30.909	0.123041	0.209854	0.150555	0	0.0716517	0.0793627	2.5964	1.52309	0.962479	2.19565	2.3071	1.5559
Capza2	Capping protein (actin filament) muscle z-line, alpha 2	3.058	11.63	-1.9268	-3.80211	0.0173737	Down	2.96763	3.22014	2.9871	11.1898	10.0042	13.6899	2.96177	16.6701	10.1267	5.12252	5.75297	4.52889	29.4375	31.9423	29.6306	57.4574	51.3693	70.295
Polr2m	Polymerase (rna) ii (dna directed) polypeptide m	101.6	385.8	-1.9247	-3.79659	0.0173662	Down	117.972	83.7201	103.124	399.448	434.878	322.931	0.397441	0.475768	0.36453	0	0.115765	0.123295	48.6727	34.5412	42.5467	31.8307	34.654	25.7333
Sox8	Sry (sex determining region y)-box 8	74.17	279.9	-1.91617	-3.77419	0.0274304	Down	57.4507	6.99375	158.057	313.5	229.257	297.006	0.0693855	0.0947255	0.0424457	0	0.161642	0	3.95561	0.481535	10.8826	16.8916	12.3525	16.0029
Sema5a	Sema domain, seven thrombospondin repeats (type 1 and type 1-like), transmembrane domain (tm) and short cytoplasmic domain, (semaphorin) 5a	15.69	59.21	-1.91595	-3.77363	0.0243788	Down	15.7868	16.69	14.5949	46.3867	70.9779	60.2665	0.503298	0.880249	0.737289	0.214209	0.334764	0.370966	11.1604	11.7989	10.3178	14.2243	21.7651	18.4805
Abhd17b	Abhydrolase domain containing 17b	0.9518	3.592	-1.91593	-3.77358	0.0371047	Down	1.09873	0.933621	0.822918	3.37164	2.90821	4.49474	3.77394	2.3446	2.09827	9.93633	6.89512	7.63515	3.00935	2.55713	2.25392	27.4975	23.718	36.657
Icosl	Icos ligand	36.48	136.6	-1.90498	-3.74503	0.00136154	Down	34.4264	32.1431	42.8683	131.539	139.638	138.671	0.838932	0.520849	1.35286	0.202949	0.355377	0.196779	31.1288	29.0642	38.7621	33.1085	35.1472	34.9036
Smurf2	Smad specific e3 ubiquitin protein ligase 2	4.045	15.12	-1.90287	-3.73956	0.0101518	Down	3.83758	2.10114	6.19489	14.9103	15.1337	15.3304	1.90489	3.3579	2.26311	0.842116	1.47858	1.01179	9.62708	5.27099	15.5407	16.5628	16.8109	17.0294
Zfp652	Zinc finger protein 652	9.156	34.23	-1.90264	-3.73897	0.0443056	Down	4.77022	13.2782	9.4185	19.4339	46.4183	36.8456	0.157923	0.647225	0.43467	0.525417	0.183974	0.101867	1.9714	5.4875	3.89241	5.25529	12.5524	9.96376
Arhgap44	Rho gtpase activating protein 44	19.72	73.62	-1.90068	-3.73389	0.0103685	Down	22.7439	13.9318	22.4732	84.7682	57.2672	78.8196	0.150814	1.0283	0.523037	0.267002	0	0.064828	12.9045	7.90469	12.7509	9.37621	6.33433	8.71824
Rnf170	Ring finger protein 170	2.946	10.96	-1.89522	-3.71979	0.031975	Down	2.529	3.32963	2.97802	8.49676	10.537	13.8367	10.5395	12.0703	9.91191	3.51595	3.14398	2.74597	27.4158	36.0951	32.2834	26.6399	33.0368	43.3822
None	Family with sequence similarity 90, member A1A	8.058	29.91	-1.8923	-3.71226	0.0114851	Down	5.52649	9.75306	8.89575	22.6668	33.7124	33.3658	4.66817	12.3089	5.9214	4.5182	3.12859	0.903443	42.1827	74.4434	67.8997	64.6021	96.0829	95.0952
Zmynd8	Zinc finger, mynd-type containing 8	7.758	28.73	-1.88904	-3.70389	0.00838256	Down	7.75772	6.54208	8.97333	30.953	29.1492	26.099	0.518684	0.577175	0.488486	0.0521169	0.181255	0.198775	4.09697	3.45497	4.73895	4.45875	4.19891	3.75953
Nlrp4g	Nlr family, pyrin domain containing 4g	1.568	5.792	-1.88551	-3.69482	0.0126276	Down	1.33082	1.65153	1.72055	5.5304	6.7183	5.12765	13.5258	332.533	86.2558	25.7194	24.1572	59.5824	191.777	237.993	247.939	201.784	245.126	187.089
Aldh3a2	Aldehyde dehydrogenase family 3, subfamily a2	78.95	290.6	-1.88019	-3.68123	0.0228643	Down	57.666	90.941	88.2349	334.418	267.64	269.812	0.840315	0.352868	0.672269	0.0859217	0.0752879	0.0833874	35.8577	56.5487	54.866	27.2659	21.8213	21.9984
Tmed2	Transmembrane p24 trafficking protein 2	15.57	57.31	-1.88013	-3.68109	0.00363486	Down	17.3238	13.7082	15.675	62.9443	50.7141	58.2744	2.99114	14.0305	6.43419	1.92169	1.54936	2.57277	135.448	107.179	122.557	126.808	102.169	117.4
Atxn1	Ataxin 1	46.15	169.7	-1.87851	-3.67695	0.0436971	Down	33.8028	44.4152	60.2328	164.855	210.003	134.219	0.204824	0.721954	0.455991	0.0246442	0.0650126	0.120084	15.5805	20.472	27.7627	11.5256	14.6821	9.38374
Slf2	SMC5-SMC6 complex localization factor 2	7.176	26.35	-1.87681	-3.67263	0.00714818	Down	5.72931	6.74252	9.05556	28.1092	23.7859	27.1672	1.9752	10.5996	3.64463	1.7072	1.76625	2.25243	30.9754	36.4533	48.9587	53.6499	45.3984	51.852
Asap1	Arfgap with sh3 domain, ankyrin repeat and ph domain1	12.74	46.8	-1.87657	-3.672	0.035934	Down	12.1673	17.4124	8.65485	39.1558	45.2708	55.9709	0.610764	1.4664	0.905096	0.426128	0.336795	0.497572	12.0954	17.3094	8.60367	16.4519	19.0212	23.517
Usp34	Ubiquitin specific peptidase 34	15.64	57.36	-1.87459	-3.66698	0.0453907	Down	15.8538	13.9997	17.0737	65.5902	66.0587	40.4316	0.172462	0.768852	0.443644	0.0578605	0.177983	0.112008	7.31894	6.46298	7.88211	7.60522	7.65954	4.68807
Bsg	Basigin	26.5	97.14	-1.87438	-3.66643	0.0237787	Down	31.6812	22.4351	25.369	106.567	72.1036	112.756	0.994003	9.22171	3.03588	1.1103	0.772861	1.06883	139.942	99.1004	112.06	104.862	70.9497	110.952
Acp6	Acid phosphatase 6, lysophosphatidic	94.8	346.2	-1.86855	-3.65164	0.0144418	Down	130.944	84.5843	68.8769	321.483	361.689	355.374	0.126497	0.346776	0.154634	0.169011	0	0	27.4069	17.7037	14.4161	18.1114	20.3765	20.0207
Ythdc2	Yth domain containing 2	4.327	15.78	-1.86687	-3.64741	0.0133034	Down	3.92542	6.72734	2.32785	17.2295	15.5908	14.5253	0.46982	0.34117	0.690164	0.249114	0.401109	0.242412	1.96422	3.36626	1.16482	5.12655	4.63896	4.32194
Lrrfip2	Leucine rich repeat (in flii) interacting protein 2	8.251	30.05	-1.86476	-3.64206	0.00232021	Down	8.78944	9.57121	6.39187	31.804	29.2757	29.0705	1.66585	1.74876	0.823132	0.510942	1.64175	1.40511	12.4158	13.5201	9.02903	37.7175	34.719	34.4757
Il10rb	Interleukin 10 receptor, beta	10.43	37.98	-1.86409	-3.64039	0.0227152	Down	8.90175	14.0537	8.34635	44.104	40.8783	28.9686	0.238538	0.490194	0.364536	0	0.556078	0.923304	3.244	5.12149	3.0416	21.7489	20.1582	14.2852
Pcid2	Pci domain containing 2	34.77	126.4	-1.86189	-3.63484	0.0258329	Down	36.8331	33.3401	34.1357	135.179	146.934	97.0334	0.792335	0.722077	0.430726	0.11725	0.615434	0.113578	23.8818	21.617	22.1329	38.1322	41.4483	27.3719
Tmem120b	Transmembrane protein 120b	56.18	203.9	-1.85992	-3.62988	0.014448	Down	68.2924	54.8954	45.3643	197.777	238.562	175.485	0.118156	0.242791	0.361141	0.157757	0.275441	0	16.4377	13.2131	10.919	28.5589	34.4482	25.3399
Prkaca	Protein kinase, camp dependent, catalytic, alpha	69.64	252.2	-1.85665	-3.62165	0.0043899	Down	73.5541	69.1449	66.2285	264.265	227.85	264.547	0.190609	0.847413	0.29142	0.12699	0	0.122944	32.5953	30.6414	29.349	22.0163	18.9825	22.0398
Lbr	Lamin b receptor	0.336	1.215	-1.8543	-3.61576	0.0280342	Down	0.242729	0.434928	0.330217	1.36073	1.03641	1.24709	50.7439	190.468	232.468	55.9468	51.392	73.3273	38.3253	68.6722	52.1391	81.9462	62.4148	75.1023
Nudt3	Nudix (nucleotide diphosphate linked moiety x)-type motif 3	75.34	271.4	-1.84888	-3.6022	0.0359674	Down	71.741	91.7428	62.5316	191.352	326.583	296.218	0	0.271774	0	0	0.115664	0	6.49911	8.3111	5.66482	7.3775	12.5913	11.4206
Tomt	Transmembrane o-methyltransferase	12.47	44.89	-1.84823	-3.60059	0.0447424	Down	19.7724	17.1687	0.460683	56.1194	59.4444	19.1046	0.34873	0.239765	0.639219	0.233815	0.610362	0.224903	8.09161	7.02607	0.188529	19.9987	21.1836	6.80813
Katna1	Katanin p60 (atpase-containing) subunit a1	2.922	10.5	-1.8445	-3.59128	0.0117814	Down	3.14649	3.14317	2.47779	11.4592	11.6319	8.39521	0.749005	10.1798	10.1483	0.833831	1.30966	1.9328	22.1063	22.083	17.4082	15.5704	15.805	11.4071
Gnpat	Glyceronephosphate o-acyltransferase	15.97	57.26	-1.84216	-3.58545	0.0118723	Down	17.29	16.3408	14.276	50.6482	65.4212	55.6981	0.624926	0.473975	0.594673	0.554006	0.08088	0.0895764	9.76064	9.22476	8.05916	12.2309	15.7984	13.4504
Luzp1	Leucine zipper protein 1	6.972	24.96	-1.84018	-3.58055	0.015788	Down	8.79101	5.00777	7.11611	30.3459	23.7008	20.8401	1.25422	5.88591	3.9027	1.38488	1.27756	1.92116	32.3592	18.4333	26.194	46.3645	36.2116	31.8409
Tent5c	Terminal nucleotidyltransferase 5C	10.88	38.93	-1.83911	-3.57789	0.012275	Down	9.33901	10.264	13.0389	37.1048	43.8818	35.8023	28.2783	108.768	58.0466	22.5189	25.1868	24.8315	607.325	667.475	847.93	897.159	1061.02	865.667
Brap	Brca1 associated protein	44.64	159.6	-1.8381	-3.57539	0.00230494	Down	32.7986	52.4124	48.7017	141.154	178.354	159.282	0.381583	1.15231	0.813061	0.153505	0.269149	0.281263	25.6589	41.0032	38.1002	33.1202	41.8488	37.3737
Nipsnap2	Nipsnap homolog 2	16.91	60.33	-1.83472	-3.56703	0.00053973	Down	15.8702	17.593	17.2787	59.7393	62.49	58.7682	2.98791	20.1618	11.7174	2.74781	2.8816	3.98783	184.449	204.472	200.819	191.509	200.327	188.396
Copz1	Coatomer protein complex, subunit zeta 1	7.739	27.49	-1.82874	-3.55226	0.00460254	Down	7.15984	8.48469	7.5722	24.7563	30.707	27.0085	19.2833	146.568	69.2257	11.3585	14.7779	24.0109	561.038	664.852	593.35	413.821	513.291	451.467
Gm7056	Predicted gene 7056	2.439	8.655	-1.82725	-3.54859	0.00393754	Down	2.21601	2.92154	2.17974	8.62161	8.38564	8.9588	9.46193	37.4639	25.7399	6.69136	5.7059	5.19417	53.676	70.7653	52.7974	50.5555	49.1718	52.5327
Plk4	Polo like kinase 4	8.778	30.77	-1.80968	-3.50565	0.0303086	Down	8.85222	8.84593	8.63689	36.9789	32.0045	23.3382	1.35778	10.5905	4.44265	2.5099	1.58133	1.59925	48.3654	48.331	47.1889	70.1425	60.7069	44.2686
Odf2	Outer dense fiber of sperm tails 2	12.22	42.8	-1.80849	-3.50275	0.00240763	Down	10.6648	13.0919	12.8984	40.8846	41.2663	46.2426	1.63582	3.2488	3.88131	0.620206	0.533738	0.937265	31.1623	38.2542	37.6888	28.4994	28.7655	32.2343
Mcu	Mitochondrial calcium uniporter	22.06	76.94	-1.80197	-3.48697	0.0362711	Down	23.8926	20.8581	21.443	85.7236	89.8623	55.2291	0.363109	6.79289	3.28733	1.06255	1.4381	1.96742	83.1726	72.6092	74.6453	127.673	133.837	82.2558
Espl1	Extra spindle pole bodies 1, separase	127.9	445.9	-1.80188	-3.48674	0.0292119	Down	138.133	126.5	119.03	392.506	555.271	389.956	0.089087	0.303212	0.290826	0	0.0691423	0.0766097	31.4541	28.805	27.1042	19.0695	26.9773	18.9456
Marf1	Meiosis regulator and mrna stability 1	15.65	54.53	-1.80124	-3.4852	0.0245201	Down	10.3071	21.5924	15.0395	40.1791	57.5982	65.8147	0.328042	1.99191	0.664208	0.167165	0.235001	0.162747	10.2527	21.4784	14.9601	7.56589	10.846	12.3932
Trmt1l	Trna methyltransferase 1 like	9.953	34.6	-1.79763	-3.47648	0.0396009	Down	10.0608	10.8689	8.93021	44.3612	28.0754	31.3711	0.471807	0.161133	0.336679	0.104646	0.183211	0.101445	3.25172	3.51291	2.8863	5.75664	3.64327	4.07094
Unc13c	Unc-13 homolog c	3.512	12.2	-1.79654	-3.47386	0.0464229	Down	2.80109	3.86707	3.86836	15.3693	10.5413	10.6918	2.73587	11.1532	9.21856	2.11696	1.97289	2.12363	21.5755	29.7863	29.7962	31.8323	21.8327	22.1445
Tsr3	Tsr3 20s rrna accumulation	6.825	23.55	-1.78682	-3.45053	0.0144251	Down	7.538	5.38834	7.54922	27.3189	18.2685	25.0641	2.49479	1.96061	1.98529	0.838933	1.42297	1.60977	16.1833	11.5682	16.2074	35.2566	23.5765	32.3467
Cep162	Centrosomal protein 162	4.462	15.38	-1.78509	-3.44641	0.0233308	Down	6.07061	2.50277	4.81243	13.7526	15.9287	16.4517	0.262903	0.306958	0.229862	0.249057	0.218642	0	1.61827	0.667174	1.28287	2.14402	2.48328	2.56482
Ppp2r1b	Protein phosphatase 2, regulatory subunit a, beta	25.35	87.03	-1.77927	-3.43253	0.0253703	Down	30.1627	23.8689	22.0274	111.783	77.1298	72.1627	0.505097	0.803742	0.652434	0.0754595	0.130719	0.0723976	19.7191	15.6045	14.4006	10.38	7.16217	6.70093
Zfp759	Zinc finger protein 759	3.495	11.99	-1.77826	-3.43012	0.0362799	Down	2.98865	3.21209	4.28545	14.042	12.2681	9.65885	0.648576	3.3783	1.47905	0.940046	0.549352	0.684551	5.4851	5.89518	7.86512	10.1755	8.89006	6.99928
Epha3	Eph receptor a3	0.4979	1.706	-1.77691	-3.42692	0.0349956	Down	0.750291	0.501213	0.242091	2.27902	1.84029	0.999118	3.86968	3.85293	3.42719	4.32666	3.43902	2.9557	2.78853	1.86281	0.899756	8.14474	6.57683	3.57064
None	Transmembrane protein 185A	64.08	219.4	-1.77526	-3.423	0.0121226	Down	60.8167	51.357	80.0727	250.582	188.617	218.86	0.548793	0.525939	1.20786	0	0	0.424829	46.2732	39.0757	60.9244	35.4849	26.71	30.9927
Grina	Glutamate receptor, ionotropic, n-methyl d-aspartate-associated protein 1 (glutamate binding)	29.9	102	-1.77039	-3.41146	0.0143978	Down	30.0303	32.0936	27.5661	95.3799	93.5849	117.009	1.32312	4.98942	4.36669	0.884331	1.234	1.70719	106.9	114.245	98.1281	121.626	119.337	149.207
Glis1	Glis family zinc finger 1	4.184	14.22	-1.76509	-3.39895	0.0474198	Down	7.06733	0.74809	4.73578	20.7911	11.2261	10.6437	0.143326	0.0978502	0.0438374	0.381251	0.333904	0.462247	0.671428	0.0710719	0.449921	8.15984	4.40587	4.17732
Slc39a10	Solute carrier family 39 (zinc transporter), member 10	1.467	4.985	-1.76473	-3.3981	0.00414285	Down	1.36864	1.50875	1.52399	4.82505	5.44782	4.68348	11.0178	67.3575	40.3094	17.7212	15.7421	17.1279	54.1454	59.6885	60.2916	81.3684	91.8705	78.981
Cecr2	Cecr2, histone acetyl-lysine reader	9.684	32.57	-1.74972	-3.36292	0.0109855	Down	8.07005	8.59702	12.3849	35.7327	28.4506	33.5163	2.13938	11.0238	5.21277	1.6833	1.40544	1.25683	49.4316	52.6595	75.8615	51.7596	41.2114	48.5492
2310022A10Rik	Riken cdna 2310022a10 gene	56.03	188.3	-1.74855	-3.3602	0.00483372	Down	37.6044	65.9955	64.5021	157.908	216.403	190.545	0.240986	0.240975	0.143386	0.156575	0.136698	0	7.83859	13.7567	13.4454	15.4367	21.1551	18.6272
Clptm1	Cleft lip and palate associated transmembrane protein 1	102.6	344.5	-1.74771	-3.35825	0.0350744	Down	114.526	88.9923	104.274	349.375	414.879	269.389	0	0.400377	0.20967	0	0.171	0	23.2887	18.0965	21.2041	19.9144	23.6481	15.3552
Spata7	Spermatogenesis associated 7	0.6474	2.171	-1.74577	-3.35373	0.0180588	Down	0.698811	0.35708	0.886346	2.284	1.49461	2.73513	6.04889	19.7133	12.8161	6.03582	7.58664	7.82924	8.98631	4.59184	11.3979	16.3319	10.6873	19.5577
Cnn1	Calponin 1	32.14	107.6	-1.74294	-3.34717	0.0263896	Down	24.9838	37.5191	33.9062	124.049	108.197	90.4517	0.549159	1.57874	0.805745	0.586154	0.255984	0.56679	24.4312	36.6892	33.1562	58.2588	50.8138	42.48
Xpnpep3	X-prolyl aminopeptidase 3, mitochondrial	53.86	180.1	-1.74165	-3.34417	0.00526808	Down	28.0502	96.0567	37.4679	156.109	205.549	178.676	0.254915	0.130453	0.077977	0	0.0742261	0	4.33231	14.8358	5.78686	3.86245	5.08569	4.4208
Laptm4a	Lysosomal-associated protein transmembrane 4a	30.06	100.5	-1.74121	-3.34315	0.0194542	Down	31.9669	34.4199	23.7814	82.5025	113.599	105.344	1.42086	1.11094	0.930833	0.135318	0.591339	0.261877	36.8965	39.7278	27.4487	27.1855	37.4321	34.7122
Sufu	Sufu negative regulator of hedgehog signaling	73.02	244	-1.74073	-3.34205	0.0347026	Down	68.89	80.3312	69.8373	174.9	277.395	279.809	0.311315	0.484878	0.462675	0.23607	0.155357	0.114739	28.9078	33.7088	29.3053	29.5095	46.8027	47.21
Brca2	Breast cancer 2, early onset	25.3	84.4	-1.73827	-3.33634	0.0278646	Down	23.0237	21.2714	31.5943	80.2594	98.6853	74.2488	0.418417	2.58312	1.82557	0.507841	0.640472	0.824212	37.046	34.2265	50.8364	52.7712	64.8864	48.8192
Dnase1l3	Deoxyribonuclease 1-like 3	7.127	23.73	-1.7351	-3.32903	0.0188849	Down	10.9447	8.00928	2.42786	32.0629	23.2168	15.9012	0.165529	0.602018	0.438887	0.439712	0.321288	0.711777	4.40135	3.22089	0.97635	15.7405	11.3977	7.80629
Tk2	Thymidine kinase 2, mitochondrial	85.09	283.2	-1.7347	-3.3281	0.0147451	Down	79.6016	78.0216	97.6426	298.512	303.788	247.25	0.458656	1.31705	0.673173	0.122188	0.855073	0.236679	64.9782	63.6885	79.705	120.792	122.927	100.049
Atg4b	Autophagy related 4b, cysteine peptidase	66.51	220.7	-1.73079	-3.31909	0.0029916	Down	70.7266	69.9529	58.8386	227.857	237.166	197.196	0.42015	1.86425	1.19942	0.279365	0	0.722688	82.1329	81.2344	68.3277	76.1083	79.2175	65.8669
Bmp15	Bone morphogenetic protein 15	3.373	11.17	-1.7276	-3.31176	0.00469216	Down	2.87939	3.5547	3.68494	10.9241	12.1322	10.4556	204.152	1482.19	611.465	183.244	197.029	379.825	2205.43	2722.67	2822.43	2767.79	3073.88	2649.09
Gcn1	GCN1 activator of EIF2AK4	20.02	66	-1.72133	-3.2974	0.0271612	Down	22.5486	19.02	18.4766	69.6509	51.0776	77.2649	0.0911083	0.10848	0.0976025	0	0.0530283	0.0587598	2.23375	1.88419	1.83036	2.59538	1.90329	2.8791
Rab27a	Rab27a, member ras oncogene family	52.87	174.1	-1.71919	-3.29252	0.0494326	Down	56.9524	42.3343	59.3117	123.026	199.592	199.57	0.544692	1.71956	0.410382	0.0904963	0.634459	0.439165	50.7756	37.7429	52.879	47.739	77.4496	77.4413
Zfp319	Zinc finger protein 319	104.3	343.3	-1.71809	-3.28999	0.00946991	Down	98.3171	122.087	92.6076	379.263	357.937	292.607	0.148221	0.0673566	0.0604662	0.0655913	0.0575342	0.0637343	9.04661	11.2338	8.52125	23.623	22.2947	18.2255
Tex2	Testis expressed gene 2	31.97	104.4	-1.70655	-3.2638	0.0427333	Down	30.949	33.5056	31.4612	86.2277	136.748	90.0745	0.324038	1.32445	0.768454	0.214933	0.188647	0.261246	24.934	26.9937	25.3466	19.1088	30.3045	19.9613
Ubiad1	Ubia prenyltransferase domain containing 1	49.55	161.7	-1.70622	-3.26304	0.0172631	Down	52.8665	44.3138	51.4669	135.144	171.289	178.608	1.33293	1.38881	0.772478	0.653063	0.326869	0.362012	61.5757	51.614	59.9455	60.4521	76.6201	79.8939
Pigo	Phosphatidylinositol glycan anchor biosynthesis, class o	120.3	392	-1.70469	-3.25959	0.0455341	Down	131.311	91.7811	137.72	312.53	477.179	386.39	0.173408	0.0788312	0.057951	0	0	0.0745519	13.5771	9.48987	14.2398	7.76657	11.8582	9.60203
Itprip	Inositol 1,4,5-triphosphate receptor interacting protein	114.2	372.2	-1.70405	-3.25814	0.0489849	Down	113.146	77.2052	152.383	287.855	449.955	378.868	0.325295	0.591497	0.364906	0.0720037	0.063138	0.139877	48.3397	32.9846	65.1031	26.3885	41.2487	34.7319
Fbxo5	F-box protein 5	3.752	12.2	-1.70143	-3.25224	0.04508	Down	3.64193	3.52073	4.09344	10.8798	15.6188	10.1089	13.5011	76.5265	40.5876	7.21318	9.15639	10.4518	158.564	153.287	178.222	97.2705	139.639	90.3784
Glud1	Glutamate dehydrogenase 1	8.93	29.01	-1.6996	-3.24811	0.000517496	Down	9.3844	6.34334	11.0619	28.6984	27.2368	31.0803	1.37238	2.80957	1.75913	0.608109	0.532822	0.674445	18.5845	12.5621	21.9065	17.3661	16.4817	18.8075
Pik3r1	Phosphoinositide-3-kinase regulatory subunit 1	22.45	72.86	-1.69831	-3.2452	0.0102892	Down	22.3832	20.7929	24.1802	82.8225	68.2406	67.5214	0.769312	3.39392	1.91852	0.415371	0.595261	0.367562	45.3763	42.1525	49.0193	38.0485	31.3496	31.0192
Dnajb1	Dnaj heat shock protein family (hsp40) member b1	16.68	54.11	-1.69771	-3.24386	0.00688982	Down	17.861	15.0677	17.1139	49.7408	57.7539	54.8362	4.74256	18.3558	6.61223	4.67667	3.64721	2.93691	176.887	149.223	169.488	186.707	216.785	205.833
Wbp1l	Ww domain binding protein 1 like	95.94	311.1	-1.69698	-3.24222	0.00678535	Down	87.3705	80.6924	119.762	330.095	301.515	301.582	0.262981	0.43041	0.193079	0.13966	0.122467	0.0678089	25.8171	23.8438	35.3885	36.3034	33.1602	33.1676
Uvssa	Uv stimulated scaffold protein a	11.63	37.69	-1.69695	-3.24215	0.0138745	Down	8.40188	12.1305	14.347	40.4767	33.8443	38.763	0.107384	1.18759	0.772353	0.142294	0.281271	0.173144	5.78981	8.35926	9.88663	8.05094	6.73174	7.71008
Rere	Arginine glutamic acid dipeptide (re) repeats	26.51	85.66	-1.69216	-3.23141	0.0179429	Down	18.3686	16.1801	44.9808	84.6332	84.255	88.1046	0.105286	0.107478	0.0805605	0.139508	0	0	1.79599	1.58201	4.39799	3.93567	3.91808	4.0971
Sh3rf1	Sh3 domain containing ring finger 1	4.427	14.3	-1.69131	-3.22949	0.0269745	Down	4.19198	5.45523	3.63336	11.0179	17.9717	13.8999	2.4666	6.95655	6.39221	0.971265	1.39108	1.6406	22.0992	28.7588	19.1543	14.7014	23.9799	18.5468
Gtf3a	General transcription factor iii a	24.59	79.35	-1.69021	-3.22703	0.0322228	Down	33.4151	23.6301	16.7192	84.6954	62.9398	90.4047	0.248671	0.692954	0.504566	0	0	0.348098	16.1082	11.3912	8.05973	9.82743	7.30307	10.4899
Pcdh9	Protocadherin 9	18.79	60.62	-1.69007	-3.22672	0.0378156	Down	16.1169	16.4435	23.7976	41.6863	69.8747	70.2908	0.938698	3.64776	1.53852	1.30404	0.340866	0.46979	32.9053	33.572	48.5866	29.3846	49.2546	49.5479
Snx3	Sorting nexin 3	6.367	20.52	-1.6886	-3.22344	0.00409784	Down	5.79942	7.32844	5.97268	21.2613	21.9276	18.3806	20.9236	65.9562	31.3801	10.265	10.3177	10.9756	228.613	288.887	235.443	223.657	230.666	193.353
Avl9	Avl9 cell migration associated	10.35	33.34	-1.68828	-3.22272	0.01961	Down	8.16433	17.6126	5.25943	25.4035	46.1688	28.4489	0.471738	0.842919	1.04672	0.27354	0.0686484	0.190157	6.42635	13.8633	4.13983	4.50782	8.19258	5.04821
Tmem248	Transmembrane protein 248	18.22	58.55	-1.68422	-3.21366	0.0462352	Down	14.462	16.5439	23.6481	70.4479	41.4021	63.7895	0.623761	3.79011	0.867397	0.150628	0.396227	0.292587	25.4592	29.1242	41.6307	19.7123	11.5849	17.8492
Haus4	Haus augmin-like complex, subunit 4	29.41	94.52	-1.68409	-3.21337	0.00744555	Down	30.0745	32.1302	26.0395	87.8012	93.5152	102.245	1.71046	7.82389	4.26798	1.52559	0.66478	1.28743	138.366	147.824	119.802	101.785	108.409	118.529
Rhbdd2	Rhomboid domain containing 2	29.66	95.23	-1.68291	-3.21075	0.00490408	Down	46.0646	4.88948	38.0213	118.172	61.5621	105.943	0	0.264864	0.0297232	0	0.0565626	0.313293	4.52335	0.480126	3.73353	14.5689	7.5897	13.0612
Tmcc2	Transmembrane and coiled-coil domains 2	150.7	482.7	-1.67973	-3.20368	0.0382303	Down	156.189	159.951	135.867	461.33	391.994	594.761	0.241161	0.123384	0.405753	0.160223	0.210653	0.155551	40.1041	41.0701	34.8859	80.9522	68.7854	104.366
Zfp574	Zinc finger protein 574	143.3	458.8	-1.67923	-3.20257	0.0497874	Down	133.446	139.765	156.547	576.697	329.593	470.043	0.293885	0.300483	0.509558	0.130026	0.228142	0.12635	49.1049	51.4302	57.6054	93.1401	53.2312	75.9148
Fam120a	Family with sequence similarity 120, member a	3.901	12.48	-1.67728	-3.19824	0.0410112	Down	2.97505	4.31318	4.41375	13.5854	14.4245	9.41581	1.99238	3.49013	3.50869	0.323645	0.615466	0.576955	8.91642	12.9269	13.2283	6.86543	7.28952	4.75833
Avpi1	Arginine vasopressin-induced 1	5.574	17.81	-1.67583	-3.19503	0.0071978	Down	4.00555	6.09736	6.61835	16.6121	19.9246	16.8882	3.72123	6.80687	7.62003	3.59302	3.10436	4.11697	24.2311	36.8852	40.0369	59.8829	71.8237	60.8784
Smad3	Smad family member 3	40.75	130	-1.67323	-3.18927	0.0220451	Down	34.9549	43.1498	44.145	130.79	151.665	107.432	2.04308	4.49618	2.35649	0.729629	0.686198	0.557501	103.65	127.95	130.901	86.0307	99.7616	70.6662
Matr3	Matrin 3	1.39	4.43	-1.67165	-3.18578	0.0498092	Down	1.34471	1.38725	1.43946	4.85599	5.34101	3.09224	31.1741	69.9524	35.732	8.89498	10.5809	10.329	61.3451	63.2855	65.6675	48.2441	53.0627	30.7213
Fbxo42	F-box protein 42	75.82	241.5	-1.67131	-3.18503	0.0148354	Down	58.6362	93.1783	75.6424	259.315	223.178	241.965	0.703449	1.3913	0.656083	0	0.311994	0.172838	53.7661	85.4393	69.3598	41.9081	36.0679	39.1041
Ercc6l	Excision repair cross-complementing rodent repair deficiency complementation group 6 like	4.988	15.87	-1.66959	-3.18124	0.0485061	Down	4.77747	5.1587	5.02888	15.8853	20.2306	11.4916	2.94415	23.7187	8.65363	2.62681	2.30432	2.30364	56.2411	60.7291	59.2008	38.3089	48.7878	27.713
Trim60	Tripartite motif-containing 60	11.14	35.43	-1.66942	-3.18086	0.0389385	Down	9.77321	10.9086	12.7334	24.8989	36.5941	44.7962	6.14384	32.8655	12.6569	6.29029	4.06994	5.5993	168.315	187.869	219.296	132.458	194.675	238.309
Pfn1	Profilin 1	3.528	11.15	-1.66051	-3.16128	0.00146325	Down	3.97702	3.11376	3.49202	11.4464	11.3029	10.7059	32.1457	170.994	155.231	18.6353	22.6133	30.619	475.082	371.96	417.146	274.209	270.77	256.469
Zfhx3	Zinc finger homeobox 3	107.7	340.3	-1.65983	-3.1598	0.00358222	Down	107.055	108.351	107.725	350.229	358.105	312.695	0.0704196	0.19948	0.150903	0.0776636	0.0409806	0.0151385	15.0164	15.1981	15.1103	15.6182	15.9694	13.9444
Mapkbp1	Mitogen-activated protein kinase binding protein 1	28.76	90.79	-1.65829	-3.15641	0.0298398	Down	26.847	27.8461	31.601	67.2458	103.788	101.347	0.11336	0.289342	0.208166	0.112673	0.0659845	0.036556	5.46666	5.67009	6.43469	4.82407	7.4455	7.27038
Dnaaf9	Riken cdna 4930402h24 gene	72.69	229.4	-1.65793	-3.15564	0.0167105	Down	52.4193	92.7621	72.8907	212.882	212.193	263.083	0.0402132	0.191755	0.0492211	0.0533451	0.0936442	0.051873	4.91325	8.69457	6.83203	14.1114	14.0657	17.4391
Marchf7	Membrane associated ring-CH-type finger 7	13.55	42.71	-1.65612	-3.15168	0.0129103	Down	13.193	13.6737	13.7892	37.8817	49.3802	40.8725	5.93448	16.6334	9.05124	2.87145	3.32195	2.88341	139.05	144.117	145.334	114.615	149.405	123.664
Senp1	Sumo1/sentrin specific peptidase 1	23.81	75.02	-1.65577	-3.15092	0.00273563	Down	23.2759	23.0979	25.0508	79.4433	70.0466	75.5633	1.08039	1.76518	1.19033	0.245502	0.323432	0.557446	31.3131	31.0736	33.7008	29.8278	26.2997	28.371
Mapk3	Mitogen-activated protein kinase 3	61.76	194.3	-1.65354	-3.14605	0.0107919	Down	58.6157	64.5828	62.0901	176.938	183.591	222.398	4.13311	16.6508	11.0238	2.3425	2.04397	4.03995	621.477	684.744	658.315	496.986	515.672	624.672
Cbx2	Chromobox 2	76.06	239.2	-1.65308	-3.14504	0.00921906	Down	84.8272	87.5273	55.8283	227.769	239.808	250.068	0.709462	1.78626	1.00177	0.362408	0.571999	0.211202	98.8941	102.042	65.0864	86.9782	91.5753	95.4932
Tm2d1	Tm2 domain containing 1	0.7326	2.3	-1.65074	-3.13995	0.0199518	Down	0.675336	0.943628	0.578958	1.85936	2.50042	2.54159	23.9839	56.4556	42.9368	22.896	21.007	23.8904	27.7735	38.8071	23.8099	42.0174	56.504	57.4344
Kremen1	Kringle containing transmembrane protein 1	95.98	300.1	-1.64464	-3.12669	0.00640506	Down	61.0665	125.492	101.396	246.643	362.357	291.346	0.122507	0.306007	0.19993	0.216694	0.0475472	0.105352	12.7923	26.2882	21.2406	30.3858	44.6415	35.8932
Tram1	Translocating chain-associating membrane protein 1	1.823	5.682	-1.64028	-3.11725	0.00595628	Down	1.47897	1.8109	2.17886	5.85755	5.66894	5.52095	7.55675	40.6911	39.2278	5.54144	5.1004	5.73985	43.1247	52.8033	63.5324	31.9855	30.9556	30.1475
Erp29	Endoplasmic reticulum protein 29	17.18	53.29	-1.63291	-3.10137	5.72947e-05	Down	19.0143	14.7988	17.7316	55.0282	50.4825	54.3487	3.09609	8.26128	5.78968	3.37988	2.48355	3.49602	108.68	84.5855	101.348	171.678	157.496	169.558
Henmt1	Hen1 methyltransferase homolog 1 (arabidopsis)	2.815	8.724	-1.63164	-3.09865	0.0496685	Down	2.87938	2.83245	2.73415	6.06219	10.3156	9.79339	8.58535	36.2351	22.7414	4.08848	5.21973	11.5641	64.8454	63.7886	61.5748	42.1773	71.7702	68.1369
Nlrp4a	Nlr family, pyrin domain containing 4a	1.735	5.367	-1.62928	-3.09358	0.00295182	Down	1.48529	1.69087	2.02853	5.36423	5.4673	5.26957	20.4727	271.885	122.358	33.1979	31.5685	53.9266	205.324	233.743	280.421	212.232	216.31	208.487
Pom121	Nuclear pore membrane protein 121	21.82	67.46	-1.62863	-3.09219	0.0295429	Down	21.8967	27.1842	16.3699	82.1829	71.2011	49.0021	0.106922	0.960371	0.436274	0.378094	0.29047	0.173732	10.9744	13.6244	8.20442	23.0741	19.9908	13.7581
Srpk1	Serine/arginine-rich protein specific kinase 1	7.307	22.49	-1.62216	-3.07837	0.0227324	Down	7.16061	8.33631	6.42367	22.0705	27.6887	17.7203	1.72243	7.12154	5.10904	1.60552	2.10709	1.99991	33.304	38.7722	29.8765	42.0261	52.7241	33.7426
Hsp90b1	Heat shock protein 90, beta (grp94), member 1	5.036	15.48	-1.62048	-3.07478	0.00592308	Down	5.58477	4.66126	4.86096	17.0015	13.5053	15.9438	3.17515	10.3253	6.15023	1.40813	0.880655	1.56045	36.5815	30.5323	31.8404	21.8143	17.3284	20.4571
Upf1	Upf1 regulator of nonsense transcripts homolog (yeast)	2.061	6.328	-1.61847	-3.07048	0.00161667	Down	2.08234	1.94751	2.15273	6.56918	5.87594	6.53839	1.53089	8.58359	12.5811	1.97338	2.69936	4.45749	15.7533	14.7333	16.2858	19.9927	17.8829	19.899
Lrrc8b	Leucine rich repeat containing 8 family, member b	49.31	151.2	-1.61712	-3.06762	0.0156229	Down	41.8516	40.1247	65.9397	168.535	123.395	161.82	0.44147	1.00479	0.180031	0.293627	0.257128	0.0949209	22.6876	21.7515	35.7457	36.2729	26.5577	34.8278
Med26	Mediator complex subunit 26	70.51	215.6	-1.61236	-3.05752	0.0252814	Down	58.103	83.3135	70.1116	220.852	181.806	244.092	1.70966	2.75397	1.33872	0.363721	0.637247	0.264665	112.378	161.138	135.604	93.1727	76.7001	102.977
Slc35a4	Solute carrier family 35, member a4	95.58	292.1	-1.61151	-3.05572	0.023927	Down	84.9241	111.314	90.5088	223.881	356.358	295.981	0.882941	2.84609	2.01891	0.714925	0.536498	0.949216	162.713	213.276	173.413	164.227	261.405	217.116
Tmem123	Transmembrane protein 123	3.314	10.11	-1.60853	-3.0494	0.0424309	Down	2.33319	4.13229	3.47596	7.30549	13.7787	9.23122	1.96455	3.12975	2.1364	0.871038	0.508538	0.657064	5.62354	9.95978	8.37787	4.95955	9.35411	6.26689
Ube2s	Ubiquitin-conjugating enzyme e2s	2.144	6.53	-1.60664	-3.04541	0.0270348	Down	3.02995	0.973007	2.42971	6.34484	6.76923	6.47604	1.30527	2.5287	1.91091	0.705483	0.30487	0.673893	5.80224	1.86327	4.6528	3.56209	3.80035	3.63575
C1qtnf12	C1q and tumor necrosis factor related 12	59.14	178.6	-1.59444	-3.01978	0.0326415	Down	69.4416	64.4385	43.533	150.811	183.394	201.543	0.535259	0.368183	0.10897	0.239419	0	0	23.4345	21.7461	14.6911	12.0357	14.636	16.0844
Ddit4	Dna-damage-inducible transcript 4	212.6	642	-1.59432	-3.01952	0.00471478	Down	220.811	263.899	153.107	601.695	746.884	577.318	0	0.0914885	0.081545	0	0.155553	0	12.7359	15.2211	8.83088	31.1985	38.7267	29.9345
Limd2	Lim domain containing 2	36.42	109.9	-1.59272	-3.01617	0.00386564	Down	37.2332	40.8219	31.2104	119.691	111.085	98.7869	0.423585	1.30124	0.518236	0.0938876	0.575638	0.455374	27.8388	30.522	23.3356	44.8803	41.6533	37.0418
Tubb5	Tubulin, beta 5 class i	12.24	36.83	-1.5894	-3.00925	0.0183656	Down	13.8498	12.2187	10.6466	38.2418	31.0572	41.1858	8.44361	34.4979	19.9758	3.39248	4.1759	5.54926	290.464	256.255	223.286	167.214	135.799	180.087
Ppp1r10	Protein phosphatase 1, regulatory subunit 10	66.07	198.6	-1.58809	-3.00651	0.0137534	Down	66.4038	70.942	60.8626	173.4	232.106	190.41	0.429688	1.59447	0.847252	0.316867	0.222381	0.554287	63.5575	67.9012	58.2538	63.2064	84.6052	69.4065
Arl6ip6	Adp-ribosylation factor-like 6 interacting protein 6	2.655	7.944	-1.58108	-2.99194	0.0118873	Down	2.66957	5.07413	0.221204	9.03067	10.2172	4.58269	2.56845	1.18879	0.96281	2.20597	2.60619	4.16867	4.20017	7.98339	0.348032	27.0343	30.5862	13.7188
Ifit1bl2	Interferon induced protein with tetratricopeptide repeats 1B like 2	1.73	5.175	-1.58076	-2.99126	0.0226206	Down	1.48214	1.77642	1.93188	4.75172	6.20967	4.56456	42.2914	219.999	151.726	34.4842	34.2154	63.5576	204.543	245.155	266.61	209.483	273.758	201.232
Shb	Src homology 2 domain-containing transforming protein b	24.99	74.71	-1.5802	-2.99012	0.00219695	Down	20.6387	18.0911	36.2276	66.7268	67.0983	90.3066	0.68778	0.991614	0.747905	0.30504	0.712185	0.197175	16.6988	14.6375	29.3117	27.011	27.1614	36.5561
Camsap3	Calmodulin regulated spectrin-associated protein family, member 3	24.36	72.77	-1.57877	-2.98715	0.0241471	Down	26.5773	28.0104	18.5001	71.4688	91.0994	55.7558	0.704026	0.671741	0.631872	0.249187	0.327922	0.36327	17.7859	18.7449	12.3805	22.4026	28.556	17.4772
Canx	Calnexin	1.001	2.988	-1.57757	-2.98467	0.0453658	Down	0.885731	1.25454	0.863514	3.28967	2.36544	3.31018	21.9198	136.653	123.653	25.2534	24.1432	29.3165	83.3254	118.021	81.2353	86.3135	62.0636	86.8514
Dcun1d2	Dcn1, defective in cullin neddylation 1, domain containing 2 (s. Cerevisiae)	24.62	73.35	-1.57474	-2.97881	0.0284358	Down	25.8368	31.7977	16.234	78.508	64.4125	77.1199	0.366026	0.949723	0.582151	0.681655	0.341098	0.188868	16.3452	20.1163	10.2702	31.7073	26.0145	31.1467
Hspa14	Heat shock protein 14	10.85	32.27	-1.57228	-2.97374	0.0118544	Down	11.6739	8.14433	12.7404	28.7569	30.1524	37.9115	0.616473	0.760324	0.0753636	0.164688	0.287439	0	5.65079	3.94229	6.16704	4.33393	4.54424	5.71361
Ppp1cb	Protein phosphatase 1 catalytic subunit beta	1.287	3.817	-1.56808	-2.9651	0.0492561	Down	0.746251	1.25233	1.86359	3.58664	4.60068	3.26444	8.62128	4.84603	6.35521	5.75661	4.05105	4.0323	4.93086	8.27479	12.3137	16.5463	21.2244	15.0599
Mill1	Mhc i like leukocyte 1	6.661	19.72	-1.56587	-2.96055	0.0254989	Down	5.52446	3.82197	10.6372	21.5875	12.7726	24.8023	0.425971	0.523965	0.312626	0.113437	0.496281	0.10991	2.32499	1.60849	4.47669	5.17833	3.06384	5.94947
Pycr2	Pyrroline-5-carboxylate reductase family, member 2	30.66	90.64	-1.56387	-2.95646	0.0288742	Down	25.0068	46.4026	20.5641	64.2291	118.34	89.3468	0.849495	0.388544	0	0.189404	0.660312	0.365369	10.3198	19.1494	8.48639	26.0146	47.9312	36.188
Syt7	Synaptotagmin vii	16.81	49.56	-1.56018	-2.94891	0.0149852	Down	24.5172	19.2008	6.70523	55.9605	45.6824	47.0505	0.0311936	0.127461	0	0.041354	0	0.040242	1.29659	1.01543	0.354605	1.52205	1.2425	1.27971
Dbndd1	Dysbindin (dystrobrevin binding protein 1) domain containing 1	28.39	83.71	-1.56	-2.94853	0.0283166	Down	28.0112	29.7968	27.3591	93.6148	93.8288	63.6743	7.27481	16.1986	7.37835	3.88366	6.61923	3.90301	288.065	306.428	281.359	449.535	450.563	305.762
Ankrd26	Ankyrin repeat domain 26	9.829	28.9	-1.55606	-2.94051	0.00417089	Down	11.8132	8.17425	9.4983	31.6348	28.9116	26.1567	0.277625	0.425359	0.339842	0.0920296	0.0404035	0.134294	4.10638	2.84144	3.30169	2.81262	2.5705	2.32557
Lrrc47	Leucine rich repeat containing 47	17.45	51.21	-1.55305	-2.93437	0.021699	Down	18.2836	14.0756	20.0003	60.7477	47.9428	44.9514	1.34137	2.84901	1.39784	0	0.992202	1.44039	34.0576	26.2191	37.2553	49.2581	38.8751	36.4495
Hbp1	High mobility group box transcription factor 1	4.381	12.81	-1.54764	-2.92339	0.0237186	Down	3.77489	4.67313	4.695	10.7968	11.863	15.7623	6.63716	19.2689	15.7541	2.88397	1.71621	4.26133	52.4209	64.8944	65.1982	31.8921	35.0415	46.5594
Akap1	A kinase (prka) anchor protein 1	31.21	90.95	-1.54327	-2.91455	0.0250812	Down	32.9231	28.3118	32.381	92.7197	71.3255	108.803	1.31464	3.32444	1.80989	0.290967	0.574095	1.27191	70.7734	60.8606	69.608	66.0465	50.8069	77.5027
Cd164	Cd164 antigen	1.924	5.604	-1.54213	-2.91225	0.000292368	Down	1.64014	1.96819	2.16411	5.38042	5.52181	5.90856	52.4437	210.923	148.786	32.7202	29.7709	43.0711	225.33	270.398	297.314	189.323	194.298	207.907
Cdv3	Carnitine deficiency-associated gene expressed in ventricle 3	7.616	22.16	-1.5411	-2.91016	0.0142361	Down	6.20321	9.30905	7.33666	23.5907	24.2242	18.6792	15.645	62.5412	29.8348	8.25063	7.73695	8.89023	223.359	335.191	264.171	195.628	200.882	154.899
Cep128	Centrosomal protein 128	1.525	4.422	-1.53558	-2.89905	0.00304031	Down	1.78008	1.70704	1.08884	4.40606	4.88713	3.97275	2.5778	5.24026	5.24166	1.93064	1.40393	2.35986	7.74912	7.43117	4.73998	8.36334	9.27648	7.54084
Bap1	Brca1 associated protein 1	108.9	314.7	-1.53152	-2.89091	0.0326773	Down	108.024	94.5312	124.012	290.346	374.987	278.745	0.541237	1.47684	0.625487	0.31963	0.280159	0.310314	95.1895	83.2998	109.278	88.0815	113.759	84.5621
Pde3a	Phosphodiesterase 3a, cgmp inhibited	125	360.1	-1.52644	-2.88074	0.0462637	Down	114.798	121.057	139.205	256.132	443.61	380.706	0	0.163609	0.235023	0	0.111809	0	15.254	16.0857	18.4972	9.54595	16.5332	14.1888
Mboat2	Membrane bound o-acyltransferase domain containing 2	14.58	41.97	-1.52544	-2.87874	0.0206028	Down	13.5613	17.8253	12.3485	48.1573	38.6303	39.1144	0.852259	2.27545	2.89087	1.34027	1.08309	0.599712	27.2066	35.761	24.7735	48.5277	38.9274	39.4152
Smpd1	Sphingomyelin phosphodiesterase 1, acid lysosomal	81.22	233.5	-1.52322	-2.87432	0.015539	Down	95.3817	75.6819	72.5964	231.13	266.194	203.033	1.14661	2.04971	1.07881	0.469877	0.308289	0.341368	135.923	107.85	103.453	86.2527	99.3376	75.7674
Zfp512b	Zinc finger protein 512B	95.46	274.3	-1.52302	-2.87391	0.0319356	Down	91.1101	83.7678	111.489	209.15	314.111	299.732	0.074133	0.530135	0.408345	0.0491581	0.0431564	0.143441	30.7531	28.2748	37.6318	16.4361	24.6845	23.5545
Naa40	N(alpha)-acetyltransferase 40, natd catalytic subunit	45	129.1	-1.5203	-2.86852	0.0253608	Down	39.9452	52.9885	42.0549	102.391	162.305	122.521	0.377559	4.46518	1.42443	0.501796	0.732909	0.649417	83.4478	110.696	87.855	64.3057	101.934	76.9483
Dynlt3	Dynein light chain tctex-type 3	2.421	6.94	-1.51926	-2.86645	0.0066473	Down	1.67049	2.91533	2.6777	6.78144	6.75296	7.28609	27.3849	76.0323	51.706	8.55888	10.6372	13.4594	86.3771	150.745	138.458	73.8171	73.507	79.3103
Akap17b	A kinase (prka) anchor protein 17b	6.865	19.57	-1.51143	-2.85092	0.0112094	Down	6.06369	7.52191	7.00861	16.4811	22.6345	19.5967	2.1909	2.98326	3.7469	1.96477	1.57543	2.24425	18.0315	22.3678	20.8414	31.778	43.6428	37.7854
Gcdh	Glutaryl-coenzyme a dehydrogenase	20.8	59.29	-1.51132	-2.85071	0.0285422	Down	18.159	25.4846	18.7559	56.9729	75.3284	45.5819	0.203779	0.0695755	0.310934	0.135952	0.118867	0	3.5367	4.96346	3.65295	4.83926	6.39837	3.87171
Edem2	Er degradation enhancer, mannosidase alpha-like 2	29.92	85.2	-1.50961	-2.84733	0.00452592	Down	34.5495	26.0478	29.1716	97.2465	76.9185	81.4366	1.48936	2.10031	1.42308	0.620122	0.650765	0.720552	57.7294	43.5237	48.7433	64.5535	51.0595	54.0587
Atf6	Activating transcription factor 6	36.48	103.6	-1.50566	-2.83955	0.0419309	Down	36.7207	22.3811	50.3232	89.7615	117.858	103.098	0.184301	0.824229	0.354565	0.10466	0.21455	0.135846	16.6846	10.1692	22.8651	13.6155	17.8773	15.6385
Gfra4	Glial cell line derived neurotrophic factor family receptor alpha 4	16.26	46.16	-1.50536	-2.83896	0.0252107	Down	23.43	11.0327	14.3133	43.7784	47.066	47.6287	2.93386	7.26972	3.57762	1.52602	4.42873	2.30905	107.631	50.6814	65.7514	120.592	129.648	131.198
Nxf1	Nuclear rna export factor 1	7.7	21.82	-1.50268	-2.83369	0.0384247	Down	7.2106	8.94306	6.94572	24.8659	17.4214	23.169	1.30319	2.03666	0.853851	0.496098	0.216922	0.120092	10.0797	12.5015	9.70943	6.90537	4.838	6.43413
Txn2	Thioredoxin 2	12.37	35.01	-1.501	-2.8304	0.0169688	Down	14.063	10.7874	12.2528	35.22	39.178	30.6188	10.2261	29.303	17.8263	7.73924	9.97808	11.037	268.863	206.239	234.254	337.576	375.512	293.474
Taf3	Tata-box binding protein associated factor 3	22.35	63.21	-1.49968	-2.8278	0.0282639	Down	20.8094	23.5427	22.7108	75.7025	57.0983	56.8398	1.29485	8.11021	3.06749	1.82875	2.33449	1.61642	86.5155	97.879	94.4206	145.845	110.003	109.505
Med9	Mediator complex subunit 9	4.097	11.58	-1.49948	-2.82741	0.00806377	Down	5.40637	3.86741	3.01766	14.1461	11.171	9.43578	2.69325	3.95958	2.53472	1.92839	2.65447	2.31628	16.5571	11.844	9.24164	32.5319	25.6902	21.6996
Prkaa2	Protein kinase, amp-activated, alpha 2 catalytic subunit	2.84	8.011	-1.49588	-2.82036	0.00713537	Down	2.58388	2.21848	3.71911	8.63166	6.99051	8.41148	0.573756	1.33388	1.05367	0.190024	0.194805	0.431716	2.55055	2.18987	3.67114	2.34938	1.90269	2.28945
Zfpl1	Zinc finger like protein 1	11.04	31.07	-1.49322	-2.81517	0.0437651	Down	11.0523	9.89176	12.1625	23.7287	29.6279	39.8442	1.16578	2.94358	1.42367	0	1.58692	1.75517	20.3843	18.2438	22.4318	26.4345	33.0064	44.3876
E2f4	E2f transcription factor 4	23.54	66.25	-1.49288	-2.8145	0.0226574	Down	24.6502	20.73	25.2317	64.5106	75.9189	58.3078	1.20179	1.047	0.667949	0.728815	0.509313	0.845748	23.9661	20.1547	24.5314	44.8107	52.7352	40.5021
Sec24c	Sec24 related gene family, member c (s. Cerevisiae)	91.5	257.3	-1.49143	-2.81167	0.0292918	Down	93.4101	100.895	80.1932	201.416	290.759	279.623	0.095502	0.584935	0.438336	0	0.278038	0.123198	34.8349	37.6261	29.906	26.9385	38.8877	37.3983
Shisal1	Shisa like 1	52.36	147	-1.48907	-2.80708	0.0128832	Down	0	0	157.077	115.285	89.9761	235.665	0	0	0.0205461	0	0.039082	0.0866021	0	0	1.07577	4.82984	3.76952	9.87313
Tmem39b	Transmembrane protein 39b	53.5	149.6	-1.48379	-2.79682	0.0172586	Down	68.3167	58.9535	33.2271	143.009	177.903	127.97	0	0.334852	0.298744	0	0	0.315293	14.4284	12.4509	7.01752	15.0299	18.6972	13.4494
Furin	Furin (paired basic amino acid cleaving enzyme)	158.2	441.2	-1.48001	-2.78951	0.00398515	Down	203.753	134.085	136.703	467.384	400.781	455.57	0.19393	0.462664	0.207675	0	0.169369	0.25017	58.699	38.6285	39.3827	65.362	56.0477	63.7098
Obi1	ORC ubiquitin ligase 1	6.677	18.59	-1.47757	-2.78478	0.00846496	Down	5.52295	7.27422	7.23299	18.4559	20.3788	16.9449	1.4257	2.79595	1.4538	1.34178	0.968588	0.766322	10.4484	13.7615	13.6835	18.9277	20.8998	17.3781
Mpped1	Metallophosphoesterase domain containing 1	345.9	962.4	-1.47642	-2.78258	0.00954333	Down	407.165	332.94	297.543	986.896	1068.04	832.402	0.0633674	0.12971	0.116303	0.0842217	0	0.163492	41.9896	34.335	30.6847	81.4892	88.1893	68.7325
Bub1	Bub1, mitotic checkpoint serine/threonine kinase	3.166	8.811	-1.4764	-2.78254	0.00071351	Down	2.7537	3.76008	2.98547	8.29144	9.21316	8.92744	1.48395	3.95096	2.35538	0.615486	1.02599	0.777668	7.1507	9.76405	7.75255	6.68606	7.42932	7.19892
Itpk1	Inositol 1,3,4-triphosphate 5/6 kinase	78.84	219.2	-1.47486	-2.77956	0.0122856	Down	70.6663	68.5605	97.3036	238.128	181.648	237.675	0.949164	2.44271	1.2952	0.388475	0.680399	0.565146	110.406	107.116	152.023	129.702	98.9386	129.455
Daglb	Diacylglycerol lipase, beta	19.45	53.96	-1.47246	-2.77494	0.0204668	Down	22.178	16.742	19.4179	47.892	51.4923	62.5001	1.39641	7.36254	4.31039	0.843632	0.961067	1.14635	96.6174	72.9355	84.5929	47.1105	50.6521	61.4803
Dcaf11	Ddb1 and cul4 associated factor 11	31.61	87.66	-1.4716	-2.77329	0.0431686	Down	33.7404	33.2815	27.8011	108.034	93.8164	61.1212	2.09203	2.36296	2.21463	0.85668	0.560455	0.412446	75.0118	73.9916	61.8077	65.8856	57.2149	37.2754
Knl1	Kinetochore scaffold 1	10.4	28.82	-1.47068	-2.77153	0.0421572	Down	9.54538	10.2267	11.4245	35.1099	22.3327	29.0197	0.725397	2.48959	2.57156	0.440682	0.351875	0.545826	18.4116	19.7258	22.0361	15.6635	9.96325	12.9465
Flnb	Filamin, beta	21.72	60.13	-1.46906	-2.76842	0.036551	Down	20.7754	22.9437	21.4357	73.7652	57.462	49.1488	0.386387	0.963935	0.617657	0.170553	0.324827	0.387642	13.6285	15.0509	14.0617	21.7121	16.9134	14.4665
Kcnk18	Potassium channel, subfamily k, member 18	52.59	145.5	-1.46784	-2.76608	0.021834	Down	56.1101	44.0973	57.5557	165.992	147.627	122.766	0.342796	1.49747	1.17434	0.820451	0.319429	0.353778	56.3833	44.312	57.8359	82.6453	73.5016	61.1235
Lrrc8d	Leucine rich repeat containing 8d	24.4	67.42	-1.46658	-2.76365	0.00113869	Down	25.8466	22.4442	24.8996	66.1515	65.9523	70.1692	0.885645	1.45634	1.46646	0.691745	0.485295	0.268723	32.8118	28.4925	31.6096	31.8798	31.7838	33.816
Abhd4	Abhydrolase domain containing 4	52.83	146	-1.46628	-2.76309	0.00517836	Down	47.7516	56.1559	54.5851	133.095	162.699	142.135	3.71304	9.36614	5.08219	2.23714	2.78106	1.25459	289.078	339.956	330.447	278.292	340.192	297.195
Tsc22d1	Tsc22 domain family, member 1	26.76	73.89	-1.46505	-2.76073	0.00538067	Down	24.0369	28.3601	27.8957	75.9981	77.3785	68.2899	31.0243	138.833	60.0791	23.4191	24.2742	18.6806	1842.32	2173.67	2138.08	1681.43	1711.97	1510.89
Slc35b2	Solute carrier family 35, member b2	38.54	106	-1.45977	-2.75064	0.0499713	Down	53.3121	32.989	29.3151	92.608	102.628	122.782	0.708537	0.276989	0.371343	0.134954	0.235905	0.261179	24.1125	14.9206	13.2589	19.5106	21.6216	25.8677
Cdk14	Cyclin-dependent kinase 14	36.49	99.83	-1.45182	-2.73553	0.0229724	Down	32.5823	44.6489	32.2516	113.273	107.082	79.1385	0.285236	0.638457	0.698254	0	0.189781	0.157689	17.6156	24.1394	17.4368	13.1197	12.4026	9.16608
Nptx2	Neuronal pentraxin 2	100.2	273.6	-1.44974	-2.73159	0.0307722	Down	107.516	95.0214	97.9919	342.83	231.046	247.047	0.580226	0.453073	0.557659	0.110347	0	0.213871	57.0177	50.3917	51.967	37.0506	24.9698	26.699
Sipa1l1	Signal-induced proliferation-associated 1 like 1	9.2	25.12	-1.44943	-2.73099	0.0310194	Down	8.9948	9.25984	9.34449	19.4423	29.4213	26.5094	0.550454	2.94338	1.86126	0.903025	0.579733	0.912903	16.056	16.5291	16.6802	15.5257	23.4945	21.1692
Eif5a	Eukaryotic translation initiation factor 5a	7.686	20.93	-1.44511	-2.72284	0.00124153	Down	8.0641	7.87444	7.11814	20.5371	21.9598	20.2828	41.8529	178.302	142.066	27.1947	31.0143	47.0998	973.662	950.762	859.446	720.914	770.852	711.987
Rab1b	Rab1b, member ras oncogene family	271.9	739.8	-1.44432	-2.72135	0.000323863	Down	296.694	272.996	245.903	764.298	755.742	699.475	0.481918	1.56817	1.03104	0.321781	0.421298	0.310892	304.717	280.379	252.553	268.516	265.51	245.742
Stat6	Signal transducer and activator of transcription 6	9.228	25.03	-1.43967	-2.71258	0.0304709	Down	7.50475	9.46472	10.7156	26.8842	19.6954	28.5185	2.61258	10.8699	5.08939	1.77015	1.92484	3.71412	46.4591	58.5925	66.3362	66.3959	48.6418	70.4322
2310061I04Rik	Riken cdna 2310061i04 gene	10.27	27.87	-1.43961	-2.71247	0.0141994	Down	10.0208	9.78766	11.0116	31.2294	27.4869	24.8821	2.32207	6.52907	3.66286	1.29995	1.35466	2.49716	41.7999	40.8276	45.9332	53.6289	47.2021	42.729
Asb8	Ankyrin repeat and socs box-containing 8	24.23	65.69	-1.43902	-2.71136	0.00803746	Down	22.9196	22.6291	27.1383	61.8393	71.4574	63.7839	6.17964	22.388	18.5283	7.30812	4.9942	5.65802	359.807	355.247	426.034	370.218	427.8	381.86
9530068E07Rik	Riken cdna 9530068e07 gene	24.53	66.41	-1.43656	-2.70674	0.0306857	Down	22.171	21.8621	29.5672	56.5034	56.2567	86.4571	2.92812	5.1793	2.68619	2.52296	2.10709	1.8888	79.7684	78.6571	106.379	122.779	122.243	187.867
Stx5a	Syntaxin 5a	15.56	42.04	-1.4336	-2.70119	0.0100654	Down	16.1849	15.3252	15.184	45.0174	44.7907	36.3215	7.67157	32.1259	18.2401	8.45389	9.37291	11.9427	313.11	296.48	293.747	446.715	444.466	360.424
Ski	Ski sarcoma viral oncogene homolog (avian)	49.42	133.4	-1.43235	-2.69887	0.0045356	Down	46.2224	54.1685	47.876	119.109	145.81	135.234	1.45903	5.56442	3.41564	1.35442	1.23158	0.941029	160.84	188.49	166.594	140.034	171.425	158.991
Tob2	Transducer of erbb2, 2	183.3	494.5	-1.43144	-2.69717	0.00289864	Down	186.094	172.393	191.52	524.724	453.094	505.642	1.11987	2.25561	1.90002	0.405515	0.355666	0.656645	327.246	303.153	336.788	247.989	214.136	238.971
Zfp106	Zinc finger protein 106	9.197	24.71	-1.42584	-2.68671	0.0139149	Down	10.87	7.5695	9.15087	26.1916	26.3758	21.5598	0.729214	1.1527	0.695866	0.255665	0.399455	0.387307	9.34015	6.50417	7.86298	9.10095	9.16495	7.49152
Laptm4b	Lysosomal-associated protein transmembrane 4b	17.08	45.89	-1.42552	-2.6861	0.00194636	Down	16.8034	16.7176	17.729	46.2071	47.3644	44.0912	37.3038	148.838	80.5235	20.1044	15.9333	26.1575	1493.63	1486	1575.9	957.954	981.946	914.088
Ubfd1	Ubiquitin family domain containing 1	35.72	95.77	-1.42287	-2.68118	0.0382543	Down	30.5472	34.5828	42.026	114.45	79.2253	93.6293	1.28749	5.40428	2.99923	0.551007	0.967171	0.750042	98.6775	111.714	135.758	86.5325	59.9001	70.7906
Slc41a2	Solute carrier family 41, member 2	15.33	41.04	-1.42082	-2.67738	0.0155161	Down	11.9788	18.3612	15.6476	38.4857	38.1063	46.5344	0.597532	1.87942	1.18136	0.305014	0.642266	0.592922	14.6074	22.3903	19.0813	19.7586	19.5638	23.8908
Rab3d	Rab3d, member ras oncogene family	212.6	568.6	-1.41938	-2.6747	0.00129263	Down	200.519	215.559	221.675	580.947	566.108	558.742	1.63224	2.15393	2.12637	0.908947	0.429216	0.475453	395.192	424.833	436.888	351.205	342.234	337.781
Banp	Btg3 associated nuclear protein	19.9	53.2	-1.41887	-2.67376	0.0293318	Down	19.3505	21.5397	18.7975	58.5817	43.1764	57.8325	0.222415	0.302968	0.249566	0.147476	0.0431436	0.191264	4.99855	5.56405	4.85571	7.45713	5.49612	7.36176
Foxn2	Forkhead box n2	1.471	3.912	-1.41152	-2.66017	0.00248657	Down	1.27797	1.54618	1.58779	3.50298	4.19331	4.04022	6.65238	50.328	46.1577	12.0092	13.2454	18.9904	43.9357	53.1568	54.5873	51.6631	61.8443	59.5865
Nr6a1	Nuclear receptor subfamily 6, group a, member 1	16.14	42.92	-1.41119	-2.65956	0.0227935	Down	10.7603	18.8338	18.8224	42.9671	48.2646	37.5347	0.812045	3.42907	1.46877	0.537744	0.432847	0.871959	20.48	35.8463	35.8245	26.3897	29.6433	23.0532
Tubb6	Tubulin, beta 6 class v	23.72	62.94	-1.40805	-2.65378	0.00751905	Down	22.6641	23.5967	24.8902	66.2476	65.2035	57.3679	16.9002	47.3001	27.9365	7.52766	15.9698	12.5547	696.065	724.709	764.433	796.123	783.576	689.412
Zfp664	Zinc finger protein 664	15.37	40.74	-1.40617	-2.65032	0.0187594	Down	14.5022	14.8597	16.7534	41.6894	45.2161	35.3146	1.59221	3.86657	2.46619	1.58537	1.79618	1.86137	38.3099	39.2541	44.2566	72.858	79.0215	61.7172
Chmp1a	Charged multivesicular body protein 1a	188.5	498.3	-1.40273	-2.64402	0.022155	Down	184.741	213.565	167.056	415.372	606.513	472.943	0.198525	0.611091	0.667651	0.132323	0.462674	0.128064	90.9708	105.164	82.2623	100.113	146.182	113.989
Me1	Malic enzyme 1, nadp(+)-dependent, cytosolic	11.67	30.79	-1.39953	-2.63815	0.00103899	Down	9.64706	12.7437	12.6247	28.1431	31.2545	32.9784	7.38963	36.2142	16.5771	5.15555	5.23567	5.71967	193.523	255.643	253.255	151.137	167.846	177.104
Supt16	Spt16, facilitates chromatin remodeling subunit	7.432	19.57	-1.39658	-2.63277	0.0241966	Down	6.61545	8.60824	7.0725	21.7794	17.1771	19.7442	2.36735	16.5273	15.3891	2.54883	2.44426	3.89793	75.6008	98.3742	80.8239	64.5471	50.9073	58.5154
Nfil3	Nuclear factor, interleukin 3, regulated	12.31	32.37	-1.39515	-2.63016	0.0318261	Down	13.0508	13.1081	10.7613	30.8742	40.3379	25.8939	5.38128	17.1406	12.0184	5.27502	6.52758	5.24259	150.26	150.919	123.899	175.419	229.189	147.122
Deptor	Dep domain containing mtor-interacting protein	14.81	38.96	-1.39506	-2.62999	0.0348651	Down	14.3232	12.1334	17.9818	39.9199	43.4729	33.4799	1.00644	1.44921	1.14622	0.651115	0.681144	0.603807	17.1968	14.5676	21.5894	25.7625	28.0555	21.6064
Kcmf1	Potassium channel modulatory factor 1	3.615	9.505	-1.39454	-2.62904	0.00709179	Down	3.39698	3.3592	4.08966	10.1452	8.38025	9.98868	9.45435	14.114	16.8476	7.2528	7.09474	7.69438	45.764	45.2551	55.0958	74.5401	61.5723	73.3899
Eif4e3	Eukaryotic translation initiation factor 4e member 3	24.23	63.61	-1.3926	-2.62551	0.00692423	Down	22.2437	27.6903	22.7445	59.7967	62.5021	68.5195	4.96853	7.88344	6.43805	2.35453	2.15844	3.91113	143.027	178.049	146.247	167.911	175.508	192.405
Wwc2	Ww, c2 and coiled-coil domain containing 2	70.79	185.4	-1.38893	-2.61884	0.00901876	Down	63.1023	66.7507	82.5147	186.67	194.176	175.31	0.118977	0.324181	0.218444	0.157823	0.323236	0.102316	13.9162	14.7208	18.1973	36.2996	37.7591	34.0905
Lamtor1	Late endosomal/lysosomal adaptor, mapk and mtor activator 1	14.31	37.42	-1.38712	-2.61555	0.0210371	Down	14.2163	13.1683	15.5324	39.1398	41.0609	32.0509	12.0945	24.7222	17.0202	8.82199	7.8941	7.93637	255.12	236.313	278.739	321.631	337.417	263.378
Meak7	MTOR associated protein, eak-7 homolog	58.56	153.1	-1.38625	-2.61398	0.00312335	Down	62.6893	20.3486	92.6518	147.088	122.628	189.532	0.0819595	0.335971	0.0501283	0	0	0.105736	9.78076	3.17478	14.4555	5.18418	4.32206	6.68013
Hmgxb4	Hmg box domain containing 4	17.73	46.28	-1.38448	-2.61078	0.000212239	Down	16.6618	14.5814	21.937	46.0014	42.9794	49.861	0.74063	1.44278	0.841623	0.98352	1.23214	1.77433	16.8008	14.7031	22.1201	61.1817	57.1624	66.3149
Mrpl37	Mitochondrial ribosomal protein l37	43.8	114.3	-1.38417	-2.61021	0.0417263	Down	47.1442	40.2777	43.9857	132.062	126.171	84.768	1.22685	1.36891	0.84327	0.205356	0.536502	0.197882	54.0434	46.1721	50.4227	41.3679	39.5228	26.5533
Twf1	Twinfilin actin binding protein 1	4.989	13.02	-1.38365	-2.60927	0.0320382	Down	3.45021	5.08025	6.43691	11.1828	10.7193	17.1518	1.8872	11.7851	5.64402	2.32373	2.36107	1.98374	22.2151	32.7106	41.4458	24.8577	23.8274	38.1258
Bcl9	B cell cll/lymphoma 9	59.75	155.7	-1.38195	-2.6062	0.0444227	Down	66.9992	75.6863	36.5689	124.724	176.044	166.404	0.129935	0.287511	0.218705	0	0.0378182	0.167606	14.2072	16.0493	7.75445	8.54042	12.0546	11.3945
Stx2	Syntaxin 2	54.22	141.3	-1.38172	-2.60578	0.0164901	Down	62.1145	41.4749	59.0781	169.477	127.097	127.302	0.297512	0.304733	0.728	0.197884	0.259922	0.191898	27.5425	18.3906	26.1961	36.7033	27.5251	27.5696
Morn4	Morn repeat containing 4	68.6	178.4	-1.37903	-2.60093	0.0471364	Down	78.0012	109.091	18.7139	235.425	183.49	116.373	0	0.334418	0.372952	0	0	0.629776	18.3919	25.7226	4.41254	49.4216	38.5191	24.4297
Cgn	Cingulin	63.94	166.3	-1.3786	-2.60016	0.0255497	Down	61.2721	68.5023	62.0598	172.425	194.263	132.112	0.557357	4.17686	2.02248	0.105536	0.417162	0.564901	137.999	154.283	139.773	62.5098	70.4266	47.895
Nlrp4f	Nlr family, pyrin domain containing 4f	2.514	6.519	-1.37444	-2.59267	0.00983298	Down	2.36966	2.5141	2.65908	5.6414	6.60652	7.3082	70.9861	411.682	154.339	55.3654	60.3651	88.2784	503.163	533.834	564.617	383.632	449.263	496.979
Lsm12	Lsm12 homolog	5.098	13.18	-1.37091	-2.58634	0.0145297	Down	5.07358	3.76526	6.45428	15.1302	10.8093	13.6137	0.196916	0.813764	1.68326	0.264648	0.689299	0.762357	4.55597	3.38113	5.79581	8.65601	6.18402	7.78839
Fxr2	Fragile x mental retardation, autosomal homolog 2	185.9	480.3	-1.3693	-2.58345	0.0349291	Down	159.93	184.835	212.965	345.74	560.687	534.444	0	0.333375	0.213396	0.0927777	0.0812665	0	29.1484	33.6875	38.8144	20.058	32.5281	31.0056
Tulp3	Tubby-like protein 3	25.57	66.01	-1.36846	-2.58195	0.0160234	Down	20.2323	35.3777	21.0882	53.6376	72.7533	71.6399	0.669567	0.996602	1.04275	0.404427	0.708934	0.392617	18.2692	31.9451	19.0421	26.9257	36.5216	35.9627
Irf1	Interferon regulatory factor 1	16.18	41.75	-1.3677	-2.58059	0.00159961	Down	16.5129	19.183	12.8408	42.6419	46.1838	36.4279	1.31096	7.73098	2.78085	2.28634	1.99853	5.20417	65.0763	75.599	50.6047	134.877	146.08	115.222
Kdelr1	Kdel (lys-asp-glu-leu) endoplasmic reticulum protein retention receptor 1	18.58	47.8	-1.36344	-2.57298	0.0312787	Down	17.0918	16.1135	22.529	55.6265	36.3188	51.458	0.750421	0.618184	0.733618	0.20092	0.700044	0.193659	11.9769	11.2914	15.787	20.2967	13.2518	18.7757
Lamp1	Lysosomal-associated membrane protein 1	28.97	74.51	-1.36271	-2.57167	0.0215029	Down	29.538	26.2781	31.1028	70.8398	85.1007	67.5866	2.9448	13.5765	7.14493	2.53175	2.76719	5.02475	233.018	207.301	245.362	243.776	292.851	232.581
Naa20	N(alpha)-acetyltransferase 20, natb catalytic subunit	1.475	3.788	-1.36072	-2.56813	0.0369911	Down	1.07017	1.74754	1.60774	3.42112	4.83399	3.11002	48.3673	70.5664	42.515	25.7516	31.6121	33.846	57.5923	94.0461	86.5227	104.013	146.969	94.5546
Mtmr3	Myotubularin related protein 3	121.2	310.9	-1.35931	-2.56563	0.00252136	Down	100.479	118.567	144.454	276.485	326.63	329.489	0.174986	0.381309	0.2142	0.0928118	0.0407461	0.0451441	25.8062	30.4518	37.1003	16.4695	19.4565	19.6268
Gatad2a	Gata zinc finger domain containing 2a	19.87	50.95	-1.35874	-2.56462	0.000607237	Down	17.7248	20.7408	21.1383	49.8595	52.2697	50.7317	1.66396	5.59522	3.72198	0.9752	1.0574	1.34775	64.8795	75.9192	77.3742	56.1809	58.8966	57.1636
Aunip	Aurora kinase a and ninein interacting protein	10.69	27.4	-1.35753	-2.56247	0.0177808	Down	12.8622	7.95742	11.2637	31.8212	26.9345	23.4567	2.44823	5.05565	4.60011	5.31135	3.29577	5.58964	51.8945	32.1055	45.4454	150.586	127.461	111.003
Kdelr2	Kdel (lys-asp-glu-leu) endoplasmic reticulum protein retention receptor 2	3.998	10.24	-1.35731	-2.56207	0.0344775	Down	3.60396	4.42087	3.96941	9.12681	9.06231	12.541	6.68746	17.9148	17.8847	10.046	8.21249	7.5498	51.0405	62.6098	56.2161	78.5158	77.9609	107.887
Lrp1	Low density lipoprotein receptor-related protein 1	136.6	349.7	-1.35643	-2.5605	0.0175811	Down	148.8	151.067	109.855	384.591	307.305	357.196	0.064541	0.0702115	0.0553213	0.0341699	0.0150241	0.0166497	9.42763	9.5713	6.96016	8.44097	6.74469	7.83971
Coro2b	Coronin, actin binding protein, 2b	59.47	152.2	-1.35549	-2.55884	0.0162223	Down	62.1625	56.8894	59.3662	175.014	128.374	153.155	0.622306	0.925978	0.934592	0.0751493	0.263542	0.29192	51.4473	47.0831	49.133	36.7887	26.9847	32.1937
Fancb	Fanconi anemia, complementation group b	5.292	13.5	-1.3506	-2.55018	0.022186	Down	5.76338	5.44626	4.66778	14.1084	15.7293	10.6526	1.17508	1.53649	0.97645	0.841863	0.587919	0.546318	7.08515	6.6953	5.73829	9.29321	10.3609	7.01684
Fbxl6	F-box and leucine-rich repeat protein 6	22.46	57.19	-1.34806	-2.54569	0.029453	Down	28.4346	20.8329	18.1263	50.976	61.2829	59.3052	0.651129	1.3391	1.27347	0.696189	0.910881	0.672103	30.934	22.6641	19.7196	38.7277	46.5581	45.0556
Nfyc	Nuclear transcription factor-y gamma	10.48	26.68	-1.34798	-2.54556	0.00423383	Down	9.00745	11.3259	11.1105	27.0289	25.6844	27.3289	4.74687	19.1837	13.0578	4.43667	4.70296	5.97143	111.057	139.642	136.987	136.145	129.373	137.656
Gpr137	G protein-coupled receptor 137	49.36	125.3	-1.34434	-2.53913	0.0429139	Down	30.7019	39.7875	77.5842	77.4808	142.788	155.709	0	0.278097	0.234613	0.216496	0.188426	0	5.24705	6.79982	13.2594	10.4579	19.2727	21.0167
D7Ertd443e	Dna segment, chr 7, erato doi 443, expressed	17.6	44.62	-1.34205	-2.53511	0.00217199	Down	17.8303	17.2343	17.74	45.9179	45.7002	42.2471	1.7518	21.7313	5.57105	3.49951	4.08205	3.72905	172.681	166.909	171.807	173.12	172.299	159.28
Ap1b1	Adaptor protein complex ap-1, beta 1 subunit	83.79	212.4	-1.3416	-2.53432	0.0125212	Down	83.9242	86.3965	81.0525	241.524	201.012	194.524	0.148055	0.605989	0.604442	0.262092	0.172412	0.190993	38.0033	39.1228	36.7029	50.3575	41.9107	40.558
Rgl2	Ral guanine nucleotide dissociation stimulator-like 2	40.36	102.3	-1.34138	-2.53393	0.0388519	Down	35.8456	25.1982	60.0212	96.6235	65.9105	144.236	0.0705189	0.144421	0.0431383	0	0	0.363893	3.08366	2.1677	5.16339	11.7202	7.99479	17.4955
Ccdc92	Coiled-coil domain containing 92	42	106.2	-1.33891	-2.52961	0.0325391	Down	47.4491	29.251	49.2967	111.958	113.935	92.829	2.09404	3.97051	1.86256	2.02949	2.44001	1.84201	125.378	77.292	130.26	235.542	239.701	195.297
Nav2	Neuron navigator 2	17.26	43.52	-1.33414	-2.52125	0.00671311	Down	17.8857	16.5593	17.3421	40.3399	46.5016	43.7269	0.420923	2.15905	0.590544	0.580556	0.530778	0.407202	18.9023	17.5005	18.3278	20.4192	23.5381	22.1336
Nrbp1	Nuclear receptor binding protein 1	26.11	65.76	-1.33289	-2.51906	0.0153392	Down	30.4553	26.9131	20.9494	61.6819	66.227	69.3783	1.00047	4.44855	2.56932	0.53351	1.04925	1.80707	81.4003	71.9329	55.9931	69.697	74.8328	78.3936
Rrm1	Ribonucleotide reductase m1	22.43	56.45	-1.33162	-2.51685	0.0290675	Down	25.4697	22.7003	19.114	64.9342	63.123	41.2864	0.354423	0.448709	0.526694	0.134448	0.235846	0	11.2901	10.0625	8.47275	8.01492	7.79135	5.09603
Paip2b	Poly(a) binding protein interacting protein 2b	25.12	63.12	-1.32961	-2.51334	0.00019071	Down	19.3197	26.6868	29.3405	57.1463	65.6819	66.5446	6.94199	13.2359	8.64595	3.78906	3.75387	3.19834	185.623	256.405	281.902	204.608	235.169	238.258
Ninj1	Ninjurin 1	9.173	22.97	-1.32427	-2.50407	0.0022668	Down	9.82151	8.89546	8.80296	23.5617	23.8599	21.4901	13.0755	60.4292	42.4333	26.1127	26.9615	33.1873	379.562	343.774	340.199	677.488	686.064	617.923
Dyrk1a	Dual-specificity tyrosine-(y)-phosphorylation regulated kinase 1a	2.897	7.254	-1.32424	-2.50401	0.032461	Down	3.05745	2.63197	3.00116	6.47237	8.58998	6.69894	3.00271	17.3444	11.0481	3.43224	3.73703	5.74316	31.9964	27.5438	31.4074	27.858	36.9725	28.8332
Tfe3	Transcription factor e3	78.04	195.4	-1.32421	-2.50396	0.000160923	Down	73.5794	81.4702	79.068	192.043	195.892	198.286	0.504852	1.1818	1.10297	0.191836	0.840129	0.558254	68.4196	75.757	73.5233	101.797	103.837	105.106
Bahd1	Bromo adjacent homology domain containing 1	22.83	57.15	-1.32354	-2.50279	0.013757	Down	15.8986	20.2144	32.3885	42.6214	60.8532	67.9704	0.273271	0.279337	0.36233	0	0.265171	0.0587519	4.84873	6.16498	9.87782	4.60202	6.57058	7.33906
Abl2	V-abl abelson murine leukemia viral oncogene 2 (arg, abelson-related gene)	38.12	95.31	-1.32198	-2.5001	0.00841331	Down	31.5856	44.2882	38.4984	93.7604	90.9253	101.256	0.654961	3.00394	1.52368	0.594722	0.718816	0.362062	54.5649	76.5091	66.507	52.3683	50.7848	56.5548
Nt5c2	5'-nucleotidase, cytosolic ii	28.26	70.65	-1.32197	-2.50008	0.0207043	Down	24.0868	28.3532	32.3383	69.7109	58.7674	83.474	0.754897	0.661802	0.857826	0.0715771	0.43955	0.626018	18.262	21.4967	24.5181	26.4238	22.2757	31.6407
Gfm2	G elongation factor, mitochondrial 2	46.08	114.9	-1.31858	-2.4942	0.0400348	Down	36.3859	49.6998	52.1468	112.18	91.2174	141.382	0.201226	0.440387	0.205169	0	0.156251	0.173058	10.2703	14.0283	14.719	12.314	10.0129	15.5195
Kmt2c	Lysine (k)-specific methyltransferase 2c	35.69	88.92	-1.31715	-2.49174	0.0160842	Down	36.2194	33.5351	37.3012	83.3143	100.413	83.0274	1.37194	2.44834	1.63098	0.695995	0.612104	0.722586	65.8137	60.9362	67.7795	56.395	67.9691	56.2008
Nploc4	Npl4 homolog, ubiquitin recognition factor	32.13	79.99	-1.31607	-2.48988	0.0368438	Down	28.3602	32.4436	35.5738	95.1205	70.5207	74.3268	0.875209	2.05743	1.84785	0.464534	0.560496	1.29834	45.1918	51.6987	56.6867	73.6667	54.6152	57.5629
Atmin	Atm interactor	23.64	58.7	-1.31213	-2.48309	0.0187459	Down	17.1029	30.5874	23.2315	61.4139	63.6605	51.0305	0.905194	2.13031	1.43529	0.7642	1.05397	0.477679	25.4878	45.5833	34.6211	46.999	48.7183	39.0528
Helq	Helicase, polq-like	12.69	31.5	-1.31128	-2.48162	0.0102488	Down	13.1706	14.1941	10.7127	34.4799	29.2295	30.7842	0.22077	1.99477	0.439015	1.39283	0.964144	0.498389	11.654	12.5597	9.47914	32.8175	27.8203	29.3
Cdk2ap2	Cdk2-associated protein 2	2.846	7.06	-1.31043	-2.48016	0.00734562	Down	2.99158	2.83051	2.7172	6.52572	7.16021	7.49285	52.2586	177.744	128.165	64.469	67.8775	121.347	357.162	337.932	324.404	551.844	605.5	633.629
Arhgdia	Rho gdp dissociation inhibitor (gdi) alpha	163.5	404.1	-1.30559	-2.47184	0.01333	Down	170.251	170.627	149.528	358.336	420.346	433.524	1.38223	2.15024	0.751529	0.408705	0.715643	0.792528	243.118	243.656	213.526	228.962	268.584	277.004
Hmgcr	3-hydroxy-3-methylglutaryl-coenzyme a reductase	7.922	19.57	-1.30498	-2.4708	0.00594995	Down	7.57815	10.1247	6.06334	18.688	23.539	16.4944	0.635347	1.23703	1.24973	0.421593	0.634129	0.585413	7.8866	10.5368	6.31013	10.2232	12.8769	9.02318
Ilf3	Interleukin enhancer binding factor 3	25.47	62.81	-1.30236	-2.46632	0.022798	Down	25.7108	24.3251	26.3653	59.3366	54.1255	74.9674	0.224696	0.81492	0.831364	0.23099	0.196344	0.224301	16.0348	15.1706	16.443	12.8886	11.7567	16.2838
Marchf6	Membrane associated ring-CH-type finger 6	5.474	13.49	-1.3016	-2.46502	0.0240163	Down	4.48423	5.50184	6.43469	11.6127	16.0179	12.8468	5.70082	10.091	7.79289	4.45031	3.24474	3.39083	35.2531	43.2531	50.5868	42.9125	59.191	47.4726
Myh10	Myosin, heavy polypeptide 10, non-muscle	20.86	51.25	-1.29698	-2.45713	0.00639629	Down	27.0571	7.93593	27.5787	54.8607	36.0341	62.8523	0.251272	0.170989	0.307627	0.166456	0.0292508	0.0324115	6.58289	1.93078	6.70979	4.17158	2.74001	4.77925
Hes6	Hairy and enhancer of split 6	79.6	195.4	-1.29578	-2.45509	0.0473972	Down	52.4227	131.297	55.0939	189.013	195.164	202.132	0.176759	0.607856	0.215916	0.711475	0.206191	0	17.4835	43.7889	18.3744	57.8168	59.6985	61.8299
Txnip	Thioredoxin interacting protein	5.937	14.56	-1.29418	-2.45237	0.0489358	Down	5.82517	6.08255	5.90261	13.5958	18.4815	11.6002	30.1076	157.456	80.0575	29.0296	25.6062	38.9504	519.646	542.606	526.554	424.126	576.538	361.872
Fbxl5	F-box and leucine-rich repeat protein 5	10.87	26.63	-1.29257	-2.44965	0.016343	Down	11.0434	12.3528	9.2195	24.5931	32.188	23.1157	3.21256	10.0294	5.51062	1.5539	1.78605	2.0722	69.0307	77.2154	57.6298	44.3671	58.0688	41.7019
Slc25a40	Solute carrier family 25, member 40	4.892	11.97	-1.29142	-2.44769	0.0254522	Down	5.98649	1.38386	7.3057	11.0436	8.52688	16.352	0.302364	0.722735	0.601118	0.402289	0.176098	0.292551	3.24511	0.750154	3.96022	3.2061	2.47546	4.74719
Dpf2	D4, zinc and double phd fingers family 2	68.42	167.2	-1.28926	-2.44403	0.0472698	Down	48.903	99.1572	57.1945	104.295	228.368	168.986	0	0.0846431	0.227779	0	0	0.0800178	5.09279	10.3263	5.95628	2.78182	6.09118	4.5073
Phf3	Phd finger protein 3	9.668	23.63	-1.2891	-2.44376	0.0428235	Down	11.2976	7.10127	10.6061	21.7527	26.9988	22.1297	1.22104	3.6067	2.41723	1.82441	1.90533	1.5415	27.2835	17.1495	25.6136	38.2212	47.439	38.8837
1810055G02Rik	Riken cdna 1810055g02 gene	37.33	91.17	-1.28836	-2.4425	0.0334994	Down	38.2724	32.6075	41.0991	71.911	95.8431	105.755	1.87418	1.28361	1.14569	1.40744	1.22877	1.05792	54.9015	46.7753	58.9564	88.5495	118.019	130.224
Slc15a2	Solute carrier family 15 (h+/peptide transporter), member 2	11.72	28.63	-1.28817	-2.44218	0.041906	Down	6.31279	11.1114	17.7447	22.645	34.4761	28.7677	0.555027	0.928705	0.617502	0.133982	0.176273	0.260355	4.42155	7.78255	12.4286	4.30715	6.55746	5.47172
Ube2i	Ubiquitin-conjugating enzyme e2i	7.313	17.84	-1.28689	-2.44002	0.0166369	Down	7.1244	7.09415	7.72169	15.4574	20.1573	17.9198	8.07317	32.6988	21.7061	5.82176	7.15321	10.5244	148.373	147.743	160.812	121.08	157.895	140.368
Btbd9	Btb (poz) domain containing 9	25.2	61.33	-1.28326	-2.43389	0.0227093	Down	20.5818	26.5358	28.4837	51.5619	56.7533	75.6898	0.258885	0.293694	0.344916	0.196539	0.0690462	0.229533	6.15734	7.93859	8.52133	8.50974	9.36653	12.4918
Cep295	Centrosomal protein 295	12.89	31.36	-1.28289	-2.43325	0.00431228	Down	7.96528	6.80124	23.9024	26.9266	27.0971	40.0675	0.159766	0.308071	0.342289	0.246985	0.34098	0.24043	2.15096	1.83662	6.45465	7.4353	7.48238	11.0639
Rock1	Rho-associated coiled-coil containing protein kinase 1	0.6613	1.603	-1.27763	-2.4244	0.0349502	Down	0.564331	0.723077	0.696633	1.49578	1.35722	1.95712	16.5533	123.88	60.518	25.6645	23.5047	30.1567	37.801	48.4344	46.6631	39.5513	35.8875	51.7501
Pld2	Phospholipase d2	12.54	30.37	-1.27581	-2.42134	0.0446324	Down	14.3287	10.064	13.2342	32.6773	20.8938	37.5364	0.934955	4.61316	2.69219	0.292145	0.704523	1.27706	39.3576	27.6434	36.3513	24.7664	15.8356	28.4492
Tuba4a	Tubulin, alpha 4a	5.792	14.01	-1.27413	-2.41853	0.0140859	Down	5.29014	6.29182	5.79353	12.3112	16.4627	13.2491	15.0467	79.9848	44.2488	16.96	16.9178	33.2199	245.604	292.109	268.975	275.352	368.204	296.329
Galm	Galactose mutarotase	24.46	59.12	-1.27341	-2.41732	0.0293011	Down	19.4002	30.0353	23.9385	55.021	53.7446	68.6024	1.81577	13.2669	7.42176	2.80187	1.22492	2.34261	145.53	225.309	179.574	116.817	114.107	145.652
Pebp1	Phosphatidylethanolamine binding protein 1	97.92	236.4	-1.27141	-2.41398	0.0279721	Down	86.7733	101.648	105.333	238.224	272.998	197.892	10.9235	27.1311	10.6952	3.0493	4.3293	4.52169	1410.06	1651.77	1711.65	944.98	1082.92	784.99
Rsc1a1	Regulatory solute carrier protein, family 1, member 1	39.43	95.16	-1.27097	-2.41324	0.0178312	Down	32.4779	42.2701	43.5504	103.015	93.0852	89.3829	2.61222	5.361	2.25052	1.60736	2.34155	1.29622	110.682	144.053	148.416	180.109	162.748	156.275
Otud1	Otu domain containing 1	4.027	9.713	-1.2704	-2.41229	0.0101584	Down	0	3.16253	8.91707	6.0019	9.65393	13.4837	0.251522	0.286439	0.410219	0.446488	0.195355	0.648978	0	0.999548	2.81833	2.58246	4.15383	5.80168
Ilrun	Inflammation and lipid regulator with UBA-like and NBR1-like domains	78.48	189	-1.26787	-2.40805	0.0437319	Down	100.227	65.3965	69.8295	166.463	213.653	186.866	0.294697	1.13209	0.468347	0.391546	0.274573	0.0760197	63.3146	41.3117	44.1121	41.1796	52.8535	46.2269
Olah	Oleoyl-acp hydrolase	14.15	34.07	-1.26758	-2.40757	0.0402395	Down	14.1315	13.7441	14.5733	39.6084	36.1488	26.4418	0.151763	4.27201	2.68904	0.812784	2.12367	1.37078	33.505	32.5865	34.5524	56.8676	51.9005	37.9637
Mki67	Antigen identified by monoclonal antibody ki 67	18.88	45.45	-1.26716	-2.40688	0.00573721	Down	13.702	19.5826	23.3657	42.7206	42.1404	51.489	0.928046	1.57818	1.06527	0.537682	0.562637	0.299267	16.3122	23.313	27.8168	19.9304	19.6597	24.0211
Pex14	Peroxisomal biogenesis factor 14	297.5	713.8	-1.26275	-2.39952	0.0309609	Down	343.382	259.124	289.933	640.03	813.629	687.769	0.450488	0.925316	0.619657	0	0.6563	0.145305	228.402	172.357	192.85	171.017	217.403	183.773
Zfp57	Zinc finger protein 57	2.155	5.165	-1.261	-2.39661	0.00781104	Down	2.17926	2.14505	2.14063	5.65147	5.1565	4.68598	234.291	954.406	748.392	211.166	197.325	284.886	1407.14	1385.05	1382.2	1306.2	1191.8	1083.05
Cep164	Centrosomal protein 164	79.69	190.3	-1.25604	-2.38839	0.0249502	Down	79.7765	80.6701	78.6324	219.069	195.329	156.615	0.686971	1.25578	1.12858	0.431527	0.33677	0.326476	81.6733	82.5882	80.502	79.9437	71.2802	57.1527
Nlrp4c	Nlr family, pyrin domain containing 4c	2.092	4.996	-1.25589	-2.38814	0.000360167	Down	2.67003	1.5939	2.0127	5.46592	4.53487	4.9887	1.18733	9.4856	2.49076	0.901252	0.921848	0.802301	11.7158	6.99389	8.83152	4.78341	3.96862	4.36578
Cobl	Cordon-bleu wh2 repeat	5.333	12.7	-1.25227	-2.38217	0.0309841	Down	8.10782	7.89043	0	17.042	12.619	8.44948	0.0365123	0.174137	0.0223394	0.0968743	0.0850482	0.518342	0.629677	0.612794	0	3.97798	2.94554	1.97229
Zfp51	Zinc finger protein 51	2.693	6.401	-1.24923	-2.37714	0.0175188	Down	1.19923	2.84435	4.03415	5.82576	5.76244	7.61368	6.82278	6.76971	6.0608	13.2981	9.55713	13.9365	7.85628	18.6336	26.4281	71.4466	70.6701	93.3735
Slco3a1	Solute carrier organic anion transporter family, member 3a1	12.7	30.19	-1.24915	-2.37702	0.0205165	Down	9.09872	13.4357	15.5687	23.3838	35.9511	31.2368	1.96681	3.00054	2.73754	1.53174	1.89184	1.10309	23.3682	34.5068	39.9851	35.2836	54.2462	47.1329
Tiparp	Tcdd-inducible poly(adp-ribose) polymerase	5.969	14.17	-1.24728	-2.37394	0.0257257	Down	5.19386	6.33392	6.37948	15.5475	14.8457	12.1176	9.9471	38.8116	15.5039	19.347	17.2045	18.9926	111.257	135.678	136.654	287.858	274.863	224.353
Pdpn	Podoplanin	4.273	10.14	-1.2471	-2.37364	0.0247224	Down	4.15237	4.07071	4.59552	8.66832	11.7478	10.0106	42.5366	125.115	143.04	19.1038	19.2584	25.1345	430.035	421.578	475.93	183.47	248.649	211.88
Hip1r	Huntingtin interacting protein 1 related	90.56	214.6	-1.24456	-2.36946	0.0432505	Down	71.5287	89.112	111.041	202.355	255.534	185.849	0.182663	0.342317	0.167671	0	0.0531746	0.176722	16.5148	20.5745	25.6375	15.5069	19.5821	14.242
Hectd3	Hect domain e3 ubiquitin protein ligase 3	49.81	118	-1.24414	-2.36877	0.0478013	Down	65.8684	38.8011	44.7752	163.038	83.1299	107.832	0.440864	0.390523	0.188856	0.0585019	0.154004	0.22748	22.4006	13.1955	15.2272	23.9115	12.192	15.8149
Uhrf1	Ubiquitin-like, containing phd and ring finger domains, 1	27.42	64.93	-1.24378	-2.36819	0.00930369	Down	26.9532	28.5506	26.747	63.989	72.5975	58.1988	8.55027	38.4056	18.7146	5.52056	6.03099	5.20427	590.01	624.978	585.496	357.396	405.477	325.056
Dnajc13	Dnaj heat shock protein family (hsp40) member c13	10.05	23.79	-1.2436	-2.36789	0.008726	Down	9.10847	10.7478	10.2823	25.4098	22.8995	23.0554	0.963886	1.10472	0.853991	0.26886	0.620092	0.523501	8.87346	10.4705	10.017	11.9634	10.7815	10.8549
Raf1	V-raf-leukemia viral oncogene 1	18.03	42.63	-1.24136	-2.36421	0.0116808	Down	28.6632	12.0923	13.344	48.7595	41.4687	37.6746	0.741307	2.11578	1.40172	0.716801	0.941953	1.21713	40.6904	17.1662	18.9432	46.7422	39.7531	36.1159
Orc5	Origin recognition complex, subunit 5	0.7448	1.759	-1.23967	-2.36145	0.0188192	Down	0.711531	0.743859	0.778893	1.8865	1.87801	1.51164	134.642	569.282	491.492	122.984	129.982	217.072	283.525	296.407	310.367	295.576	294.245	236.843
Anp32b	Acidic (leucine-rich) nuclear phosphoprotein 32 family, member b	3.508	8.275	-1.23812	-2.35891	0.00136176	Down	3.33155	3.07642	4.11619	7.79837	8.15305	8.87418	10.9558	9.29753	8.46949	3.67314	5.39115	4.85974	31.8972	29.4545	39.4095	36.1949	37.8411	41.1881
Atf4	Activating transcription factor 4	36.81	86.81	-1.23793	-2.3586	0.00999678	Down	37.3276	35.8134	37.2816	84.5028	95.61	80.3304	4.3257	12.331	5.96922	2.5759	3.92375	2.89423	281.524	270.104	281.177	264.603	299.383	251.538
Zmynd19	Zinc finger, mynd domain containing 19	44.2	104.1	-1.23595	-2.35536	0.038009	Down	41.5682	43.7893	47.2471	82.0367	101.156	129.139	0.97648	1.21047	0.596234	0.262436	0.683615	0.756083	38.564	40.6246	43.8325	46.5458	57.3937	73.2708
Rpn2	Ribophorin ii	28.7	67.51	-1.23401	-2.3522	0.0315835	Down	31.9096	36.4272	17.7712	83.7888	73.3662	45.3888	0.307785	0.472964	0.376525	0	0.26891	0.198533	12.3094	14.0521	6.85539	13.0555	11.4315	7.07223
Psmd3	Proteasome (prosome, macropain) 26s subunit, non-atpase, 3	107.1	251.7	-1.23307	-2.35067	0.0122019	Down	145.29	68.4673	107.467	301.882	233.037	220.174	0.200516	0.411508	0.490427	0.133661	0	0.258697	53.3916	25.1606	39.4924	39.4819	30.478	28.7957
Mad2l2	Mad2 mitotic arrest deficient-like 2	8.064	18.92	-1.23015	-2.34591	0.031479	Down	9.32127	8.95481	5.91722	16.39	20.7384	19.627	1.88351	1.3409	2.04428	1.12621	1.22115	1.50752	16.3703	15.7267	10.392	21.0605	26.648	25.2199
Cul1	Cullin 1	1.378	3.231	-1.22946	-2.34478	0.00833537	Down	1.40723	1.39233	1.33489	2.97217	3.23296	3.48926	34.0849	184.831	135.6	36.9923	37.271	55.9093	166.295	164.534	157.747	128.965	140.281	151.402
Kif24	Kinesin family member 24	12.2	28.6	-1.22891	-2.34389	0.00373467	Down	7.24574	16.515	12.8468	25.4258	31.2167	29.1618	0.461857	0.725812	0.391399	0.235555	0.455	0.595765	3.81384	8.69278	6.762	10.9019	13.3849	12.5038
Lpin2	Lipin 2	40.62	95.19	-1.22854	-2.3433	0.029856	Down	36.05	46.4611	39.3502	109.284	87.4806	88.7935	2.78065	9.53966	5.14877	1.72689	1.76214	2.40637	209.92	270.544	229.137	214.757	171.911	174.491
Mcc	Mutated in colorectal cancers	21.35	49.89	-1.22431	-2.33644	0.0363114	Down	18.0831	24.1611	21.8196	57.8004	46.814	45.0666	1.19706	2.26844	1.46892	0.461283	0.787735	0.57596	29.7432	39.7403	35.889	35.1615	28.4782	27.4152
Efna5	Ephrin a5	45.97	107.3	-1.22319	-2.33462	0.00716887	Down	38.9137	45.8452	53.1547	110.713	102.035	109.228	0.270364	0.631418	0.425501	0.358614	0.0899244	0.199283	17.2165	20.2832	23.5171	23.9075	22.0334	23.5867
Luc7l	Luc7-like	4.563	10.65	-1.22306	-2.33441	0.0209029	Down	3.48348	5.27709	4.92911	9.35553	13.0127	9.58913	4.93649	3.04465	2.47986	0.757818	1.10894	0.89459	12.1469	18.4012	17.1878	8.61129	11.9775	8.82631
Usp16	Ubiquitin specific peptidase 16	1.392	3.245	-1.22148	-2.33185	0.020993	Down	1.67452	0.996679	1.50363	3.79148	3.13217	2.81144	2.55863	5.25217	6.6897	1.90378	1.84627	4.07804	8.09381	4.81745	7.26778	9.89335	8.17298	7.33607
Pop1	Processing of precursor 1, ribonuclease p/mrp family, (s. Cerevisiae)	27.83	64.82	-1.21969	-2.32896	0.0487746	Down	29.3911	34.9899	19.1138	83.2941	62.4109	48.7512	0.310904	1.01821	0.798921	0.165263	0.289685	0.16042	20.8484	24.8199	13.5583	17.0855	12.8019	9.99998
Psen1	Presenilin 1	27.99	65.14	-1.21871	-2.32738	0.0283631	Down	28.5594	26.9453	28.465	59.4194	76.8859	59.124	2.74236	6.50463	3.39719	1.1851	2.07629	1.85734	120.37	113.567	119.972	101.384	131.186	100.88
Coa6	Cytochrome c oxidase assembly factor 6	1.362	3.169	-1.21809	-2.32639	0.0375973	Down	1.72831	0.728417	1.62922	3.13618	3.25461	3.11473	2.65593	1.05898	2.7725	2.5892	3.10672	3.42915	3.73742	1.57518	3.52314	9.53928	9.89952	9.47405
Mms19	Mms19 cytosolic iron-sulfur assembly component	23.14	53.7	-1.21478	-2.32105	0.0196713	Down	27.8999	21.3356	20.1736	50.0108	54.3366	56.7547	0.916258	0.523633	0.158201	0.202757	0.103937	0.0656645	14.8622	11.3654	10.7464	6.20731	6.74423	7.04436
Lsm4	Lsm4 homolog, u6 small nuclear rna and mrna degradation associated	5.385	12.48	-1.21254	-2.31745	0.036933	Down	7.91015	2.74654	5.49752	13.4449	12.6396	11.3522	5.28698	11.7586	11.5394	5.6481	5.52573	10.0569	75.3705	26.1699	52.3822	95.1483	89.4493	80.3382
Ypel3	Yippee like 3	5.002	11.57	-1.20958	-2.31271	0.0495043	Down	3.57376	5.51142	5.91994	12.521	9.25621	12.9253	1.64307	3.60329	2.67225	1.4817	2.55894	1.06041	9.43307	14.5476	15.6259	21.29	15.7388	21.9775
Smc4	Structural maintenance of chromosomes 4	2.828	6.535	-1.20854	-2.31103	0.00237284	Down	2.50217	3.27286	2.70847	6.31478	6.62783	6.66305	3.21397	7.68467	6.17237	3.08521	2.59106	3.31677	14.2382	18.6237	15.4121	18.9297	19.8681	19.9737
Tpd52	Tumor protein d52	6.475	14.95	-1.20746	-2.30931	0.0493988	Down	5.78031	6.20314	7.44076	13.0074	18.5186	13.3304	41.0634	73.7042	77.6503	27.8634	26.2409	34.7122	370.745	397.865	477.245	385.092	548.251	394.654
Txndc5	Thioredoxin domain containing 5	51.76	119.1	-1.20266	-2.30163	0.02325	Down	51.7183	46.2104	57.3597	114.41	98.2777	144.729	1.98649	6.5062	4.53333	1.7335	2.40676	1.89013	224.561	200.646	249.056	229.978	197.551	290.925
Pkn2	Protein kinase n2	3.515	8.082	-1.20102	-2.29903	0.0234257	Down	1.53807	4.69102	4.3172	6.46375	7.88564	9.89682	2.29294	2.42832	2.04671	1.94198	2.07626	2.62908	3.46986	10.5829	9.73957	14.3222	17.4728	21.9291
Cyb5r2	Cytochrome b5 reductase 2	33.5	76.83	-1.19753	-2.29347	0.00866219	Down	35.8779	45.6317	18.9924	72.4597	88.4324	69.6061	0.230801	0.105063	0.517681	0.409501	0	0.0992301	10.2078	12.9829	5.40362	12.2875	14.9961	11.8036
Med13	Mediator complex subunit 13	6.718	15.4	-1.19712	-2.29282	0.0196519	Down	10.5233	5.01029	4.61984	18.3076	16.1388	11.7617	0.197308	0.279553	0.181837	0.152383	0.114831	0.148459	2.31056	1.10009	1.01436	2.53666	2.23615	1.62968
Ncoa3	Nuclear receptor coactivator 3	12.29	28.13	-1.19541	-2.2901	0.025222	Down	12.0553	11.0742	13.7262	28.3952	31.1018	24.9062	1.27684	4.3624	3.65274	1.45013	1.42573	1.91589	37.3391	34.3003	42.5146	45.3543	49.6774	39.7814
Runx1t1	Runx1 translocation partner 1	10.85	24.82	-1.19459	-2.2888	0.0134023	Down	8.6304	14.0722	9.83254	23.9458	24.797	25.7234	1.1121	1.12629	0.896732	0.826829	0.884291	0.489899	9.01912	14.706	10.2754	17.5684	18.1929	18.8726
Rplp1	Ribosomal protein, large, p1	0.5298	1.212	-1.19341	-2.28692	0.00738733	Down	0.509307	0.456147	0.624035	1.14837	1.2545	1.23217	161.071	336.236	322.56	140.466	139.616	163.842	139.188	124.66	170.542	169.929	185.634	182.33
Patl1	Protein associated with topoisomerase ii homolog 1 (yeast)	12.27	28.05	-1.19294	-2.28618	0.0180215	Down	6.25271	16.5105	14.0403	17.7443	34.6537	31.7415	0.621129	0.716427	1.22798	0.317107	0.278186	0.30817	5.34718	14.1194	12.007	5.34377	10.4361	9.55909
Stk25	Serine/threonine kinase 25 (yeast)	34.24	78.2	-1.19141	-2.28375	0.0058194	Down	32.6317	35.9568	34.1338	78.4007	73.389	82.8028	1.18222	1.36406	1.68437	0.420544	0.500449	0.727328	46.0177	50.7069	48.1361	43.0765	40.3229	45.4952
Pkp4	Plakophilin 4	12.15	27.74	-1.19118	-2.28339	0.00753365	Down	11.741	11.8645	12.8345	29.679	25.0888	28.4388	1.47782	2.59387	2.98716	0.65371	1.19934	0.5199	27.6259	27.9165	30.199	23.4756	19.8448	22.4946
Mllt3	Myeloid/lymphoid or mixed-lineage leukemia; translocated to, 3	1.838	4.193	-1.19011	-2.28169	0.0447534	Down	1.86771	1.80128	1.84374	5.25253	3.69488	3.63095	19.3887	25.2313	28.8149	9.41324	9.58779	11.5431	45.7184	44.0922	45.1317	53.478	37.619	36.9681
Hras	Harvey rat sarcoma virus oncogene	6.829	15.54	-1.18585	-2.27497	0.0374886	Down	6.72318	6.10415	7.65946	18.8722	13.468	14.2667	0.29514	0.740263	1.32354	0.425905	1.49041	0.888531	5.28653	4.79978	6.02274	17.6445	12.5919	13.3386
Dnttip2	Deoxynucleotidyltransferase, terminal, interacting protein 2	2.171	4.932	-1.18375	-2.27167	0.0248005	Down	1.84089	2.25901	2.41341	5.48351	4.65617	4.65643	24.08	146.983	134.704	38.6747	34.0384	63.617	187.628	230.244	245.98	249.189	211.592	211.604
Rab8b	Rab8b, member ras oncogene family	5.554	12.6	-1.18153	-2.26817	0.0112161	Down	5.45214	3.91938	7.28986	13.9168	9.82496	14.0491	1.90179	1.69881	1.86218	1.68218	1.47627	1.96258	9.92794	7.1369	13.2743	23.7561	16.7713	23.982
Rnf141	Ring finger protein 141	5.357	12.14	-1.18049	-2.26654	0.0346175	Down	6.34049	4.83537	4.89374	10.5788	12.47	13.3736	8.21548	17.6372	13.0273	7.03819	4.1583	5.6556	82.1727	62.6664	63.4229	59.4248	70.0487	75.1244
Tom1l2	Target of myb1-like 2 (chicken)	274	619.5	-1.17706	-2.26115	0.00436202	Down	244.137	253.017	324.752	619.418	553.517	685.518	0.0809768	0.633705	0.223069	0.107434	0.188616	0.103371	76.3133	79.0891	101.512	82.4695	73.6954	91.2701
Ern1	Endoplasmic reticulum (er) to nucleus signalling 1	41.72	94.19	-1.17497	-2.25788	0.0112875	Down	43.7637	44.6548	36.7311	86.6106	106.976	88.9871	0	0.589613	0.373575	0.202648	0.355475	0.131259	14.0509	14.337	11.793	19.9026	24.5824	20.4487
Foxm1	Forkhead box m1	50.71	114	-1.16825	-2.2474	0.0139472	Down	49.9307	51.191	51.0011	101.764	128.708	111.408	0.462325	1.48084	0.707295	0.0613606	0.43068	0.298193	44.1131	45.2266	45.0588	26.8059	33.903	29.3462
Ddx4	Dead box helicase 4	5.116	11.44	-1.16153	-2.23695	0.015724	Down	4.64744	5.07418	5.62602	11.3164	9.87264	13.1428	2.85568	3.48963	3.30969	0.899796	0.700317	0.387772	14.957	16.3304	18.1064	7.4986	6.54189	8.70879
Tmem72	Transmembrane protein 72	124.2	277.7	-1.16078	-2.23578	0.00732734	Down	112.994	128.293	131.315	265.153	259.587	308.315	0.308802	0.632029	0.377853	0.0820749	0.0719315	0.31869	49.6677	56.3928	57.7208	41.7789	40.902	48.5798
Klf17	Kruppel-like factor 17	23.65	52.87	-1.16076	-2.23574	0.0282216	Down	22.7393	26.9109	21.2949	46.8547	66.1658	45.5944	7.12257	16.0886	8.54156	4.16311	4.51249	4.63084	240.678	284.831	225.39	207.823	293.477	202.233
Natd1	N-acetyltransferase domain containing 1	93.64	209.3	-1.16055	-2.23543	0.00247387	Down	85.1381	99.4724	96.3013	212.295	208.448	207.216	2.53423	4.75028	3.01205	1.16452	2.0998	1.63456	292.21	341.408	330.524	346.669	340.387	338.375
Rpa1	Replication protein a1	33.94	75.83	-1.15974	-2.23417	0.0244755	Down	29.4015	32.9158	39.5089	74.3764	84.5153	68.6049	5.29976	7.09542	4.2397	1.44543	2.45339	1.31477	163.03	182.517	219.075	129.256	146.876	119.226
Baz1b	Bromodomain adjacent to zinc finger domain, 1b	64.34	143.7	-1.15935	-2.23357	0.0346706	Down	60.876	50.8309	81.2985	128.026	112.237	190.828	0.214891	1.3166	0.638871	0.325533	0.250175	0.31679	44.041	36.7738	58.8157	38.0877	33.3903	56.7711
Ncaph	Non-smc condensin i complex, subunit h	13.39	29.89	-1.15783	-2.23122	0.0254933	Down	16.4253	10.9608	12.7976	30.7571	24.2749	34.6265	1.2417	2.06719	2.08863	0.309806	0.904067	0.800948	29.552	19.7203	23.0251	20.6567	16.3032	23.2554
Shoc2	Shoc2, leucine rich repeat scaffold protein	2.35	5.244	-1.15764	-2.23093	0.0064688	Down	1.92202	2.95032	2.17902	5.0537	6.07277	4.60462	4.77408	8.26948	7.30336	4.6214	3.64835	3.9132	13.0357	20.01	14.7788	20.523	24.6614	18.6993
Txndc2	Thioredoxin domain containing 2 (spermatozoa)	5.745	12.81	-1.15652	-2.22919	0.00561028	Down	4.7378	6.79648	5.70183	11.0845	14.8965	12.4415	8.94876	24.6264	22.591	12.9995	14.9679	19.0764	88.7013	127.244	106.75	173.819	233.596	195.098
Mrpl10	Mitochondrial ribosomal protein l10	16.74	37.3	-1.15636	-2.22894	0.0273817	Down	16.3704	16.6426	17.1935	31.5854	43.7255	36.5965	0.400564	2.38039	1.79525	0.892502	1.71228	2.41191	24.9715	25.3866	26.227	52.818	73.1191	61.1978
Cnnm2	Cyclin m2	2.894	6.435	-1.15288	-2.22358	0.00683756	Down	4.44433	2.53248	1.70456	7.75685	6.65722	4.8896	1.26353	3.53472	3.20807	0.839654	1.10373	0.896485	11.8609	6.75862	4.54908	7.34281	6.30188	4.62861
Sec61a1	Sec61 alpha 1 subunit (s. Cerevisiae)	59.65	132.6	-1.15189	-2.22204	0.0499219	Down	63.3286	58.3673	57.2622	106.919	160.599	130.135	0.408993	1.0701	0.667201	0.362539	0.555788	0.26381	45.3073	41.7578	40.9672	42.1308	63.2832	51.2793
Sco2	Sco2 cytochrome c oxidase assembly protein	28.46	63.24	-1.15179	-2.22189	0.017189	Down	26.4201	43.6302	15.3313	70.0034	71.5881	48.117	0.460233	0.74338	0.57884	0.868034	0.39663	0.43583	15.6975	25.9229	9.10913	39.6801	40.5784	27.2742
Taf1	Tata-box binding protein associated factor 1	9.068	20.05	-1.14486	-2.21125	0.00821565	Down	9.45751	10.1649	7.58269	19.7067	19.9022	20.5484	0.194682	0.281504	0.238348	0.128959	0.254958	0.0627799	2.25257	2.42105	1.80603	2.9343	2.96341	3.05963
Pik3c2a	Phosphatidylinositol-4-phosphate 3-kinase catalytic subunit type 2 alpha	4.133	9.136	-1.14424	-2.2103	0.0333197	Down	3.25963	3.19926	5.94093	6.51143	8.49952	12.3963	2.14013	4.79905	4.71925	2.1909	2.06667	2.16452	12.6674	12.4328	23.0873	13.939	18.1949	26.5368
Trim27	Tripartite motif-containing 27	7.706	16.99	-1.14061	-2.20474	0.0392994	Down	6.37187	8.20381	8.54192	18.9469	17.475	14.5465	5.77416	8.29754	5.09396	3.57689	5.60321	4.22084	40.707	52.4105	54.5705	84.6356	78.0603	64.9788
Ubn1	Ubinuclein 1	56	123.5	-1.14055	-2.20466	0.0299123	Down	58.3589	45.9717	63.6719	148.187	109.481	112.719	1.19301	1.47852	0.786398	0.243283	0.427352	0.394585	67.267	52.989	73.3909	52.6173	38.8739	40.0236
Gm8801	Protein phosphatase 1, regulatory subunit 10 pseudogene	191.1	420.6	-1.13802	-2.20078	0.00537575	Down	171.789	194.448	207.163	431.902	421.067	408.963	6.96688	19.3302	7.07397	2.52253	3.1656	2.89471	1910.93	2162.98	2304.42	1235.65	1204.65	1170.02
Usp38	Ubiquitin specific peptidase 38	30.7	67.53	-1.13707	-2.19935	0.00495832	Down	29.7535	31.7537	30.601	63.6564	73.7686	65.1529	1.7149	3.97264	2.36133	0.796395	1.29793	0.940164	79.8274	85.1938	82.1012	64.3882	74.6167	65.9019
Ccl27a	Chemokine (c-c motif) ligand 27a	0.6298	1.384	-1.13571	-2.19726	0.0429131	Down	1.30303	0	0.586505	2.36766	0.675508	1.10864	3.82581	0.948679	4.65439	1.87426	6.42295	1.65974	4.09538	0	1.84336	7.85822	2.242	3.67956
Aff1	Af4/fmr2 family, member 1	35.58	78.11	-1.13439	-2.19526	0.0225798	Down	37.2685	31.5476	37.9289	92.7615	68.4679	73.1039	0.352935	0.91296	0.432101	0.249357	0.0547794	0.151749	21.0939	17.8559	21.4677	14.0962	10.4045	11.109
Cox18	Cytochrome c oxidase assembly protein 18	9.093	19.92	-1.13159	-2.191	0.0103442	Down	11.5777	9.61485	6.08634	22.1836	18.6435	18.9409	2.31014	2.93366	3.58195	1.43043	2.07291	2.29311	34.0606	28.2861	17.9055	42.8621	36.0221	36.5966
Mpzl1	Myelin protein zero-like 1	18.32	40.14	-1.1314	-2.19072	0.0164313	Down	16.4811	17.6827	20.7983	41.5768	41.8541	36.9757	6.20248	16.379	8.5776	2.54327	5.00347	5.663	171.179	183.659	216.019	183.073	184.294	162.813
Anapc1	Anaphase promoting complex subunit 1	10.53	23.06	-1.1313	-2.19056	0.0459879	Down	10.4992	9.03942	12.0416	17.6983	22.8508	28.6291	0.47756	0.561188	0.465099	0.172512	0.151611	0.167999	5.26305	4.5313	6.03623	2.90324	3.74846	4.69633
Grm4	Glutamate receptor, metabotropic 4	16.77	36.73	-1.13112	-2.19028	0.01027	Down	18.5865	15.494	16.2215	38.6022	31.8928	39.6804	3.66405	7.80579	5.20031	1.55406	1.89638	3.28235	103.28	86.0957	90.1382	86.6336	71.5759	89.0533
Ndufb8	Nadh:ubiquinone oxidoreductase subunit b8	1.01	2.212	-1.13098	-2.19007	0.0326107	Down	1.0919	0.651581	1.28611	2.45004	1.41439	2.77059	5.97033	7.35341	13.3102	2.05797	4.08075	5.14094	9.69389	5.78472	11.4181	9.21189	5.31796	10.4171
0610012G03Rik	Riken cdna 0610012g03 gene	4.083	8.929	-1.12898	-2.18704	0.0427364	Down	4.65531	4.21709	3.37594	10.4837	6.99366	9.31025	21.5491	73.571	34.2102	34.5543	36.32	47.0876	200.691	181.799	145.537	412.225	274.995	366.085
Taf6	Tata-box binding protein associated factor 6	26.16	57.17	-1.1282	-2.18585	0.0293456	Down	22.1813	26.056	30.23	49.8128	67.7087	53.9965	0.377145	0.580252	0.403599	0.251275	0.439449	0.364927	10.0629	11.8207	13.7143	17.5283	23.8256	19.0005
Pla2g4c	Phospholipase a2, group ivc (cytosolic, calcium-independent)	1.725	3.77	-1.12812	-2.18573	0.0177461	Down	1.4962	1.87762	1.80106	4.06102	3.82569	3.4242	149.5	539.125	373.041	84.47	87.0591	113.833	529.488	664.469	637.376	386.287	363.902	325.712
Kpna7	Karyopherin alpha 7 (importin alpha 8)	8.674	18.93	-1.12577	-2.18218	0.0446397	Down	8.80532	9.08541	8.12992	16.0365	17.9815	22.7638	7.51576	36.0419	24.8412	7.22641	8.97918	12.1512	200.758	207.144	185.359	151.581	169.966	215.169
Thrap3	Thyroid hormone receptor associated protein 3	40.1	87.47	-1.12522	-2.18135	0.00673115	Down	42.093	36.5995	41.6013	93.7009	87.5332	81.1683	0.373038	1.23938	0.827507	0.371339	0.488681	0.240604	34.2346	29.7667	33.8347	34.3765	32.1137	29.7786
Cdc42bpa	Cdc42 binding protein kinase alpha	10.84	23.59	-1.12207	-2.17659	0.0389455	Down	11.3221	11.5472	9.64677	18.9178	26.4038	25.4527	0.112683	0.643993	0.469065	0.179115	0.157405	0.203488	4.626	4.71796	3.94148	3.40525	4.75275	4.58156
Eif2ak1	Eukaryotic translation initiation factor 2 alpha kinase 1	32.23	70.09	-1.12067	-2.17448	0.0220526	Down	29.2595	31.6491	35.7881	60.4087	64.8395	85.0165	2.94673	2.12507	2.10267	0.435834	1.33504	1.26719	69.9737	75.6886	85.5868	61.1752	65.6622	86.0952
Paqr6	Progestin and adipoq receptor family member vi	152.5	331.2	-1.11875	-2.17158	0.0471469	Down	145.169	169.04	143.308	402.976	295.525	295.034	1.74683	0.829277	0.328483	0	0.31331	0.520129	140.552	163.664	138.75	111.952	82.1006	81.9642
Smagp	Small cell adhesion glycoprotein	2.954	6.413	-1.11851	-2.17123	0.023947	Down	2.83574	3.10229	2.92272	7.38253	5.94954	5.90664	45.3528	119.263	86.4445	63.1609	64.6586	72.1372	237.314	259.621	244.593	492.062	396.55	393.691
Tnfaip1	Tumor necrosis factor, alpha-induced protein 1 (endothelial)	93.84	203.7	-1.11799	-2.17044	0.0445495	Down	98.8917	92.311	90.3067	164.486	208.164	238.35	0.110274	0.414213	0.60824	0.073233	0.128424	0.2136	37.3391	34.8544	34.0976	22.768	28.8139	32.9922
Psmd1	Proteasome (prosome, macropain) 26s subunit, non-atpase, 1	9.676	21	-1.11777	-2.17011	0.0412547	Down	9.55823	8.95931	10.5109	16.1653	23.1186	23.711	0.566714	1.11704	0.154095	0.502131	0.293358	0	5.85553	5.48862	6.43917	4.28643	6.13019	6.28729
Dlgap4	Dlg associated protein 4	11.25	24.4	-1.11647	-2.16816	0.0150602	Down	12.3779	10.5358	10.8421	23.1899	22.8694	27.1288	6.36125	19.7186	14.7388	6.6552	6.24498	7.65268	168.416	143.353	147.52	158.873	156.677	185.858
Supt6	Spt6, histone chaperone and transcription elongation factor	32.97	71.41	-1.11513	-2.16615	0.0150107	Down	40.3503	26.105	32.4474	71.9944	73.7296	68.5141	0.254388	0.49792	0.350337	0.168613	0.148081	0.082035	14.8307	9.59484	11.926	9.56875	9.79938	9.10618
Thap4	Thap domain containing 4	72.14	156	-1.11243	-2.1621	0.0100964	Down	81.7422	62.4712	72.2023	149.633	159.329	158.95	0.998888	0.614974	0.244312	0.532661	0.116399	0.51549	50.6304	38.6941	44.7215	58.0852	61.8487	61.7016
Spry4	Sprouty rtk signaling antagonist 4	47.19	101.9	-1.1101	-2.15861	0.0469999	Down	44.6731	48.496	48.4158	122.441	84.3176	98.8676	2.41411	6.93865	3.41135	2.91221	3.16876	2.66115	190.071	206.336	205.995	356.798	245.705	288.104
Atp2b1	Atpase, ca++ transporting, plasma membrane 1	6.654	14.36	-1.10928	-2.15738	0.0339216	Down	6.6209	6.71317	6.62814	15.7107	15.9363	11.419	2.09629	8.10997	4.7106	1.16966	1.57341	1.95685	32.921	33.3798	32.957	24.613	24.9665	17.8895
Far1	Fatty acyl coa reductase 1	7.377	15.92	-1.10919	-2.15724	0.0172224	Down	3.98502	14.0638	4.08367	10.8945	24.7856	12.0649	0.78999	0.823412	0.796238	0.801801	1.19046	1.55857	3.20082	11.2962	3.28006	12.8949	29.3365	14.2801
Kbtbd4	Kelch repeat and btb (poz) domain containing 4	15.97	34.46	-1.10909	-2.1571	0.045069	Down	15.2389	18.5242	14.159	32.4261	44.6025	26.3443	0.801623	2.37443	1.47072	1.18635	0.518881	1.49383	23.6039	28.6926	21.9312	34.5777	47.562	28.0923
Zfp473	Zinc finger protein 473	9.588	20.68	-1.10894	-2.15687	0.0155767	Down	11.1948	10.586	6.98261	24.9226	21.1815	15.9348	2.05919	4.52231	2.65982	0.607903	0.399698	0.368943	34.485	32.6094	21.5095	11.4357	9.71909	7.31165
Accsl	1-aminocyclopropane-1-carboxylate synthase (non-functional)-like	2.575	5.55	-1.10784	-2.15522	0.00660052	Down	2.82357	2.47667	2.42517	5.38071	5.87515	5.39411	26.5367	148.735	101.066	26.2682	25.9919	49.1215	260.086	228.132	223.389	181.835	198.544	182.288
Taok1	Tao kinase 1	7.621	16.42	-1.10717	-2.15422	0.014741	Down	6.63645	6.67922	9.5479	13.8974	14.9281	20.4277	1.10867	2.94144	1.83552	0.826894	0.854243	1.02721	13.0199	13.1038	18.7318	12.5463	13.4768	18.4418
Tgfb2	Transforming growth factor, beta 2	1.585	3.41	-1.10557	-2.15183	0.0187845	Down	1.23748	1.85013	1.66647	3.3411	3.16873	3.72016	18.41	84.4416	76.082	20.3649	23.0206	36.1982	73.809	110.35	99.3959	88.6324	84.0598	98.6879
Slc10a6	Solute carrier family 10 (sodium/bile acid cotransporter family), member 6	13	27.96	-1.10447	-2.1502	0.00502728	Down	11.5686	13.7627	13.6759	27.1135	26.6518	30.108	3.05449	8.49833	6.28774	1.35757	2.49162	2.10176	68.7968	81.8446	81.3287	53.7836	52.8678	59.7238
Mark2	Map/microtubule affinity regulating kinase 2	80.44	173	-1.10446	-2.15019	0.00762525	Down	86.6182	77.4049	77.3037	194.762	166.003	158.132	0.689126	2.28552	1.77118	0.721551	0.320977	0.711162	137.025	122.45	122.29	113.851	97.0394	92.4383
Astl	Astacin-like metalloendopeptidase (m12 family)	127.9	274.9	-1.10427	-2.1499	0.0136624	Down	124.682	124.682	134.265	276.446	299.166	249.15	7.61469	16.2075	6.86819	2.91738	3.43819	3.1928	1275.51	1275.51	1373.55	879.868	952.183	792.993
Taf10	Tata-box binding protein associated factor 10	1.349	2.9	-1.10389	-2.14933	0.0109044	Down	1.44201	0.395017	2.21119	3.15724	1.61935	3.92437	1.14511	1.86469	0	1.04213	0.446506	1.97134	1.44672	0.396307	2.21841	3.64132	1.86764	4.52608
Fam151a	Family with sequence simliarity 151, member a	35.09	75.29	-1.10151	-2.14579	0.0275123	Down	35.3179	35.8176	34.1317	65.7796	89.1359	70.9656	3.24183	10.8626	6.01612	2.62741	3.64354	2.98761	236.872	240.223	228.916	203.008	275.09	219.013
Stom	Stomatin	67.86	145.6	-1.10123	-2.14538	0.0233374	Down	60.0156	69.6359	73.9211	155.827	152.201	128.714	1.63327	2.78814	2.86095	1.58018	1.90257	0.67042	145.685	169.038	179.44	215.725	210.705	178.19
Scap	Srebf chaperone	41.77	89.6	-1.1011	-2.14518	0.0312372	Down	46.5239	37.6144	41.1687	77.0795	93.0814	98.6455	0.292465	0.897116	0.566747	0.0646906	0.454106	0.251513	27.2371	22.0211	24.1019	19.7917	23.9005	25.3292
Arid5b	At rich interactive domain 5b (mrf1-like)	2.11	4.525	-1.10087	-2.14484	0.0183241	Down	1.74367	2.25161	2.33428	4.79121	4.52449	4.26018	12.4555	66.8317	45.2675	14.3887	10.0168	16.4139	72.3943	93.4829	96.9153	65.1915	61.5623	57.966
Plekhg1	Pleckstrin homology domain containing, family g (with rhogef domain) member 1	13.77	29.51	-1.09986	-2.14334	0.0281841	Down	12.7876	15.6433	12.872	33.9214	28.9334	25.6715	1.64208	3.57632	2.94844	1.37813	1.33813	1.55329	34.8113	42.5855	35.0412	48.2763	41.1775	36.5353
Mastl	Microtubule associated serine/threonine kinase-like	3.695	7.9	-1.09643	-2.13825	0.0173674	Down	3.43615	4.10042	3.54748	7.12416	7.70138	8.87496	4.83555	20.0624	15.536	7.56196	7.69165	7.85278	46.3124	55.2654	47.8129	54.8712	59.317	68.3561
Nprl2	Npr2 like, gator1 complex subunit	3.685	7.875	-1.09574	-2.13722	0.0247988	Down	4.55437	3.33497	3.16501	7.40883	8.05914	8.15766	0.315368	3.03256	1.63769	0.422457	1.10335	0.406939	7.56879	5.54229	5.25984	4.77313	5.19209	5.25556
Coasy	Coenzyme a synthase	67.39	144	-1.09563	-2.13706	0.0313625	Down	82.0256	49.6065	70.5411	134.166	127.083	170.808	0.705896	0.275945	0.123314	0.268889	0.117505	0.130098	30.217	18.2743	25.9863	23.0985	21.8792	29.407
Sgms1	Sphingomyelin synthase 1	10.79	22.99	-1.0909	-2.13006	0.0499647	Down	14.8722	6.08583	11.4187	32.5169	16.9061	19.5416	1.01151	0.992107	1.23767	0.840239	1.03085	0.733994	16.0684	6.57531	12.3371	28.2364	14.6806	16.9692
Cdipt	Cdp-diacylglycerol--inositol 3-phosphatidyltransferase (phosphatidylinositol synthase)	65.9	140	-1.08714	-2.12453	0.00883953	Down	75.9469	77.4416	44.3241	149.051	139.938	131.057	0.832055	1.89628	0.791505	0.739037	0.646325	0.35782	89.107	90.8607	52.0046	86.6077	81.3125	76.1518
Coa8	Cytochrome c oxidase assembly factor 8	0.9404	1.997	-1.08652	-2.1236	0.0239383	Down	1.24522	0.182985	1.39292	2.3599	1.49449	2.13655	1.89564	1.47301	0.578378	4.15391	2.76636	1.52911	1.6383	0.240749	1.83263	6.64655	4.20918	6.01752
Sgpp2	Sphingosine-1-phosphate phosphatase 2	20.75	43.96	-1.083	-2.11844	0.0379442	Down	43.3877	0	18.865	74.1147	24.2027	33.561	0.0508079	0.0692732	0.0310897	0.0674588	0.118333	0	2.18632	0	0.950611	4.58997	1.49889	2.07845
Klhdc3	Kelch domain containing 3	91.09	192.5	-1.0794	-2.11316	0.0187511	Down	96.8491	90.4786	85.9362	172.789	215.044	189.618	2.98473	2.7245	1.41956	1.62222	0.515763	0.856135	230.139	215.001	204.207	172.45	214.622	189.246
Slc35c2	Solute carrier family 35, member c2	85.34	180.2	-1.07863	-2.11203	0.0275151	Down	77.4399	92.4717	86.0962	143.912	188.57	208.213	0	0.478049	0.551749	0.155279	0.271179	0.14553	26.5825	31.7424	29.5539	27.4386	35.9533	39.6985
Ap3m1	Adaptor-related protein complex 3, mu 1 subunit	3.981	8.402	-1.07765	-2.1106	0.0374993	Down	3.88071	3.71389	4.34781	8.69762	9.42421	7.08387	5.28578	19.1904	13.2732	5.26125	6.47328	7.70019	48.8315	46.7324	54.7091	56.3453	61.0523	45.891
Vps26a	Vps26 retromer complex component a	2.103	4.439	-1.07765	-2.1106	0.000871325	Down	2.02696	2.03818	2.24411	4.37769	4.24757	4.69106	72.3364	198.71	185.881	43.1321	37.9435	54.472	308.725	310.434	341.798	197.795	191.916	211.954
Mfsd9	Major facilitator superfamily domain containing 9	36.36	76.72	-1.07712	-2.10982	0.0018945	Down	29.3674	42.499	37.2227	73.1805	80.5598	76.4186	1.24725	1.56792	1.12447	0.349061	0.841057	0.423422	38.5657	55.8103	48.8814	39.3599	43.3288	41.1015
Cyria	CYFIP related Rac1 interactor A	11.34	23.81	-1.06982	-2.09917	0.00717618	Down	11.0082	6.60669	16.4148	24.6683	20.0013	26.7647	0.209976	0.686727	0.591158	0.390043	0.195591	0.433404	5.45957	3.27661	8.14099	8.37932	6.79403	9.09141
Rac1	Rac family small gtpase 1	2.664	5.59	-1.06894	-2.09789	0.018696	Down	2.66279	2.73521	2.59518	4.88387	6.36162	5.52338	25.0355	15.7628	18.4869	19.1352	19.9247	19.8671	52.6214	54.0525	51.2853	95.9306	124.957	108.492
Cds1	Cdp-diacylglycerol synthase 1	22.13	46.4	-1.06829	-2.09694	0.0274029	Down	21.3057	20.7602	24.3223	40.1757	53.0852	45.9515	2.43486	3.63787	2.21898	1.03184	1.20658	0.868774	58.887	57.3792	67.2246	41.6112	54.982	47.5934
Noct	Nocturnin	2.899	6.073	-1.06685	-2.09486	0.00170228	Down	1.76033	3.99196	2.94403	5.13619	6.91996	6.16142	4.12699	2.90911	2.69025	14.4825	12.2934	11.4335	5.7072	12.9424	9.54488	65.4169	88.1359	78.4747
Phb2	Prohibitin 2	21.62	45.26	-1.06597	-2.09358	0.0183485	Down	27.468	19.5084	17.8822	48.4715	49.6099	37.705	1.20371	4.49272	2.10067	1.61438	1.20347	1.99708	71.3902	50.703	46.4765	77.7956	79.6228	60.5156
Srrm2	Serine/arginine repetitive matrix 2	78.24	163.6	-1.06376	-2.09037	0.00413578	Down	78.6439	67.1234	88.9565	174.907	145.997	169.757	0.136499	0.634618	0.167118	0.120542	0.211859	0.117379	24.5955	20.9925	27.8207	26.2232	21.8888	25.4511
Psmd5	Proteasome (prosome, macropain) 26s subunit, non-atpase, 5	14.92	31.15	-1.06238	-2.08838	0.0158133	Down	13.6414	14.0501	17.0613	28.0952	34.4062	30.9595	4.88791	13.3079	6.95146	3.11811	2.6005	2.74186	114.348	117.774	143.015	79.2329	97.031	87.3105
Mmp2	Matrix metallopeptidase 2	22.78	47.5	-1.06005	-2.08501	0.0491447	Down	28.4295	22.4293	17.4919	49.4448	39.6798	53.387	1.63421	2.18436	1.83283	0.724295	1.18969	1.22979	53.5555	42.2524	32.9512	51.8144	41.5815	55.9456
Rnf38	Ring finger protein 38	4.987	10.39	-1.059	-2.08349	0.0392416	Down	4.47771	5.1651	5.31702	9.95066	12.4426	8.77541	17.7556	63.9758	63.3525	20.3981	19.1724	22.5941	216.548	249.791	257.138	206.193	257.829	181.84
Fbxo34	F-box protein 34	15.38	32.04	-1.05877	-2.08316	0.0362278	Down	15.2796	14.9183	15.9423	37.1169	32.4195	26.581	12.179	51.8667	20.6604	11.1117	11.3821	13.5193	431.426	421.223	450.138	445.565	389.176	319.088
Oga	O-GlcNAcase	6.986	14.55	-1.05853	-2.08281	0.0492845	Down	5.15379	8.44083	7.36203	14.5967	12.5197	16.5324	1.04401	1.08112	0.996715	0.498641	0.340371	0.269345	5.36311	8.78365	7.66104	5.3928	4.62542	6.10792
Nup54	Nucleoporin 54	7.79	16.22	-1.05849	-2.08274	0.0319608	Down	7.08207	9.08008	7.20657	12.5427	18.2724	17.856	2.46616	10.116	7.31731	3.04202	2.66061	3.18166	46.9765	60.2296	47.8023	37.1443	54.1125	52.8792
Elavl1	Elav (embryonic lethal, abnormal vision)-like 1 (hu antigen r)	16.14	33.49	-1.05302	-2.07487	0.0343753	Down	16.5553	15.3122	16.5533	29.6408	39.161	31.6649	0.394936	1.88228	1.55109	0.34906	0.459797	0.339626	21.1262	19.5399	21.1237	11.3473	14.9919	12.1222
Sin3a	Transcriptional regulator, sin3a (yeast)	17.04	35.35	-1.05269	-2.0744	0.0453857	Down	15.8968	15.67	19.5633	30.8299	42.0267	33.2074	3.128	5.5999	2.01251	1.48954	1.72765	2.43132	56.9127	56.1008	70.0392	58.0477	79.1294	62.5241
Tars2	Threonyl-trna synthetase 2, mitochondrial (putative)	11.73	24.29	-1.0503	-2.07096	0.00672949	Down	18.9053	12.2839	3.99645	29.9979	26.8441	16.0262	0.250276	0.084467	0.0378715	0	0.0720957	0.121511	2.34813	1.52572	0.496379	1.93593	1.7324	1.03426
Gdap1	Ganglioside-induced differentiation-associated-protein 1	14.19	29.39	-1.05009	-2.07066	0.0140549	Down	11.2971	14.7311	16.5491	27.9658	26.3059	33.8916	7.38404	19.9604	12.7333	5.07372	4.63019	4.79597	150.921	196.797	221.084	135.167	127.144	163.808
Mlf2	Myeloid leukemia factor 2	23.98	49.52	-1.04609	-2.06492	0.0293122	Down	23.8348	20.3889	27.7185	53.6534	50.5851	44.3165	6.14366	12.9611	7.32456	4.8143	3.66933	2.90021	209.979	179.622	244.194	203.594	191.951	168.164
Ctps	Cytidine 5'-triphosphate synthase	8.501	17.54	-1.04527	-2.06375	0.0429715	Down	8.93281	7.7243	8.84716	18.2075	20.0022	14.4247	6.02377	16.9311	10.8646	4.62427	4.31833	6.27669	100.701	87.0773	99.7354	92.3685	101.473	73.178
Asxl1	Asxl transcriptional regulator 1	20.5	42.25	-1.04311	-2.06066	0.0204885	Down	18.1371	21.6208	21.7492	38.0777	39.0218	49.646	1.36068	2.03366	1.41226	1.09775	0.723166	0.686803	29.0593	34.6408	34.8466	31.8294	32.6186	41.4994
Ndufa10	Nadh:ubiquinone oxidoreductase subunit a10	14.57	30.03	-1.04291	-2.06037	0.0215695	Down	15.8484	15.6421	12.2298	34.6992	26.6929	28.6881	0.198978	0.822408	1.21489	0.267466	0.23218	0.256782	11.8138	11.66	9.11643	8.74915	6.73042	7.2335
Pias1	Protein inhibitor of activated stat 1	3.72	7.655	-1.0413	-2.05808	0.0124951	Down	4.24221	3.69589	3.22101	7.91982	7.02469	8.02188	7.16675	21.5573	15.9933	5.52822	6.2595	9.24506	63.2335	55.0901	48.0117	55.5253	49.2496	56.2408
Kif1b	Kinesin family member 1b	13.61	28	-1.0411	-2.0578	0.00148038	Down	13.4644	15.3847	11.9679	27.8127	30.758	25.4223	0.456057	0.469181	0.478387	0.368956	0.259294	0.289852	6.29964	7.19813	5.59947	8.51163	9.413	7.78009
Eif3c	Eukaryotic translation initiation factor 3, subunit c	6.971	14.33	-1.03951	-2.05552	0.0213228	Down	8.8717	6.02234	6.02003	14.0461	14.4573	14.4859	1.00784	2.21169	2.86237	1.62773	0.670849	0.74296	17.9856	12.2091	12.2044	14.2406	14.6575	14.6865
Add2	Adducin 2 (beta)	50.16	103.1	-1.03941	-2.05538	0.00580823	Down	39.7346	33.3711	77.3837	94.6976	92.0986	122.517	0.212815	0.168953	0.271273	0.166867	0	0.126304	8.64944	7.26424	16.8449	9.2542	9.00021	11.9728
Atl1	Atlastin gtpase 1	4.094	8.412	-1.03887	-2.05462	0.0318837	Down	3.68557	3.74067	4.85676	8.93815	6.48799	9.81075	9.68754	8.58416	8.32329	5.01708	6.54692	7.44131	32.6726	33.161	43.0552	56.6241	41.1021	62.1521
Srsf6	Serine and arginine-rich splicing factor 6	19.81	40.61	-1.03558	-2.04993	0.0102676	Down	19.8738	21.723	17.8375	36.6077	43.4931	41.7354	0.924445	0.748737	1.27263	0.383785	0.201868	0.298136	19.5148	21.3306	17.5153	10.7845	12.8129	12.2951
Tollip	Toll interacting protein	127.2	260	-1.03154	-2.04421	0.00621169	Down	102.654	134.153	144.694	255.905	260.915	263.049	0.716461	0.977139	0.674428	0.2928	0.385098	0.28438	81.0293	105.893	114.213	82.0839	83.691	84.3753
Ahsa1	Aha1, activator of heat shock protein atpase 1	11.67	23.83	-1.03069	-2.04301	0.00428242	Down	12.8905	11.5264	10.5812	24.7059	25.2199	21.5757	3.21155	16.8137	12.8584	2.39419	3.74639	5.29548	141.296	126.343	115.983	94.1793	96.1387	82.2469
Gnptg	N-acetylglucosamine-1-phosphotransferase, gamma subunit	52.69	107.6	-1.03029	-2.04244	0.0196551	Down	47.336	60.7023	50.0324	108.798	100.063	113.989	0.775602	0.400566	0.710384	0.781595	0	0	29.7673	38.1727	31.4629	28.3453	26.0695	29.6977
Eprs	Glutamyl-prolyl-trna synthetase	13.34	27.25	-1.03007	-2.04212	0.00186176	Down	13.1047	12.6751	14.2523	28.1926	25.8015	27.7561	0.32909	0.420364	0.327277	0.163722	0.19159	0.159192	4.70343	4.54921	5.1153	4.83507	4.425	4.76021
Alkbh6	Alkb homolog 6	3.672	7.493	-1.02891	-2.04048	0.0222373	Down	2.76427	3.9374	4.3142	7.43218	6.64965	8.39589	1.93367	1.33934	0.168468	0.747477	1.61335	1.06968	3.17106	4.51683	4.94907	8.49871	7.60389	9.60072
Nlrp4e	Nlr family, pyrin domain containing 4e	4.698	9.576	-1.02746	-2.03843	0.00404226	Down	4.70717	4.94563	4.43979	9.02853	10.3426	9.35563	4.79948	45.2994	18.1759	4.84376	4.03316	10.1884	107.127	112.554	101.042	57.3773	65.7286	59.456
Krit1	Krit1, ankyrin repeat containing	7.921	16.13	-1.02621	-2.03666	0.0119404	Down	7.06134	7.70054	9.00101	14.1546	15.2374	19.005	0.361122	0.134096	0.160735	0.0434991	0.0381953	0.211725	1.54397	1.68373	1.96808	1.38441	1.49032	1.85881
Srpk2	Serine/arginine-rich protein specific kinase 2	2.609	5.313	-1.02576	-2.03603	0.0431178	Down	2.90732	3.71268	1.20792	5.43321	5.51148	4.99322	2.45629	5.39244	3.96524	2.68608	2.46641	1.98026	11.449	14.6205	4.75676	12.9179	13.104	11.8718
Nlrp9b	Nlr family, pyrin domain containing 9b	2.11	4.285	-1.02226	-2.0311	0.0348165	Down	1.79072	2.22233	2.31591	4.3482	4.84812	3.6584	83.4905	713.25	326.868	63.4817	57.5706	126.343	670.69	832.344	867.391	358.575	399.801	301.69
Prickle1	Prickle planar cell polarity protein 1	9.93	20.16	-1.02185	-2.03052	0.0135037	Down	8.3715	10.0152	11.404	20.8475	18.3803	21.2628	4.31638	7.71085	8.40954	3.62266	3.29316	3.84004	57.0288	68.2261	77.6869	74.7441	65.8988	76.2334
Clip2	Cap-gly domain containing linker protein 2	36.56	74.22	-1.02144	-2.02995	0.0233018	Down	27.5343	47.9057	34.2443	73.1746	88.9795	60.4997	0.040879	0.0835643	0.0500394	0	0	0.0527363	1.60142	2.78624	1.99168	1.28632	1.56415	1.06351
Aurka	Aurora kinase a	14.26	28.84	-1.0158	-2.02203	0.0130649	Down	13.79	14.9378	14.0559	30.3487	30.8758	25.2854	7.17394	33.9149	17.7544	8.95858	7.95693	9.5545	270.482	292.997	275.699	267.777	272.428	223.102
Sorbs2	Sorbin and sh3 domain containing 2	18.3	36.98	-1.01476	-2.02056	0.032884	Down	18.3335	17.273	19.304	31.4173	35.1857	44.3473	1.60511	3.63547	3.28821	1.30283	1.14411	1.85921	52.1209	49.1058	54.88	45.0958	50.5049	63.6554
Zfp60	Zinc finger protein 60	10.31	20.84	-1.01451	-2.02022	0.015763	Down	8.58432	9.8049	12.5517	21.7802	19.014	21.7132	2.42471	6.2893	5.45082	2.65987	3.00784	3.05987	40.5318	46.2949	59.2641	63.3628	55.3154	63.1679
Hspa4	Heat shock protein 4	7.292	14.7	-1.01131	-2.01574	0.00121612	Down	10.0842	6.60356	5.18895	16.9951	14.3848	12.7179	0.778026	1.32528	1.05807	0.57353	0.603953	0.446055	10.6267	6.95878	5.46807	9.19742	7.78476	6.88268
Ywhag	Tyrosine 3-monooxygenase/tryptophan 5-monooxygenase activation protein, gamma polypeptide	56.97	114.6	-1.00819	-2.01139	0.00988565	Down	55.9626	57.6249	57.3273	119.345	103.702	120.73	5.93309	8.63761	9.56407	2.80402	2.52472	3.67969	450.215	463.588	461.194	358.369	311.396	362.529
Dync1i2	Dynein cytoplasmic 1 intermediate chain 2	2.478	4.982	-1.00763	-2.01061	0.0387304	Down	2.39635	2.72987	2.30768	5.71739	4.30328	4.92601	16.9895	30.8232	27.8456	11.0308	8.77528	13.3884	60.4346	68.8457	58.1985	63.2619	47.6151	54.5055
Copb1	Coatomer protein complex, subunit beta 1	3.005	6.016	-1.00159	-2.0022	0.0491811	Down	2.58494	3.89253	2.53727	5.35924	5.83883	6.85129	1.73098	7.63396	3.13924	1.80742	1.65604	1.276	10.7742	16.2243	10.5755	8.46663	9.2243	10.8238
Dcp1a	Decapping mrna 1a	50.39	100.8	-1.00086	-2.0012	0.0163201	Down	48.8531	57.3807	44.9398	86.8644	117.469	98.1951	1.16913	3.47413	1.75637	2.53686	2.30989	2.83339	104.214	122.405	95.866	222.377	300.725	251.384
Paip2	Polyadenylate-binding protein-interacting protein 2	2.012	4.024	-1.00022	-2.00031	0.0172485	Down	1.65659	2.09861	2.28034	3.68376	4.56737	3.82182	282.079	692.176	498.605	155.328	166.778	220.331	813.309	1030.32	1119.54	666.07	825.837	691.033
Jade2	Jade family phd finger 2	51.29	102.6	-0.999874	-1.99983	0.0413176	Down	47.4318	54.5917	51.8327	78.829	108.674	120.182	1.46176	2.07892	0.994116	0.344511	0.605092	0.879929	71.6979	82.5208	78.3502	48.0734	66.2743	73.2925
Brd1	Bromodomain containing 1	23.8	47.51	-0.997367	-1.99635	0.0366657	Down	22.274	25.6193	23.501	37.6529	57.1501	47.7253	1.24415	1.6949	1.85601	0.8767	0.633762	0.952903	35.6018	40.9487	37.5629	30.9176	46.9272	39.1883
Nsun4	Nol1/nop2/sun domain family, member 4	8.233	16.42	-0.996223	-1.99477	0.0105831	Down	7.59347	8.33957	8.76469	15.505	15.217	18.5443	10.2783	32.2647	23.4395	8.30181	7.95765	9.56769	167.012	183.422	192.772	133.483	131.004	159.649
Trps1	Transcriptional repressor gata binding 1	14.78	29.48	-0.996112	-1.99462	0.0449312	Down	14.3149	14.1568	15.8726	34.8475	23.5506	30.0519	1.2799	2.79369	2.58452	1.21426	0.756026	0.689931	31.77	31.4192	35.2272	30.9006	20.8832	26.6482
Rtn3	Reticulon 3	57.95	115.6	-0.995759	-1.99413	0.0413558	Down	46.4672	63.4893	63.9031	92.3343	145.288	109.076	0.876794	2.79383	1.65846	0.680327	0.51066	0.188494	82.5426	112.78	113.515	42.4578	66.8075	50.1561
Os9	Amplified in osteosarcoma	47.81	95.26	-0.994478	-1.99236	0.000612274	Down	54.4745	42.8298	46.1277	103.752	88.0858	93.9304	1.15006	1.10486	0.927622	0.97182	0.547886	0.944099	57.7891	45.4359	48.9345	85.2081	72.3421	77.1421
Tex264	Testis expressed gene 264	36.06	71.8	-0.993378	-1.99084	0.0425359	Down	43.0407	32.6384	32.5127	68.3634	63.9509	83.0782	3.53138	4.55501	1.34129	1.78332	2.31853	1.42422	135.258	102.568	102.173	125.927	117.799	153.032
Pik3cd	Phosphatidylinositol-4,5-bisphosphate 3-kinase catalytic subunit delta	33.57	66.66	-0.989766	-1.98586	0.00471591	Down	35.2829	32.8429	32.5765	71.9457	61.692	66.3433	2.16167	4.77208	2.88389	0.860485	1.51022	1.95193	115.465	107.48	106.608	103.665	88.8907	95.5926
Mkln1	Muskelin 1, intracellular mediator containing kelch motifs	3.56	7.056	-0.98684	-1.98184	0.0336451	Down	3.25694	3.93574	3.48796	5.50782	7.68413	7.97538	2.70512	7.72456	5.49675	1.08429	1.6048	2.17275	17.2905	20.8941	18.5169	8.92604	12.453	12.925
Fbxo11	F-box protein 11	3.068	6.077	-0.986251	-1.98103	0.00475169	Down	1.88782	4.19943	3.11596	5.19138	7.31733	5.72315	4.63343	9.16676	7.36546	5.28242	4.1054	5.13248	13.319	29.6279	21.9838	25.1268	35.4166	27.7006
Scel	Sciellin	4.947	9.798	-0.985765	-1.98036	0.00757053	Down	4.47039	5.32014	5.05176	10.0332	9.41463	9.94527	1.41472	1.83915	2.43154	1.61223	1.17702	1.47742	8.472	10.0824	9.57378	14.2695	13.3897	14.1444
Mtfr1l	Mitochondrial fission regulator 1-like	38.71	76.59	-0.984428	-1.97853	0.0316802	Down	38.0422	43.2496	34.8392	89.6075	75.9143	64.2469	1.88437	6.45021	4.06603	1.77487	1.29185	2.2882	157.249	178.774	144.009	159.947	135.505	114.679
Cnn3	Calponin 3, acidic	12.64	24.99	-0.984122	-1.97811	0.0246861	Down	12.0437	10.9575	14.9041	28.3592	21.371	25.2507	11.0992	25.1754	13.5716	15.2432	14.2035	10.389	200.111	182.064	247.637	376.569	283.776	335.293
Dpysl3	Dihydropyrimidinase-like 3	12.91	25.51	-0.982786	-1.97628	0.000352458	Down	6.03063	13.5733	19.1234	18.2126	26.1993	32.1242	0.914755	3.03739	1.95948	0.45497	0.798795	0.491655	11.8836	26.7468	37.6835	10.5962	15.2429	18.6901
Rnf114	Ring finger protein 114	50.6	99.87	-0.981018	-1.97386	0.0434599	Down	46.2923	52.1854	53.3163	115.172	98.7442	85.7033	12.596	34.7224	23.2433	9.75515	11.6891	9.82109	1088.82	1227.43	1254.03	1200.3	1029.09	893.181
Eif4h	Eukaryotic translation initiation factor 4h	124.3	245	-0.978387	-1.97026	0.0327588	Down	109.483	132.999	130.541	262.51	264.233	208.209	2.29535	3.37915	1.51174	0.705476	0.205718	1.25285	262.256	318.588	312.699	189.361	190.604	150.191
Ncapg	Non-smc condensin i complex, subunit g	2.05	4.034	-0.976869	-1.96819	0.0203197	Down	2.10251	2.15073	1.89577	4.64597	3.74064	3.71584	3.51541	20.8238	11.9572	2.85047	4.55287	6.21835	25.4379	26.0213	22.9366	21.0953	16.9846	16.872
Sf3b1	Splicing factor 3b, subunit 1	4.545	8.942	-0.976347	-1.96748	0.0458478	Down	4.61347	4.56547	4.45576	8.97155	10.6711	7.18329	2.61711	6.8446	4.41492	1.65007	1.11471	1.89378	21.3398	21.1178	20.6103	13.9315	16.5707	11.1546
Hdgfl2	HDGF like 2	39.56	77.68	-0.973551	-1.96367	0.0236077	Down	50.3389	40.1069	28.2239	81.5242	73.2901	78.2135	0	0.063828	0.114235	0	0	0.120509	2.98783	2.38052	1.67521	3.2748	2.94404	3.14181
Kdm5c	Lysine (k)-specific demethylase 5c	16.82	33	-0.971694	-1.96114	0.0252029	Down	17.7454	13.5224	19.2063	34.1594	25.0441	39.7835	0.176263	0.443567	0.33452	0.0700163	0.0615506	0.113678	5.6451	4.30171	6.10984	2.79247	2.04731	3.25223
Dnmt3a	Dna methyltransferase 3a	55.89	109.5	-0.970113	-1.95899	0.00193234	Down	57.3775	62.535	47.7463	112.995	118.81	96.6375	0.394516	0.730659	0.576941	0.116122	0.306159	0.169626	32.5544	35.4806	27.0899	22.2942	23.4415	19.0668
Igf2r	Insulin-like growth factor 2 receptor	35.77	70.01	-0.96862	-1.95697	0.013246	Down	48.7184	38.2113	20.3883	82.9204	65.5675	61.53	0.239821	0.296653	0.213544	0.0288789	0.0761361	0.11249	12.1799	9.55306	5.09719	6.01187	4.75375	4.46103
Hspd1	Heat shock protein 1 (chaperonin)	15.61	30.52	-0.967354	-1.95525	0.0252783	Down	14.8286	15.6069	16.3993	30.3767	26.0521	35.145	2.19214	5.30778	4.07758	1.58185	1.91564	0.824875	57.226	60.2296	63.2876	43.7664	37.5355	50.6365
Ube2g2	Ubiquitin-conjugating enzyme e2g 2	173	337.8	-0.965492	-1.95273	0.0215194	Down	159.433	169.03	190.527	347.649	359.588	306.212	1.32245	1.13162	0.741128	0.882259	0.385314	1.42185	169.807	180.028	202.924	311.658	322.361	274.511
Wee2	Wee1 homolog 2 (s. Pombe)	5.938	11.58	-0.96416	-1.95093	0.000273613	Down	5.61767	5.83766	6.35732	11.0958	11.4971	12.1582	17.5986	53.7236	35.2519	18.4189	20.8358	20.7493	199.566	207.381	225.842	221.931	229.958	243.181
Mtdh	Metadherin	11.67	22.74	-0.96275	-1.94902	0.00176202	Down	12.5455	11.0538	11.4004	24.522	21.4837	22.2094	1.60712	2.56982	1.86495	1.03051	1.29078	1.21532	25.2662	22.2619	22.9599	28.9082	25.3265	26.182
Tma7	Translational machinery associated 7	0.5245	1.02	-0.960044	-1.94537	0.025521	Down	0.72635	0.375784	0.471226	1.06108	0.962552	1.03713	72.0877	72.4136	76.9279	43.1189	43.7145	54.0443	53.6117	27.7365	34.7811	49.8276	45.2007	48.703
Trappc6b	Trafficking protein particle complex 6b	4.278	8.317	-0.959213	-1.94425	0.0329637	Down	4.43847	4.62214	3.77334	9.96094	7.70184	7.2896	23.6335	28.6046	24.9061	26.8816	16.4554	20.6603	114.134	118.857	97.0305	212.491	164.299	155.505
Slc44a2	Solute carrier family 44, member 2	50.53	98.24	-0.959189	-1.94422	0.00951089	Down	45.8019	51.7542	54.0254	93.7496	107.457	93.5003	2.30379	4.39196	3.36118	1.56968	1.10076	0.914438	153.542	173.496	181.11	112.027	128.407	111.729
Pgs1	Phosphatidylglycerophosphate synthase 1	43.21	83.79	-0.955329	-1.93902	0.0452541	Down	44.0311	40.1443	45.4569	75.5397	98.5955	77.2248	6.32048	7.05423	5.39979	4.21059	2.92414	4.19705	275.554	251.23	284.477	285.333	372.421	291.698
Tbc1d14	Tbc1 domain family, member 14	19.56	37.93	-0.955309	-1.939	0.0222467	Down	17.4124	19.4184	21.8506	34.0853	43.2302	36.4675	9.62442	17.895	9.53794	7.49292	7.79721	7.90409	215.086	239.865	269.908	263.527	334.23	281.945
Klhl8	Kelch-like 8	14.32	27.69	-0.951495	-1.93388	0.0125769	Down	14.6191	13.1859	15.1468	26.6379	29.5785	26.8472	15.2817	24.6447	21.7742	8.24721	8.36716	9.09874	300.669	271.193	311.522	228.314	253.518	230.108
Slc25a4	Solute carrier family 25 (mitochondrial carrier, adenine nucleotide translocator), member 4	51.15	98.67	-0.947892	-1.92905	0.00903115	Down	63.589	39.2556	50.6025	103.585	86.1143	106.308	2.02163	2.01522	0.959673	0.907776	0.262198	1.1596	105.908	65.3805	84.2789	80.4366	66.8699	82.5506
Pold3	Polymerase (dna-directed), delta 3, accessory subunit	54.9	105.9	-0.947489	-1.92851	0.0230335	Down	50.9949	57.2338	56.4624	88.3291	121.84	107.44	1.86523	7.35619	3.84572	1.56164	2.65544	1.3368	222.119	249.294	245.934	163.523	225.561	198.903
Gm1965	Predicted gene 1965	3.009	5.792	-0.944473	-1.92449	0.0384709	Down	2.91861	3.14817	2.96141	6.81889	5.27138	5.28433	90.6202	357.321	173.703	124.707	128.355	151.482	604.778	652.347	613.647	919.514	710.835	712.582
Gfer	Growth factor, augmenter of liver regeneration	6.483	12.47	-0.943121	-1.92268	0.0492436	Down	6.25701	5.89848	7.2941	13.4253	13.4433	10.5268	2.88636	7.56806	4.2188	2.68251	1.90174	3.5622	30.6035	28.8499	35.676	36.4561	36.5051	28.5854
Arhgef16	Rho guanine nucleotide exchange factor (gef) 16	37.98	73.01	-0.943021	-1.92255	0.0094982	Down	33.6467	47.8066	32.473	66.3739	89.6057	63.0493	0.923729	1.10403	1.03586	0.512132	0.807058	1.29099	34.3602	48.8204	33.1616	57.7493	77.9623	54.8567
Dis3l	Dis3 like exosome 3'-5' exoribonuclease	18.79	36.12	-0.942812	-1.92227	0.0269268	Down	19.7398	15.2805	21.358	34.8273	38.3721	35.175	0.470199	0.817567	0.768382	0.390435	0.13688	0.6824	13.5293	10.473	14.6384	14.0437	15.4731	14.1839
Npc1	Npc intracellular cholesterol transporter 1	7.373	14.17	-0.94278	-1.92223	0.0393591	Down	6.93524	8.09564	7.08842	11.6603	14.329	16.529	3.01959	4.00794	3.20361	2.23063	2.53668	2.56386	23.6518	27.6092	24.1742	28.4946	35.0162	40.3923
Stard3nl	Stard3 n-terminal like	0.403	0.7745	-0.942579	-1.92196	0.0447366	Down	0.410998	0.358788	0.43919	0.660159	0.884342	0.779102	57.4305	56.9313	67.7764	42.1477	45.6722	50.2814	24.9528	21.783	26.6644	30.3896	40.7096	35.865
Cstf1	Cleavage stimulation factor, 3' pre-rna, subunit 1	20.83	39.95	-0.939818	-1.91829	0.017003	Down	22.9522	21.2457	18.2854	38.2793	45.1558	36.4256	1.82455	2.33337	1.48704	0.974709	1.41784	0.941638	43.1881	39.977	34.4067	42.5434	50.186	40.4833
Pan3	Pan3 poly(a) specific ribonuclease subunit	1.094	2.094	-0.935864	-1.91304	0.0159704	Down	0.998433	1.10231	1.18268	2.14837	1.84741	2.28552	9.66527	26.8441	37.8235	19.2661	17.7645	20.7984	24.7388	27.3125	29.3039	41.4126	35.6112	44.0564
Tdrd3	Tudor domain containing 3	18.96	36.24	-0.934977	-1.91186	0.0106467	Down	20.8757	17.4529	18.5392	36.1263	33.1877	39.4093	1.50288	2.52148	1.64489	1.32546	0.448548	0.794778	39.4499	32.9817	35.0344	30.9336	28.4174	33.7447
AU015836	Expressed sequence au015836	11.43	21.79	-0.929982	-1.90525	0.0324437	Down	10.6399	11.2859	12.3769	17.7334	21.5332	26.0887	11.7219	52.6954	21.3848	7.47084	10.5837	14.1376	304.309	322.784	353.988	190.292	231.067	279.95
Fam122b	Family with sequence similarity 122, member b	14.49	27.55	-0.927306	-1.90172	0.042661	Down	10.5672	16.7355	16.1553	28.5764	29.5528	24.516	1.62567	2.54047	2.28577	0.319832	1.3341	0.853904	22.7263	35.992	34.7442	23.8883	24.7045	20.494
Gtf2h1	General transcription factor ii h, polypeptide 1	21.53	40.92	-0.926468	-1.90062	0.000808492	Down	22.1128	18.3054	24.1777	41.3719	38.7127	42.6876	0.462556	1.8193	1.32045	0.102532	0.628675	0.696217	26.5524	21.9806	29.0318	19.6851	18.4198	20.3111
Psrc1	Proline/serine-rich coiled-coil 1	24.11	45.79	-0.925794	-1.89973	0.00214507	Down	25.424	24.0807	22.8125	49.121	44.8738	43.3884	4.09904	8.51739	3.75801	1.71112	2.6876	2.8095	138.768	131.436	124.514	118.025	107.82	104.251
Tubb4b	Tubulin, beta 4b class ivb	9.169	17.41	-0.92491	-1.89857	0.023391	Down	8.59828	8.72539	10.1848	18.8212	17.3822	16.0233	106.629	450.223	269.213	121.212	124.49	188.629	2367.58	2402.58	2804.43	2724.87	2516.54	2319.8
Denn2b	DENN domain containing 2B	48.25	91.52	-0.923616	-1.89686	0.0295816	Down	33.0831	91.0108	20.651	75.4251	147.909	51.2278	0.0473522	0.235001	0	0	0	0.0888285	3.11371	8.56573	1.94363	2.2333	4.3795	1.51683
Bora	Bora, aurora kinase a activator	16.83	31.92	-0.923533	-1.89675	0.0213147	Down	19.3913	15.1733	15.9237	31.8913	34.7242	29.1484	1.48936	1.4002	1.13847	0.620122	1.51845	1.32101	26.0363	20.3728	21.3804	36.7769	40.0437	33.6138
Syt16	Synaptotagmin xvi	13.32	25.25	-0.922978	-1.89602	0.0353437	Down	11.8169	14.6074	13.5293	25.0327	29.7338	20.9864	3.6475	2.33222	3.27535	1.6523	0.54244	1.20142	36.4555	45.0641	41.7381	28.3384	33.6603	23.7577
Syne2	Spectrin repeat containing, nuclear envelope 2	58.11	110.2	-0.922669	-1.89562	0.0133624	Down	57.5508	59.8424	56.9489	116.498	99.7741	114.214	0.202549	0.538732	0.36127	0.221389	0.225487	0.147666	21.1509	21.9931	20.9297	23.0877	19.7733	22.635
Strada	Ste20-related kinase adaptor alpha	60.98	115.5	-0.920892	-1.89329	0.0499103	Down	67.1901	57.4604	58.2982	122.721	133.296	90.3565	0.709176	3.27221	1.19277	0.472255	0.619696	1.02931	115.884	99.1031	100.548	86.7746	94.2522	63.8899
Bcl2l13	Bcl2-like 13 (apoptosis facilitator)	47.68	90.2	-0.919742	-1.89178	0.0440811	Down	43.3189	41.9006	57.8216	80.6638	102.364	87.5738	0.256091	0.619764	0.330929	0.18855	0.132503	0.183519	17.4255	16.855	23.2594	13.5669	17.2167	14.7291
Arrdc2	Arrestin domain containing 2	79.91	150.9	-0.917021	-1.88821	0.0290413	Down	78.5676	84.965	76.2019	168.431	132.669	151.57	0.999923	1.30502	0.389133	0.363283	1.05914	0.469101	70.5557	76.3007	68.4312	106.197	83.6486	95.5661
Elovl5	Elovl family member 5, elongation of long chain fatty acids (yeast)	3.116	5.861	-0.911323	-1.88077	0.0122721	Down	1.88901	4.02129	3.43857	4.61461	6.2443	6.72417	14.2203	29.1837	20.4801	13.9138	14.9876	14.1714	40.226	85.6322	73.2233	66.2547	89.6532	96.5429
Fancg	Fanconi anemia, complementation group g	71.93	135.3	-0.911105	-1.88048	0.0384755	Down	91.5332	74.8264	49.416	129.692	154.731	121.34	0	0.105736	0.0946791	0.102996	0	0.0998526	6.11488	4.99878	3.30124	8.76927	10.4623	8.20457
Gm4981	Predicted gene 4981	17.12	32.17	-0.909798	-1.87878	0.0400161	Down	19.8705	17.504	13.991	30.1773	31.4484	34.879	2.08384	3.19145	1.79824	2.29211	1.57172	1.89787	46.8515	41.2718	32.9887	57.9575	60.3988	66.9875
Surf4	Surfeit gene 4	27.83	52.23	-0.908012	-1.87646	0.00027782	Down	26.7028	28.1763	28.6214	51.903	52.0697	52.7124	17.1382	49.4948	30.2461	13.6779	12.5729	11.6662	862.313	909.897	924.273	656.002	658.109	666.232
Gpr68	G protein-coupled receptor 68	55.45	104	-0.907107	-1.87528	0.0135645	Down	55.7165	50.6087	60.0147	104.802	108.742	98.3896	1.28604	0.975507	0.829887	0.285063	0.998686	1.07564	57.4146	52.1512	61.8438	82.423	85.5218	77.3798
Grn	Granulin	53.61	100.4	-0.905683	-1.87343	0.0314521	Down	50.2763	58.883	51.685	85.2338	101.092	115.004	0.821263	0.561457	0.781252	0.243126	0.318966	0.117726	36.2655	42.4737	37.2816	19.3145	22.9081	26.0607
Arcn1	Archain 1	28.18	52.76	-0.904821	-1.87231	0.00274648	Down	26.1465	29.769	28.6286	53.1467	53.9292	51.2171	4.68852	17.9339	7.48006	4.65237	3.24864	4.74674	262.358	298.707	287.264	224.062	227.361	215.927
Nsf	N-ethylmaleimide sensitive fusion protein	44.17	82.47	-0.900896	-1.86723	0.0167274	Down	41.4663	45.174	45.8555	69.8118	87.3719	90.2157	3.45207	8.05457	5.64365	1.50432	1.88445	2.29617	237.053	258.249	262.145	132.292	165.568	170.957
Tinf2	Terf1 (trf1)-interacting nuclear factor 2	21.41	39.97	-0.900795	-1.86709	0.0261536	Down	27.4826	19.1995	17.5425	40.1013	39.4558	40.3563	1.92047	6.6694	5.7125	1.53975	2.23876	1.65193	131.022	91.5328	83.6333	72.5893	71.4208	73.0508
Epn2	Epsin 2	30.58	57.04	-0.899597	-1.86555	0.00877228	Down	30.5735	30.013	31.1476	53.8592	61.4004	55.8744	2.11393	3.56934	3.14577	2.99741	3.30082	3.3467	89.9782	88.3286	91.6678	173.156	197.401	179.635
Kat7	K(lysine) acetyltransferase 7	35.27	65.7	-0.897355	-1.86265	0.0120048	Down	34.8803	32.0752	38.8643	70.2166	64.0359	62.8526	0.801972	1.61472	1.21655	0.581964	0.324761	0.719643	42.2428	38.8457	47.0678	38.066	34.7153	34.0738
Zfp790	Zinc finger protein 790	6.56	12.19	-0.89394	-1.85824	0.0453769	Down	4.61665	11.9503	3.11179	7.93409	19.5216	9.11212	0.454886	0.464981	0.44539	0.482958	0.370774	0.528113	2.10097	5.4384	1.41613	3.65456	8.99196	4.19718
Kat2a	K(lysine) acetyltransferase 2a	41.66	77.13	-0.888652	-1.85145	0.00242106	Down	42.1264	34.677	48.1796	79.6505	66.6706	85.078	0.271348	0.555608	0.290495	0.180391	0.0790153	0.350051	15.6914	12.9166	17.9461	16.1812	13.5443	17.2838
Prc1	Protein regulator of cytokinesis 1	8.266	15.29	-0.887713	-1.85024	0.00492364	Down	7.53077	8.75588	8.51122	14.6346	16.6009	14.6466	12.1112	47.1539	27.0073	11.7989	11.4008	13.9891	216.566	251.797	244.761	181.414	205.789	181.563
Asf1a	Anti-silencing function 1a histone chaperone	1.032	1.909	-0.887423	-1.84987	0.00982589	Down	1.09384	0.967561	1.03466	1.98574	1.68607	2.0555	66.0313	89.9947	90.544	55.2107	47.2264	62.8727	89.903	79.5238	85.0391	109.421	92.9081	113.265
Plpp3	Phospholipid phosphatase 3	15.73	29.07	-0.886139	-1.84822	0.0219446	Down	18.5236	14.6156	14.0499	31.7743	24.5236	30.918	2.02798	2.14285	2.64141	0.695704	1.14294	0.843927	42.0624	33.1883	31.9038	28.4123	21.9288	27.6466
Prkab1	Protein kinase, amp-activated, beta 1 non-catalytic subunit	64.71	119.6	-0.885861	-1.84787	0.0101613	Down	59.1199	66.7725	68.2257	118.515	128.186	112.003	3.38891	5.21823	3.17275	1.69505	2.59178	2.59605	232.142	262.191	267.897	271.909	294.096	256.968
Rnf34	Ring finger protein 34	17.28	31.89	-0.884285	-1.84585	0.0345262	Down	14.5309	18.5099	18.7957	34.5698	31.5378	29.5747	10.7543	29.7585	13.6972	8.22217	8.09485	8.67202	262.573	334.473	339.639	287.955	262.7	246.348
Golga5	Golgi autoantigen, golgin subfamily a, 5	12.01	22.15	-0.88302	-1.84423	0.00733991	Down	7.66801	15.5948	12.7704	19.4709	25.3677	21.6148	0.470821	1.17918	1.15194	1.35755	1.1884	1.31605	7.16177	14.5652	11.9273	25.0656	32.6567	27.8255
Mtmr14	Myotubularin related protein 14	84.99	156.7	-0.882796	-1.84395	0.036502	Down	94.3918	72.0081	88.5669	157.656	171.248	141.241	6.17379	10.4086	9.4645	2.70389	4.00574	4.03276	819.538	625.196	768.964	564.533	613.204	505.757
Ociad1	Ocia domain containing 1	13.37	24.65	-0.882365	-1.84339	0.0261009	Down	12.0541	14.593	13.4729	24.2983	22.2802	27.3784	2.37513	12.9427	9.85095	2.72985	2.76328	4.59734	101.129	122.429	113.032	81.727	74.9393	92.0869
Psme4	Proteasome (prosome, macropain) activator subunit 4	2.827	5.211	-0.882186	-1.84317	0.0188134	Down	2.45018	3.44383	2.58825	4.51421	6.49106	4.62895	3.35679	2.92912	3.17537	1.69886	2.16714	1.85008	7.72729	10.861	8.16272	8.60119	12.3678	8.81982
Foxn3	Forkhead box n3	64.15	118.2	-0.882178	-1.84316	0.0297271	Down	60.3346	63.9093	68.2176	123.458	128.041	103.238	0.403701	5.57089	1.87657	0.644799	0.376245	0.729136	157.899	167.254	178.529	72.0246	74.6982	60.2281
2410002F23Rik	Riken cdna 2410002f23 gene	111.1	204.5	-0.880248	-1.84069	0.0150447	Down	101.415	148.074	83.8415	204.301	218.428	190.83	0.220409	0.150883	0.0673752	0	0.128438	0	14.8292	21.6517	12.2595	8.74667	9.35147	8.16996
Vps4a	Vacuolar protein sorting 4a	18.78	34.53	-0.878831	-1.83888	0.0331716	Down	20.2651	16.5275	19.538	38.4908	35.6667	29.4282	1.98124	3.28225	3.50659	1.5297	1.9443	1.6144	59.2423	48.3159	57.1166	65.2855	60.4954	49.9141
Sec16a	Sec16 homolog a, endoplasmic reticulum export factor	60.42	111.1	-0.878376	-1.8383	0.0334432	Down	58.4869	58.7211	64.0561	93.8289	126.781	112.609	0.915742	1.68675	0.888731	0.473363	0.415993	0.489768	68.0636	68.3362	74.5447	43.1339	58.2822	51.7672
Atp5d	Atp synthase, h+ transporting, mitochondrial f1 complex, delta subunit	6.248	11.47	-0.87649	-1.8359	0.00756947	Down	6.26863	5.61172	6.86482	11.8784	9.92417	12.6118	5.66489	1.76655	6.04523	3.45095	3.97058	4.02168	28.1601	25.2091	30.8383	45.3089	37.8548	48.1064
Rbm38	Rna binding motif protein 38	100.1	183.7	-0.875578	-1.83474	0.0163039	Down	111.457	90.2384	98.6736	192.836	193.531	164.734	8.2826	18.7481	10.8922	6.87393	7.1681	9.39126	1408.93	1140.7	1247.33	1506.26	1511.69	1286.75
Jakmip1	Janus kinase and microtubule interacting protein 1	51.01	93.58	-0.875454	-1.83459	0.0370417	Down	53.6848	38.9411	60.3987	98.7167	94.7247	87.2953	0.445764	0.182821	0.163566	0	0.207748	0.115018	14.1755	10.2824	15.9483	10.6208	10.1913	9.39199
Zfp280b	Zinc finger protein 280b	27.89	51.15	-0.875117	-1.83416	0.0211989	Down	24.7784	30.923	27.9614	41.1641	57.3557	54.931	3.13043	10.2703	4.58783	2.84154	2.49391	2.17845	148.576	185.42	167.662	103.101	143.655	137.582
2700054A10Rik	Riken cdna 2700054a10 gene	28.2	51.66	-0.873412	-1.83199	0.00660073	Down	39.4113	29.1786	16.0059	65.282	48.8553	40.8413	0.481167	0.983885	0.529994	0.766464	0.784436	0.806912	26.2091	19.4042	10.6442	51.3076	38.3972	32.0987
Aco1	Aconitase 1	24.97	45.57	-0.867735	-1.8248	0.0278132	Down	24.417	27.0701	23.4255	49.2122	50.4347	37.0533	0.559282	1.01642	0.741539	0.309297	0.271356	0.360729	18.86	20.9093	18.0942	15.4425	15.8261	11.6271
Nono	Non-pou-domain-containing, octamer binding protein	17.9	32.59	-0.864362	-1.82053	0.0153208	Down	15.2042	18.1519	20.3431	30.0759	29.5655	38.1198	8.58421	20.8266	12.4953	6.74387	6.40057	5.98005	212.383	253.558	284.167	191.729	188.475	243.007
Vps39	Vps39 hops complex subunit	61.77	112.1	-0.859547	-1.81447	0.0251241	Down	57.275	64.2029	63.8181	93.5643	128.647	114.003	0.6936	0.47267	0.424425	0.245446	0.215339	0.29821	30.369	34.0424	33.8384	23.6716	32.5474	28.8425
Chd7	Chromodomain helicase dna binding protein 7	45.65	82.8	-0.858839	-1.81358	0.0307647	Down	45.7515	38.1328	53.0806	80.6491	87.7874	79.96	0.994369	1.08438	0.944634	0.408593	0.518847	0.353822	46.1081	38.43	53.4943	34.4442	37.4929	34.1499
Ccno	Cyclin o	82.58	149.4	-0.855576	-1.80948	0.0209374	Down	79.5085	87.0153	81.2155	156.183	163.689	128.407	9.76445	12.1671	7.76689	8.95281	9.59857	6.8304	787.093	861.406	803.991	1321.4	1384.91	1086.4
Btbd10	Btb (poz) domain containing 10	6.85	12.38	-0.8538	-1.80726	0.0320123	Down	5.7098	7.92154	6.91759	11.6059	14.9946	10.5366	13.3234	28.8818	15.0905	11.1671	10.9228	13.3688	109.049	151.29	132.116	137.177	177.23	124.538
Rab32	Rab32, member ras oncogene family	5.783	10.45	-0.853426	-1.80679	0.00957208	Down	4.90706	5.07798	7.36305	10.2978	9.87015	11.1764	10.5963	8.26684	7.90389	6.36001	7.16226	6.01527	43.7825	45.3075	65.6957	67.0646	64.2795	72.7862
Crlf3	Cytokine receptor-like factor 3	32.98	59.54	-0.852019	-1.80503	0.00504566	Down	45.1533	40.2561	13.541	73.9971	63.0522	41.5587	0	0.512944	0.516083	0.374834	0.546311	0.241948	15.488	13.8082	4.64468	28.6885	24.4452	16.1122
Mrpl3	Mitochondrial ribosomal protein l3	12.81	23.1	-0.850747	-1.80343	0.0460672	Down	9.53033	17.0964	11.8068	21.7141	30.0547	17.5435	0.297582	1.2256	0.545483	0.597503	0.5205	0.383979	6.57169	11.7889	8.14141	10.8714	15.0472	8.78332
Brme1	Break repair meiotic recombinase recruitment factor 1	39.48	71.15	-0.849545	-1.80193	0.0218578	Down	32.3554	51.6195	34.476	73.5371	78.4247	61.4787	0.712536	2.07001	2.56012	1.30496	0.933968	1.26399	57.6213	91.9286	61.398	85.8648	91.5718	71.785
Ell	Elongation factor rna polymerase ii	200.3	360.6	-0.847974	-1.79997	0.0417539	Down	171.335	223.718	205.938	359.348	316.689	405.73	0.268234	0.503435	0.205118	0	0.312431	0.259525	55.786	72.8416	67.0526	68.5105	60.3774	77.3532
Cenpo	Centromere protein o	15.58	28.02	-0.847354	-1.7992	0.0351116	Down	16.6417	17.5498	12.5358	32.4922	25.3741	26.2053	2.40972	6.8569	4.03637	2.21308	2.09485	3.43629	73.7948	77.8217	55.5877	83.8756	65.5009	67.6466
Txnrd1	Thioredoxin reductase 1	40.81	73.27	-0.844244	-1.79532	0.00809124	Down	36.3734	41.9465	44.1193	71.6293	68.5331	79.6557	1.73832	4.61699	2.84863	0.907552	0.723062	1.12123	111.593	128.691	135.357	65.7042	62.8641	73.0667
Lnx2	Ligand of numb-protein x 2	29.27	52.53	-0.843469	-1.79436	0.0203543	Down	27.7804	30.5448	29.4935	56.67	54.1779	46.7305	0.930133	2.26356	2.6292	1.23429	1.23778	1.31411	53.9208	59.2864	57.2458	71.5209	68.3757	58.9767
Srprb	Signal recognition particle receptor, b subunit	23.07	41.37	-0.842487	-1.79314	0.0107716	Down	18.7682	27.802	22.6375	40.8112	43.539	39.7488	1.5982	4.79067	3.23059	1.66324	1.94254	2.50997	60.1801	89.1467	72.5867	83.197	88.7578	81.0312
Kif14	Kinesin family member 14	15.81	28.3	-0.839825	-1.78983	0.00924724	Down	14.4744	14.7612	18.2059	27.7949	28.804	28.3134	2.01612	6.85897	3.61643	1.86335	1.20076	1.57244	60.269	61.4633	75.8064	42.9575	44.5171	43.7588
Ctdsp1	Ctd (carboxy-terminal domain, rna polymerase ii, polypeptide a) small phosphatase 1	106	189.6	-0.838224	-1.78785	0.0319438	Down	53.145	117.699	147.275	123.754	183.691	261.303	0	0.103006	0	0.100339	0	0	1.82475	4.04122	5.05675	4.13913	6.14378	8.73964
Adpgk	Adp-dependent glucokinase	39.1	69.84	-0.836789	-1.78607	0.0101828	Down	41.2425	28.0106	48.0531	75.6756	61.2655	72.576	1.28715	0.996909	1.04961	0.799839	1.69957	0.885635	45.8296	31.126	53.3977	85.3884	69.1288	81.891
Ppdpf	Pancreatic progenitor cell differentiation and proliferation factor	13.16	23.5	-0.836424	-1.78562	0.0248063	Down	15.6571	12.3976	11.4219	28.6867	19.7088	22.0947	2.11985	2.46065	1.07612	0	1.23938	1.82455	29.522	23.3762	21.5365	29.298	20.1288	22.5655
Bbln	Riken cdna 1110008p14 gene	3.295	5.883	-0.8363	-1.78547	0.0212676	Down	4.11647	3.41927	2.34944	7.21342	6.25028	4.18595	8.66133	10.4858	11.1197	8.61268	9.01885	6.8362	41.5308	34.4968	23.7034	58.832	50.9767	34.1402
Rimkla	Ribosomal modification protein rimk-like family member a	51.63	92.03	-0.833777	-1.78235	0.00506959	Down	49.0143	55.621	50.2591	92.2953	98.9014	84.8786	3.19446	3.77673	3.32916	1.52412	1.74373	1.48091	168.288	190.972	172.562	146.096	156.553	134.356
6430706D22Rik	Riken cdna 6430706d22 gene	58.47	104.2	-0.833307	-1.78177	0.0105238	Down	49.7508	64.3645	61.2895	97.4774	117.062	97.9913	4.43327	7.3135	6.08421	1.69814	2.74998	3.14219	295.702	382.561	364.284	246.628	296.178	247.928
Rapgef5	Rap guanine nucleotide exchange factor (gef) 5	28.05	49.88	-0.830646	-1.77848	0.00942317	Down	27.8078	27.0965	29.2392	50.7049	51.9811	46.9617	0.810326	2.5894	1.82842	0.874146	1.23852	0.914646	48.4611	47.2214	50.9556	51.1665	52.4543	47.3892
Cd55	Cd55 molecule, decay accelerating factor for complement	3.621	6.435	-0.829357	-1.77689	0.0404351	Down	2.63361	4.0083	4.22211	6.42239	6.88913	5.99269	28.5977	57.5927	46.1813	27.8313	24.5496	33.9813	116.205	176.862	186.296	184.884	198.32	172.514
Nobox	Nobox oogenesis homeobox	16.92	30.01	-0.826429	-1.77329	0.00993075	Down	16.4766	16.4643	17.8266	32.1899	28.1967	29.6388	46.2807	98.8974	52.2587	10.5291	10.5451	16.462	1084.36	1083.55	1173.21	402.762	352.799	370.843
Coro1b	Coronin, actin binding protein 1b	32.26	57.14	-0.824786	-1.77127	0.0364413	Down	38.7753	30.1295	27.8677	73.37	51.0264	47.0142	0.477676	0.409013	0.656989	0.15946	0.417584	0.154078	19.9522	15.5034	14.3396	17.8808	12.4355	11.4577
Acot3	Acyl-coa thioesterase 3	13.45	23.78	-0.82266	-1.76866	0.00640336	Down	13.8634	12.3363	14.139	24.8803	23.6443	22.8211	4.47879	4.45064	4.58218	3.14343	1.5179	1.78594	62.439	55.5611	63.6803	53.4701	50.8137	49.0445
Cnot8	Ccr4-not transcription complex, subunit 8	19.79	34.97	-0.821881	-1.76771	0.0448564	Down	20.7272	23.8568	14.7715	30.4879	38.4187	36.0167	3.63313	2.63278	2.02529	2.28059	4.8567	4.54953	57.2844	65.9339	40.8246	118.769	149.664	140.307
Gm5177	Glyceraldehyde-3-phosphate dehydrogenase pseudogene	5.899	10.42	-0.8208	-1.76638	0.00457979	Down	5.55158	5.61708	6.5287	9.75643	10.752	10.7519	1.9946	7.24131	4.32105	1.71824	1.25559	3.05982	25.0875	25.3835	29.5031	19.6223	21.6246	21.6244
Blcap	Bladder cancer associated protein	40.53	71.48	-0.81878	-1.76391	0.00315442	Down	34.8465	38.9149	47.8163	69.2807	68.362	76.8099	1.88109	3.00348	2.23637	4.45993	3.89716	2.6966	82.7132	92.3702	113.499	255.269	251.884	283.011
Dlgap5	Dlg associated protein 5	3.148	5.544	-0.816211	-1.76078	0.0221946	Down	2.9002	3.44214	3.10291	4.58877	6.04733	5.99488	1.60702	5.91423	2.86371	1.67247	1.87188	2.07314	10.0395	11.9155	10.7412	8.59245	11.3236	11.2254
Immt	Inner membrane protein, mitochondrial	17.44	30.6	-0.811399	-1.75491	0.0154599	Down	18.2194	14.8331	19.2587	29.5613	31.3027	30.9374	3.29737	7.68404	5.58467	2.47654	1.77302	3.70861	100.608	81.9085	106.347	78.418	83.0375	82.0684
Rpl22	Ribosomal protein l22	19.84	34.72	-0.807716	-1.75044	0.0360561	Down	20.6832	19.44	19.3866	39.6071	28.6874	35.8738	1.50542	1.37312	1.77963	1.2042	1.28645	1.03585	32.1153	30.185	30.102	46.5581	33.722	42.1697
Brca1	Breast cancer 1, early onset	12.02	21.01	-0.80577	-1.74808	0.0226946	Down	11.9503	11.6729	12.4401	19.0411	23.3447	20.6558	1.21562	5.99421	2.23224	1.13962	1.10455	1.33858	37.6118	36.7389	39.1535	22.7398	27.8794	24.6682
Tmed9	Transmembrane p24 trafficking protein 9	112.5	196.7	-0.805658	-1.74794	0.0288187	Down	129.891	94.4431	113.18	193.462	206.827	189.666	0.956427	0.985506	1.46075	0.427127	0.371805	1.02845	147.326	107.12	128.372	117.843	125.984	115.531
Actb	Actin, beta	6.317	11.04	-0.805206	-1.7474	0.0081117	Down	6.62326	6.18281	6.14631	12.2003	10.4967	10.4203	39.9559	162.511	125.118	23.9487	20.2304	28.1055	723.227	675.132	671.146	293.965	252.916	251.076
Ubxn7	Ubx domain protein 7	26.09	45.52	-0.803362	-1.74516	0.0249496	Down	27.9325	21.4265	28.8988	41.2126	44.9099	50.4502	0.150986	0.333775	0.277299	0.224931	0.131812	0.121721	7.09542	5.44276	7.34087	6.57291	7.16259	8.0462
Optn	Optineurin	10.38	18.08	-0.80057	-1.74179	0.0256032	Down	7.08803	13.7546	10.2915	16.1584	22.5894	15.4815	0.526758	1.44012	0.69799	0.350767	0.40915	0.33979	6.29622	12.2181	9.14187	5.92316	8.28058	5.67502
Ippk	Inositol 1,3,4,5,6-pentakisphosphate 2-kinase	33.91	59.02	-0.799396	-1.74037	0.0107233	Down	32.981	32.9792	35.7806	57.8087	53.6947	65.5633	8.28452	24.6043	18.0623	7.06267	6.76329	4.84134	560.139	560.109	607.687	359.711	334.112	407.963
Mfap1b	Microfibrillar-associated protein 1b	2.123	3.689	-0.797116	-1.73762	0.0173736	Down	1.67699	2.19476	2.49691	3.50604	3.91063	3.64967	8.3924	31.6921	19.2388	8.24718	7.87978	10.2265	33.1616	43.4002	49.375	30.7988	34.3529	32.0605
Fastkd1	Fast kinase domains 1	11.73	20.37	-0.796617	-1.73702	0.0275268	Down	9.8945	12.2128	13.0778	18.4926	23.4163	19.2085	0.437403	0.547518	0.222968	0.290906	0.169838	0.188093	3.98382	4.91724	5.26553	3.99957	5.06445	4.1544
Reep2	Receptor accessory protein 2	122	211.9	-0.796223	-1.73655	0.0294271	Down	104.468	127.656	133.987	218.177	223.531	194.063	2.0549	1.56336	2.16351	0.456744	1.72968	0.88355	201.337	246.026	258.228	223.266	228.745	198.589
Gnb4	Guanine nucleotide binding protein (g protein), beta 4	15.2	26.38	-0.79475	-1.73478	0.0164346	Down	14.3265	16.7303	14.5578	28.2391	27.3551	23.5371	4.18458	5.92333	4.51422	6.2762	5.05194	5.00581	69.8282	81.5444	70.9553	153.752	148.939	128.151
Kbtbd7	Kelch repeat and btb (poz) domain containing 7	3.311	5.743	-0.794573	-1.73456	0.0193097	Down	2.56088	3.81865	3.55305	5.61019	5.6831	5.93541	76.1211	97.579	65.0639	30.8542	34.3343	32.4056	203.815	303.919	282.78	182.507	184.879	193.087
Dtx2	Deltex 2, e3 ubiquitin ligase	290.1	502.9	-0.793862	-1.73371	0.0240854	Down	304.109	282.305	283.8	449.887	533.479	525.332	0.922225	2.34878	1.69213	0.558086	1.56281	0.865281	503.112	467.039	469.512	447.814	531.021	522.911
Wdtc1	Wd and tetratricopeptide repeats 1	212.3	367.8	-0.793112	-1.73281	0.00340095	Down	202.354	240.321	194.11	339.897	402.633	360.897	0.241877	0.75837	0.710453	0.128432	0.225328	0.312016	115.389	137.039	110.688	75.4317	89.3544	80.0921
Chmp2b	Charged multivesicular body protein 2b	11.7	20.28	-0.792809	-1.73244	0.0348074	Down	11.9225	12.5535	10.6343	19.8594	24.2344	16.733	7.93654	9.06147	8.74724	2.89047	4.90579	2.94787	102.316	107.731	91.2613	71.124	86.7925	59.927
Ddb1	Damage specific dna binding protein 1	28.32	49	-0.790771	-1.73	0.0162169	Down	28.3807	29.6262	26.9674	46.3986	55.6345	44.9721	1.30647	2.67146	2.25034	0.642325	0.676155	1.06112	58.9208	61.5066	55.9867	36.8034	44.1293	35.6719
Sgta	Small glutamine-rich tetratricopeptide repeat (tpr)-containing, alpha	156.1	269.9	-0.789745	-1.72877	0.0138997	Down	155.629	156.867	155.925	290.041	245.1	274.649	0.896722	1.22788	0.753789	0.747915	0.391918	0.289238	149.32	150.508	149.604	138.163	116.755	130.831
Srcap	Snf2-related crebbp activator protein	817.3	1411	-0.788219	-1.72694	0.0273464	Down	669.841	944.86	837.241	1112.15	1728.51	1393.7	0.0177964	0.0363124	0.0108951	0	0	0.028996	14.5141	20.4732	18.1413	10.7493	16.7066	13.4706
Hgs	Hgf-regulated tyrosine kinase substrate	42.16	72.65	-0.785224	-1.72336	0.012199	Down	45.441	39.6087	41.4207	69.3634	71.8824	76.7081	0.712999	1.07087	0.654233	0.474135	0.913581	0.827829	36.9299	32.19	33.6626	51.2259	53.0862	56.6501
Ndel1	Nude neurodevelopment protein 1 like 1	69.1	118.7	-0.781055	-1.71839	0.0138545	Down	71.2532	62.9519	73.0874	120.367	123.069	112.772	1.16997	3.01455	2.42167	1.79821	1.15345	0.58054	156.904	138.624	160.943	141.72	144.902	132.778
Icmt	Isoprenylcysteine carboxyl methyltransferase	158	271.4	-0.780703	-1.71797	0.0257848	Down	139.245	184.946	149.671	272.532	261.241	280.307	0.121809	0.85756	0.248507	0.161597	0.236397	0.209515	56.9919	75.6971	61.259	55.1885	52.9021	56.763
Rnf24	Ring finger protein 24	14.97	25.72	-0.780605	-1.71785	0.03442	Down	13.6754	14.6051	16.6312	28.3907	24.2385	24.5226	4.90519	10.3089	7.07053	3.7284	3.08463	4.42651	101.584	108.49	123.54	106.366	90.81	91.8741
Sdc1	Syndecan 1	149.9	257.1	-0.778596	-1.71546	0.0412401	Down	147.8	150.061	151.795	255.66	295.917	219.789	1.5622	1.90071	2.20221	0.903089	0.791142	0.7886	279.101	283.372	286.645	211.587	244.904	181.9
Rcc2	Regulator of chromosome condensation 2	89.64	153.7	-0.778014	-1.71477	0.0435694	Down	97.8761	87.4328	83.6187	134.321	164.172	162.656	0.702399	0.552628	0.826503	0.358784	0.125845	0.0696996	67.9107	60.6647	58.0183	24.8193	30.335	30.055
Qser1	Glutamine and serine rich 1	11.44	19.58	-0.775035	-1.71123	0.012646	Down	11.5806	11.6364	11.1138	18.357	19.3756	21.0154	0.522647	1.91121	1.31979	0.721111	0.709789	0.702245	14.4898	14.5597	13.9058	13.0527	13.777	14.943
Otud5	Otu domain containing 5	47.55	81.34	-0.774639	-1.71076	0.0389149	Down	47.6619	52.4862	42.4886	81.3615	74.4303	88.2255	0.628866	0.928973	0.643204	0.377726	0.497202	0.270408	34.9686	38.5081	31.1731	31.0621	28.4159	33.6826
Zfand6	Zinc finger, an1-type domain 6	3.496	5.979	-0.774232	-1.71028	0.0192143	Down	2.81079	4.53104	3.1463	5.22633	6.44594	6.26538	99.2019	61.8039	58.0584	38.7779	37.7617	27.8029	205.248	330.863	229.747	181.776	224.195	217.915
Hsp90ab1	Heat shock protein 90 alpha (cytosolic), class b member 1	4.352	7.439	-0.773257	-1.70912	0.0227048	Down	4.47585	4.14424	4.43719	7.77846	6.32469	8.21337	11.9688	30.122	20.7747	8.52876	5.49909	10.2215	93.7922	86.8432	92.9821	62.8742	51.1232	66.3896
Hmga1b	High mobility group AT-hook 1B	609.7	1042	-0.773129	-1.70897	0.0289568	Down	613.762	562.487	652.828	897.489	1089.48	1138.87	0.872191	0.399002	0.355272	0	0.338966	0.375103	332.754	304.955	353.934	213.623	259.321	271.078
Gaa	Glucosidase, alpha, acid	61.91	105.8	-0.772784	-1.70856	0.0308102	Down	71.8236	61.4607	52.4353	122.476	89.6083	105.229	0.333069	0.264985	0.203785	0.147454	0.0646309	0.143208	19.197	16.4272	14.0149	14.505	10.6124	12.4624
Med28	Mediator complex subunit 28	1.135	1.935	-0.770134	-1.70543	0.0163274	Down	1.21795	1.1523	1.03411	1.87335	1.89737	2.03517	159.365	241.79	258.307	130.022	143.154	158.078	267.73	253.299	227.319	269.296	272.75	292.558
Adamtsl1	Adamts-like 1	40.2	68.53	-0.769654	-1.70486	0.0499732	Down	40.6379	43.8514	36.0964	57.2304	72.8917	75.4596	0.549672	0.816095	0.535303	0.297922	0.407194	0.128913	25.7518	27.7882	22.8739	15.9106	20.2646	20.9785
Tor1aip1	Torsin a interacting protein 1	10.13	17.26	-0.769401	-1.70456	0.00774491	Down	5.09701	14.8886	10.3979	13.496	21.3947	16.8999	0.823282	0.714016	0.837028	0.381059	0.741756	0.141566	4.03399	11.7835	8.22931	5.68803	9.017	7.12265
Usf3	Upstream transcription factor family member 3	24.08	41.04	-0.768958	-1.70404	0.0220703	Down	26.5833	9.45228	36.2118	46.9185	21.3835	54.8103	0.0307599	0.0418353	0.0282481	0	0.143213	0.0198381	0.893581	0.317733	1.21724	2.55004	1.1622	2.97896
Cpeb1	Cytoplasmic polyadenylation element binding protein 1	20.23	34.42	-0.766479	-1.70111	0.00950196	Down	18.4241	21.8896	20.3905	34.6925	36.639	31.9333	29.9927	54.6155	48.9562	16.8734	18.0507	22.6636	820.269	974.557	907.815	665.953	703.319	612.988
Ppil2	Peptidylprolyl isomerase (cyclophilin)-like 2	28.42	48.29	-0.765096	-1.69948	0.0366799	Down	34.7472	27.1841	23.3171	46.9319	52.1774	45.769	0.860949	0.523354	0.390252	0	0.22292	1.02025	20.5536	16.0799	13.7925	19.4481	21.6218	18.9662
Mff	Mitochondrial fission factor	5.06	8.572	-0.760621	-1.69422	0.025414	Down	4.50484	5.34056	5.33354	8.12476	9.7838	7.8079	36.1109	88.831	52.3726	33.2451	27.2347	31.9742	266.258	315.653	315.238	250.389	301.517	240.624
Ncoa2	Nuclear receptor coactivator 2	5.927	10.03	-0.759645	-1.69307	0.0392082	Down	4.96836	7.93679	4.876	7.80493	13.6268	8.67304	1.90841	1.69752	1.8872	1.23948	1.02534	1.19926	9.09728	14.5326	8.92817	9.0123	15.7348	10.0147
Foxj3	Forkhead box j3	19.84	33.57	-0.758976	-1.69229	0.0188132	Down	16.397	20.9648	22.1515	33.4548	34.6686	32.5904	6.12522	12.8118	7.13002	4.48986	4.68825	3.8125	142.474	182.163	192.475	144.866	150.122	141.123
Arhgap28	Rho gtpase activating protein 28	21.95	37.12	-0.757516	-1.69058	0.0227755	Down	20.0269	25.5667	20.2695	36.4386	43.9866	30.9213	1.61147	4.23701	3.32577	1.7396	0.698136	1.54694	61.2438	78.185	61.9857	48.3987	58.4241	41.0704
Lmf2	Lipase maturation factor 2	66.17	111.7	-0.755656	-1.6884	0.0245079	Down	67.5107	57.4589	73.5471	98.7333	112.262	124.181	0.500696	0.0976651	0.131265	0.285397	0	0	16.4192	13.9745	17.8873	9.39273	10.6797	11.8136
Ska3	Spindle and kinetochore associated complex subunit 3	14.41	24.29	-0.752939	-1.68522	0.00867606	Down	12.4364	15.2229	15.5857	20.8793	24.8031	27.195	6.63295	20.994	13.3272	2.52539	4.74768	3.05623	169.774	207.814	212.766	71.8896	85.3995	93.6352
Tesl1	Testin LIM domain protein like 1	5.041	8.488	-0.75174	-1.68382	0.030535	Down	4.66093	5.55652	4.90605	7.36165	10.2271	7.87652	9.97232	34.18	31.116	7.30089	4.01885	8.18917	116.94	139.41	123.09	47.8726	66.5065	51.2208
Racgap1	Rac gtpase-activating protein 1	40.64	68.44	-0.751728	-1.68381	0.0324077	Down	36.9605	41.5588	43.4156	70.9235	73.3645	61.027	0.70761	1.25602	1.16877	0.564632	0.989117	0.912869	38.5917	43.3929	45.3317	58.3137	60.3207	50.1768
Cfl1	Cofilin 1, non-muscle	3.695	6.221	-0.751561	-1.68361	0.0057811	Down	4.04095	3.38779	3.65659	6.69125	6.16798	5.80417	336.043	922.697	721.181	233.172	227.755	279.737	2666.92	2235.85	2413.25	1651.99	1522.8	1432.98
Tubb3	Tubulin, beta 3 class iii	59.95	100.8	-0.749938	-1.68172	0.0362445	Down	64.2813	57.4242	58.1496	112.883	106.56	83.0228	6.75323	17.1822	9.7631	4.51272	4.69332	4.69185	722.062	645.037	653.185	522.946	493.653	384.614
Trip12	Thyroid hormone receptor interactor 12	10.43	17.54	-0.749599	-1.68133	0.0164196	Down	10.2125	10.8444	10.2445	17.6748	19.3444	15.6087	2.66497	4.68324	4.26402	2.37967	2.44408	2.34374	39.5301	41.9758	39.6539	42.2279	46.2169	37.2918
Mfap3	Microfibrillar-associated protein 3	10.66	17.91	-0.749386	-1.68108	0.0134237	Down	10.1662	11.8533	9.9471	18.8079	19.2711	15.6595	0.623882	5.58254	3.23282	1.3693	1.21076	1.34136	31.9872	37.2954	31.2977	24.5845	25.19	20.4691
Oas1c	2'-5' oligoadenylate synthetase 1c	7.405	12.44	-0.748943	-1.68056	0.0100125	Down	7.33645	7.49019	7.38812	12.4553	13.3674	11.5106	100.003	383.443	248.736	121.894	122.414	164.291	1790.54	1828.06	1803.15	1696.41	1820.63	1567.74
Pld1	Phospholipase d1	4.223	7.095	-0.74851	-1.68006	0.00451009	Down	3.49226	4.7954	4.38226	6.69396	7.32694	7.2653	7.11876	12.2595	9.52112	10.9818	11.4552	13.0004	33.6414	46.1947	42.2149	79.0722	86.5492	85.8211
D030018L15Rik	Nuclear receptor coactivator 2 pseudogene	14.52	24.38	-0.748117	-1.6796	0.0142313	Down	13.5619	14.123	15.8656	25.0863	24.6364	23.4246	4.86321	5.75013	4.91256	1.81715	1.89058	2.75346	70.1868	73.0906	82.109	54.0291	53.0601	50.4502
Apbb2	Amyloid beta (a4) precursor protein-binding, family b, member 2	14.62	24.53	-0.74686	-1.67814	0.00413141	Down	13.853	17.0721	12.9341	22.5003	27.4712	23.6303	0.67375	0.516478	0.850312	0.503209	0.173997	0.271614	9.42254	11.6121	8.79753	7.11624	8.68841	7.47362
Golga4	Golgi autoantigen, golgin subfamily a, 4	25.68	43.04	-0.74507	-1.67606	0.0180385	Down	25.3076	27.4143	24.3236	43.7912	48.1937	37.1475	0.625217	2.3047	1.29166	0.586796	0.545873	0.537646	35.6126	38.5772	34.228	24.3817	26.8329	20.6827
Gabpb1	Ga repeat binding protein, beta 1	14.76	24.74	-0.74501	-1.67599	0.047148	Down	8.34537	19.3229	16.618	13.8345	31.3777	29.011	1.59635	2.08519	4.06362	0.873925	1.48554	3.25216	21.5454	49.8864	42.903	25.878	58.6933	54.2663
Scfd2	Sec1 family domain containing 2	79.47	133.1	-0.743614	-1.67436	0.022992	Down	63.6172	82.9225	91.8796	119.376	121.233	158.592	0.37375	0.512122	0.459406	0.377824	0.0672531	0.275506	28.5276	37.1846	41.2012	28.6734	29.1196	38.0928
Mbtd1	Mbt domain containing 1	4.074	6.812	-0.741685	-1.67213	0.0232734	Down	3.58099	4.27371	4.36629	5.47158	7.49608	7.46738	5.79468	7.89363	7.65289	5.86536	6.30295	5.21269	25.4742	30.402	31.0606	31.7005	43.4298	43.2635
Fbrsl1	Fibrosin-like 1	42.39	70.64	-0.736919	-1.66661	0.0445093	Down	28.5743	47.13	51.4563	68.6047	72.6896	70.6331	0.940546	3.57557	1.46962	0.557491	1.33965	0.674149	57.0127	94.0359	102.668	58.8009	62.302	60.5394
Wdr5	Wd repeat domain 5	112.2	186.9	-0.73535	-1.6648	0.0169663	Down	108.411	112.742	115.58	201.47	184.126	174.998	1.647	3.32439	2.49685	0.857165	1.50144	1.75522	269.88	280.662	287.727	276.271	252.488	239.97
Tent5b	Terminal nucleotidyltransferase 5B	93.21	155.1	-0.734913	-1.6643	0.0242603	Down	100.291	75.0156	104.311	155.008	156.363	153.996	4.68871	3.07776	2.40846	3.12375	3.49648	3.14552	340.151	254.426	353.787	504.589	509.001	501.296
Sfmbt1	Scm-like with four mbt domains 1	8.956	14.89	-0.733098	-1.6622	0.0148798	Down	8.28103	8.28599	10.3017	15.6722	13.5674	15.4217	3.03384	3.4872	2.91833	2.97253	2.55234	1.77579	26.0559	26.0715	32.4138	38.1392	33.0169	37.5295
Esrp1	Epithelial splicing regulatory protein 1	12.46	20.69	-0.730953	-1.65974	0.0280736	Down	12.0694	12.4628	12.8623	17.4815	22.2209	22.3625	9.1964	11.8425	14.8503	5.22303	6.18738	5.73358	144.387	149.093	153.872	99.9007	126.985	127.794
Ppip5k2	Diphosphoinositol pentakisphosphate kinase 2	2.331	3.866	-0.729976	-1.65861	0.0117944	Down	2.41612	2.05985	2.51688	4.27	3.52903	3.79937	3.84776	11.0635	11.7096	6.89761	6.22201	8.63992	21.4397	18.2783	22.3338	30.9711	25.5967	27.5575
Mis12	Mis12 kinetochore complex component	16.76	27.67	-0.723414	-1.65108	0.0492792	Down	13.8933	17.7712	18.6186	27.8495	30.6341	24.5382	3.64033	9.52977	6.71112	1.41265	3.44554	3.13087	92.0722	117.771	123.387	74.1638	81.5791	65.3457
Ube2o	Ubiquitin-conjugating enzyme e2o	170.4	281.1	-0.722317	-1.64983	0.00943192	Down	189.76	185.359	136.025	304.017	275.803	263.48	0.0384081	0.183125	0.0705193	0.050943	0.0447192	0.148633	18.4733	18.0448	13.2421	24.7566	22.4591	21.4556
Rrp7a	Ribosomal rna processing 7 homolog a	110.6	182.4	-0.722158	-1.64965	0.0280994	Down	134.602	83.6471	113.516	214.386	131.349	201.56	0.336668	0.307337	0.48025	0.449284	4.31109e-06	0.433445	50.4423	31.3469	42.5403	63.082	38.6488	59.3078
Rsl24d1	Ribosomal l24 domain containing 1	2.948	4.857	-0.720205	-1.64742	0.0285757	Down	2.91024	2.80064	3.13352	5.31434	4.8386	4.41747	98.3105	269.753	248.171	67.8186	59.7734	97.3706	597.797	575.284	643.661	398.509	362.835	331.255
Stbd1	Starch binding domain 1	23.31	38.38	-0.719498	-1.64661	0.000652472	Down	26.1255	24.6449	19.1621	40.9214	40.479	33.7511	1.10268	2.34006	1.55053	3.97249	3.21282	2.41855	43.4839	41.0196	31.8938	131.001	129.585	108.047
Zfand3	Zinc finger, an1-type domain 3	12.74	20.97	-0.71904	-1.64609	0.0328307	Down	14.4077	13.1041	10.7083	20.1018	24.0834	18.7282	4.673	5.22877	9.16586	1.28685	2.62812	0.727589	91.5733	83.2878	68.0604	31.108	37.2695	28.9822
Dctn4	Dynactin 4	10.05	16.54	-0.7186	-1.64558	0.0184713	Down	9.63549	11.9639	8.55519	16.5663	19.7333	13.3223	3.01718	6.0975	8.2236	3.42443	4.02483	3.32603	55.6876	69.1446	49.4441	59.5022	70.8774	47.8507
Sec13	Sec13 homolog, nuclear pore and copii coat complex component	11.61	19.09	-0.717068	-1.64384	0.026569	Down	13.7148	10.3722	10.757	20.0223	16.5344	20.7212	5.08653	12.2486	8.87554	3.65754	5.93387	7.03272	119.825	90.6207	93.9826	110.951	91.6235	114.824
Jag2	Jagged 2	146.7	241.1	-0.716861	-1.6436	0.044816	Down	190.375	131.866	117.891	251.192	222.179	250.031	0	0.373287	0.0913882	0	0.0579718	0.0642188	29.4875	20.4249	18.2604	10.2311	9.04939	10.1838
Zfr	Zinc finger rna binding protein	4.246	6.977	-0.716483	-1.64317	0.0315014	Down	4.2658	5.02719	3.44435	7.58398	6.77093	6.57473	8.25	17.7265	8.68172	7.76152	7.36992	5.79971	49.2817	58.0778	39.7917	52.9138	47.2411	45.8722
Abcb1b	Atp-binding cassette, sub-family b (mdr/tap), member 1b	3.203	5.256	-0.714599	-1.64103	0.0366559	Down	3.51257	2.78081	3.3157	6.27604	4.81368	4.67905	0.508681	1.92241	1.21684	0.920634	1.3462	1.43167	4.27121	3.3814	4.03182	7.73732	5.93447	5.7685
Slc3a2	Solute carrier family 3 (activators of dibasic and neutral amino acid transport), member 2	15.72	25.77	-0.712898	-1.63909	0.0203725	Down	17.396	15.8601	13.9117	24.5693	26.939	25.8043	5.32966	10.7557	6.77023	3.05613	3.53441	3.41405	132.532	120.831	105.987	81.9351	89.8378	86.0539
Otub2	Otu domain, ubiquitin aldehyde binding 2	31.47	51.51	-0.711056	-1.637	0.0470232	Down	33.5995	40.6155	20.1887	49.4168	55.8795	49.2427	2.00761	2.79252	2.50155	2.86858	1.90555	1.53478	81.7777	98.8537	49.1371	103.922	117.513	103.556
Foxk2	Forkhead box k2	40.98	67.03	-0.710068	-1.63588	0.0240282	Down	40.5371	45.1637	37.225	65.6206	78.7797	56.6917	0.357903	0.541777	0.292051	0.211005	0.185209	0.359082	16.1031	17.941	14.7874	16.521	19.834	14.273
Smkr-ps	Smal lysine rich protein 1, pseudogene	0.746	1.219	-0.707905	-1.63343	0.0163093	Down	0.600302	0.153227	1.48451	1.11955	0.504634	2.03151	5.75915	6.74687	7.2968	10.5718	12.9312	9.29813	3.96256	1.01144	9.79918	12.2408	5.51752	22.2119
Ltbp2	Latent transforming growth factor beta binding protein 2	31.75	51.81	-0.706356	-1.63168	0.0169923	Down	32.0887	28.9995	34.1715	55.4477	50.9941	48.9912	0.119211	0.202872	0.237149	0.158005	0.208176	0.192215	5.98167	5.40582	6.36993	10.3206	9.49164	9.11883
Pigq	Phosphatidylinositol glycan anchor biosynthesis, class q	74.28	121.2	-0.706035	-1.63131	0.0361163	Down	54.201	97.2556	71.3981	112.229	125.98	125.337	1.32757	1.31372	1.0152	0.617715	0.463883	0.856305	66.0618	118.538	87.0221	72.4961	81.3792	80.9637
Plekhg3	Pleckstrin homology domain containing, family g (with rhogef domain) member 3	66.83	108.5	-0.699047	-1.62343	0.0179483	Down	63.4336	68.7107	68.3383	101.768	121.404	102.298	0.524325	0.961635	0.913295	0.535042	0.516575	0.676354	50.7311	54.9515	54.6537	58.6172	69.9274	58.9229
Cdc25a	Cell division cycle 25a	39.33	63.74	-0.696575	-1.62065	0.00512711	Down	35.2918	43.51	39.1794	61.538	64.4108	65.2578	0.393668	0.652002	0.550555	0.224107	0.720446	0.290191	18.7779	23.1506	20.8464	25.3279	26.5103	26.8589
Morf4l2	Mortality factor 4 like 2	5.623	9.112	-0.69643	-1.62049	0.034734	Down	5.18264	5.62329	6.0627	8.74494	10.2304	8.36012	53.8615	199.639	107.558	23.9355	25.7199	49.0633	623.746	676.779	729.663	287.763	336.644	275.1
Gyg	Glycogenin	1.704	2.754	-0.692268	-1.61582	0.016256	Down	1.44979	1.78551	1.87747	2.77022	2.70338	2.78774	706.658	1896.83	2344.96	531.092	566.596	763.746	2391.41	2945.17	3096.86	1718.86	1677.39	1729.73
Arl6ip1	Adp-ribosylation factor-like 6 interacting protein 1	16.86	27.24	-0.692158	-1.6157	0.0270551	Down	16.1517	17.0146	17.4035	23.0614	29.4207	29.2234	17.7134	34.0696	27.6031	12.2808	12.7388	12.6672	427.406	450.241	460.532	289.703	369.591	367.112
Peak1	Pseudopodium-enriched atypical kinase 1	31.73	51.04	-0.685796	-1.60859	0.0150288	Down	29.2735	28.9501	36.9583	53.3702	45.9281	53.8102	1.31104	3.54266	1.65948	0.891429	1.09297	0.822684	63.5545	62.8524	80.2386	49.9382	42.9747	50.3499
Errfi1	Erbb receptor feedback inhibitor 1	22.36	35.97	-0.685705	-1.60849	0.0184428	Down	26.2456	22.6046	18.2443	39.0046	33.4766	35.4395	3.16859	3.29123	3.58174	1.83187	2.32679	2.93243	87.849	75.6618	61.0671	92.195	79.1286	83.7683
Cdo1	Cysteine dioxygenase 1, cytosolic	6.157	9.897	-0.684623	-1.60728	0.00166523	Down	5.72697	6.34847	6.39662	9.6307	10.2285	9.83061	35.8785	37.4566	39.8252	12.6075	11.6795	11.188	216.022	239.465	241.281	113.883	120.952	116.247
Stard7	Start domain containing 7	20.25	32.53	-0.683726	-1.60628	0.00927692	Down	17.9973	20.2217	22.5439	30.0955	34.6493	32.8575	4.97842	15.9459	8.04043	5.03004	5.10283	5.90858	173.762	195.239	217.659	160.925	185.275	175.694
Trim61	Tripartite motif-containing 61	1.568	2.518	-0.683151	-1.60564	0.0276766	Down	1.4451	1.62521	1.63422	2.71095	2.47333	2.3695	372.452	1490.65	830.297	478.758	443.486	625.211	1297.41	1459.11	1467.2	1398.36	1275.79	1222.23
G3bp2	Gtpase activating protein (sh3 domain) binding protein 2	10.27	16.48	-0.68275	-1.6052	0.00465306	Down	9.93109	10.0861	10.7815	15.8558	17.1363	16.4458	41.0732	61.7255	57.6151	17.8349	19.8218	17.5789	531.028	539.314	576.499	291.934	315.512	302.797
Kat6a	K(lysine) acetyltransferase 6a	24.59	39.43	-0.681203	-1.60348	0.0415421	Down	21.1289	29.4974	23.1386	42.2123	41.1941	34.8739	0.171135	0.378384	0.170242	0.141668	0.124506	0.137966	5.06925	7.07703	5.55142	5.68656	5.54939	4.69798
Abcf3	Atp-binding cassette, sub-family f (gcn20), member 3	27.92	44.74	-0.68037	-1.60255	0.0442438	Down	26.9684	32.4424	24.3518	50.7461	47.7766	35.7113	1.93406	1.61751	2.21384	1.49247	1.81661	1.44871	51.828	62.348	46.7994	80.4797	75.7703	56.6356
Hmces	5-hydroxymethylcytosine (hmc) binding, es cell specific	3.773	6.045	-0.680266	-1.60244	0.040705	Down	4.22898	3.6231	3.46557	5.86163	5.61235	6.66181	68.2392	138.755	107.291	42.5228	52.6097	72.0643	443.035	379.562	363.059	326.682	312.789	371.278
Ranbp9	Ran binding protein 9	3.072	4.908	-0.675809	-1.59749	0.0337458	Down	2.8092	3.17571	3.23121	5.3325	4.73357	4.65662	12.3393	20.0885	17.3432	10.4968	11.5978	11.1479	46.6056	52.6861	53.6068	59.0885	52.4519	51.5992
Acox3	Acyl-coenzyme a oxidase 3, pristanoyl	106.7	170.2	-0.673916	-1.5954	0.0204199	Down	99.8883	122.352	97.8956	144.985	195.391	170.368	0.870252	1.15166	0.783102	0.33985	0.238453	0.396217	93.396	114.4	91.5328	47.097	63.4709	55.3423
Map4	Microtubule-associated protein 4	93.34	148.6	-0.670917	-1.59208	0.0263661	Down	91.2752	96.6848	92.0516	158.7	157.723	129.379	0.69317	2.61323	1.28373	0.759028	0.249897	1.27582	139.655	147.932	140.843	120.863	120.119	98.5328
Mcm4	Minichromosome maintenance complex component 4	13.21	21.02	-0.670199	-1.59129	0.0416825	Down	13.6044	13.7345	12.2922	24.0634	21.9179	17.0834	2.95678	3.25748	2.99198	1.51067	1.92041	1.46703	41.7485	42.1477	37.7217	39.2884	35.7854	27.8922
Tcp1	T-complex protein 1	6.869	10.92	-0.668356	-1.58926	0.00408667	Down	6.91288	6.03774	7.65691	10.581	9.96858	12.2011	5.45323	9.46695	8.49656	3.04563	4.71393	4.76585	53.959	47.1281	59.7666	44.1773	41.6202	50.9413
Psmd8	Proteasome (prosome, macropain) 26s subunit, non-atpase, 8	25.27	40.13	-0.667146	-1.58793	0.0142728	Down	27.8331	24.1126	23.8699	41.6474	42.4661	36.2762	2.11791	6.43931	4.52911	2.22795	1.41126	3.31843	121.411	105.182	104.123	96.5893	98.4879	84.1323
Rdh11	Retinol dehydrogenase 11	2.354	3.737	-0.666722	-1.58746	0.0353079	Down	2.22228	2.29611	2.54353	3.55608	4.16396	3.49048	41.2614	148.301	96.0919	48.068	44.9144	71.4833	211.601	218.631	242.19	194.951	228.276	191.355
Ehmt1	Euchromatic histone methyltransferase 1	7.57	12.01	-0.666259	-1.58695	0.0130922	Down	6.58926	7.55985	8.55942	10.6111	13.0244	12.4019	1.37118	5.11028	2.32014	1.33747	0.79821	0.884335	19.332	22.1796	25.1122	10.6819	13.1113	12.4846
Mtus1	Mitochondrial tumor suppressor 1	10.83	17.19	-0.666178	-1.58686	0.00889939	Down	9.53212	12.0513	10.9079	16.4013	19.0971	16.0609	36.4479	61.4022	48.663	27.4541	25.6135	23.6058	465.527	588.558	532.715	419.18	488.08	410.481
Anxa7	Annexin a7	10.59	16.8	-0.664999	-1.58557	0.00498645	Down	10.5342	11.3855	9.85873	17.6163	17.1562	15.6144	12.865	21.3112	14.9343	7.58405	5.19402	6.12947	172.447	186.383	161.389	111.027	108.127	98.4102
Slc45a3	Solute carrier family 45, member 3	79.65	126.3	-0.664507	-1.58503	0.0075351	Down	76.2866	79.8702	82.8029	121.753	134.013	122.991	11.4313	18.6589	13.0985	8.31006	11.4752	10.2657	1098.24	1149.83	1192.05	1219.6	1342.41	1232
Maea	Macrophage erythroblast attacher	36.36	57.62	-0.66411	-1.58459	0.0277551	Down	36.3315	33.7524	39.0055	50.3549	58.6801	63.8269	6.08614	17.4184	14.2031	4.19259	7.8015	6.54344	456.659	424.241	490.268	311.152	362.595	394.398
Clip1	Cap-gly domain containing linker protein 1	33.5	52.95	-0.660363	-1.58048	0.0324234	Down	34.4909	34.3693	31.6378	46.8085	58.1162	53.9104	1.15896	2.34711	1.6787	0.279408	1.06311	0.906046	59.6092	59.3989	54.6782	35.084	43.5593	40.407
Setd1b	Set domain containing 1b	54.66	86.34	-0.659439	-1.57947	0.0425123	Down	52.1994	60.4191	51.3647	94.5849	93.848	70.5732	0.0882408	0.285163	0.202568	0.0292203	0.0513588	0.0569104	10.0218	11.5999	9.86153	4.33481	4.30104	3.23436
Taldo1	Transaldolase 1	6.271	9.883	-0.656403	-1.57615	0.0209649	Down	6.54535	5.54583	6.72046	9.52493	10.2146	9.91038	0.745176	0.897506	0.796358	0.25015	0.217341	0.721214	5.32146	4.50883	5.46382	3.77411	4.04739	3.92684
Psmf1	Proteasome (prosome, macropain) inhibitor subunit 1	3.461	5.448	-0.654829	-1.57443	0.033579	Down	3.63292	3.10874	3.63996	5.12928	5.83005	5.38579	43.2846	64.2935	73.924	30.5661	32.2794	37.844	219.794	188.081	220.22	172.155	195.675	180.764
Pex26	Peroxisomal biogenesis factor 26	70.63	111.1	-0.652946	-1.57238	0.0302263	Down	79.537	62.3451	70.0141	123.71	112.929	96.5409	0.10778	0.404216	0.131897	0.214713	0.125517	0	17.0711	13.3812	15.0272	14.03	12.8073	10.9487
Jpt2	Jupiter microtubule associated homolog 2	46.04	72.36	-0.652305	-1.57168	0.0205212	Down	39.3702	48.0768	50.6734	72.6164	68.102	76.3625	7.52804	17.2533	13.0705	5.81813	7.44986	5.22143	496.745	606.599	639.361	447.545	419.722	470.633
Tusc3	Tumor suppressor candidate 3	3.11	4.881	-0.650444	-1.56965	0.02187	Down	3.16508	2.79439	3.36986	4.48363	4.54946	5.61069	5.41707	2.83957	4.23244	4.08376	2.78189	4.19465	13.1763	11.6331	14.0288	16.5301	16.7728	20.6853
Cenpm	Centromere protein m	3.128	4.9	-0.647716	-1.56669	0.00263243	Down	3.78167	2.90948	2.69228	5.61685	4.50243	4.58162	13.3669	35.9714	31.4101	23.7048	20.7991	20.9889	101.788	78.312	72.4658	122.621	98.2922	100.021
Rdx	Radixin	2.594	4.063	-0.64748	-1.56643	0.0199871	Down	2.31134	2.83782	2.63298	4.19138	4.0185	3.9803	178.011	395.829	334.407	147.955	137.963	154.086	699.756	859.147	797.133	614.741	589.386	583.782
Ccnd3	Cyclin d3	185.2	289.3	-0.643351	-1.56195	0.0221418	Down	220.97	208.397	126.205	319.359	342.136	206.285	0.110444	0.226834	0.338596	0	0.257456	0.142496	49.7827	46.9501	28.433	42.5761	45.6126	27.5013
G6pdx	Glucose-6-phosphate dehydrogeNAse x-linked	20.68	32.14	-0.63634	-1.55438	0.00409466	Down	18.5948	22.7731	20.6721	28.6228	34.6794	33.1316	14.3792	31.1146	23.3874	11.7609	9.63909	13.2651	426.945	522.88	474.639	330.737	400.722	382.837
Gpx6	Glutathione peroxidase 6	0.7643	1.187	-0.635301	-1.55326	0.00959309	Down	0.725765	0.870875	0.696335	1.06662	1.3215	1.17348	166.718	64.6874	92.5511	82.4447	62.9952	75.0563	78.3721	94.0419	75.1941	78.395	97.1283	86.2492
D030068K23Rik	Riken cdna d030068k23 gene	2.017	3.127	-0.632708	-1.55047	0.0132378	Down	1.68516	2.30982	2.05628	3.03972	3.22577	3.11683	0.443991	0.0756937	0.407492	0.442294	0.517067	0.357969	0.520815	0.713869	0.635513	1.33477	1.41647	1.36863
Lancl2	Lanc (bacterial lantibiotic synthetase component c)-like 2	20.26	31.41	-0.632671	-1.55043	0.00364592	Down	19.0964	20.16	21.5126	30.4274	32.3777	31.4129	0.558415	0.837791	0.922513	0.445037	0.325163	0.216107	14.7597	15.5818	16.6272	10.0036	10.6448	10.3276
Epb41l4b	Erythrocyte membrane protein band 4.1 like 4b	15	23.24	-0.632333	-1.55007	0.0193984	Down	10.7193	20.5617	13.7055	20.8308	29.0933	19.8082	0.838754	3.76933	2.47995	1.95194	2.19824	1.71323	25.3263	48.5807	32.3818	40.7132	56.862	38.7145
Lmo1	Lim domain only 1	0.5963	0.9234	-0.630855	-1.54848	0.0148656	Down	0.537382	0.702393	0.549254	0.849288	0.968459	0.952534	71.2712	105.084	107.35	182.663	179.55	215.354	50.8194	66.4242	51.9421	163.507	186.45	183.384
Zfand5	Zinc finger, an1-type domain 5	2.956	4.575	-0.629998	-1.54756	0.0392021	Down	2.71277	2.35729	3.79813	3.70825	4.47724	5.53859	12.6606	9.46892	9.0551	8.58235	5.92647	6.1198	28.1989	24.5037	39.4811	25.4987	30.7864	38.0845
Mtmr7	Myotubularin related protein 7	13.98	21.63	-0.629785	-1.54733	0.00894232	Down	14.7041	14.0239	13.2101	21.9352	23.0934	19.8635	1.8569	3.88101	2.5882	1.9148	1.88131	2.2082	40.8092	38.9214	36.663	43.902	46.22	39.7556
Ddx11	Dead/h box helicase 11	12.3	18.96	-0.624134	-1.54129	0.0243648	Down	12.4282	12.5715	11.91	16.9776	20.1291	19.7816	1.31081	1.35673	1.75277	0.644467	1.01761	0.939397	18.3122	18.5233	17.5486	14.7223	17.4551	17.1538
Vps13a	Vacuolar protein sorting 13a	8.122	12.51	-0.623006	-1.54008	0.0247743	Down	6.7898	7.42698	10.1479	11.0753	10.6483	15.8	0.986844	1.73092	1.3355	0.779395	1.24943	0.714611	9.17362	10.0345	13.7107	10.1281	9.73761	14.4488
Tmem9	Transmembrane protein 9	20.38	31.3	-0.619347	-1.53618	0.0217993	Down	15.4787	22.807	22.8454	29.3015	30.9519	33.655	0.31609	0.542836	1.06226	0.846985	1.2904	0.815845	9.91251	14.6055	14.6301	28.8447	30.4694	33.1303
Det1	De-etiolated homolog 1 (arabidopsis)	1.315	2.011	-0.613075	-1.52952	0.0404042	Down	1.36651	1.48011	1.09806	2.24505	2.27914	1.50926	8.24767	4.44629	6.88267	7.24221	7.91458	7.01036	8.91724	9.65851	7.16545	16.5888	16.8407	11.152
Kpna6	Karyopherin (importin) alpha 6	78.6	119.8	-0.607851	-1.52399	0.0185845	Down	70.3502	80.0706	85.3705	102.408	119.918	137.017	0.0347858	0.473749	0.170325	0.0922493	0.0404997	0.0897425	15.9193	18.1189	19.3182	7.59498	8.89356	10.1617
Tdp1	Tyrosyl-dna phosphodiesterase 1	27.84	42.42	-0.607369	-1.52348	0.0454901	Down	34.3112	30.0703	19.1492	43.2073	44.8576	39.1924	0.630848	1.22315	0.707132	0.701144	1.10276	0.542604	29.2918	25.6713	16.3479	33.7954	35.0862	30.6551
AI987944	Expressed sequence ai987944	0.7373	1.122	-0.605871	-1.5219	0.00982491	Down	0.612918	0.789456	0.809567	1.012	1.23252	1.12183	127.233	454.517	333.573	289.852	242.958	440.329	187.006	240.869	247.005	328.271	399.803	363.9
Prpsap1	Phosphoribosyl pyrophosphate synthetase-associated protein 1	9.605	14.61	-0.605242	-1.52123	0.0208016	Down	9.60653	9.04809	10.1596	14.1367	13.0907	16.6058	9.29963	15.3191	11.1538	5.65794	10.4278	7.8978	114.55	107.891	121.145	113.016	104.654	132.755
Usp46	Ubiquitin specific peptidase 46	5.717	8.689	-0.604002	-1.51993	0.027157	Down	5.0215	6.62335	5.50469	8.82401	8.69763	8.54441	28.4644	80.3959	71.7304	33.4979	24.1384	35.1521	302.279	398.705	331.365	272.922	269.013	264.274
Nek2	Nima (never in mitosis gene a)-related expressed kinase 2	167.2	253.9	-0.602799	-1.51866	0.0195327	Down	148.327	167.356	185.779	231.113	277.037	253.402	0.904339	1.58682	0.750849	0.429315	1.12855	0.416653	160.292	180.857	200.766	152.112	182.338	166.782
Sebox	Sebox homeobox	50.45	76.51	-0.600718	-1.51647	0.0385989	Down	48.3618	54.8458	48.1562	84.7925	77.3734	67.373	2.22679	7.40704	2.71973	2.74073	3.89682	3.59197	199.147	225.847	198.3	289.129	263.831	229.731
Tet3	Tet methylcytosine dioxygenase 3	37.53	56.77	-0.597268	-1.51285	0.0498644	Down	33.1046	39.419	40.0529	57.1578	62.7793	50.3743	3.29883	7.07063	3.1658	4.46245	4.23417	5.08308	149.36	177.849	180.709	262.539	288.36	231.381
Mllt10	Myeloid/lymphoid or mixed-lineage leukemia; translocated to, 10	10.39	15.69	-0.594464	-1.50991	0.00188725	Down	10.5508	10.5732	10.0594	15.8583	16.2692	14.9567	3.32918	6.49956	5.76451	5.33212	4.8218	4.76583	54.8406	54.957	52.286	78.8673	80.9109	74.3833
Clcc1	Chloride channel clic-like 1	6.223	9.388	-0.593204	-1.50859	0.00121378	Down	5.89052	6.3621	6.41689	8.89181	9.73722	9.53568	4.13671	11.523	6.16421	4.59761	4.4715	6.00797	42.8514	46.282	46.6806	44.6875	48.9363	47.9234
Zc3h13	Zinc finger ccch type containing 13	28.82	43.37	-0.589747	-1.50498	0.0148797	Down	31.5114	27.5852	27.3594	43.8099	45.6856	40.6193	1.06145	1.53291	1.08281	0.810173	0.748949	0.622364	38.6242	33.8118	33.5351	31.8569	33.2208	29.5368
Arhgef7	Rho guanine nucleotide exchange factor (gef7)	100.8	151.3	-0.585867	-1.50094	0.00572787	Down	88.018	92.659	121.704	132.06	149.979	171.817	0.496265	0.715618	0.604416	0.280622	0.303659	0.27846	53.289	56.0988	73.6838	37.9778	43.1311	49.4113
Tomm34	Translocase of outer mitochondrial membrane 34	14.58	21.84	-0.583338	-1.49831	0.0131916	Down	15.6083	12.8302	15.2942	22.3544	21.7423	21.4284	4.21955	15.4618	12.6886	3.95751	4.12044	5.73837	168.413	138.438	165.024	102.952	100.133	98.6874
Zfp638	Zinc finger protein 638	8.291	12.41	-0.582067	-1.49699	0.0337546	Down	8.91321	7.7596	8.19915	11.5661	13.0555	12.6115	1.82786	5.48201	3.49853	1.63879	1.76022	1.71019	32.1125	27.9563	29.5399	19.6978	22.2344	21.4783
Nlrp5	Nlr family, pyrin domain containing 5	6.374	9.54	-0.581793	-1.49671	0.00730505	Down	5.73902	6.63565	6.74752	8.81744	9.38038	10.4225	48.0126	423.187	144.24	29.3476	34.2052	131.296	1177.34	1361.28	1384.23	572.689	609.252	676.938
Cand1	Cullin associated and neddylation disassociated 1	14.41	21.5	-0.577951	-1.49273	0.0325877	Down	15.6087	14.9204	12.6888	24.0752	23.277	17.1604	2.17167	2.2571	2.23512	1.23298	1.13899	1.44678	34.6716	33.1426	28.1857	30.6457	29.6297	21.8438
Padi6	Peptidyl arginine deiminase, type vi	11.38	16.92	-0.572598	-1.4872	0.00647345	Down	11.6099	11.4018	11.1265	16.4558	16.8079	17.5067	118.912	224.257	183.888	50.1328	58.1805	86.5216	2039.69	2003.14	1954.77	1068.72	1091.59	1136.97
Nup50	Nucleoporin 50	25.86	38.39	-0.570077	-1.4846	0.00743659	Down	25.7712	28.2058	23.6037	37.812	39.1497	38.2149	1.64895	1.72838	1.11263	0.729268	0.836926	0.599945	38.5706	42.2143	35.3265	27.302	28.2679	27.5929
Ptp4a1	Protein tyrosine phosphatase 4a1	77.62	115.2	-0.569524	-1.48403	0.0307789	Down	59.8069	92.7285	80.3113	99.9181	140.504	105.13	0.284302	0.687166	0.348058	0.191989	0.165914	0.186749	26.3056	40.7859	35.3243	18.1402	25.5086	19.0865
Ghitm	Growth hormone inducible transmembrane protein	13.55	20.05	-0.565316	-1.47971	0.0314889	Down	11.4525	15.9458	13.2456	15.84	22.5827	21.7185	6.59544	6.02003	6.75346	3.52787	3.34027	4.43921	73.9407	102.951	85.5179	59.7027	85.117	81.8596
Mycbp2	Myc binding protein 2, e3 ubiquitin protein ligase	23.27	34.41	-0.564137	-1.4785	0.0016927	Down	22.8877	21.8381	25.0937	34.6931	32.0962	36.4391	0.593064	0.900817	0.749387	0.668037	0.719647	0.488276	17.1144	16.3296	18.764	21.6943	20.0704	22.7861
Klhdc1	Kelch domain containing 1	18.93	27.98	-0.563785	-1.47814	0.034331	Down	15.1278	18.025	23.6447	26.753	27.7736	29.4281	1.00703	1.3023	1.57332	0.597265	1.43449	1.73236	19.5786	23.3282	30.6014	33.5671	34.8477	36.9236
Tnk2	Tyrosine kinase, non-receptor, 2	102.5	151.4	-0.563413	-1.47776	0.00394051	Down	98.0742	108.149	101.172	143.612	154.367	156.277	0.233391	0.318815	0.0475847	0.103523	0.362516	0.100364	19.608	21.6222	20.2273	27.114	29.1447	29.5053
Galnt11	Polypeptide n-acetylgalactosaminyltransferase 11	21.78	32.17	-0.562451	-1.47678	0.0224518	Down	19.022	24.2289	22.0989	31.5888	31.5367	33.3814	0.248994	0.170126	0.101525	0.44197	0	0.214151	3.30123	4.20488	3.83522	6.90869	6.8973	7.30074
Rnf8	Ring finger protein 8	28.02	41.35	-0.561226	-1.47552	0.0359327	Down	29.4883	27.6715	26.9136	39.1813	46.028	38.843	3.85334	10.0362	7.19863	5.56841	6.11234	5.66201	207.285	194.514	189.186	226.504	266.084	224.548
Ubac2	Ubiquitin associated domain containing 2	48.88	72	-0.558555	-1.47279	0.0317972	Down	38.1425	53.5799	54.9288	69.5962	73.6618	72.7288	1.60075	2.12161	2.32463	1.2004	1.63217	1.29076	76.8824	107.999	110.718	95.6561	101.244	99.9616
Vps13d	Vacuolar protein sorting 13d	26.02	38.25	-0.556002	-1.47019	0.0443006	Down	15.3013	36.3529	26.3924	32.7313	44.9728	37.0391	0.0853943	0.0995318	0.126985	0.0484256	0.085192	0.0314528	1.59088	3.77962	2.74403	1.80099	2.47456	2.03802
Tmem165	Transmembrane protein 165	7.432	10.91	-0.553456	-1.4676	0.0379854	Down	12.7901	5.47442	4.03045	15.0331	8.99955	8.68741	0.231983	0.238307	0.354537	0.15484	0	0	3.51655	1.50515	1.10814	0.77591	0.464497	0.448386
Kif4	Kinesin family member 4	3.504	5.134	-0.550856	-1.46495	0.0120091	Down	4.25482	2.9556	3.30285	5.61229	4.51616	5.27301	14.763	19.7119	15.5771	7.82378	8.19973	8.70099	70.9874	49.3112	55.1047	46.2537	37.2199	43.4575
Jak2	Janus kinase 2	6.953	10.17	-0.548402	-1.46246	0.0142966	Down	6.69626	7.31475	6.84919	9.52122	10.1438	10.8422	3.37217	5.16859	4.44696	3.67455	3.69267	3.62495	28.9897	31.6673	29.6518	34.8863	37.1676	39.7266
Yap1	Yes-associated protein 1	28.63	41.63	-0.540459	-1.45443	0.0441038	Down	27.8675	24.7023	33.3079	35.3914	41.6374	47.8747	1.03214	2.54622	1.1128	1.10922	0.858505	1.39486	43.577	38.6275	52.0842	39.6689	46.6698	53.6609
Rce1	Ras converting caax endopeptidase 1	2.956	4.296	-0.539235	-1.4532	0.0470252	Down	3.38113	2.67156	2.81561	4.31662	3.82646	4.74436	11.0174	11.9559	9.26694	13.4774	11.7316	13.8044	36.3362	28.7106	30.2587	56.1354	49.7611	61.6979
Mknk1	Map kinase-interacting serine/threonine kinase 1	17.75	25.77	-0.538431	-1.45239	0.0331882	Down	26.2618	11.796	15.1772	32.0454	22.6701	22.6026	1.4054	0.96021	0.808984	2.20109	3.27468	1.91977	27.7902	12.4825	16.0605	78.9976	55.8859	55.7196
Gmeb1	Glucocorticoid modulatory element binding protein 1	9.81	14.25	-0.538113	-1.45207	0.0136418	Down	10.531	10.5561	8.34347	14.0142	15.8442	12.8769	0.303233	0.371567	0.259844	0.522527	0.670776	0.352035	3.28092	3.28872	2.59939	7.21891	8.16155	6.63303
Garre1	Granule associated Rac and RHOG effector 1	5.44	7.888	-0.535968	-1.44992	0.00734515	Down	5.23508	6.43053	4.65442	7.84483	8.45971	7.3581	2.49549	5.98224	3.61968	5.25776	4.17897	5.64428	21.1103	25.9309	18.7688	39.436	42.527	36.9892
Rogdi	Rogdi homolog	48.18	69.82	-0.53531	-1.44925	0.0382142	Down	46.0702	49.9109	48.5541	75.9081	70.0272	63.5327	0	2.06384	0.305715	0	0.778301	0.215269	36.3886	39.4222	38.3505	25.14	23.1923	21.0414
Gja4	Gap junction protein, alpha 4	29.96	43.33	-0.532185	-1.44612	0.0380076	Down	30.3975	28.3842	31.1107	47.2279	43.5706	39.1965	11.2079	33.0274	19	22.4751	23.9551	29.439	640.731	598.295	655.764	1194.38	1101.89	991.268
Gspt2	G1 to s phase transition 2	22.23	32.11	-0.530206	-1.44414	0.0159553	Down	22.5163	24.6537	19.5309	30.7409	37.0087	28.5756	8.68982	14.4382	12.505	5.89872	5.95538	7.47386	267.441	292.829	231.982	198.053	238.434	184.103
Iars	Isoleucine-trna synthetase	7.788	11.22	-0.526941	-1.44087	0.0498447	Down	6.2772	9.48717	7.59976	9.67057	14.3202	9.67393	8.11677	9.47781	8.76216	5.87023	5.78767	5.58813	55.1488	83.3503	66.7683	55.593	82.3221	55.6123
Mxd1	Max dimerization protein 1	88.76	127.8	-0.525532	-1.43946	0.0320037	Down	87.2231	94.584	84.4649	138.717	121.309	123.263	0.474597	0.823114	1.4258	1.08772	0.653093	0.946144	79.1844	85.8669	76.6804	124.242	108.651	110.401
Cnppd1	Cyclin pas1/pho80 domain containing 1	142.1	204.2	-0.523255	-1.43719	0.0260991	Down	137.321	149.327	139.617	215.406	192.363	204.858	2.60142	2.35141	2.99523	1.22164	1.33696	1.28319	363.813	395.619	369.896	275.848	246.339	262.34
Saraf	Store-operated calcium entry-associated regulatory factor	29.1	41.76	-0.521091	-1.43504	0.0135798	Down	27.0811	31.2034	29.01	38.2682	46.843	40.16	6.48366	12.6863	8.13946	4.48206	3.37365	3.88389	246.523	284.049	264.082	149.751	183.306	157.154
Stx17	Syntaxin 17	20.81	29.72	-0.514331	-1.42833	0.0172553	Down	20.9662	19.0205	22.4392	31.6323	28.4412	29.0914	1.82394	2.55426	1.81144	1.14076	1.00167	0.621482	43.2578	39.2433	46.2969	29.143	26.203	26.802
Zfp729b	Zinc finger protein 729b	15.39	21.97	-0.513661	-1.42767	0.032265	Down	12.5883	11.3752	22.2014	17.2936	17.5655	31.049	1.4533	1.32956	0.991053	0.495797	0.48348	0.749878	15.8357	14.3097	27.9287	9.96778	10.1245	17.8962
Mlip	Muscular lmna-interacting protein	0.4519	0.6448	-0.512722	-1.42674	0.0463443	Down	0.286612	0.562953	0.506269	0.441772	0.841663	0.650987	7.26329	2.29842	3.11639	7.91442	9.16209	6.5866	1.21123	2.37906	2.13951	3.48457	6.63879	5.13479
Rps6ka6	Ribosomal protein s6 kinase polypeptide 6	3.951	5.633	-0.511735	-1.42576	0.0229351	Down	1.90216	6.35523	3.59532	4.07597	7.93405	4.88914	2.9068	1.60187	2.40675	2.49561	2.14029	2.3711	4.38475	14.6497	8.28771	9.52011	18.5313	11.4194
Itsn2	Intersectin 2	11.66	16.61	-0.510383	-1.42443	0.0146079	Down	10.7548	11.0294	13.1997	14.5395	16.8444	18.4482	3.49342	4.33076	3.50989	2.97112	3.72183	3.2309	40.6317	41.6695	49.8688	48.0959	55.7203	61.0258
Esco2	Establishment of sister chromatid cohesion n-acetyltransferase 2	0.6783	0.9643	-0.507461	-1.42155	0.00387546	Down	0.643403	0.715939	0.675672	0.908087	0.987684	0.997097	273.839	435.721	449.654	146.392	143.181	166.816	248.614	276.642	261.083	138.147	150.256	151.688
Nfxl1	Nuclear transcription factor, x-box binding-like 1	6.251	8.865	-0.504172	-1.41831	0.0414465	Down	3.56207	7.75274	7.43681	7.27552	9.83964	9.48045	4.32133	4.68476	3.25424	4.34157	4.38737	4.00223	14.5574	31.6837	30.3926	30.8753	41.7567	40.2324
Gcc2	Grip and coiled-coil domain containing 2	8.37	11.85	-0.501866	-1.41604	0.0314014	Down	6.84849	9.16169	9.09948	9.74402	13.907	11.9054	4.3628	5.93984	6.49063	2.61028	2.50429	2.61842	38.3362	51.2849	50.9367	25.1168	35.8475	30.6881
Cct5	Chaperonin containing tcp1, subunit 5 (epsilon)	3.737	5.276	-0.497653	-1.41192	0.0208817	Down	3.79995	3.62344	3.78718	5.36894	4.75728	5.70216	5.7651	11.2511	10.5714	4.35327	3.94455	9.05545	34.9438	33.3207	34.8264	31.0562	27.5181	32.9837
Sorbs1	Sorbin and sh3 domain containing 1	23.77	33.51	-0.495048	-1.40937	0.0183321	Down	18.0077	26.4891	26.8246	30.4016	34.6839	35.4328	2.75507	3.62447	2.12497	1.7018	1.62573	1.26561	51.0489	75.0923	76.0435	46.5462	53.1026	54.2492
Fdft1	Farnesyl diphosphate farnesyl transferase 1	3.272	4.608	-0.493772	-1.40812	0.00639372	Down	3.37562	3.20151	3.23953	4.57266	4.7482	4.50219	36.0302	87.8194	70.6941	29.3874	30.0083	43.0625	218.902	207.611	210.077	156.169	162.164	153.762
Spire1	Spire type actin nucleation factor 1	10.02	13.98	-0.480409	-1.39514	0.047642	Down	9.25688	9.31085	11.4864	14.7407	13.3226	13.8664	4.96922	15.2349	11.3654	6.98411	9.26749	8.14841	97.4118	97.9797	120.873	119.891	108.357	112.78
Fam120b	Family with sequence similarity 120, member b	32.46	45.23	-0.478744	-1.39353	0.0460859	Down	33.7136	30.8951	32.7699	40.8046	46.5161	48.3793	0.267925	1.03152	0.340298	0.29595	0.118949	0.17572	18.4272	16.8867	17.9114	8.03332	9.15777	9.52458
Crnkl1	Crooked neck pre-mrna splicing factor 1	3.128	4.355	-0.477408	-1.39224	0.0174498	Down	2.58942	3.22926	3.56538	3.92901	4.66707	4.46878	6.77302	11.1933	10.3993	7.76841	6.57412	5.99631	24.4835	30.5333	33.7114	26.6372	31.6409	30.2966
Topbp1	Topoisomerase (dna) ii binding protein 1	10.76	14.98	-0.477079	-1.39192	0.0290678	Down	11.5532	10.9072	9.8295	14.7774	14.6842	15.4835	0.93522	0.58394	0.882399	1.08543	0.862048	0.703724	9.24858	8.73144	7.86871	13.0593	12.9769	13.6833
Rab8a	Rab8a, member ras oncogene family	23.09	32.07	-0.473463	-1.38844	0.00483475	Down	22.2188	21.4754	25.5891	31.5084	31.3353	33.3518	2.05572	4.44336	4.36584	2.74244	3.53062	3.07104	80.4685	77.7761	92.6744	98.1391	97.6001	103.881
Wfdc1	Wap four-disulfide core domain 1	8.24	11.44	-0.472823	-1.38782	0.0129725	Down	8.16765	4.95081	11.6021	11.8091	8.42998	14.0687	0.208364	0.430886	0.127201	0	0	0.537802	2.0867	1.26485	2.96414	2.11698	1.51122	2.52205
Rragc	Ras-related gtp binding c	7.062	9.782	-0.470017	-1.38513	0.00448869	Down	6.51155	6.97807	7.69685	9.44727	9.84553	10.0531	12.536	27.7917	20.4795	12.0569	11.4008	15.5466	131.983	141.439	156.008	122.828	128.006	130.705
Rcan3	Regulator of calcineurin 3	47.24	65.33	-0.467743	-1.38294	0.0388556	Down	44.101	33.7861	63.8426	62.7848	57.9246	75.295	0.711931	1.72427	0.944032	0.839436	0.276309	0.459177	49.6906	38.0683	71.9343	32.9604	30.4089	39.5279
Stau1	Staufen double-stranded rna binding protein 1	11.27	15.55	-0.464266	-1.37961	0.00179846	Down	11.0023	11.5038	11.2972	15.1472	16.1405	15.348	11.05	15.2666	12.4539	8.39192	8.4625	8.15694	142.188	148.67	146	126.284	134.565	127.958
Msl3	Msl complex subunit 3	7.869	10.85	-0.463516	-1.3789	0.00264181	Down	7.42892	8.59009	7.5875	10.6996	11.3375	10.5139	7.01786	9.44958	9.52874	3.2723	2.50944	4.44719	64.3745	74.4365	65.7487	36.4818	38.6568	35.8486
Aldoa	Aldolase a, fructose-bisphosphate	3.187	4.388	-0.461303	-1.37679	0.0278574	Down	2.66386	3.71701	3.18102	4.20436	4.54997	4.41035	6.14454	6.70929	7.60412	3.79888	4.22596	4.06597	18.1657	25.3475	21.6924	16.9447	18.3376	17.7749
Pacrgl	Park2 co-regulated-like	1.348	1.848	-0.454602	-1.37041	0.0221249	Down	0.971045	1.51952	1.55467	1.55382	2.08649	1.9033	12.1015	12.3056	10.1778	19.5784	20.7109	20.6852	11.1945	17.5175	17.9227	31.5812	42.4075	38.6843
Tspan33	Tetraspanin 33	19.99	27.3	-0.449459	-1.36553	0.0481116	Down	25.1364	15.9834	18.8624	34.2469	19.9684	27.692	1.19869	1.19346	1.4657	1.45389	1.52424	1.54687	32.3241	20.5539	24.2561	51.6558	30.119	41.7688
Tfip11	Tuftelin interacting protein 11	50.34	68.48	-0.443971	-1.36034	0.00153919	Down	50.2531	59.586	41.1866	69.4243	78.0633	57.9595	0.403096	0.29788	0.317068	0.381456	0.335314	0.296785	17.0533	20.2204	13.9766	23.4551	26.3738	19.5817
Tsnax	Translin-associated factor x	40.45	54.96	-0.442177	-1.35865	0.0280317	Down	34.0268	43.9326	43.3973	49.9798	61.8306	53.0712	3.38463	11.2633	5.50157	2.25406	2.80196	4.13676	228.541	295.073	291.478	153.151	189.465	162.624
Pramel13	PRAME like 13	26.17	35.55	-0.441772	-1.35827	0.0310805	Down	24.7742	27.0678	26.6791	37.0236	36.5617	33.0676	25.5614	31.1021	31.5828	12.0745	13.3813	14.5946	728.744	796.21	784.778	494.27	488.104	441.457
Pde4dip	Phosphodiesterase 4d interacting protein (myomegalin)	33.72	45.65	-0.437243	-1.35401	0.0253699	Down	38.8339	19.8557	42.4576	47.782	35.4243	53.7484	0.282921	0.732111	0.448464	0.274086	0.397541	0.24697	18.9444	9.68624	20.7122	14.6308	10.8469	16.4577
Wdr1	Wd repeat domain 1	46.99	63.48	-0.434119	-1.35109	0.0143847	Down	47.2787	44.6389	49.0426	61.3867	59.5502	69.5123	1.51752	1.92413	2.87325	0.961153	0.589228	0.83901	99.5201	93.9633	103.233	48.8923	47.4296	55.364
Trpc4ap	Transient receptor potential cation channel, subfamily c, member 4 associated protein	47.43	63.37	-0.417918	-1.336	0.0411098	Down	50.5545	41.002	50.735	64.008	63.5412	62.5519	0.583665	1.15068	0.912564	0.344787	0.604282	0.663936	44.6044	36.1762	44.7636	34.4151	34.1641	33.6322
Atp1b3	Atpase, na+/k+ transporting, beta 3 polypeptide	3.896	5.185	-0.412384	-1.33088	0.0436198	Down	3.60343	4.32996	3.75462	5.34443	5.67496	4.53598	42.3689	43.1662	46.1162	30.3056	33.9089	29.4353	158.132	190.015	164.767	166.835	177.153	141.598
Gtf3c1	General transcription factor iii c 1	94.96	125.9	-0.407169	-1.32608	0.0259898	Down	84.0449	94.5845	106.238	112.949	117.941	146.868	0.200202	0.155736	0.0875321	0.113711	0.0665907	0.0368917	12.4238	13.9818	15.7045	8.17726	8.53866	10.6329
Tdrd1	Tudor domain containing 1	10.26	13.53	-0.398802	-1.31841	0.0127567	Down	8.31243	12.5952	9.8709	12.3179	15.4086	12.8522	7.15047	14.1805	12.3702	6.414	5.61409	6.76074	93.3795	141.491	110.887	77.1465	96.5035	80.4927
Tmem30b	Transmembrane protein 30b	33.57	44.17	-0.395689	-1.31557	0.0348191	Down	31.5213	31.12	38.0717	45.1482	42.5359	44.8112	0.503412	0.0429344	0.384982	1.08723	0.732909	0.974125	9.78557	9.66099	11.8191	42.052	39.6188	41.7381
Mapre2	Microtubule-associated protein, rp/eb family, member 2	37.97	49.77	-0.390202	-1.31058	0.0145059	Down	37.8452	38.493	37.5831	49.537	52.8236	46.942	2.27136	7.10821	4.48545	1.98777	2.01278	1.73138	174.908	177.902	173.697	94.6476	100.927	89.6894
Cox6a2	Cytochrome c oxidase subunit 6a2	0.7012	0.9159	-0.385374	-1.3062	0.00283054	Down	0.374446	0.477754	1.25146	0.592025	0.671361	1.48441	13.8494	6.71233	11.0364	13.1464	6.15347	10.4854	3.94393	5.03204	13.1813	5.87787	6.66556	14.7379
Jarid2	Jumonji, at rich interactive domain 2	20.48	26.58	-0.376482	-1.29817	0.0130693	Down	19.2024	20.9531	21.2768	24.4961	28.4631	26.7904	2.51059	4.16068	3.72024	0.875845	0.53839	0.766949	66.5139	72.5781	73.6993	17.8102	20.6944	19.4783
Calr	Calreticulin	39	50.62	-0.376246	-1.29796	0.008476	Down	36.7246	41.0564	39.2249	50.3744	51.0376	50.4569	2.58877	9.09351	8.94531	3.60502	3.6731	4.21135	252.513	282.298	269.705	192.925	195.465	193.241
Tmem230	Transmembrane protein 230	3.56	4.606	-0.371817	-1.29398	0.0138668	Down	3.75273	4.08214	2.84366	4.64767	5.37551	3.79466	8.80624	13.8318	5.7455	21.3787	20.3634	18.2963	35.5053	38.6219	26.9044	93.0128	107.579	75.9417
Ywhaz	Tyrosine 3-monooxygenase/tryptophan 5-monooxygenase activation protein, zeta polypeptide	5.546	7.16	-0.368578	-1.29108	0.0315209	Down	5.04883	6.04141	5.54656	7.24145	7.45383	6.78416	35.876	105.092	88.4028	39.9371	39.0421	44.2828	386.018	461.908	424.073	297.532	306.258	278.743
Med13l	Mediator complex subunit 13-like	64.91	83.61	-0.365215	-1.28807	0.0329071	Down	40.0605	97.043	57.6326	63.6571	109.014	78.1631	0.0838491	0.171126	0.153991	0.055527	0.219609	0.108156	5.46113	13.2291	7.8566	8.13309	13.9281	9.98643
Pkm	Pyruvate kinase, muscle	75.79	97.6	-0.364807	-1.28771	0.0227917	Down	72.839	79.0621	75.4734	101.15	99.0021	92.6402	4.27224	6.2569	5.49221	2.32223	2.74273	3.59946	388.993	422.227	403.062	292.135	285.932	267.558
Sh3yl1	Sh3 domain ysc-like 1	11.97	15.34	-0.358017	-1.28166	0.0147085	Down	16.5778	10.0929	9.23622	20.2173	12.6527	13.1507	2.34399	1.51315	1.60097	2.58156	1.28603	1.24534	30.1612	18.3628	16.8041	34.4566	21.5641	22.4128
Pik3c2b	Phosphatidylinositol-4-phosphate 3-kinase catalytic subunit type 2 beta	7.074	9.003	-0.348024	-1.27282	0.0306885	Down	6.85084	9.17017	5.19958	8.80493	10.4887	7.71624	0.271444	0.873173	1.04229	0.588476	0.402167	0.509287	4.99405	6.68477	3.79033	4.40226	5.24412	3.85794
1110038F14Rik	Riken cdna 1110038f14 gene	6.319	8.013	-0.342623	-1.26806	0.0237779	Down	5.1208	5.66869	8.16694	7.00284	6.83755	10.1975	3.43024	1.42075	1.5352	4.0061	1.60169	3.54167	10.9008	12.0671	17.3852	21.3574	20.8533	31.1005
Ift46	Intraflagellar transport 46	6.297	7.933	-0.333278	-1.25987	0.0495602	Down	6.16106	6.64902	6.08014	7.25061	9.01215	7.53651	2.95585	3.99112	4.74708	2.29136	2.94058	4.3692	24.0159	25.918	23.7005	23.2047	28.8423	24.1197
Pkd2l2	Polycystic kidney disease 2-like 2	0.3433	0.4324	-0.333106	-1.25972	0.00654157	Down	0.349951	0.328009	0.351886	0.452821	0.406245	0.438254	357.982	753.891	641.488	369.797	320.982	357.066	204.53	191.706	205.661	158.162	141.894	153.074
Rfc2	Replication factor c (activator 1) 2	27.12	34.12	-0.331344	-1.25818	0.033749	Down	30.276	29.1069	21.9775	39.391	36.423	26.5525	1.35183	1.03113	1.46839	0.603243	1.57635	0.193812	38.8678	37.367	28.2144	31.1636	28.8155	21.0066
Nlrp14	Nlr family, pyrin domain containing 14	1.477	1.857	-0.330203	-1.25719	0.044282	Down	1.32552	1.56006	1.54668	1.85153	1.93441	1.78626	814.968	6624.76	4771.99	719.022	863.728	2573.39	5395.62	6350.35	6295.88	2565.07	2679.89	2474.65
Rbm18	Rna binding motif protein 18	1.664	2.088	-0.327786	-1.25509	0.0386283	Down	1.3522	1.78651	1.85235	1.91218	2.23451	2.11752	89.6891	158.1	146.08	193.127	172.448	259.13	177.53	234.551	243.194	398.183	465.303	440.942
Copz2	Coatomer protein complex, subunit zeta 2	0.7235	0.9056	-0.323953	-1.25176	0.0156274	Down	0.929311	0.673141	0.567985	1.15494	0.846725	0.71519	7.04949	3.12626	6.53428	5.72535	8.23506	5.45966	5.17627	3.7494	3.16368	7.47635	5.48115	4.62968
Mtpn	Myotrophin	31.42	39.32	-0.323645	-1.25149	0.00835735	Down	25.6349	33.8209	34.7919	32.5452	41.2954	44.1094	3.11427	3.86927	3.13511	3.13436	1.93028	2.20307	86.4635	114.074	117.349	78.843	100.041	106.858
Ndufb11	Nadh:ubiquinone oxidoreductase subunit b11	0.7988	0.997	-0.31977	-1.24813	0.0354802	Down	0.795684	0.696271	0.904521	1.06973	0.846461	1.07492	131.956	137.202	144.995	113.368	127.587	126.827	109.845	96.1209	124.87	131.143	103.771	131.779
Cs	Citrate synthase	26.53	32.02	-0.271496	-1.20706	0.0473096	Down	23.8697	27.6723	28.0447	30.5247	30.6885	34.8526	4.27914	8.71518	5.14482	3.14059	3.78148	2.37947	144.325	167.317	169.569	94.6421	95.1501	108.061
Tubb2a	Tubulin, beta 2a class iia	33.23	40.04	-0.268873	-1.20487	0.026711	Down	32.3279	31.6035	35.7684	40.1844	39.6327	40.3078	69.2206	121.534	96.5123	30.0473	34.9183	66.3487	3095.58	3026.21	3425.03	1758.93	1734.78	1764.33
Slc25a30	Solute carrier family 25, member 30	45.55	0.7217	5.97991	63.1151	0.00551039	Down	38.7667	45.416	52.4614	0	0	2.165	0	0.35883	0.15995	0.349791	0	0	6.70379	7.85363	9.07197	0	0	0.252432
Rcbtb1	Regulator of chromosome condensation (rcc1) and btb (poz) domain containing protein 1	15.15	0.3863	5.29354	39.2206	0.00497061	Up	15.86	12.9856	16.6032	1.1588	0	0	0.416261	0.496643	0.573093	0.207276	0.0605938	0.0671217	7.85599	6.43221	8.22409	0.129396	0	0
Zfpm2	Zinc finger protein, multitype 2	207.4	7.185	4.85108	28.8616	0.025216	Up	218.835	266.177	137.112	0	21.5554	0	0	0	0.0246418	0	0.0937633	0	1.7975	2.18636	1.12623	0	0.673703	0
Tspyl5	Testis-specific protein, y-encoded-like 5	16.13	0.6242	4.69175	25.8439	0.00416336	Up	15.4332	16.9035	16.0607	1.87268	0	0	0	0.276573	0.18619	0.0673322	0	0	2.38064	2.60744	2.47744	0.0420306	0	0
Tbc1d31	Tbc1 domain family, member 31	62.91	2.56	4.61918	24.576	0.037459	Up	43.4111	61.72	83.5921	0	7.67916	0	0	0	0.0356871	0.0774912	0.0679305	0	0.516405	0.734203	0.994387	0	0.372239	0
Otoa	Otoancorin	104.7	4.475	4.54848	23.4007	0.0180855	Up	130.364	97.0285	86.7731	3.47166	4.82261	5.13121	0	0	0.0340471	0	0	0.358912	1.47951	1.10118	0.984791	0.41534	0.576964	0.613884
Parp9	Poly (adp-ribose) polymerase family, member 9	12.61	0.5817	4.43812	21.6774	0.0472869	Up	10.5362	18.1079	9.18843	1.09037	0.654877	0	0.401635	0.0852908	0.0399205	0.838434	0.200465	0.148032	1.85032	3.18002	1.61363	0.431398	0.259098	0
Mmgt2	Membrane magnesium transporter 2	22.26	1.192	4.22381	18.685	0.00552695	Up	23.421	25.2861	18.0851	0	3.57465	0	0.117208	0.401379	0.286599	0.469439	0.409842	0.302449	6.28609	6.78667	4.85395	0	1.40809	0
Sik2	Salt inducible kinase 2	29.88	1.812	4.04324	16.4868	0.00241192	Up	29.4821	34.8562	25.3077	0	5.43743	0	0	0.117647	0	0.151832	0	0	1.15616	1.36691	0.992459	0	0.275192	0
Zfp408	Zinc finger protein 408	93.23	6.642	3.81114	14.0368	0.0296863	Up	56.2364	118.886	104.559	0	19.9248	0	0.0545897	0.111673	0	0.362513	0.0635738	0	3.11667	6.58878	5.79473	0	2.8299	0
Ankrd16	Ankyrin repeat domain 16	21.26	1.516	3.81016	14.0273	0.024037	Up	21.6176	16.2013	25.9583	4.54666	0	0	0.271796	0.12387	0.22162	0.844808	0	0.350651	4.44809	3.33362	5.34123	1.81178	0	0
Cnga2	Cyclic nucleotide gated channel alpha 2	248.3	18.16	3.77336	13.674	0.0261606	Up	225.98	352.437	166.593	0	54.4837	0	0	0	0.0835799	0	0.15914	0	6.29579	9.81888	4.64128	0	2.89018	0
Inppl1	Inositol polyphosphate phosphatase-like 1	272.2	21.21	3.68163	12.8316	0.0184307	Up	197.819	239.287	379.417	0	0	63.6337	0	0	0.0244399	0	0.0978005	0	1.61156	1.94938	3.09097	0	0	2.07447
Maml1	Mastermind like transcriptional coactivator 1	52.76	4.34	3.60379	12.1576	0.0354528	Up	30.0752	67.3269	60.887	0	13.0198	0	0.0358899	0.0244412	0.0658983	0.0475931	0.20893	0.0925914	1.26546	2.83288	2.56191	0	1.51513	0
Zzef1	Zinc finger, zz-type with ef hand domain 1	166.4	15.53	3.42146	10.7142	0.0241075	Up	135.608	155.527	207.918	28.2449	0	18.3335	0	0.0354251	0.0212585	0	0.0202093	0.0223949	2.56225	2.93861	3.92851	0.401117	0	0.260362
Srl	Sarcalumenin	171.5	16.84	3.34838	10.185	0.0236591	Up	106.215	193.789	214.436	0	14.1395	36.37	0.0402387	0.0274111	0	0.0533791	0	0.25953	2.39515	4.36992	4.83552	0	1.47479	3.7935
Adsl	Adenylosuccinate lyase	14.11	1.496	3.23724	9.42988	0.0208268	Up	9.10389	15.2548	17.9609	0.189767	0.882131	3.41592	0.658673	0.786023	0.167926	1.23934	1.662	1.41615	4.89371	8.20009	9.6547	0.273105	1.26953	4.91607
Aldh2	Aldehyde dehydrogenase 2, mitochondrial	955.3	107.2	3.15533	8.9094	0.0170929	Up	1141.69	866.77	857.562	69.9214	112.155	139.609	0	0.0664308	0.0593939	0.129459	0.339544	0.125313	47.8842	36.3537	35.9675	13.8518	22.2185	27.6572
Zfp777	Zinc finger protein 777	145	16.44	3.14085	8.82046	0.0080081	Up	151.946	107.845	175.194	17.2262	1.69308	30.3962	0.0665883	0.272667	0.0407362	0.177053	0.155119	0.515411	19.2461	13.6601	22.1908	4.86689	0.478342	8.58778
Parp11	Poly (adp-ribose) polymerase family, member 11	37.96	4.414	3.10426	8.59952	0.0439434	Up	43.9095	47.3315	22.6323	13.2418	0	0	0.273814	0.074686	0.0670154	0.145467	0.318878	0.0706441	6.08169	6.55566	3.13469	2.36141	0	0
Rtbdn	Retbindin	29.88	3.506	3.09097	8.5207	0.0214601	Up	27.6201	22.0264	39.9851	2.08698	1.99907	6.43324	0.115148	0.315413	0.211177	0.153702	1.47629	0.445696	5.90828	4.71173	8.55333	1.44397	1.38315	4.45113
Sfxn5	Sideroflexin 5	457.5	54.92	3.05826	8.32965	0.0120868	Up	427.733	455.835	488.858	114.033	0.913878	49.8174	0.0558087	0.0761179	0	0.074129	0	0.0719934	18.8098	20.0456	21.4978	5.55425	0.0445127	2.42648
Pde1c	Phosphodiesterase 1c	3.705	0.4494	3.04372	8.24615	0.00877452	Up	2.87146	4.07267	4.17234	0.218455	0.41502	0.714604	2.15207	0.870239	0.983785	1.70933	1.20249	1.22179	3.83445	5.4385	5.57159	0.301003	0.571843	0.984632
Mta1	Metastasis associated 1	139.7	17.06	3.03318	8.18612	0.025728	Up	143.831	99.736	175.488	14.7447	14.6338	21.8124	0.0750611	0	0.0459138	0.0998605	0.0874385	0.193668	5.8	4.02185	7.07653	1.87241	1.85833	2.76994
Acsf3	Acyl-coa synthetase family member 3	97.29	11.92	3.02901	8.16247	0.00732113	Up	70.6862	109.884	111.287	0	16.7386	19.0173	0	0	0.11897	0	0	0.376517	2.80318	4.35762	4.41326	0	2.10079	2.38678
Sirpa	Signal-regulatory protein alpha	46.91	5.797	3.01651	8.0921	0.0444774	Up	69.9568	23.4214	47.3428	17.3899	0	0	0.0691282	0.141564	0	0	0	0.0891799	4.91312	1.6449	3.32492	0.516944	0	0
Pnpla1	Patatin-like phospholipase domain containing 1	70.7	8.741	3.01581	8.08816	6.59806e-05	Up	75.1528	62.24	74.7	14.1742	0	12.0484	0.0449205	0	0	0.178838	0.104613	0	1.1253	0.931951	1.11852	1.33923	0	1.13838
H3c7	H3 clustered histone 7	3.124	0.4143	2.91487	7.54158	0.0310611	Up	2.99849	3.37543	2.99929	0	0	1.24287	1.48484	2.47196	3.07793	6.03732	6.24568	8.05014	7.0312	7.91507	7.03307	0	0	8.42382
Ccar2	Cell cycle activator and apoptosis regulator 2	153.2	20.34	2.91338	7.53381	0.0348074	Up	128.755	178.941	152.043	0	0	61.0233	0	0.0374297	0.0335851	0	0.127846	0	3.04784	4.23581	3.59909	0	0	2.60053
Endog	Endonuclease g	73.12	9.751	2.90657	7.49831	0.0315823	Up	94.6894	52.599	72.0586	10.4961	8.24259	10.5141	8.77439e-05	1.48039e-05	0.191272	0.802164	0.58289	1.61645	6.04038	3.35537	4.59673	10.5014	8.24672	10.5194
Ptpn18	Protein tyrosine phosphatase, non-receptor type 18	170.3	22.89	2.89555	7.44129	0.0171195	Up	182.695	196.801	131.454	30.9496	17.891	19.8236	0	0	0.0876925	0	0.501982	0	5.34032	5.75267	3.84251	5.17871	2.99366	3.31703
Gak	Cyclin g associated kinase	77.35	12.04	2.68307	6.4222	0.00384909	Up	81.8544	89.0821	61.1065	17.5665	16.2877	2.27723	0	0.146471	0.105243	0.285253	0.100122	0.27732	6.86797	7.4744	5.12712	3.88041	3.59792	0.503036
Wnt5a	Wingless-type mmtv integration site family, member 5a	199.6	31.34	2.67087	6.36814	0.025863	Up	115.046	218.299	265.363	0	10.7227	83.2935	0	0	0.033476	0	0.0637176	0.0705802	1.28376	2.43593	2.9611	0	0.480012	3.72871
Ubtf	Upstream binding transcription factor, rna polymerase i	431.2	69	2.64356	6.24873	0.0176805	Up	460.747	440.956	391.87	88.0107	0	119.003	0	0	0.0276717	0.0600268	0	0	4.24988	4.06733	3.61457	1.761	0	2.38112
Ankrd37	Ankyrin repeat domain 37	6.959	1.115	2.6415	6.23982	0.0498112	Up	7.51809	5.04192	8.31567	0	1.88175	1.46381	0	0	0.358759	0.797309	0.343745	0.379775	0.899061	0.602945	0.994441	0	0.95394	0.742068
Ndufv1	Nadh:ubiquinone oxidoreductase core subunit v1	72.16	11.67	2.62853	6.18395	0.0062607	Up	63.3996	74.0163	79.0574	12.0886	11.4268	11.4902	0	0.0962664	0.171506	0.187706	0	2.35383	5.65889	6.60651	7.05646	10.2412	9.68056	9.73429
Cep97	Centrosomal protein 97	59.14	9.702	2.6077	6.09532	0.0495584	Up	71.5585	49.4268	56.4286	0.202633	16.5983	12.3057	0	0.0337903	0.0151984	0	0.303601	0	1.16852	0.807118	0.921455	0.0205065	1.67975	1.24534
Alg9	Asparagine-linked glycosylation 9 (alpha 1,2 mannosyltransferase)	14.13	2.362	2.58066	5.98213	0.0288655	Up	12.5899	17.3071	12.5009	2.23031	1.50831	3.34881	0.618551	0.844929	0.851288	4.21838	4.77396	3.29178	9.71426	13.354	9.64556	9.13246	6.1761	13.7124
Intu	Inturned planar cell polarity protein	2.771	0.4637	2.57905	5.97545	0.00464281	Up	3.07524	2.32066	2.91742	0.527264	0.310389	0.553594	0.309438	0.168524	0.113641	0.533224	1.00869	1.0777	0.606441	0.457637	0.575319	0.460409	0.271033	0.483401
Psmd13	Proteasome (prosome, macropain) 26s subunit, non-atpase, 13	31.36	5.312	2.56173	5.90417	0.0419301	Up	23.6466	39.3129	31.1295	0	2.74749	13.1885	0.144821	0.0993804	0.353972	0.193789	0	0.186864	4.71492	7.83865	6.20694	0	0.348613	1.67342
Il23a	Interleukin 23, alpha subunit p19	32.01	5.444	2.55575	5.87972	0.0440492	Up	26.7407	47.1158	22.1767	4.11099	9.18962	3.03233	1.21029	0.237766	1.05606	0.927611	1.00838	1.78488	22.3206	39.3278	18.511	5.09882	11.3978	3.76097
Haus7	Haus augmin-like complex, subunit 7	27.34	4.67	2.54972	5.85519	0.0249856	Up	33.2696	24.0477	24.7159	3.46548	3.55803	6.98682	1.25028	0	1.06791	1.35027	1.45991	1.61372	25.7084	18.5824	19.0987	5.11031	5.24679	10.303
Coro7	Coronin 7	37.7	6.457	2.54549	5.83805	0.0483395	Up	33.1003	36.9203	43.0651	16.0283	0	3.34213	0.0584175	0.0796906	0.0357419	0	0.13607	0	1.91816	2.13953	2.49562	0.72699	0	0.151588
Dync2h1	Dynein cytoplasmic 2 heavy chain 1	8.072	1.384	2.54447	5.83394	0.00174435	Up	9.43451	6.82734	7.95426	3.28487	0	0.86603	0.0826082	0.046808	0.0252881	0.072897	0.016025	0.0355176	0.48652	0.352073	0.410186	0.136256	0	0.0359228
Nopchap1	NOP protein chaperone 1	7.964	1.376	2.53282	5.78702	0.00502141	Up	6.93887	8.28306	8.67134	1.22648	1.54608	1.35621	166.994	97.552	99.2038	729.288	737.841	605.619	841.337	1004.32	1051.4	847.392	1068.21	937.029
Chrnd	Cholinergic receptor, nicotinic, delta polypeptide	646.4	111.7	2.53229	5.78489	0.019729	Up	756.69	693.07	489.451	100.735	139.052	95.4332	0.070025	0	0	0.0931217	0	0.180672	17.6624	16.1774	11.4246	9.19351	12.6905	8.70967
Dync2i2	Dynein 2 intermediate chain 2	7.463	1.297	2.52432	5.75303	0.0318519	Up	7.95512	6.5112	7.92325	3.89179	0	0	0.245951	0	0.150337	0	0	0.158668	1.05084	0.860103	1.04663	0.205834	0	0
Zyx	Zyxin	255.1	44.56	2.51696	5.72376	0.00719218	Up	304.819	275.804	184.57	59.8538	73.8331	0	0	0.057496	0	0.224119	0	0	5.84196	5.28587	3.53734	4.47146	5.5158	0
F2	Coagulation factor ii	24.13	4.216	2.51689	5.72346	8.47049e-05	Up	26.2999	22.0035	24.09	6.03982	2.36811	4.2406	0.106677	0.292034	0.0652219	0.711472	0.124321	0.137632	4.06713	3.40271	3.72538	1.95977	0.768393	1.37597
Cenpt	Centromere protein t	7.424	1.307	2.50582	5.67974	0.0193428	Up	9.09742	6.25486	6.91901	1.30921	0.599358	2.01261	2.38124	0.772976	1.53209	1.67433	1.75313	2.10216	14.2111	9.77073	10.8082	2.41315	1.10474	3.70966
Ercc3	Excision repair cross-complementing rodent repair deficiency, complementation group 3	26.48	4.712	2.49026	5.61877	0.00100192	Up	26.6602	23.5795	29.1951	3.76131	3.06085	7.31521	0.862124	0.642392	0.91083	2.39885	1.91736	1.81998	21.4645	18.9842	23.5054	7.69338	6.26066	14.9625
Atxn10	Ataxin 10	41.97	7.516	2.48119	5.58357	0.0242769	Up	42.096	23.8564	59.9465	0	0	22.5481	0.0874294	0	0	0	0	0.112794	1.22681	0.69525	1.74703	0	0	0.847764
Ubxn1	Ubx domain protein 1	46.78	8.487	2.46275	5.51266	0.0178985	Up	53.3235	48.5679	38.4626	4.94406	13.1439	7.37236	0	0.168586	0	0	0	0.629725	2.99653	2.72929	2.16142	1.0378	2.75901	1.54752
Slc25a33	Solute carrier family 25, member 33	2.424	0.4412	2.45815	5.49511	0.0411639	Up	1.40919	4.11362	1.75021	0	1.32354	0	0.820965	0.883584	0.430164	0.626309	0.410095	0.453954	1.00274	2.92713	1.2454	0	0.657518	0
Pus1	Pseudouridine synthase 1	175.6	32.01	2.45577	5.48607	0.0249203	Up	145.553	184.146	197.104	41.4107	0	54.6151	0	0.104106	0	0.203028	0	0	5.05098	6.39025	6.83991	2.80251	0	3.69613
Tmem267	Transmembrane protein 267	8.905	1.631	2.44837	5.458	0.0485124	Up	5.67444	13.7713	7.26829	1.26571	3.60173	0.0270436	0.979996	1.0911	1.0483	2.78146	1.85629	4.10939	5.90028	14.3194	7.55756	3.69044	10.5016	0.0788515
Nckap5	Nck-associated protein 5	14.06	2.593	2.43906	5.42288	0.00615984	Up	14.0088	15.0054	13.1761	3.87684	1.81225	2.09098	0.559787	0.286596	0.513659	4.65263	3.01573	2.5288	6.35086	6.80267	5.97337	13.1776	6.15993	7.10736
Cep95	Centrosomal protein 95	13.88	2.642	2.39345	5.25412	0.0217955	Up	14.7218	11.3918	15.5336	2.43132	3.45375	2.0415	0.242206	0.165458	0.246901	0.967185	0.376231	0.729121	3.21213	2.48555	3.38924	1.67967	2.38601	1.41036
Tagap1	T cell activation gtpase activating protein 1	4.479	0.8707	2.36293	5.14415	0.00701526	Up	3.48983	4.32306	5.62406	0.164129	1.03934	1.40861	3.4411	3.77622	3.15658	17.3706	12.5557	11.4491	12.0677	14.949	19.4478	2.26363	14.3344	19.4273
Washc3	WASH complex subunit 3	3.214	0.6485	2.3093	4.95643	0.0360777	Up	2.33056	3.85758	3.45387	0.730841	0.578332	0.636179	1.44613	0.166307	0.293757	1.30041	2.81499	0.932757	1.48083	2.4511	2.19458	1.2298	0.97317	1.07051
Mtrr	5-methyltetrahydrofolate-homocysteine methyltransferase reductase	17.13	3.482	2.29859	4.91978	0.0257738	Up	14.0552	18.6286	18.7072	0	1.32925	9.11656	0	0.150504	0.236324	0.146571	0.192773	0.355889	1.81232	2.40202	2.41216	0	0.308046	2.11271
Lpcat4	Lysophosphatidylcholine acyltransferase 4	191	38.89	2.29591	4.91062	0.034675	Up	133.964	239.01	199.891	31.5729	35.914	49.1715	0	0.236271	0	0.460544	0.268092	0.148385	10.5506	18.8237	15.7428	9.23003	10.4991	14.3748
Gatd1	Glutamine amidotransferase like class 1 domain containing 1	48.6	9.905	2.29456	4.90603	0.00495898	Up	47.8601	44.9889	52.9382	5.77022	11.7089	12.2368	0.459326	0.210258	0.46773	2.25523	2.14254	3.161	18.144	17.0555	20.0691	14.5386	29.5017	30.8316
Rims3	Regulating synaptic membrane exocytosis 3	112.2	22.96	2.28863	4.88592	0.0112641	Up	132.853	97.2887	106.354	24.619	16.1598	28.0916	0	0.182926	0	0.357257	0	0	8.10075	5.93221	6.48495	2.93177	1.9244	3.34531
Ces1d	Carboxylesterase 1d	19.34	3.976	2.28237	4.86477	0.0144654	Up	20.9998	17.9529	19.0735	7.08134	4.8465	0	0.110718	0	0	0.147735	0.258076	0.142848	0.775019	0.662569	0.703926	1.29508	0.886359	0
Ric3	Ric3 acetylcholine receptor chaperone	18.43	3.847	2.2603	4.79091	0.0124584	Up	13.2457	24.073	17.9689	0	11.4218	0.118296	0.647166	0.206646	0.296833	0	0.57658	0.048921	5.08038	9.23314	6.89195	0	2.38145	0.0246648
Hirip3	Hira interacting protein 3	5.026	1.057	2.24865	4.75236	0.0230806	Up	4.47441	4.27922	6.32318	1.16085	0.882658	1.12898	10.1987	3.34049	4.48486	38.155	41.4396	31.2081	26.8823	25.7096	37.9898	42.8751	32.6003	41.6979
Rrh	Retinal pigment epithelium derived rhodopsin homolog	3.024	0.6364	2.24831	4.75125	0.0203802	Up	3.10644	3.76024	2.20487	0.558136	0.870146	0.481017	6.51759	2.75668	5.20628	7.39337	6.23739	9.05719	14.9943	18.1501	10.6426	4.22099	6.58061	3.63776
Immp2l	Imp2 inner mitochondrial membrane peptidase-like (s. Cerevisiae)	3.498	0.7673	2.18858	4.55856	0.04565	Up	1.74349	4.87186	3.87833	0	1.04378	1.25819	1.49462	0.294468	2.73708	4.31038	3.98709	1.10222	2.63044	7.35029	5.85132	0	3.2704	3.94221
Mtf1	Metal response element binding transcription factor 1	7.154	1.577	2.18145	4.53608	0.0230975	Up	6.13823	6.62638	8.6971	1.58763	1.73744	1.40627	2.93516	3.59401	2.92581	10.021	13.1495	9.76407	19.3456	20.8841	27.4103	17.4293	19.0739	15.4383
Cbl	Casitas b-lineage lymphoma	31.63	7.138	2.14768	4.43115	0.0345114	Up	20.2276	21.9568	52.7088	2.25513	0	19.1599	0.15716	0.347918	0.120229	0.260582	0.228733	0.202728	4.21616	4.57658	10.9864	0.520216	0	4.41983
Plekhb2	Pleckstrin homology domain containing, family b (evectins) member 2	93.06	21.08	2.14213	4.41412	0.00214045	Up	67.0453	92.3081	119.83	0.746377	20.5202	41.9811	0.186189	0.516905	0.57739	0	0.795128	0.240189	28.6168	39.3997	51.1466	0.257579	7.08165	14.4879
Rbm8a	Rna binding motif protein 8a	6.825	1.549	2.1395	4.40611	0.00435349	Up	5.15915	8.06051	7.25604	0.575842	2.51471	1.55657	1.37055	1.48703	1.97241	4.93846	5.16821	4.57846	8.30622	12.9774	11.6822	2.81877	12.3096	7.61949
Raver2	Ribonucleoprotein, ptb-binding 2	13.98	3.192	2.13091	4.37995	0.0434165	Up	10.3678	15.6963	15.8819	4.22191	2.39179	2.96312	1.0549	0.697453	0.715253	1.07963	1.18365	0.610038	8.52785	12.9108	13.0634	4.04363	2.29079	2.838
Parp8	Poly (adp-ribose) polymerase family, member 8	31.35	7.161	2.13009	4.37745	0.0212775	Up	38.1986	28.6363	27.2015	6.84663	8.22457	6.4108	0.0666351	0.318336	0.244589	0.0885888	0.310457	0.0859621	8.0161	6.00942	5.70832	1.10689	1.32966	1.03643
Ap1ar	Adaptor-related protein complex 1 associated regulatory protein	29.29	6.719	2.12423	4.35969	0.00749547	Up	19.2929	35.6476	32.9384	0	9.55841	10.5987	0.355776	0.729562	0.380762	0.3554	0.310891	0.114749	9.42842	17.421	16.097	0	2.4885	2.75934
H1f1	H1.1 linker histone, cluster member	2.305	0.5292	2.12326	4.35677	0.0279987	Up	1.73527	2.60257	2.57853	0.565639	0.546588	0.475271	16.1696	7.1625	5.04213	19.9411	25.8392	17.8226	16.4123	24.6153	24.3879	11.9921	11.5882	10.0762
Trmt2a	Trm2 trna methyltransferase 2a	100.4	23.14	2.11739	4.33908	0.0425263	Up	148.964	70.7675	81.4709	39.1258	5.64942	24.6408	0.058134	0	0.0355628	0.231744	0.184252	0.150011	4.65247	2.21023	2.54452	7.38182	1.06587	4.64896
Rnft1	Ring finger protein, transmembrane 1	5.573	1.298	2.10247	4.29443	0.0185452	Up	7.18251	4.06381	5.47189	2.2144	0.963261	0.715341	0.318206	0.5576	0.417273	5.73124	4.23461	6.50897	3.09585	1.75161	2.35853	12.1606	5.28985	3.92837
Rint1	Rad50 interactor 1	12.02	2.853	2.07516	4.21391	0.0430966	Up	18.1158	12.3645	5.58245	8.55804	0	0	0.0629891	0.0429773	0	0.0837164	0	0.0812579	0.63989	0.436741	0.197184	0.470619	0	0
Ube2v1	Ubiquitin-conjugating enzyme e2 variant 1	26.83	6.384	2.07118	4.20229	0.0078974	Up	26.1343	25.5258	28.8204	7.26608	7.15201	4.73349	2.81055	2.77098	3.71135	3.60071	1.70334	3.19103	80.9543	79.0694	89.2749	20.5753	20.2523	13.4038
Ogfod2	2-oxoglutarate and iron-dependent oxygenase domain containing 2	380.8	91.84	2.05162	4.14572	0.0229597	Up	281.415	399.574	461.267	71.4611	106.935	97.1302	0.147177	0	0.0899298	0.196981	0	0.94953	22.2418	31.5806	36.4565	27.3103	40.8674	37.1203
Ghdc	Gh3 domain containing	73.58	17.99	2.03237	4.09077	0.00855773	Up	87.3188	69.4178	64.0041	25.5301	9.7395	18.6911	0	0.1363	0.0609181	0.265626	0	0.642672	5.74028	4.56348	4.20759	7.72966	2.94879	5.65902
Dap	Death-associated protein	54.82	13.47	2.0252	4.07048	0.0271962	Up	88.9256	43.6889	31.8465	36.853	0	3.55037	0	0.106871	0.665526	0.208424	0	0.803205	22.8953	11.2484	8.19938	12.4272	0	1.19722
Fbxo3	F-box protein 3	5.751	1.416	2.02164	4.06046	0.0269918	Up	6.01583	6.79277	4.44587	1.18339	1.5232	1.54279	1.59528	1.5276	1.37206	1.77349	1.3053	1.44606	9.0136	10.1777	6.66131	1.78489	2.29742	2.32697
Lars	Leucyl-trna synthetase	15.01	3.707	2.01798	4.05016	0.0289231	Up	15.7726	11.9669	17.3047	7.3253	1.56578	2.23051	0.106308	0.144967	0.0650479	0.0705871	0.185701	0.0685682	1.66308	1.2618	1.82462	0.793223	0.169551	0.241532
Aste1	Asteroid homolog 1	30.47	7.621	1.99945	3.99848	0.0421732	Up	27.5929	13.1578	50.6709	0	0	22.8641	0.583183	0.156066	0.139783	0.101352	0.266212	0.0982713	8.08501	3.85539	14.8471	0	0	3.5503
Agbl5	Atp/gtp binding protein-like 5	142.1	35.65	1.99469	3.9853	0.0413311	Up	183.366	113.361	129.455	32.6158	24.4251	49.8975	0	0.0517214	0	0	0.0882413	0.0975985	3.16131	1.95439	2.23187	2.02044	1.51305	3.09098
Ift88	Intraflagellar transport 88	8.261	2.076	1.99257	3.97946	0.0263141	Up	7.41778	8.02724	9.33769	1.38053	0	4.84713	0.468088	0.0456374	0.204541	0.800121	0.389438	0.258794	1.77598	1.9219	2.23565	0.666496	0	2.34012
Wbp4	Ww domain binding protein 4	4.085	1.031	1.98592	3.96114	0.0404542	Up	5.12971	3.62594	3.49934	0.830577	1.39751	0.86572	0.415829	0.243126	0.50883	0.631424	0.968588	0.536425	1.9968	1.41144	1.36216	0.591492	0.995228	0.616519
Pop7	Processing of precursor 7, ribonuclease p family, (s. Cerevisiae)	1.511	0.3821	1.98405	3.95602	0.0173166	Up	1.82741	1.122	1.58483	0.489548	0.285081	0.371534	44.1134	14.7428	22.5012	515.5	452.112	445.901	49.5578	30.4276	42.9793	230.661	134.322	175.056
Myh2	Myosin, heavy polypeptide 2, skeletal muscle, adult	1.601	0.4087	1.96955	3.91647	0.036114	Up	1.5548	1.95619	1.29066	0.388171	0.34896	0.488883	0.842989	0.242821	0.23814	3.43863	2.83104	3.05306	0.686157	0.863299	0.569591	1.20627	1.08442	1.51924
Trappc6a	Trafficking protein particle complex 6a	82.27	21.09	1.9641	3.90169	0.0463089	Up	79.6119	115.089	52.1096	13.3836	33.1995	16.6741	0.372719	0	0	0.508407	0.43594	1.44366	9.89096	14.2986	6.47408	10.6534	26.4269	13.2726
Rhobtb2	Rho-related btb domain containing 2	162.8	41.76	1.96317	3.89919	0.0424361	Up	132.736	227.478	128.265	39.3898	54.927	30.9602	0.0763377	0.0259973	0.0233601	0.0506246	0.0888811	0	5.56142	9.53097	5.37408	1.8317	2.55421	1.43971
Nop2	Nop2 nucleolar protein	44.49	11.43	1.96082	3.89283	0.0103334	Up	61.0219	38.33	34.1059	34.2829	0	0	0.319969	0.0546435	0.0978529	0	0.0931889	0	9.61025	6.03653	5.37128	1.06493	0	0
Cd59b	Cd59b antigen	1.389	0.3579	1.95647	3.88112	0.0180167	Up	1.09137	1.23815	1.8371	0	0	1.07356	7.09256	1.48205	4.75254	0.965974	3.7321	2.74705	4.84829	5.50035	8.16111	0	0	2.66427
Megf8	Multiple egf-like-domains 8	171.3	44.17	1.95542	3.87828	0.0224938	Up	123.881	196.498	193.501	31.0764	67.8657	33.5601	0	0.0131622	0.0118459	0.0256248	0	0.0499184	1.03268	1.63801	1.61303	0.782536	1.70893	0.84508
Washc1	WASH complex subunit 1	12.79	3.417	1.9044	3.74354	0.0306951	Up	17.272	6.42151	14.6818	5.02769	0	5.22338	0.071922	0.196846	0.132227	0.191732	0.251917	0.0928646	2.30866	0.858331	1.96244	0.899141	0	0.934138
Dpm3	Dolichyl-phosphate mannosyltransferase polypeptide 3	3.436	0.9273	1.88965	3.70545	0.0247229	Up	4.10879	2.08519	4.11431	0.945878	0.3082	1.52785	5.63336	0.579654	5.37251	9.11956	11.3741	12.496	15.8675	8.05268	15.8888	10.4014	3.38914	16.8011
Oaz3	Ornithine decarboxylase antizyme 3	9.015	2.437	1.88745	3.69982	0.0452845	Up	8.97494	9.3197	8.75138	2.94864	0	4.36146	0.275438	0.190769	0.167982	0	0.965194	0.711053	1.89727	1.97015	1.85001	1.64755	0	2.43696
Pcdhb17	Protocadherin beta 17	34.14	9.347	1.86883	3.65236	0.0185489	Up	22.0931	45.028	35.2901	4.13825	17.1804	6.72106	0.126356	0.215536	0	0.419845	0.367918	0.163002	2.51782	5.13157	4.0218	1.3115	5.44485	2.13005
Pcif1	Phosphorylated ctd interacting factor 1	30.93	8.541	1.8565	3.62127	0.038037	Up	35.0046	32.5674	25.2169	4.67971	10.4871	10.4565	0.0758403	0.362545	0.185559	0.605422	0.795124	0.782717	7.28031	6.77342	5.24464	3.40568	7.63201	7.60976
Sec22c	Sec22 homolog c, vesicle trafficking protein	59.73	16.7	1.8387	3.57688	0.0248463	Up	72.3575	37.0645	69.7574	27.1329	6.95379	16.007	0.0703294	0.119741	0.0430392	0.139901	0.122835	0.136094	5.62241	2.88003	5.42037	3.60714	0.92446	2.12803
Commd9	Comm domain containing 9	14.01	3.923	1.83652	3.57146	0.00482778	Up	14.8982	13.1145	14.0214	3.44837	4.01413	4.30692	2.07227	2.99951	3.41576	16.4461	13.0589	19.7901	42.1496	37.1032	39.6691	56.6625	65.959	70.77
Napg	N-ethylmaleimide sensitive fusion protein attachment protein gamma	10.84	3.043	1.83285	3.56241	0.040608	Up	12.3844	8.84309	11.2951	2.2026	4.14045	2.78633	0.764364	0.320843	0.395715	1.71859	2.60215	1.59283	6.11343	4.36531	5.57574	4.34174	8.16161	5.49239
Naa15	N(alpha)-acetyltransferase 15, nata auxiliary subunit	9.405	2.657	1.82384	3.54021	0.0364516	Up	10.5715	11.219	6.42363	2.60726	3.04001	2.32232	0.552411	0.553095	0.556895	0.301551	0.453974	0.419157	5.858	6.21682	3.55955	1.0209	1.19035	0.909331
Eftud2	Elongation factor tu gtp binding domain containing 2	107.7	30.58	1.81599	3.52101	0.00766517	Up	114.17	103.126	105.699	27.3147	22.7573	41.6616	0.184114	0.0418687	0.0375475	0.733997	0.35739	0	10.0291	9.05891	9.28499	9.93697	8.27902	15.1563
Cdh15	Cadherin 15	88.52	25.17	1.81454	3.51747	0.0127682	Up	95.9037	68.3191	101.333	19.6859	17.1089	38.7016	0.0732661	0	0.044817	0.194916	0	0	3.77487	2.68911	3.98859	1.27903	1.1116	2.51452
Usp4	Ubiquitin specific peptidase 4 (proto-oncogene)	5.759	1.652	1.80192	3.48685	0.0126342	Up	6.01175	5.03496	6.23038	1.71225	1.81362	1.42906	9.14929	4.23512	4.98741	16.4241	19.3084	17.5251	36.8156	30.8338	38.1545	30.3967	32.1964	25.3695
Wwp1	Ww domain containing e3 ubiquitin protein ligase 1	2.015	0.5817	1.79218	3.46338	0.0249478	Up	1.77944	2.53071	1.73388	0.516024	0.641386	0.587713	4.22572	0.570998	1.08591	9.96383	11.3415	6.44948	3.48927	4.96241	3.39992	4.77405	5.93385	5.43729
Fbxo40	F-box protein 40	99.37	28.79	1.78746	3.45206	0.0252459	Up	90.7131	80.7722	126.639	30.6127	22.5383	33.2104	1.26262	1.15035	0.823706	1.56898	2.15748	1.52032	97.8696	87.1445	136.63	53.5394	39.4179	58.0825
Gamt	Guanidinoacetate methyltransferase	30.87	9.012	1.77644	3.4258	0.0357066	Up	30.1143	37.7077	24.7936	8.7286	8.26852	10.0376	0	0	0.33792	0.374855	0	0.357603	3.39207	4.24739	2.79275	2.13111	2.01878	2.45071
Ankra2	Ankyrin repeat, family a (rfxank-like), 2	6.398	1.872	1.77337	3.41853	0.0191	Up	8.25545	5.31066	5.62838	2.72429	1.95846	0.93209	0	0.45938	1.21853	2.99219	4.14667	5.15927	4.6173	2.97027	3.14797	11.1679	8.02847	3.82099
Mkrn2os	Makorin, ring finger protein 2, opposite strand	3.301	0.9709	1.76567	3.40033	0.0444637	Up	3.34131	2.55379	4.00912	1.30193	0.921695	0.689103	1.41716	0.569591	1.22364	9.43336	8.83787	7.31311	3.57564	2.73289	4.29028	11.103	7.86032	5.87675
Stk35os1	Serine/threonine kinase 35, opposite strand 1	68.82	20.25	1.76489	3.39848	0.0124932	Up	50.1874	78.4711	77.8098	9.57038	32.4527	18.73	0	0	0.041096	0.0893134	0	0.0866614	0.687501	1.07495	1.06589	0.561382	1.90362	1.09867
Klc4	Kinesin light chain 4	269.2	79.33	1.76259	3.39307	0.0437091	Up	400.065	222.588	184.846	147.277	18.5917	72.1168	0	0.0626263	0	0	0	0.11818	8.35154	4.64663	3.85873	5.80172	0.732389	2.84092
Gm1587	Predicted gene 1587	6.437	1.907	1.75479	3.37478	0.00584544	Up	5.64314	6.7449	6.92405	0.970373	2.87614	1.87596	9.38776	5.73811	5.73395	11.1933	11.5588	11.2168	39.2383	46.8991	48.1448	10.9875	32.5664	21.2414
Albfm1	Albumin superfamily member 1	6.85	2.033	1.75223	3.36879	0.0494176	Up	8.94461	5.9254	5.68019	1.90393	2.16855	2.0277	0.381692	0.587295	1.05032	0.635822	1.0007	0.369327	6.02064	3.9884	3.82335	1.273	1.44993	1.35575
Nfkbib	Nuclear factor of kappa light polypeptide gene enhancer in b cells inhibitor, beta	88.56	26.42	1.74482	3.35154	0.0493129	Up	111.499	76.5601	77.6187	21.267	23.5411	34.4625	0	0.462382	0.20643	0.450628	0.787092	0.726095	24.8574	17.0681	17.3041	13.9215	15.4101	22.5593
Surf6	Surfeit gene 6	114.2	34.17	1.741	3.34266	0.0207661	Up	125.961	129.476	87.205	40.5522	32.3541	29.5993	0.164558	0.112429	0.15097	0.219057	0	0.530739	17.9686	18.47	12.44	10.1353	8.08632	7.3978
Slc30a2	Solute carrier family 30 (zinc transporter), member 2	42.49	12.73	1.73926	3.33863	0.0329921	Up	42.1609	42.7437	42.5523	17.7698	1.89799	18.5086	0.310721	0.169593	0.22812	0.0825877	0.072379	0.0801677	9.95606	10.0937	10.0485	1.39276	0.148761	1.45067
Ufc1	Ubiquitin-fold modifier conjugating enzyme 1	1.854	0.5605	1.72572	3.30746	0.0184218	Up	1.9071	2.37093	1.28367	0.880203	0.739841	0.0615172	14.5158	9.49069	9.67343	14.5385	17.8959	9.02115	21.4103	26.6176	14.4113	12.1631	10.2235	0.850076
Rgn	Regucalcin	3.855	1.167	1.72462	3.30494	0.0201655	Up	3.56949	4.97447	3.02201	1.23584	1.51115	0.75262	22.2177	9.20692	13.2237	73.7428	74.8573	66.271	53.1239	74.0339	44.9759	88.5152	108.234	53.9054
Camta1	Calmodulin binding transcription activator 1	7.808	2.367	1.72175	3.29836	0.0222206	Up	7.52134	7.51436	8.38712	3.55702	1.97342	1.57091	1.86624	1.64217	1.86522	4.65951	3.78745	2.52706	13.4723	13.4598	15.0231	13.0116	7.21878	5.74639
Tppp3	Tubulin polymerization-promoting protein family member 3	13.78	4.184	1.71911	3.29233	0.00176497	Up	17.2223	8.78593	15.3214	7.19526	0	5.35804	0.497493	0.343913	0.45529	0.335764	0.290449	0.963154	7.44405	3.79756	6.62239	3.81197	0	2.83863
Fam210a	Family with sequence similarity 210, member a	3.422	1.041	1.71626	3.28585	0.0312131	Up	4.08394	3.39078	2.79144	1.03312	0.876565	1.21467	3.438	3.30174	3.77606	13.0435	11.0877	11.0605	14.3153	11.8856	9.78473	12.1191	10.2826	14.2488
Hmgn2	High mobility group nucleosomal binding domain 2	3.745	1.143	1.71273	3.27781	0.0406419	Up	3.47667	3.10823	4.65118	1.85067	0.421733	1.15552	3.81569	12.3467	8.7375	3.33159	4.00669	4.67785	28.8562	25.7982	38.6046	7.41262	1.6892	4.62831
Bop1	Block of proliferation 1	47.8	14.59	1.71255	3.27739	0.0397925	Up	61.9287	44.1352	37.3426	15.8467	13.3661	14.5435	0.170542	0.0582709	0.260755	0.11354	0	0.330025	10.1061	7.2024	6.09391	2.34302	1.97625	2.15033
Lrba	Lps-responsive beige-like anchor	7.116	2.184	1.70431	3.25873	0.00986452	Up	5.479	11.7145	4.15406	0.683556	5.86734	0	0.176688	0.146898	0.216333	0.155993	0.0914085	0.151938	0.986072	2.1083	0.747618	0.0909903	0.78102	0
Ldb2	Lim domain binding 2	9.584	2.95	1.69992	3.24882	0.0347205	Up	9.36095	5.89263	13.4994	3.82234	0.694136	4.33381	0.586353	0.629595	0.563541	0.780647	0.487942	0.75646	5.55257	3.49529	8.00735	2.58014	0.468553	2.92539
Klc1	Kinesin light chain 1	23.21	7.237	1.68148	3.20758	0.0404736	Up	17.3271	24.9308	27.3837	6.15934	10.5041	5.04815	0.343777	0.058667	0.321121	0.233063	0.615573	0.780319	4.1791	6.01303	6.60464	3.34443	5.70358	2.74107
Rabl2	Rab, member ras oncogene family-like 2	6.946	2.18	1.67199	3.18654	0.00736111	Up	5.79244	7.47502	7.57163	1.75591	2.01541	2.76841	2.45869	0.749444	2.17038	2.0092	2.54801	2.29118	10.3849	13.4015	13.5747	4.00838	4.60076	6.31972
Ngef	Neuronal guanine nucleotide exchange factor	97.55	30.64	1.67059	3.18344	0.00480875	Up	105.775	99.7882	87.0865	33.8273	28.62	29.4814	0.198928	0.316773	0.411574	0.793381	1.39022	0.342167	32.6943	30.8437	26.9177	28.48	24.0958	24.8211
Ptms	Parathymosin	14.09	4.429	1.66983	3.18178	0.00243118	Up	14.5194	10.277	17.4797	4.53022	0	8.75673	0	0.438699	0	0.285399	0	0.547415	2.12321	1.50284	2.55611	1.25761	0	2.43091
Dym	Dymeclin	15.23	4.792	1.66812	3.17801	0.0427886	Up	15.4299	11.8557	18.4021	4.4378	5.53057	4.40781	2.05018	2.10155	2.14203	3.63985	4.57812	4.18784	32.3706	24.8723	38.6062	18.3515	22.8704	18.2275
Nif3l1	Ngg1 interacting factor 3-like 1 (s. Pombe)	2.35	0.7413	1.66431	3.16961	0.0183549	Up	1.85724	2.50023	2.69174	0.646987	0.858808	0.7182	11.7201	6.75283	6.47462	10.2818	13.0589	7.69312	15.4445	20.7915	22.3841	6.69283	8.88403	7.4295
Pkmyt1	Protein kinase, membrane associated tyrosine/threonine 1	510.4	162.2	1.65372	3.14645	0.0460071	Up	612.122	434.592	484.633	120.614	208.685	157.392	0	0.12001	0.120589	0	0.174571	0.687389	49.092	34.8541	38.8674	34.6548	59.9593	45.2218
Net1	Neuroepithelial cell transforming gene 1	21.77	6.925	1.65257	3.14393	0.0298888	Up	16.7463	27.1955	21.3704	7.06941	10.5683	3.13632	1.02818	0.959074	1.15599	3.27524	3.42404	3.07717	17.5459	28.494	22.3908	23.0379	34.4402	10.2207
Sh3bgrl	Sh3-binding domain glutamic acid-rich protein like	1.147	0.3666	1.64525	3.12803	0.0224691	Up	0.741586	1.00287	1.69615	0	0	1.09993	12.4637	10.4239	13.4435	4.31663	3.78001	3.23483	8.98088	12.1451	20.541	0	0	4.1546
Cdc20	Cell division cycle 20	109.2	35.01	1.64144	3.11976	0.0258661	Up	127.71	98.7936	101.153	29.9005	41.5614	33.5644	0.496725	0.425466	0.151809	0.66354	1.30279	0.640896	45.7203	35.3681	36.2129	25.9858	36.12	29.17
Mrnip	MRN complex interacting protein	3.833	1.23	1.64049	3.11772	0.00326315	Up	3.69091	3.96895	3.84036	1.32023	1.08751	1.28092	33.7879	20.3335	26.2735	87.1932	82.6366	95.8207	98.9102	106.361	102.915	116.907	96.2988	113.426
Frmpd4	Ferm and pdz domain containing 4	74.48	23.95	1.63666	3.10946	0.0418946	Up	50.0907	123.015	50.3261	0	53.7773	18.0782	0	0.0326553	0.0440775	0.0317897	0.0279277	0	1.2812	3.14642	1.28722	0	1.07048	0.359861
Ccdc173	Coiled-coil domain containing 173	1.264	0.4074	1.63378	3.10326	0.0137127	Up	1.63331	1.26222	0.896906	0.624467	0.597615	0	0.514902	0.0882354	0.314708	2.58031	2.10086	0.498268	0.499708	0.386175	0.274407	1.07813	1.03177	0
Rab5b	Rab5b, member ras oncogene family	275.7	88.92	1.63246	3.10042	0.0293493	Up	284.155	281.412	261.506	44.0798	88.4145	134.267	0.13021	0.133282	0.0796591	0.0865435	0	0.251963	32.5027	32.1889	29.912	4.97377	9.97629	15.1501
Fanci	Fanconi anemia, complementation group i	46.78	15.15	1.6268	3.08827	0.0423096	Up	52.4907	57.0848	30.7519	12.2375	20.8371	12.3643	0.194188	0.0823371	0.0829302	0.334624	0.201409	0.233884	6.28935	6.83981	3.68465	3.14061	5.34761	3.17317
Sepsecs	Sep (o-phosphoserine) trna:sec (selenocysteine) trna synthase	1.348	0.4388	1.61873	3.07104	0.0183618	Up	1.45606	1.42097	1.16554	0.318042	0.712589	0.285719	15.454	7.23606	7.7109	36.8535	41.0563	30.4947	14.7552	14.3996	11.8112	11.4924	25.7493	10.3244
Maff	V-maf musculoaponeurotic fibrosarcoma oncogene family, protein f (avian)	30.77	10.05	1.61392	3.06083	0.0142524	Up	39.6589	23.9722	28.6873	18.396	7.83003	3.93514	0.11751	0	0	0	0.136977	0.151633	1.55344	0.93899	1.12368	1.76976	0.753275	0.378574
Isoc2b	Isochorismatase domain containing 2b	8.888	2.937	1.59777	3.02675	0.0288639	Up	10.8533	9.81127	5.99985	3.89264	2.80161	2.11534	2.82584	1.30109	1.72442	1.58756	1.37458	2.12748	21.1689	19.1364	11.7024	6.60402	4.75304	3.58876
Als2	Alsin rho guanine nucleotide exchange factor	40.8	13.53	1.5922	3.01508	0.0259345	Up	27.0435	54.0191	41.3514	8.68205	21.4817	10.4369	0.0700508	0.191276	0.0648286	0.355924	0.24479	0.219734	2.94013	5.87287	4.49566	2.37439	5.87486	2.8543
Emp2	Epithelial membrane protein 2	5.732	1.905	1.58905	3.00852	0.00955671	Up	5.46088	5.8347	5.90165	1.85602	1.27292	2.58724	4.00134	3.78868	3.03274	8.25261	7.30327	8.4746	19.7006	21.0492	21.2907	14.867	10.1963	20.7242
Cep290	Centrosomal protein 290	16.08	5.376	1.58018	2.99006	0.047623	Up	9.6202	16.8192	21.7872	0	1.49042	14.6385	0	0	0.0415061	0	0.0390416	0	0.133099	0.2327	0.301434	0	0.0193961	0.190504
Dynll2	Dynein light chain lc8-type 2	5.738	1.927	1.57379	2.97687	0.0328835	Up	6.50136	6.82757	3.8837	2.32011	2.01858	1.44345	4.06051	2.16876	2.19749	5.91992	7.49297	7.67951	18.2618	19.1781	10.909	16.3122	14.1922	10.1486
Atp9a	Atpase, class ii, type 9a	224.8	75.59	1.57246	2.97411	0.0277766	Up	168.625	262.894	242.918	55.4564	64.6463	106.667	0	0.080383	0.0720979	0.0782855	0.0686206	0.152048	8.57068	13.3621	12.3468	5.52631	6.44209	10.6295
Usp39	Ubiquitin specific peptidase 39	18.34	6.202	1.5639	2.95651	0.00799262	Up	19.4414	16.1784	19.3932	5.49996	6.00788	7.09955	0.573979	0.588784	0.584979	1.65733	1.56057	1.48103	11.3262	9.42522	11.2981	8.61464	9.4102	11.1201
Ttc27	Tetratricopeptide repeat domain 27	32.41	10.97	1.56342	2.95554	0.048756	Up	32.4011	26.2038	38.6326	5.03848	14.5191	13.3426	0	0.302143	0.225562	0.19621	0.343637	0.190284	5.69941	4.6093	6.79553	1.22625	3.53361	3.24727
Cmya5	Cardiomyopathy associated 5	1.118	0.3789	1.56092	2.95041	0.0157768	Up	0.970023	1.13265	1.25069	0.392964	0.395345	0.348264	11.9574	6.4944	7.16007	61.307	65.186	70.8632	8.28137	9.66972	10.6775	25.8513	26.0079	22.9107
Ccdc158	Coiled-coil domain containing 158	10.79	3.68	1.5523	2.93283	0.00181711	Up	9.55798	14.08	8.73684	3.04577	6.74964	1.24335	0.447389	0.266964	0.205304	0.371412	0.390771	0.288567	2.93002	4.31626	2.6783	1.06678	2.36406	0.435484
Vps37c	Vacuolar protein sorting 37c	484.4	165.5	1.54973	2.92761	0.0419499	Up	500.09	375.975	577.135	205.732	159.641	131.004	0	0.361376	0	0.11736	0.102668	0.227367	60.2402	45.2894	69.5209	30.6812	23.8075	19.5368
Reln	Reelin	18.61	6.359	1.54946	2.92707	0.0142277	Up	16.9656	20.8203	18.0544	7.23005	5.96827	5.87886	0.231294	0.157299	0.161831	0.393718	0.11538	0.277029	3.11276	3.81999	3.31252	1.89458	1.56394	1.54051
Pdcl3	Phosducin-like 3	1.981	0.6778	1.54759	2.92328	0.0126051	Up	1.97968	2.02122	1.94332	0.748266	0.433349	0.851795	4.98619	2.96861	3.92959	66.9967	56.2926	60.9491	7.84242	8.007	7.6984	45.9531	26.6132	52.3111
Dpf3	D4, zinc and double phd fingers, family 3	2.585	0.8934	1.53275	2.89336	0.0133342	Up	2.44344	2.85415	2.45752	1.09383	0.821024	0.765462	5.88982	5.49503	3.26782	6.87458	8.27724	8.76943	11.9343	13.9403	12.0031	8.72192	6.54664	6.1036
Ddb2	Damage specific dna binding protein 2	3.275	1.138	1.52478	2.87743	0.0324739	Up	2.49547	3.38564	3.94252	1.14605	0.803614	1.46438	5.60488	1.86956	3.18663	6.71769	7.52721	6.64114	8.86814	12.0315	14.0105	7.97879	5.59477	10.195
Mast4	Microtubule associated serine/threonine kinase family member 4	35.25	12.32	1.51617	2.86031	0.00931298	Up	36.5468	36.227	32.9789	17.8515	12.395	6.7261	0.455101	0.420978	0.468071	0.915985	0.911148	0.798351	16.3748	16.2315	14.7762	15.6229	10.8476	5.88642
Mrs2	Mrs2 magnesium transporter	11.44	4.053	1.49691	2.82237	0.0436209	Up	15.3064	11.7451	7.26446	4.91942	4.92225	2.31687	0.0995747	0.204342	0	0.663715	0.116033	0.385401	1.55062	1.18984	0.73593	1.91062	1.91172	0.899832
Gosr2	Golgi snap receptor complex member 2	72.48	25.71	1.49536	2.81934	0.0153398	Up	64.5214	72.641	80.2838	28.9694	23.1908	24.9664	2.0884	0.965556	1.11274	3.40359	4.31575	2.52031	89.6137	100.891	111.506	98.879	79.1553	85.2157
Ccdc59	Coiled-coil domain containing 59	1.219	0.4335	1.49126	2.81134	0.00496619	Up	1.14611	1.14861	1.36142	0.388619	0.442692	0.469185	48.5545	12.3518	20.4156	85.4917	95.7356	71.6605	31.068	31.1356	36.9043	32.759	37.3171	39.5504
Med12	Mediator complex subunit 12	71.58	25.51	1.48866	2.80628	0.0344266	Up	76.102	47.766	90.8604	26.8748	18.2272	31.4152	0	0.0157084	0	0.0305831	0.0268752	0	0.39848	0.250109	0.475757	0.514726	0.349101	0.601688
Chchd6	Coiled-coil-helix-coiled-coil-helix domain containing 6	10.12	3.617	1.48431	2.79784	0.0313345	Up	9.77402	9.53272	11.053	5.42219	2.79092	2.63803	5.32594	7.19281	3.98831	8.16485	8.47946	4.37432	53.7801	52.4524	60.8176	37.989	19.5538	18.4826
Ppp6c	Protein phosphatase 6, catalytic subunit	2.935	1.056	1.47458	2.77903	0.0334476	Up	2.8456	3.04804	2.91058	1.25821	1.57965	0.330231	9.63901	7.1163	6.15755	8.5997	4.76818	6.2187	21.7336	23.2798	22.2299	8.21467	10.3133	2.15603
Ccs	Copper chaperone for superoxide dismutase	6.91	2.494	1.47025	2.77069	0.0281594	Up	8.6179	7.08552	5.02543	2.8197	3.89597	0.765798	0.949005	0.81938	0.579098	0.639877	1.10793	0.61241	6.74346	5.54438	3.93237	2.21837	3.06511	0.602483
Fam50a	Family with sequence similarity 50, member a	4.522	1.638	1.46504	2.7607	0.0287159	Up	5.16128	4.43647	3.96876	1.47582	1.43622	2.0021	4.69997	1.846	2.35828	4.951	4.50298	5.19842	15.3191	13.1678	11.7796	7.2081	7.01471	9.77852
Cage1	Cancer antigen 1	1.037	0.3762	1.46325	2.7573	0.0186409	Up	1.22805	1.05739	0.826341	0.417581	0.379365	0.331618	18.3639	8.20961	11.367	38.9664	38.6234	34.6898	15.531	13.3726	10.4506	15.6286	14.1983	12.4113
Ubox5	U box domain containing 5	183.5	66.7	1.45985	2.75079	0.016693	Up	145.723	204.655	200.015	54.1809	60.339	85.5654	0	0.111653	0	0.0724859	0	0.0704037	5.42346	7.61679	7.44411	2.58063	2.87394	4.07547
Hyal2	Hyaluronoglucosaminidase 2	202.4	73.72	1.45727	2.74588	0.0491928	Up	199.661	165.885	241.736	89.1815	76.9364	55.0429	0.119569	0.245719	0.0730905	0.319326	0.557481	0.617086	29.1757	24.2401	35.324	44.4092	38.3116	27.4094
H2-T10	Histocompatibility 2, t region locus 10	8.16	2.981	1.45289	2.73755	0.0474649	Up	6.68022	9.45235	8.3465	3.70034	2.47919	2.76243	2.62236	2.33754	1.78233	11.3365	11.4552	10.1492	15.0132	21.2433	18.758	40.6308	27.2222	30.3323
Smn1	Survival motor neuron 1	2.854	1.049	1.44373	2.72024	0.000890688	Up	2.94194	2.64794	2.97258	1.17418	0.736791	1.23672	14.2713	3.09661	4.77474	22.593	21.6701	26.2378	21.7141	19.5441	21.9403	27.5935	17.3148	29.0633
Nudt1	Nudix (nucleoside diphosphate linked moiety x)-type motif 1	6.296	2.319	1.44096	2.71502	0.0220914	Up	5.20214	7.37717	6.30967	1.17492	2.38457	3.39772	11.4591	4.2599	6.47683	22.6945	18.2831	23.0888	38.4886	54.5808	46.6828	25.0909	50.9235	72.56
Rfc3	Replication factor c (activator 1) 3	1.559	0.5748	1.43936	2.712	0.0297785	Up	1.65311	1.17299	1.85066	0.556303	0.529874	0.638293	11.8765	6.13547	8.58089	12.5043	12.9341	17.8811	14.6536	10.3977	16.4048	8.03292	7.65129	9.21684
Ing1	Inhibitor of growth family, member 1	9.528	3.567	1.41729	2.67083	0.024598	Up	9.32585	11.4931	7.76404	4.01494	3.65715	3.02983	4.49831	4.29736	3.54577	47.4166	40.2897	53.151	38.3648	47.2806	31.9398	188.511	171.712	142.258
Exoc4	Exocyst complex component 4	30.29	11.38	1.41258	2.66212	0.0147417	Up	29.5553	24.7714	36.5311	11.4688	9.40818	13.2528	0.438735	0.598354	0.369116	0.655551	0.447074	0.919699	13.8536	11.6112	17.1234	7.73122	6.34213	8.93385
Rps6ka3	Ribosomal protein s6 kinase polypeptide 3	2.623	0.9872	1.40983	2.65706	0.0150143	Up	4.22211	1.90495	1.74182	2.18903	0.397647	0.374818	1.69082	0.547965	1.05142	2.63169	3.1556	1.62709	4.63054	2.08922	1.91032	5.41011	0.982769	0.926348
Slc9a3r1	Solute carrier family 9 (sodium/hydrogen exchanger), member 3 regulator 1	187.7	70.71	1.40838	2.65439	0.0476881	Up	218.937	178.269	165.871	48.9484	87.9545	75.2279	0.228358	0.390921	0.349005	0.761984	0.53231	0.589258	70.6645	57.5382	53.5368	30.7323	55.2223	47.2319
Vrk1	Vaccinia related kinase 1	1.596	0.6018	1.40705	2.65195	0.0449754	Up	1.43466	2.05204	1.30094	0.551775	0.636773	0.616781	2.50473	0.948923	2.82672	2.5137	3.11149	3.15932	3.00339	4.29586	2.72347	1.61569	1.86458	1.80604
Dsg1a	Desmoglein 1 alpha	9.771	3.696	1.40264	2.64385	0.0371407	Up	5.3238	4.46863	19.5208	0	0	11.0873	0.211936	0.144324	0.0648573	0.187355	0.0822502	0.227819	0.747315	0.627272	2.74018	0	0	1.83837
Mcm3	Minichromosome maintenance complex component 3	40.82	15.45	1.40126	2.64132	0.0170901	Up	42.2158	37.3292	42.9011	16.561	17.9247	11.8722	0.359944	0.245744	0.616511	0.574493	0.586993	0.46435	17.1987	15.2079	17.4779	8.97515	9.71421	6.43409
3110070M22Rik	Riken cdna 3110070m22 gene	39.87	15.12	1.39846	2.63621	0.0202866	Up	32.2738	57.2874	30.0457	12.1021	25.4863	7.78245	0	0.454672	0.268188	1.4791	0.25642	0.85058	7.77648	13.8036	7.2396	10.4324	21.97	6.70873
Emb	Embigin	5.12	1.949	1.39349	2.62713	0.0464762	Up	4.41108	4.95068	5.99685	1.6229	2.77013	1.45311	1.68551	1.09658	1.1782	4.16624	3.08564	4.9702	5.82305	6.53537	7.91642	6.61175	11.2856	5.92002
Def8	Differentially expressed in fdcp 8	206.3	78.89	1.38692	2.61519	0.0227345	Up	183.337	202.14	233.451	45.6387	112.524	78.5032	0	0.10994	0.131547	0	0	0.208013	14.7578	16.2714	18.7918	3.16448	7.80218	5.44323
Tmco4	Transmembrane and coiled-coil domains 4	129.2	49.58	1.38126	2.60496	0.0177756	Up	122.126	118.29	147.072	36.3686	59.6409	52.741	0	0.168587	0.0377892	0.328398	0	0.318785	8.40133	8.13741	10.1174	7.84571	12.8662	11.3777
Ppm1b	Protein phosphatase 1b, magnesium dependent, beta isoform	22.59	8.726	1.37227	2.58877	0.021923	Up	20.9543	24.3581	22.4566	11.1706	7.68979	7.31772	2.15816	1.21388	2.45041	6.36029	8.78512	6.13406	40.6685	47.2746	43.5842	79.2347	54.5449	51.9057
Fbxo36	F-box protein 36	2.389	0.9234	1.37137	2.58716	0.033192	Up	2.45773	2.7166	1.99241	0.546927	1.74995	0.473245	27.6181	12.5658	16.2949	16.0995	15.2672	16.1003	46.2698	51.1435	37.5097	8.65366	27.6883	7.48784
Rabggtb	Rab geranylgeranyl transferase, b subunit	17.03	6.608	1.36534	2.57636	0.0169674	Up	12.8586	19.4837	18.7347	2.26047	11.5324	6.03234	0.947134	0.782381	1.27244	1.52663	1.10505	0.977813	12.867	19.4964	18.7469	2.71972	13.8754	7.2579
Prkdc	Protein kinase, dna activated, catalytic polypeptide	10.05	3.901	1.36483	2.57545	0.0486799	Up	7.17336	7.19009	15.7755	3.81458	0	7.88783	0.0152015	0.0723614	0.0372272	0.0201241	0.0884691	0.0196079	0.298388	0.299084	0.65621	0.163011	0	0.337076
Gtf2h3	General transcription factor iih, polypeptide 3	18.91	7.366	1.36047	2.56768	0.0377247	Up	13.4622	22.8393	20.4413	5.764	7.15826	9.17656	0	0.161334	0.577881	0.942989	1.83439	2.33614	3.31716	5.62772	5.03683	9.82478	12.2013	15.6415
Etv1	Ets variant 1	4.338	1.692	1.35823	2.5637	0.0269647	Up	4.48543	4.12841	4.40028	2.04878	2.12432	0.903208	20.5709	10.2176	15.3475	17.4042	13.9483	14.6193	68.9799	63.4894	67.6704	31.3953	32.5529	13.8407
Mtfmt	Mitochondrial methionyl-trna formyltransferase	21.28	8.354	1.34912	2.54757	0.0499754	Up	23.0515	16.2118	24.586	5.02985	8.58988	11.4431	0.531592	0.436569	0.130006	0.425437	1.11512	1.3717	8.43815	5.93443	8.99985	4.88274	8.33865	11.1084
Abraxas1	BRCA1 A complex subunit	1.087	0.4271	1.34799	2.54557	0.0460816	Up	1.13922	0.850066	1.27236	0.310016	0.482419	0.488866	7.78897	6.53738	4.97084	29.421	28.5059	32.1118	7.32793	5.46796	8.18431	9.30447	14.4788	14.6723
Stxbp3	Syntaxin binding protein 3	4.625	1.828	1.339	2.52976	0.00660671	Up	2.98362	6.22618	4.6665	0	3.16121	2.32402	2.46162	2.04303	1.55921	0.468344	0.20486	0.793944	6.03076	12.5849	9.43234	0	1.54599	1.13656
Ptges3l	Prostaglandin e synthase 3 like	1.163	0.4629	1.32977	2.51363	0.0233038	Up	1.42325	1.00901	1.0582	0.505191	0.407427	0.475993	11.5301	4.55649	6.07917	32.3724	29.2876	28.9407	10.5158	7.45517	7.81858	15.2569	12.3044	14.3751
Pnrc1	Proline-rich nuclear receptor coactivator 1	4.556	1.813	1.32921	2.51265	0.0400044	Up	5.77557	4.71932	3.17458	3.11436	0.957959	1.36793	15.0807	6.02384	8.10178	35.6825	34.2215	20.3416	56.2277	45.9447	30.9059	93.6858	28.8172	41.15
Pym1	PYM homolog 1, exon junction complex associated factor	5.95	2.381	1.32162	2.49946	0.0051843	Up	7.92564	4.56086	5.3645	4.65057	1.21079	1.28057	2.68133	1.35271	2.40183	5.03741	2.29378	3.92142	17.0028	9.78437	11.5084	17.4437	4.54152	4.80325
Cenpa	Centromere protein a	7.376	2.961	1.31702	2.49151	0.00881464	Up	6.76007	6.64311	8.72604	2.82627	2.57649	3.47909	0.797572	1.37359	3.28705	14.4693	9.53941	13.3807	12.2993	12.0865	15.8762	35.2242	32.1112	43.3604
Amdhd2	Amidohydrolase domain containing 2	71.61	28.85	1.3118	2.48252	0.0103737	Up	62.7134	84.3476	67.7753	28.1169	40.2842	18.1386	0.157032	0	0	0	0.366261	0	3.28267	4.41509	3.54763	3.43271	4.91818	2.21449
Vps53	Vps53 garp complex subunit	38.7	15.6	1.31061	2.48047	0.0281249	Up	47.3146	38.9086	29.867	17.0847	16.4106	13.3064	0.073807	0.0503965	0	0.196364	0.257928	0.095216	1.95888	1.61086	1.23653	3.12939	3.00591	2.43733
Mettl3	Methyltransferase like 3	14.87	6.009	1.30733	2.47484	0.0220592	Up	18.761	11.8835	13.9691	7.24175	4.06732	6.71781	1.50336	0.818435	1.06744	1.33349	2.16358	1.48388	21.1952	13.4253	15.7815	12.0236	6.75304	11.1537
Mrps7	Mitchondrial ribosomal protein s7	2.045	0.8288	1.30281	2.46709	0.0304447	Up	2.37602	1.94022	1.81819	0.726814	0.914349	0.845346	30.8666	16.4455	17.4351	94.5706	103.234	76.6694	51.2803	41.8746	39.2408	66.4972	83.655	77.3418
Dcaf6	Ddb1 and cul4 associated factor 6	33.92	13.8	1.29759	2.45819	0.00447725	Up	32.7464	35.7271	33.2896	12.6574	13.2491	15.4911	0.0620833	0.381209	0.227897	0.577544	0.36154	0.160178	7.32634	7.99321	7.44788	4.63794	4.85475	5.67626
Mrpl18	Mitochondrial ribosomal protein l18	1.502	0.6131	1.29238	2.44932	0.0048143	Up	1.43715	1.59042	1.47734	0.651237	0.710417	0.477592	65.2535	38.4059	51.9036	152.236	157.198	150.555	74.5225	82.4702	76.6064	99.854	108.928	73.229
Micos13	Mitochondrial contact site and cristae organizing system subunit 13	2.388	0.9765	1.29007	2.4454	0.00610627	Up	2.06602	1.92654	3.17126	0.861328	0.480815	1.58736	3.84019	1.34022	5.37805	17.8271	9.883	9.4207	7.27132	6.78043	11.1612	10.6606	5.95101	19.6467
Prelp	Proline arginine-rich end leucine-rich repeat	10.36	4.243	1.2877	2.44138	0.0386736	Up	8.94804	10.8638	11.2626	5.01386	4.67563	3.03876	3.18422	1.97776	2.15701	5.28735	5.56257	5.94146	21.8302	26.5041	27.477	28.0632	26.1701	17.0083
Prpsap2	Phosphoribosyl pyrophosphate synthetase-associated protein 2	8.297	3.404	1.28524	2.43722	0.020344	Up	8.36225	7.91556	8.61388	4.54092	3.29059	2.38164	6.22945	6.76135	5.94902	14.0491	16.9449	18.4196	52.7932	49.9731	54.3818	74.7944	54.1999	39.2285
D330050I16Rik	Riken cdna d330050i16 gene	19.18	7.871	1.28519	2.43714	0.0075195	Up	20.9347	19.12	17.4967	10.0996	5.91102	7.60367	0	0.390207	0.236832	0.840239	0.451718	0.482578	4.37563	3.99632	3.65703	5.97404	3.49644	4.49766
Stk40	Serine/threonine kinase 40	323	132.9	1.28102	2.43011	0.0401906	Up	271.932	433.82	263.359	101.561	167.946	129.287	0	0.0398153	0.0357151	0.0775581	0.0679876	0.150621	6.84639	10.9222	6.63054	10.0263	16.58	12.7635
Mdm4	Transformed mouse 3t3 cell double minute 4	1.755	0.7225	1.28052	2.42927	0.0247479	Up	1.49482	1.90234	1.86818	0.793264	0.70334	0.670859	281.729	212.159	213.167	565.617	547.925	503.01	352.307	448.353	440.303	427.451	378.995	361.493
1700030J22Rik	Riken cdna 1700030j22 gene	83.24	34.51	1.27047	2.4124	0.0269042	Up	74.9821	83.17	91.5746	10.3519	45.5853	47.5809	0.0701025	0.287127	0.214419	0.466127	0.163314	0.180872	14.2878	15.848	17.4495	2.79609	12.3128	12.8518
Msra	Methionine sulfoxide reductase a	6.086	2.525	1.26915	2.41019	0.0347646	Up	4.437	8.2404	5.57985	1.29283	3.34688	2.93531	8.12944	2.80085	4.34491	21.5897	16.6013	15.2122	22.592	41.9579	28.4111	23.0137	59.578	52.2516
Chic1	Cysteine-rich hydrophobic domain 1	4.825	2.004	1.2673	2.4071	0.0132071	Up	6.56098	4.36599	3.54699	3.44056	2.19968	0.372781	1.62224	1.10404	1.9372	1.19813	1.30028	1.54368	10.199	6.78691	5.51377	4.63569	2.96377	0.502272
Alkbh2	Alkb homolog 2, alpha-ketoglutarate-dependent dioxygenase	7.088	2.964	1.25763	2.39103	0.0048461	Up	6.20268	8.20158	6.85954	2.40874	3.50393	2.9805	0.708215	0	0.432172	4.45643	1.10241	2.43746	2.35782	3.11766	2.60751	6.42033	9.33948	7.94433
Gtf2a1l	General transcription factor iia, 1-like	6.657	2.793	1.25287	2.38316	0.033324	Up	6.21113	7.28172	6.47805	3.77873	2.51784	2.08346	18.2481	7.16651	9.70431	12.8556	14.4545	12.7613	72.7094	85.2421	75.834	50.473	33.6311	27.829
Fsd1l	Fibronectin type iii and spry domain containing 1-like	4.835	2.034	1.24924	2.37716	0.0429224	Up	4.23158	5.92752	4.34671	2.57585	2.24486	1.28145	2.15495	1.69684	1.19368	3.11062	3.07037	2.09112	7.11677	9.96904	7.31039	7.10257	6.18991	3.53344
Mocs2	Molybdenum cofactor synthesis 2	0.9761	0.4132	1.24038	2.36261	0.00310811	Up	0.970446	0.908586	1.04933	0.458679	0.351688	0.429091	63.4584	8.11426	16.8412	53.3793	47.6523	43.3673	28.6003	26.7772	30.925	22.0776	16.9278	20.6534
Prdm6	Pr domain containing 6	2.882	1.222	1.23849	2.35951	0.0480884	Up	3.48208	1.90603	3.25917	1.31171	0.983579	1.36957	5.02512	2.87926	3.37095	6.68869	7.64826	6.79655	13.0872	7.1637	12.2494	9.24037	6.92882	9.64796
Coq5	Coenzyme q5 methyltransferase	93.44	39.64	1.23715	2.35732	0.0263142	Up	74.2201	79.0467	127.045	28.6595	7.45448	82.7973	0.10894	0.223709	0.133207	0.145341	0.380888	0.140554	11.5253	12.2748	19.7283	6.3699	1.65684	18.4026
Stxbp6	Syntaxin binding protein 6 (amisyn)	6.542	2.776	1.23679	2.35674	0.0124079	Up	6.19876	6.7713	6.65507	2.41452	3.74773	2.16498	10.6032	5.34807	7.54613	10.6014	12.1837	9.76124	48.5516	53.036	52.1256	26.1946	40.6583	23.4874
Ube2e2	Ubiquitin-conjugating enzyme e2e 2	1.754	0.7457	1.23404	2.35224	0.0348676	Up	1.50154	1.37647	2.38434	0.49625	0.0315713	1.70935	5.61869	2.1069	3.84803	4.56637	5.36209	3.07592	5.79276	5.31026	9.1985	2.15114	0.136855	7.40967
Dus1l	Dihydrouridine synthase 1-like (s. Cerevisiae)	39.66	16.9	1.23101	2.34731	0.0325254	Up	35.5344	39.2088	44.2367	14.8075	22.4994	13.3809	0	0.0784219	0.350055	0	0.266958	0.295518	5.07523	5.60002	6.31814	2.77629	4.21845	2.50881
Stx18	Syntaxin 18	18.14	7.747	1.22752	2.34164	0.0494744	Up	20.5343	14.3192	19.5664	11.3848	7.32229	4.53302	0.869071	0.65335	0.531495	2.19898	2.73391	2.46668	14.0586	9.80349	13.3959	28.0808	18.0606	11.1808
Cacul1	Cdk2 associated, cullin domain 1	30.97	13.31	1.21794	2.32614	0.0244816	Up	17.9512	41.8968	33.0598	4.54651	18.9203	16.4739	0.21488	0.17072	0.350716	0.237457	0.125085	0.184786	4.40591	10.2831	8.11415	0.829477	3.45187	3.00554
Ehf	Ets homologous factor	5.139	2.212	1.21632	2.32354	0.0149485	Up	4.88511	5.65071	4.88222	2.30398	1.99945	2.33216	33.7917	19.3941	21.5791	57.5397	63.5462	55.6295	121.745	140.825	121.673	135.716	117.778	137.376
Pacsin1	Protein kinase c and casein kinase substrate in neurons 1	6.775	2.919	1.2144	2.32044	0.00486424	Up	7.61988	4.97079	7.73286	3.6503	1.6298	3.47838	0.733445	1.06654	1.07716	1.75262	1.76515	1.57692	7.30783	4.76723	7.41619	6.19905	2.76777	5.90709
Sdhd	Succinate dehydrogenase complex, subunit d, integral membrane protein	0.7918	0.3422	1.21017	2.31365	0.0338118	Up	0.648867	0.816826	0.909623	0.298825	0.436519	0.29131	522.971	184.865	301.37	691.474	613.365	566.021	218.28	274.782	305.999	186.353	272.222	181.667
Gas6	Growth arrest specific 6	90.32	39.15	1.20592	2.30684	0.0170749	Up	86.7784	84.3137	99.8593	42.7657	19.61	55.0799	0	0.166111	0	0.107882	0	0.209125	4.80495	4.66848	5.52924	4.51901	2.07217	5.82024
Wfdc3	Wap four-disulfide core domain 3	4.574	1.986	1.20395	2.3037	0.000675292	Up	5.36594	4.35424	4.00254	2.6427	1.83352	1.48059	8.14608	3.77853	4.96336	9.69525	9.12669	10.0783	30.2066	24.5114	22.5316	25.4582	17.6631	14.2631
Dst	Dystonin	46.56	20.21	1.20381	2.30347	0.0203609	Up	43.6077	37.4669	58.6147	20.9103	15.101	24.6318	0.256053	0.323817	0.432617	0.265212	0.246124	0.233952	14.7174	12.6449	19.7822	5.19473	3.75153	6.11925
Nudt2	Nudix (nucleoside diphosphate linked moiety x)-type motif 2	0.8114	0.3524	1.20323	2.30255	0.0387519	Up	0.729255	0.789889	0.914972	0.325624	0.457145	0.274368	146.357	36.9062	57.2269	265.668	241.463	178.069	58.4595	63.3202	73.3472	74.3726	104.412	62.6657
Melk	Maternal embryonic leucine zipper kinase	0.8984	0.3903	1.2028	2.30186	0.00248706	Up	0.872012	1.00279	0.820491	0.401292	0.446227	0.323403	42.8662	21.0975	31.1006	70.2688	70.4191	67.2417	27.6324	31.7765	25.9998	27.8135	30.9279	22.415
Carhsp1	Calcium regulated heat stable protein 1	56.04	24.35	1.20241	2.30123	0.0160838	Up	49.037	59.1307	59.959	25.4815	23.1948	24.3832	12.2543	9.01853	7.54087	11.3227	17.2664	12.685	470.979	567.925	575.88	350.575	319.115	335.465
Ccdc47	Coiled-coil domain containing 47	3.198	1.391	1.20053	2.29823	0.00654833	Up	3.00037	3.17559	3.41687	1.33392	1.07565	1.76444	22.2908	8.9363	12.9054	68.7082	71.2127	60.7607	44.1379	46.7156	50.265	89.2308	71.9543	118.03
Naa10	N(alpha)-acetyltransferase 10, nata catalytic subunit	6.719	2.944	1.19042	2.28219	0.0035557	Up	5.81071	7.68607	6.65909	1.9037	4.35126	2.57683	2.61303	1.64084	1.30459	2.56277	3.32797	4.29224	10.7662	14.2409	12.3381	6.46178	14.7696	8.74661
Gatc	Glutamyl-trna(gln) amidotransferase, subunit c	35.01	15.34	1.19004	2.28159	0.0270877	Up	32.8169	35.621	36.5807	17.2072	9.41201	19.4096	0.250657	0.515317	0.995856	0	0.438283	0.970227	19.2726	20.9194	21.483	8.07882	4.41897	9.11286
Abhd6	Abhydrolase domain containing 6	5.971	2.626	1.18526	2.27405	0.0304062	Up	5.7567	7.37688	4.78055	3.40602	2.96193	1.50969	3.01745	1.47519	1.44951	3.45025	5.77724	3.61499	11.4024	14.6115	9.46892	14.5806	12.6795	6.46274
Car10	Carbonic anhydrase 10	25.85	11.41	1.17937	2.26477	0.0296349	Up	21.77	30.0663	25.7096	10.2734	10.5692	13.3975	0.431621	0.546866	0.867654	2.13047	2.08262	1.74995	13.3968	18.5022	15.8212	20.4202	21.0081	26.6299
Tuba3a	Tubulin, alpha 3a	9.553	4.223	1.17764	2.26206	0.0104817	Up	9.37131	9.22442	10.0646	4.73259	4.28963	3.64779	48.0339	60.8442	50.1518	80.189	90.578	130.236	496.773	488.986	533.524	474.841	430.397	365.999
Tdrkh	Tudor and kh domain containing protein	6.422	2.841	1.17681	2.26076	0.0335303	Up	6.12953	6.76419	6.37368	1.71938	4.51523	2.2879	1.18788	1.56872	1.11406	2.95098	3.3212	3.26926	7.90844	8.72729	8.22345	5.46845	14.3606	7.27663
Nup155	Nucleoporin 155	18.31	8.141	1.16973	2.24969	0.00145529	Up	23.1914	16.8967	14.8561	13.0465	7.38107	3.99544	0.18458	0.418849	0.301278	0.366998	0.250702	0.119047	6.99382	5.09552	4.48013	3.20399	1.81266	0.98121
Msmo1	Methylsterol monoxygenase 1	1.65	0.7358	1.16485	2.24209	0.00713526	Up	1.23028	1.90424	1.81446	0.434447	1.0186	0.754259	9.8274	5.31968	8.52867	20.5781	17.819	16.28	9.7093	15.0281	14.3196	7.9181	18.5647	13.7469
Wdr55	Wd repeat domain 55	28.38	12.67	1.16392	2.24065	0.0018148	Up	29.46	27.8144	27.8774	15.0195	11.1028	11.8808	0.459326	0.630775	0.46773	1.64017	0.892725	0.987814	15.2979	14.4434	14.4761	17.6264	13.0299	13.943
Cenps	Centromere protein S	1.065	0.4769	1.15918	2.23331	0.00452844	Up	1.14642	1.09825	0.950513	0.503039	0.488256	0.439404	434.209	145.642	240.945	953.995	991.321	937.416	313.66	300.481	260.059	483.376	469.17	422.228
Supt5	Suppressor of ty 5, dsif elongation factor subunit	27.33	12.26	1.15674	2.22953	0.00300016	Up	25.2631	27.5297	29.1896	9.63405	11.3898	15.7473	0.289859	0.27678	0.283756	0.539112	0.540124	0.747843	7.1612	7.80371	8.27422	5.86739	6.93671	9.59054
Ftsj3	Ftsj rna methyltransferase homolog 3 (e. Coli)	14.86	6.697	1.14955	2.21844	0.0446953	Up	12.7069	19.0432	12.8178	6.70966	7.34164	6.03835	1.52157	0.742036	0.487539	1.8311	2.36321	0.841251	11.6528	17.4635	11.7545	11.2623	12.3231	10.1355
Timm10b	Translocase of inner mitochondrial membrane 10b	0.9073	0.4095	1.14777	2.21571	0.0131022	Up	0.803859	0.829442	1.08853	0.367765	0.384923	0.475736	57.0654	16.2546	25.6754	120.692	97.0967	94.6515	26.5261	27.3703	35.9199	38.3015	40.0885	49.5464
Igsf23	Immunoglobulin superfamily, member 23	4.378	1.978	1.14611	2.21317	0.0214513	Up	4.19259	4.47326	4.4667	1.36619	2.78327	1.78437	13.3554	5.01062	8.37728	19.2238	22.4696	25.4723	37.3746	39.8766	39.8181	30.587	62.3134	39.9494
Micu1	Mitochondrial calcium uptake 1	91.84	41.55	1.14431	2.2104	0.0296714	Up	104.68	92.1119	78.7167	36.67	50.7954	37.1767	0.360705	1.1099	0.606719	0.600694	0.735624	0.465398	72.4849	63.7821	54.5067	22.023	30.5063	22.3273
Clasp2	Clip associating protein 2	8.108	3.672	1.14263	2.20783	0.015389	Up	8.39588	7.74351	8.18457	3.77905	2.44714	4.79094	0.774722	0.767365	0.624726	1.68115	1.68024	1.58997	6.0641	5.59291	5.91148	6.23715	4.03889	7.90722
Hlcs	Holocarboxylase synthetase (biotin- [propriony-coenzyme a-carboxylase (atp-hydrolysing)] ligase)	119	54.1	1.13746	2.19993	0.0405601	Up	79.9211	150.683	126.417	8.92121	66.0593	87.3067	0.0414867	0.113055	0.101558	0	0.0966114	0.0535159	6.82259	12.8633	10.7918	0.446439	3.30577	4.36904
Zkscan6	Zinc finger with krab and scan domains 6	15.17	6.955	1.12541	2.18163	0.00533078	Up	15.2904	14.4337	15.7987	6.26754	7.39417	7.20468	9.54119	5.61967	6.58529	14.7284	15.8511	13.5285	110.836	104.626	114.52	92.1496	108.714	105.928
Mindy3	MINDY lysine 48 deubiquitinase 3	2.698	1.241	1.12102	2.175	0.00675485	Up	2.83866	2.80711	2.44931	1.24839	1.58979	0.883696	30.3576	15.7056	18.9551	43.599	42.7003	35.2839	61.5216	60.8378	53.0834	50.5944	64.4306	35.8142
Hsf1	Heat shock factor 1	97.68	45.23	1.11088	2.15977	0.000542428	Up	107.207	99.4119	86.4114	55.9581	48.2025	31.5159	0.430332	0.662701	0.2631	0.574057	0.501513	0.971613	48.4625	44.9386	39.0618	38.1855	32.8931	21.5063
Rchy1	Ring finger and chy zinc finger domain containing 1	1.159	0.5418	1.0977	2.14013	0.00493152	Up	1.11734	1.08846	1.27261	0.57414	0.472569	0.578618	66.3233	25.2578	29.1904	166.475	149.489	128.405	44.9811	43.8184	51.2318	85.0433	69.9984	85.7067
BC031181	Cdna sequence bc031181	0.7681	0.3594	1.09577	2.13727	0.0319622	Up	0.664476	0.848284	0.791419	0.386696	0.311172	0.380229	281.191	128.802	174.231	669.955	694.43	621.926	129.401	165.196	154.122	256.033	206.028	251.751
Spata5	Spermatogenesis associated 5	5.46	2.569	1.08777	2.12545	0.0317436	Up	4.74012	5.66852	5.97148	2.89652	2.14148	2.66868	12.7169	5.60865	6.424	15.0132	13.565	12.2581	39.1053	46.7644	49.2638	39.4277	29.15	36.3263
Taf5	Tata-box binding protein associated factor 5	5.137	2.421	1.08526	2.12175	0.00643175	Up	5.10103	4.62564	5.6837	2.07192	2.33122	2.8599	7.45993	4.83116	7.00061	2.94086	3.68164	3.18066	32.8025	29.7455	36.5494	6.77044	7.61779	9.34535
Tigar	Trp53 induced glycolysis regulatory phosphatase	15.95	7.519	1.08481	2.12109	0.0499386	Up	15.9745	15.6486	16.2251	11.1927	4.16206	7.20355	2.68592	1.94617	1.9173	3.34469	4.23584	4.54761	34.8745	34.163	35.4214	45.2488	16.826	29.1219
Ctnnal1	Catenin (cadherin associated protein), alpha-like 1	2.158	1.02	1.08123	2.11584	0.00857177	Up	1.74763	2.90247	1.82313	0.450448	1.96545	0.643509	5.1329	6.66176	7.39571	14.7347	15.8762	14.8093	11.1792	18.5665	11.6622	6.81982	29.7571	9.74277
Top1	Topoisomerase (dna) i	1.605	0.7587	1.08106	2.1156	0.0286945	Up	1.68578	1.72363	1.40603	0.630594	0.803407	0.842161	11.9161	14.4515	17.7443	41.7298	37.8849	38.2931	24.7877	25.3442	20.6742	24.784	31.576	33.0991
Aprt	Adenine phosphoribosyl transferase	37.16	17.57	1.08058	2.11489	0.00959763	Up	45.4526	31.8585	34.1696	24.0764	16.1316	12.5044	2.50498	0.652358	1.14515	1.27489	1.82969	2.42526	65.1864	45.6902	49.0047	44.3795	29.735	23.0491
Alox12	Arachidonate 12-lipoxygenase	5.976	2.836	1.07535	2.10723	0.0447284	Up	3.6777	6.62672	7.62419	1.83529	2.44472	4.22814	1.31688	0.615039	0.805586	1.75113	1.04952	1.34119	3.35591	6.04689	6.95709	2.53382	3.37521	5.83743
Washc2	WASH complex subunit 2	35.67	16.93	1.07505	2.10679	0.0243883	Up	35.3067	34.9651	36.7306	17.8302	10.5504	22.4087	0.327211	0.223001	0.286049	0.372256	0.435453	0.241196	9.84186	9.74666	10.2388	6.23407	3.68878	7.83488
Stxbp5	Syntaxin binding protein 5 (tomosyn)	15.89	7.555	1.07244	2.10298	0.0159928	Up	15.9097	11.665	20.0917	7.04188	1.81005	13.8141	0.55896	0.35102	0.18425	0.683397	0.775784	0.582341	5.80294	4.25473	7.3283	4.79205	1.23175	9.4006
Nsun3	Nol1/nop2/sun domain family member 3	2.856	1.367	1.06228	2.08823	0.043944	Up	3.68993	3.86874	1.00813	2.33541	1.76701	0	2.44956	1.20324	0.854937	5.39857	2.65326	2.93518	5.54441	5.81308	1.51479	8.55307	6.47137	0
Mdh2	Malate dehydrogenase 2, nad (mitochondrial)	6.551	3.14	1.06091	2.08624	0.022663	Up	7.09622	7.13627	5.4197	3.49469	2.9313	2.99391	7.95602	6.62114	6.44054	14.1598	7.77081	12.6545	49.7154	49.996	37.9699	40.2881	33.7931	34.5149
Pgam1	Phosphoglycerate mutase 1	77.09	37.12	1.05438	2.07683	0.0489502	Up	62.3087	104.291	64.6563	36.4858	47.1039	27.7609	0.120863	0.3312	0.221639	0.161407	0.422641	0.155941	13.9925	23.4204	14.5197	8.9997	11.6188	6.84758
Trappc5	Trafficking protein particle complex 5	9.175	4.428	1.05107	2.07207	0.0104487	Up	10.4626	8.71405	8.34759	4.91634	4.855	3.51213	9.8641	10.4937	9.37404	41.6199	42.9839	39.4245	103.691	86.3616	82.7297	203.255	200.719	145.201
Cdk20	Cyclin-dependent kinase 20	3.104	1.498	1.0508	2.07169	0.00109409	Up	2.91303	3.28149	3.11694	1.4131	1.61309	1.46844	191.81	70.5908	82.5021	246.789	227.103	279.468	334.904	377.265	358.347	354.858	405.078	368.755
Mro	Maestro	21.67	10.46	1.05021	2.07083	0.0193222	Up	25.6261	16.9974	22.3766	13.2001	8.92893	9.25934	0.686568	0.670854	0.779668	1.43811	1.71438	1.01233	18.2551	12.1083	15.9403	18.3254	12.3958	12.8545
Nsrp1	Nuclear speckle regulatory protein 1	2.397	1.159	1.04884	2.06886	0.0170108	Up	2.14348	2.58361	2.4647	1.19303	1.06657	1.2166	18.074	3.4465	9.06513	34.1874	33.5128	31.8027	21.8532	26.3404	25.1281	39.5701	35.3757	40.3517
Wdr73	Wd repeat domain 73	27.55	13.34	1.04683	2.06598	0.0421616	Up	29.0305	28.2394	25.3847	18.2965	8.01882	13.6921	1.32931	0.909484	0.812789	1.90918	0.953279	1.0554	29.5297	28.725	25.8212	23.8944	10.4722	17.8812
Pphln1-ps1	Periphilin 1, pseudogene 1	0.8513	0.4123	1.04586	2.06459	0.0067724	Up	0.909814	0.852059	0.791948	0.436249	0.375128	0.425585	76.4803	87.254	77.2051	243.425	198.049	228.078	73.07	68.4315	63.6038	97.3637	83.7226	94.9838
H2ax	H2A.X variant histone	85.27	41.3	1.04575	2.06444	0.00967775	Up	100.677	81.3073	73.823	48.1479	43.0172	32.7459	1.04023	1.66898	0.529471	4.18584	7.4825	8.94884	108.687	87.7761	79.6964	330.891	295.631	225.043
Bcas3	Breast carcinoma amplified sequence 3	111.2	53.94	1.04385	2.06172	0.0174278	Up	144.734	99.0036	89.8639	72.4878	46.453	42.8661	0	0.11831	0.0707459	0.0768088	0.202031	0.0745818	9.12094	6.23907	5.6631	8.53959	5.4725	5.04994
Dmrtb1	Dmrt-like family b with proline-rich c-terminal, 1	182.1	88.36	1.04311	2.06066	0.0429102	Up	190.256	158.384	197.626	93.5238	100.821	70.7469	0.618883	0.254441	0.832234	1.15737	0.865695	0.638807	108.164	90.0441	112.354	82.9828	89.4579	62.7731
Eif2b2	Eukaryotic translation initiation factor 2b, subunit 2 beta	29.74	14.49	1.03736	2.05247	0.0219765	Up	28.9788	29.2756	30.9676	10.7143	12.5254	20.2309	1.0099	0.791993	1.05789	1.15826	2.35506	2.42001	27.6244	27.9073	29.5202	21.1904	24.7724	40.0123
Aatf	Apoptosis antagonizing transcription factor	16.45	8.033	1.0341	2.04784	0.0298858	Up	20.5821	15.8824	12.8837	10.037	6.72657	7.33409	0	0.336161	0.14995	0.327658	0.285952	0	3.33506	2.57353	2.08764	2.05294	1.37583	1.50009
Wdr91	Wd repeat domain 91	69.76	34.09	1.03313	2.04646	0.000398279	Up	64.2561	66.8492	78.1723	29.8846	30.0238	42.3549	0.318227	0.217377	0.194641	0.847047	0.463405	0.41054	15.6409	16.2721	19.0283	17.1437	17.2236	24.2975
Cyb5d1	Cytochrome b5 domain containing 1	3.827	1.879	1.02647	2.03704	0.0460321	Up	4.91704	3.71249	2.85224	2.63435	1.2391	1.76306	1.50267	2.62056	0.91508	1.53767	2.19703	1.45509	8.25786	6.23489	4.79015	4.55724	2.14355	3.04997
Pole	Polymerase (dna directed), epsilon	41.76	20.55	1.02308	2.03225	0.0315616	Up	42.4216	36.6166	46.2304	28.4352	14.1555	19.0496	0.027475	0.0560989	0.0672718	0.0728178	0	0.0708804	2.13304	1.84115	2.32455	1.36203	0.678041	0.912465
Actl6a	Actin-like 6a	8.282	4.079	1.02186	2.03054	0.032101	Up	8.20855	8.26637	8.37221	4.03907	5.38243	2.8152	4.53152	2.87519	4.59482	6.19395	5.2813	4.84836	32.8384	33.0697	33.4931	21.9774	29.2869	15.3181
Lnpep	Leucyl/cystinyl aminopeptidase	7.407	3.661	1.0167	2.02328	0.0461883	Up	7.75214	5.65988	8.81	5.53155	0.565575	4.88604	0.615899	1.12742	0.753882	0.867967	0.537828	0.546202	6.45288	4.71129	7.33345	3.59919	0.368	3.17918
Rubcnl	RUN and cysteine rich domain containing beclin 1 interacting protein like	1.345	0.6653	1.0158	2.02203	0.0463146	Up	1.54841	1.22373	1.26361	0.567447	0.726484	0.701965	19.465	5.62107	9.00191	11.6888	14.7486	10.1059	17.5941	13.9048	14.358	6.91213	8.84937	8.5507
Dguok	Deoxyguanosine kinase	4.771	2.36	1.01539	2.02145	0.0479144	Up	5.42686	3.1222	5.76319	1.97384	1.52359	3.58276	0.758131	1.22323	1.2334	4.09486	1.47549	2.60943	5.81535	3.34571	6.17576	5.38187	4.15421	9.76874
Efcab6	Ef-hand calcium binding domain 6	10.62	5.281	1.00801	2.01113	0.0117504	Up	9.68077	10.8134	11.3661	5.4954	4.74173	5.60483	1.86259	0.727502	1.0306	3.6621	3.82357	2.51739	11.6837	13.0507	13.7177	18.3236	15.8106	18.6885
Tor1a	Torsin family 1, member a (torsin a)	7.862	3.913	1.00653	2.00907	0.0153768	Up	8.19401	6.62085	8.77193	4.4609	3.40154	3.87768	13.2195	23.6321	14.1088	66.7885	62.225	90.4277	139.19	112.467	149.007	326.302	248.813	283.641
Nup205	Nucleoporin 205	9.971	4.998	0.996287	1.99486	0.0199988	Up	9.94146	9.30646	10.6649	6.36932	3.87489	4.75074	0.158119	0.086118	0.0774251	0.041921	0.11045	0.0815843	1.06593	0.997845	1.1435	0.496712	0.302184	0.370487
Ttc33	Tetratricopeptide repeat domain 33	1.208	0.6111	0.982876	1.9764	0.00729018	Up	1.144	1.29852	1.18069	0.587961	0.763008	0.482267	223.176	98.1412	146.487	233.361	209.326	207.642	178.389	202.485	184.11	127.456	165.402	104.544
Dgcr6	Digeorge syndrome critical region gene 6	5.504	2.788	0.981552	1.97459	0.0178473	Up	5.24572	6.19493	5.07208	2.3214	2.97075	3.07048	4.50656	6.07878	7.66781	13.0216	15.1663	10.5139	31.917	37.6923	30.8605	29.9474	38.3244	39.611
Gm38425	Predicted gene, 38425	2.757	1.398	0.979841	1.97225	0.0491812	Up	2.33392	3.32908	2.60821	1.57868	1.52466	1.09047	9.85287	5.29507	6.10304	18.8674	13.5046	12.3693	16.5327	23.5821	18.4757	23.544	22.7384	16.263
Elp5	Elongator acetyltransferase complex subunit 5	4.364	2.215	0.978534	1.97046	0.00346129	Up	4.22043	4.3831	4.48764	1.85165	2.45346	2.33858	17.8467	12.1697	13.9142	26.7706	28.2559	31.4901	61.802	64.184	65.7149	53.3996	70.7551	67.4421
Fkbp6	Fk506 binding protein 6	9.468	4.808	0.977482	1.96903	0.00517621	Up	10.3016	9.06005	9.04109	5.75949	4.91611	3.74919	2.43625	1.60912	2.47367	2.05494	2.57696	2.93341	22.3856	19.6876	19.6464	14.5241	12.3973	9.45459
Lama4	Laminin, alpha 4	1.634	0.8325	0.972552	1.96231	0.0395638	Up	1.39888	1.76012	1.74201	0.484271	1.28272	0.730585	0.359039	0.288897	0.339625	0.77889	0.722005	0.505236	0.460494	0.579408	0.573448	0.323837	0.857767	0.48855
Thada	Thyroid adenoma associated	19.1	9.794	0.963929	1.95061	0.0181483	Up	18.0655	20.2155	19.0309	11.0584	8.81944	9.50366	0.321969	0.219092	0.288055	0.196876	0.288311	0.319466	4.99281	5.58699	5.25961	2.96605	2.36553	2.54905
Pmm1	Phosphomannomutase 1	12.56	6.446	0.962344	1.94847	0.046456	Up	12.6516	9.44289	15.5842	6.22878	5.83414	7.27462	1.77848	2.10842	1.70394	5.48964	3.56022	7.21438	23.5777	17.5979	29.0429	33.7688	31.6293	39.4387
Tex35	Testis expressed 35	2.066	1.06	0.961886	1.94785	0.0279911	Up	1.07063	1.08985	4.03645	0.168199	0.317254	2.69596	2.05774	0.238204	0.625913	2.33383	1.6038	1.32802	1.04274	1.06146	3.93131	0.295225	0.556849	4.73199
Epb41l3	Erythrocyte membrane protein band 4.1 like 3	5.072	2.608	0.959635	1.94482	0.0115369	Up	6.62229	4.6021	3.99153	4.12153	1.69511	2.00719	1.94816	1.15775	1.49777	3.97912	7.44577	4.57512	10.1623	7.0622	6.12524	21.9815	9.04061	10.705
Txnrd3	Thioredoxin reductase 3	61.91	31.86	0.958234	1.94293	0.0193289	Up	68.2691	59.0874	58.3753	30.1284	35.2712	30.194	0.423308	0.400984	0.414231	0.901788	0.887721	0	28.1843	24.3937	24.0997	17.9717	21.0394	18.0108
Psmb3	Proteasome (prosome, macropain) subunit, beta type 3	0.7889	0.4076	0.952659	1.93544	0.00383856	Up	0.74417	0.720275	0.902394	0.398258	0.348537	0.476101	68.7225	10.6733	11.2537	111.56	92.1679	67.4597	22.4862	21.7642	27.2672	36.0009	31.5063	43.0376
1700019D03Rik	Riken cdna 1700019d03 gene	0.9201	0.4757	0.951856	1.93436	0.000883991	Up	0.902662	0.881341	0.976382	0.442398	0.426435	0.558194	35.5555	18.2555	33.6128	59.6262	66.8125	54.0517	26.3047	25.6834	28.453	26.6162	25.6558	33.5829
Spock3	Sparc/osteonectin, cwcv and kazal-like domains proteoglycan 3	5.832	3.042	0.938836	1.91698	0.00901977	Up	6.53117	7.20903	3.75615	3.25726	4.4672	1.40257	0.536061	0.548647	1.3121	1.24754	0.468266	0.691621	5.21799	5.75955	3.00092	2.61387	3.58482	1.12553
Fbxo38	F-box protein 38	45.82	23.92	0.937547	1.91527	0.0144641	Up	40.4398	53.2693	43.7485	22.595	26.3552	22.8191	1.87409	1.43289	1.93007	1.69859	1.22419	1.41514	70.595	92.9913	76.371	32.6718	38.1089	32.9958
Acly	Atp citrate lyase	8.607	4.503	0.93467	1.91145	0.0422273	Up	8.01415	11.9803	5.82626	4.64559	6.14048	2.72233	1.27827	0.591071	1.03366	1.5753	1.59479	0.883336	7.75503	11.5929	5.63788	6.27685	8.29666	3.67825
Med4	Mediator complex subunit 4	1.34	0.705	0.926366	1.90048	0.00617868	Up	1.15282	1.53051	1.3364	0.562665	0.795556	0.756887	252.45	141.597	187.428	350.783	364.371	397.437	223.445	296.652	259.027	208.672	295.043	280.702
Cnpy4	Canopy fgf signaling regulator 4	2.388	1.259	0.923459	1.89666	0.0340542	Up	2.26959	2.32887	2.5652	1.24565	1.50653	1.02481	135.606	145.671	170.196	188.987	177.56	199.591	341.553	350.474	386.039	235.07	284.302	193.394
Cyb5b	Cytochrome b5 type b	2.7	1.424	0.922528	1.89543	0.0110572	Up	2.49793	3.06729	2.53345	1.18792	1.57704	1.50777	28.3895	17.7442	19.8503	17.1849	18.1464	17.8554	54.9412	67.4641	55.7224	21.0605	27.9592	26.7311
Exosc1	Exosome component 1	1.745	0.921	0.922142	1.89493	0.00257002	Up	1.93932	1.5957	1.70049	1.16624	0.803361	0.793305	69.2051	20.8156	35.641	101.485	90.1652	82.3837	81.2328	66.8393	71.2289	106.53	73.3827	72.4642
Sbds	Sbds ribosome maturation factor	2.813	1.489	0.917767	1.88919	0.0235756	Up	2.69489	3.19254	2.55203	1.47606	1.46912	1.52206	64.7899	26.205	38.1563	114.728	102.437	119.173	116.016	137.44	109.866	165.485	164.707	170.642
Ttc39a	Tetratricopeptide repeat domain 39a	4.217	2.243	0.910911	1.88023	0.0257972	Up	3.4468	3.77045	5.43328	0.852445	2.26511	3.61063	0.909673	1.18164	0.500561	1.21189	0.847901	1.40843	2.97789	3.25751	4.69413	0.985489	2.61863	4.17415
Arpp19	Camp-regulated phosphoprotein 19	1.015	0.5398	0.910771	1.88005	0.0138961	Up	0.81848	1.09455	1.13159	0.422255	0.650404	0.546778	122.765	48.7195	54.1812	150.744	145.174	117.666	61.5676	82.3342	85.1204	58.2127	89.6655	75.3795
Ino80e	Ino80 complex subunit e	38.14	20.3	0.909913	1.87893	0.0130123	Up	38.5468	32.7344	43.1436	24.803	13.1219	22.974	4.07937	2.6658	2.50913	6.15567	5.86577	6.19047	118.908	100.978	133.088	150.57	79.658	139.467
Eola1	Endothelium and lymphocyte associated ASCH domain 1	0.642	0.3417	0.909892	1.8789	0.0272695	Up	0.537055	0.723801	0.665271	0.337459	0.382135	0.305539	441.434	199.557	240.957	557.363	572.51	541.077	157.885	212.785	195.578	187.959	212.843	170.18
3110040N11Rik	Riken cdna 3110040n11 gene	2.773	1.477	0.908985	1.87772	0.0387785	Up	2.41146	3.35825	2.55044	1.63835	1.7539	1.03873	5.08541	1.54561	2.71207	9.92528	5.20062	7.38546	7.51017	10.4588	7.943	12.2938	13.1609	7.7944
Nup214	Nucleoporin 214	87.27	46.58	0.905731	1.87349	0.0213355	Up	91.3986	80.0251	90.3725	40.8873	50.338	48.5116	0.906053	0.71385	0.934132	1.51618	1.33229	1.32249	77.8117	68.129	76.9382	56.8464	69.9859	67.4467
Pnkd	Paroxysmal nonkinesiogenic dyskinesia	3.277	1.751	0.904391	1.87175	0.0226815	Up	4.23025	2.64219	2.95722	2.24272	1.28147	1.72738	24.3909	11.9105	11.5191	28.7524	41.1742	32.1615	67.4309	42.1169	47.1385	76.3185	43.6077	58.7815
Alg13	Asparagine-linked glycosylation 13	2.591	1.385	0.903635	1.87077	0.021628	Up	2.40759	2.75655	2.60885	1.55863	1.4157	1.18062	62.873	41.742	51.5735	74.5406	75.4642	68.2633	125.346	143.514	135.824	113.4	103.001	85.8975
Vps52	Vps52 garp complex subunit	77.15	41.27	0.902793	1.86968	0.0390334	Up	85.1705	74.088	72.2025	37.2841	36.977	49.536	0.301316	0	0.0921549	0.200438	0.263253	0	11.1707	9.71716	9.46986	5.76276	5.7153	7.65646
Anxa2	Annexin a2	3.283	1.76	0.899614	1.86557	0.0430869	Up	4.33829	2.57018	2.93974	2.49478	1.70067	1.08349	4.06084	1.97729	3.10061	6.12562	7.49948	4.36676	13.2155	7.8294	8.95518	14.9619	10.1994	6.49801
Oard1	O-acyl-adp-ribose deacylase 1	0.8159	0.4387	0.89514	1.85979	0.0483988	Up	0.829334	0.692586	0.925647	0.560943	0.376705	0.378397	147.448	62.0082	77.552	130.412	124.571	95.9002	79.3419	66.2593	88.5561	65.6085	44.0598	44.2577
Cfap298	Cilia and flagella associate protien 298	14.26	7.677	0.893757	1.85801	0.046885	Up	17.0857	13.3749	12.331	8.36191	6.08566	8.58335	0.629233	3.18107	1.66454	1.97535	0.734334	2.70684	31.1805	24.4085	22.5035	15.0975	10.9877	15.4973
Birc6	Baculoviral iap repeat-containing 6	16.54	8.947	0.886756	1.84901	0.00721358	Up	14.0248	18.1213	17.4821	7.50334	9.35854	9.97851	0.609735	1.15244	1.05275	1.14591	1.17806	0.912304	13.1596	17.0034	16.4036	8.09429	10.0956	10.7644
Arglu1	Arginine and glutamate rich 1	28.06	15.19	0.885648	1.84759	0.00977347	Up	31.4301	25.7107	27.0391	19.1165	14.7255	11.7198	0.392562	0.717661	1.11965	1.92385	0.305094	0.506509	23.3617	19.1105	20.0979	17.4308	13.427	10.6863
Fkbp9	Fk506 binding protein 9	94.74	51.43	0.881366	1.84212	0.0166196	Up	167.108	63.1854	53.9414	112.703	23.5149	18.0802	0	0.0940695	0.0421534	0	0	0.266682	7.58798	2.8691	2.44935	10.0186	2.09033	1.60722
Vps25	Vacuolar protein sorting 25	2.576	1.4	0.879771	1.84008	0.0035407	Up	2.45121	2.59594	2.68133	1.13502	1.4821	1.58295	58.1786	47.5928	67.9994	107.121	100.162	117.999	141.983	150.366	155.312	123.067	160.7	171.635
Brf2	Brf2, rna polymerase iii transcription initiation factor 50kda subunit	10.43	5.669	0.879594	1.83986	0.0413644	Up	10.2055	9.44194	11.6404	4.7062	6.65921	5.64017	8.9677	15.3531	13.6427	19.965	17.9593	17.0304	129.145	119.483	147.304	86.2092	121.985	103.318
Eif1b	Eukaryotic translation initiation factor 1b	0.7652	0.4172	0.875029	1.83405	0.0147181	Up	0.834808	0.743371	0.717326	0.452283	0.345076	0.454248	1544.47	268.542	478.539	1145.66	1097.71	984.677	637.668	567.824	547.93	486.664	371.307	488.778
Fh1	Fumarate hydratase 1	4.033	2.202	0.872941	1.83139	0.0490563	Up	3.76248	4.51608	3.82083	1.51484	3.52752	1.56431	1.37883	1.79689	1.68524	0.737592	2.5721	1.957	6.09642	7.3175	6.19097	2.6594	6.19278	2.74624
Opa1	Opa1, mitochondrial dynamin like gtpase	24.45	13.38	0.869509	1.82704	0.0246346	Up	25.6585	14.5785	33.1242	12.436	7.01971	20.6972	0.598488	0.701808	0.427356	0.308556	0.580651	0.729124	14.7763	8.39552	19.0757	6.70854	3.78674	11.165
Osmr	Oncostatin m receptor	10.05	5.576	0.849878	1.80235	0.0263127	Up	9.08305	11.4529	9.61607	5.6942	7.30851	3.7266	0	0.0282019	0.0253341	0.0549199	0	0.0533993	0.16209	0.204381	0.171602	0.205597	0.263884	0.134554
H1f8	H1.8 linker histone	0.7808	0.4332	0.849861	1.80233	0.00153102	Up	0.786778	0.760482	0.795248	0.455873	0.423171	0.420669	4962.19	2909.21	3555.3	7839.87	7574.81	8407.46	2996.76	2896.6	3029.02	3619.96	3360.28	3340.41
Sdf2	Stromal cell derived factor 2	1.407	0.781	0.848871	1.80109	0.0294131	Up	1.46772	1.4531	1.29924	0.833982	0.641517	0.867555	145.676	62.4786	80.3157	171.32	175.904	154.873	141.131	139.725	124.931	139.58	107.368	145.199
Popdc3	Popeye domain containing 3	10.16	5.657	0.844657	1.79584	0.032887	Up	6.0915	20.2226	4.16485	0	16.972	0	0.238838	0.163605	0.145998	0.15946	0.139195	0.462233	1.11361	3.69696	0.761392	0	4.30459	0
Ctdspl2	Ctd (carboxy-terminal domain, rna polymerase ii, polypeptide a) small phosphatase like 2	9.507	5.326	0.836112	1.78523	0.0452194	Up	6.0642	9.8791	12.5787	1.892	4.09771	9.98693	0.644572	0.877508	0.591815	1.9804	1.26203	1.09599	4.27303	6.96113	8.86335	2.73609	5.92586	14.4425
Speer5-ps1	Spermatogenesis associated glutamate (e)-rich protein 5, pseudogene 1	0.6718	0.3763	0.835917	1.78499	0.00630353	Up	0.630292	0.695659	0.689355	0.380153	0.388903	0.359973	1293.41	792.857	993.473	1251.78	1342.75	1182.99	647.045	714.15	707.678	478.679	489.696	453.268
Deaf1	Deaf1, transcription factor	3.526	1.983	0.830058	1.77776	0.0370617	Up	6.99496	2.09828	1.48513	5.9504	0	0	0.107087	0.219886	0.130947	0.14285	0.124801	0.138166	1.06771	0.320282	0.226691	0.804925	0	0
Oacyl	O-acyltransferase like	29.66	16.68	0.829944	1.77762	0.0298743	Up	19.8553	33.9931	35.1251	5.16141	18.1956	26.6952	0.358216	0.570159	0.474859	0.555289	0.556265	0.616141	9.2872	15.9001	16.4296	2.97245	10.4788	15.3737
Azin1	Antizyme inhibitor 1	13.05	7.383	0.822216	1.76812	0.0361739	Up	11.3928	14.758	13.0109	5.75285	7.15105	9.24495	4.39275	4.14862	4.17858	4.15503	4.10213	4.31981	48.3054	62.5738	55.1662	24.1178	29.9795	38.7578
Tmem50a	Transmembrane protein 50a	1.204	0.6836	0.816487	1.76111	0.0102224	Up	1.21178	1.12589	1.274	0.769196	0.629202	0.652387	209.06	131.318	148.19	204.156	192.214	243.212	197.345	183.358	207.478	163.988	134.142	139.085
Rnf216	Ring finger protein 216	13.7	7.792	0.813881	1.75793	0.00315891	Up	13.7084	13.7506	13.6357	8.33814	7.91864	7.11999	10.0042	6.32112	5.57542	17.012	15.0826	14.2319	100.075	100.383	99.5443	128.759	122.281	109.948
Mmadhc	Methylmalonic aciduria (cobalamin deficiency) cbld type, with homocystinuria	1.06	0.6035	0.812242	1.75594	0.00877433	Up	1.06785	1.00192	1.10919	0.646623	0.460176	0.703607	234.344	77.3664	109.28	207.748	192.851	179.569	149.852	140.599	155.653	125.05	88.9932	136.07
Asgr2	Asialoglycoprotein receptor 2	6.741	3.839	0.812036	1.75569	0.0139956	Up	6.93393	6.91659	6.37106	4.21129	3.34544	3.96103	10.2067	3.27442	5.2993	11.4056	14.2861	12.0731	43.4074	43.2988	39.8837	53.0128	42.1133	49.8625
Prr32	Proline rich 32	5.608	3.194	0.811999	1.75564	0.0389747	Up	2.4979	10.3323	3.99327	0.608061	6.93745	2.037	4.03849	2.0128	4.51885	3.02228	6.28531	6.65984	8.80105	36.4046	14.0698	3.23639	36.9244	10.8419
Mfsd14b	Major facilitator superfamily domain containing 14B	8.14	4.666	0.802745	1.74442	0.00285045	Up	6.14116	10.0561	8.22311	2.99934	6.27144	4.72836	4.25595	3.44617	2.75217	4.20196	4.10784	2.90255	21.4005	35.043	28.6556	11.2099	23.4392	17.672
Zfp687	Zinc finger protein 687	471	270.4	0.800733	1.74199	0.00873307	Up	403.116	510.194	499.794	240.107	288.127	282.969	0	0.177433	0	0	0.15161	0	23.842	30.1751	29.56	12.1342	14.561	14.3003
Oas1d	2'-5' oligoadenylate synthetase 1d	4.302	2.486	0.791011	1.73029	0.00642224	Up	4.42944	4.20992	4.26707	2.43956	2.68469	2.33488	410.249	856.501	436.578	512.965	524.165	962.322	2514.93	2390.29	2422.74	1625.93	1789.3	1556.16
Ccndbp1	Cyclin d-type binding-protein 1	0.6278	0.3647	0.783667	1.7215	0.0126337	Up	0.651515	0.573859	0.658004	0.424336	0.334079	0.335618	298.188	151.731	182.562	476.858	436.536	496.092	137.357	120.985	138.725	199.365	156.96	157.683
Smox	Spermine oxidase	67.15	39.07	0.781453	1.71886	0.0153393	Up	74.6224	62.3569	64.4824	44.3591	41.1568	31.6907	0.325136	0.64245	0.565492	0.627095	2.98693	1.18882	38.134	31.866	32.9522	71.0166	65.8899	50.7351
Eif6	Eukaryotic translation initiation factor 6	8.131	4.736	0.779899	1.71701	0.0136675	Up	8.84742	8.02987	7.51687	4.79115	4.57055	4.84565	20.4293	16.1374	15.6726	39.2872	36.3621	32.9015	154.061	139.825	130.892	173.361	165.379	175.333
Oas1e	2'-5' oligoadenylate synthetase 1e	1.414	0.8235	0.77958	1.71663	0.00141786	Up	1.46055	1.37482	1.40561	0.8279	0.794509	0.848115	1768.29	1797.95	1838.78	1935.13	1958.96	3057.22	2631.43	2476.98	2532.45	1918.33	1840.96	1965.17
Rnpep	Arginyl aminopeptidase (aminopeptidase b)	14.72	8.574	0.779434	1.71646	0.0322088	Up	23.0763	9.23717	11.8384	15.8849	5.35211	4.48568	0.492181	1.27929	0.361141	0.524853	0.114693	0.507992	16.4043	6.56643	8.41557	6.07618	2.04725	1.71583
Triqk	Triple qxxk/r motif containing	1.296	0.7557	0.777663	1.71435	0.0127969	Up	1.49421	1.12338	1.26925	0.970331	0.681422	0.615486	43.8592	18.5323	26.7966	63.8651	65.8102	56.7915	44.422	33.3973	37.7341	60.3115	42.3542	38.2559
Rnf17	Ring finger protein 17	1.802	1.054	0.773225	1.70909	0.0232109	Up	1.70915	2.06197	1.6343	1.04817	1.08487	1.02971	1.08111	0.894176	0.519873	1.22911	1.03398	1.39457	1.42153	1.71498	1.35928	1.27795	1.3227	1.25544
Bpgm	2,3-bisphosphoglycerate mutase	2.154	1.262	0.771585	1.70714	0.0124221	Up	2.05782	2.1886	2.21645	1.2896	1.37084	1.12534	1954.47	2643.52	2475.93	2886.61	2827.6	3574.81	4852.29	5160.67	5226.33	3993.04	4244.59	3484.44
Pxn	Paxillin	687.3	404.5	0.765012	1.69938	0.0352281	Up	764.207	505.17	792.586	380.018	307.97	525.37	0	0.0374969	0	0	0	0.0709534	9.5518	6.3141	9.9065	8.98786	7.28385	12.4256
Pde3b	Phosphodiesterase 3b, cgmp-inhibited	9.518	5.617	0.761031	1.6947	0.00872338	Up	6.0445	11.9716	10.5392	2.38219	8.55055	5.91702	1.16891	0.590678	1.08464	2.0504	2.54632	2.04285	5.73065	11.35	9.99196	5.27224	18.924	13.0955
Cisd1	Cdgsh iron sulfur domain 1	0.8952	0.5285	0.760388	1.69395	0.00524896	Up	0.865157	0.865663	0.954783	0.526785	0.44562	0.613008	765.059	340.533	477.163	1306.5	1311.99	1242.22	456.444	456.711	503.729	677.921	573.47	788.882
Syce2	Synaptonemal complex central element protein 2	0.9809	0.5804	0.756987	1.68996	0.0108077	Up	1.01209	0.961123	0.96944	0.547064	0.546465	0.647726	679.469	195.044	311.419	785.734	682.759	601.85	400.088	379.942	383.23	377.537	377.123	447.005
Syf2	Syf2 homolog, rna splicing factor (s. Cerevisiae)	5.216	3.117	0.742928	1.67357	0.0118041	Up	6.00373	4.98125	4.6638	3.80561	2.54186	3.00307	21.6313	27.722	25.9639	44.0703	49.6026	51.0159	150.728	125.058	117.088	183.543	122.593	144.837
Dhcr7	7-dehydrocholesterol reductase	85.45	51.11	0.741405	1.6718	0.0392291	Up	82.7014	99.5046	74.1402	60.9625	64.1916	28.181	0.222545	0.455883	0.226882	0.394734	0.172826	0	24.9568	30.0275	22.3733	11.5333	12.1442	5.33147
Abhd11	Abhydrolase domain containing 11	1.248	0.7465	0.740939	1.67126	0.0417757	Up	1.19637	1.40651	1.14	0.800594	1.01159	0.427363	7.52149	3.98688	5.35207	10.4929	12.2914	8.40217	6.72377	7.90477	6.40698	8.32257	10.516	4.44265
Anapc15	Anaphase promoting complex c subunit 15	0.9676	0.5793	0.739984	1.67016	0.02572	Up	1.11705	0.857961	0.927719	0.625951	0.585648	0.5264	229.079	70.4637	122.001	204.271	217.326	189.152	156.962	120.556	130.358	127.433	119.228	107.166
Bin2	Bridging integrator 2	57.13	34.24	0.738401	1.66833	0.0130116	Up	54.3879	58.8332	58.1704	36.2175	35.6315	30.8836	2.86365	3.39289	2.96279	3.96784	4.87781	3.41046	167.14	180.801	178.764	147.962	145.568	126.171
Serpinb1c	Serine (or cysteine) peptidase inhibitor, clade b, member 1c	4.098	2.472	0.729543	1.65811	0.0356128	Up	2.95698	3.82056	5.51784	1.9609	1.896	3.55839	0.849495	2.13699	3.02815	5.87154	4.45711	5.8459	5.92838	7.65976	11.0626	10.5722	10.2223	19.1851
Klf13	Kruppel-like factor 13	4.521	2.736	0.724972	1.65287	0.0218524	Up	5.46327	3.98061	4.12055	4.09982	2.27027	1.83651	0.774224	0.400572	0.758227	0.779965	1.18979	1.15848	3.52021	2.56487	2.65504	4.27507	2.36731	1.91501
Ndufa6	Nadh:ubiquinone oxidoreductase subunit a6	0.5976	0.362	0.723234	1.65088	0.0168244	Up	0.602457	0.503731	0.686511	0.337535	0.330007	0.418364	107.293	47.4021	86.3611	116.951	120.771	107.488	48.4087	40.4758	55.1626	38.8402	37.9739	48.1411
Zbtb11	Zinc finger and btb domain containing 11	14.65	8.908	0.717892	1.64478	0.03091	Up	14.5547	11.922	17.476	10.775	4.63583	11.3118	1.16102	1.25451	1.59261	1.00906	0.559377	0.516434	19.4458	15.9284	23.3487	7.48818	3.2217	7.86118
Trim32	Tripartite motif-containing 32	38.39	23.38	0.715553	1.64211	0.0450753	Up	37.9121	34.538	42.7249	25.9804	12.9308	31.2272	2.52681	1.45882	1.30788	1.55004	0.830005	0.752151	66.896	60.9424	75.3883	27.1252	13.5006	32.6032
Pdzd11	Pdz domain containing 11	2.582	1.575	0.713407	1.63967	0.042685	Up	2.58702	2.80729	2.35249	1.46655	1.497	1.76106	94.2694	53.0428	76.6333	107.636	117.981	126.85	193.117	209.56	175.61	172.303	175.881	206.905
Nrf1	Nuclear respiratory factor 1	20.04	12.23	0.712835	1.63902	0.0370823	Up	20.7343	19.0696	20.3238	14.9154	12.3082	9.4615	0.10115	0.558956	0.401637	0.43562	0.953162	0.879807	7.33817	6.74902	7.19289	11.279	9.30744	7.15475
Cenpe	Centromere protein e	7.671	4.697	0.707768	1.63328	0.00459852	Up	8.10981	8.08691	6.81647	4.76286	5.43583	3.89152	1.45066	0.936096	0.995181	2.05452	2.1837	1.90347	9.14229	9.11647	7.68429	9.75066	11.1284	7.96683
Nbn	Nibrin	7.455	4.596	0.697966	1.62222	0.0350626	Up	7.50106	6.70758	8.15734	3.76062	4.85909	5.16759	0.338802	0.752425	0.414421	0.22555	0.690762	0.546362	3.76465	3.36642	4.09403	1.83352	2.36909	2.5195
Limd1	Lim domains containing 1	116.9	72.18	0.695469	1.61941	0.0267016	Up	91.516	120.985	138.171	45.4036	89.834	81.3056	0.206621	0.506748	0.227611	0.219296	0.0481165	0.426451	28.7049	37.9483	43.3387	10.5013	20.7775	18.805
Gria4	Glutamate receptor, ionotropic, ampa4 (alpha 4)	2.98	1.846	0.690529	1.61387	0.0378529	Up	2.09563	4.4532	2.3911	1.23139	2.86844	1.4396	0.36448	1.22297	0.639667	0.728321	2.01721	1.05801	1.55574	3.30593	1.77509	1.56121	3.63674	1.82519
Knstrn	Kinetochore-localized astrin/spag5 binding	3.946	2.452	0.68648	1.60935	0.0317578	Up	4.06283	3.95964	3.81447	3.09122	2.06818	2.1957	31.4526	34.2807	28.5782	42.5198	44.1317	48.0225	127.724	124.48	119.916	138.769	92.8435	98.5677
Txndc16	Thioredoxin domain containing 16	12.16	7.559	0.685643	1.60842	0.0491332	Up	12.6861	12.3715	11.4182	6.82555	6.92957	8.92292	1.5559	0.855352	1.5356	1.19944	1.40273	1.03592	16.69	16.2762	15.022	8.27732	8.40347	10.8208
Rfxank	Regulatory factor x-associated ankyrin-containing protein	82.05	51.06	0.684216	1.60683	0.010131	Up	89.1062	78.3905	78.6452	52.3707	52.4785	48.3357	0.0614177	0.198635	0.146202	0	0.0814475	0.311229	12.0666	10.6155	10.65	6.85491	6.86903	6.32676
Dhrs7b	Dehydrogenase/reductase (sdr family) member 7b	12.26	7.668	0.677439	1.5993	0.00684059	Up	23.0753	4.776	8.93756	17.9275	0	5.0756	0	0.201182	0.537436	0.196143	0.170885	0.189105	5.68127	1.17588	2.20048	3.32336	0	0.940903
2410004B18Rik	Riken cdna 2410004b18 gene	8.424	5.275	0.675284	1.59691	0.00179472	Up	7.67098	7.79237	9.8077	4.42089	4.90841	6.49566	5.32349	2.02655	3.73415	8.6356	4.35221	4.12274	28.3422	28.7907	36.2368	25.2146	27.9952	37.0481
Rasa1	Ras p21 protein activator 1	6.065	3.804	0.673025	1.59441	0.0372004	Up	5.45075	5.28387	7.46036	2.94297	3.8934	4.57535	2.18802	0.771804	2.29559	1.45113	1.81969	1.31041	9.54865	9.25631	13.0691	4.49414	5.94552	6.98691
Them4	Thioesterase superfamily member 4	16.03	10.07	0.67151	1.59274	0.0269346	Up	20.8	8.11903	19.1838	13.1128	3.89439	13.1942	0.774453	1.06173	1.02557	0	0.60188	0.832705	19.8415	7.74489	18.2998	6.27047	1.86228	6.30939
Dnajc9	Dnaj heat shock protein family (hsp40) member c9	12.48	7.843	0.670135	1.59122	0.0056036	Up	12.8144	12.4178	12.2056	8.23661	7.15006	8.141	37.3912	17.8583	21.0729	24.8187	28.9015	28.7686	326.008	315.918	310.52	226.476	196.6	223.847
Fbxl2	F-box and leucine-rich repeat protein 2	46.57	29.38	0.664379	1.58489	0.0413976	Up	52.6392	50.6841	36.3762	36.4898	26.7942	24.8608	0.671605	0.232334	0.454209	0.512898	0.758615	0.880292	23.8306	22.9455	16.4681	26.173	19.2186	17.8319
Il17f	Interleukin 17f	1.713	1.082	0.6628	1.58315	0.0151056	Up	1.38574	2.29671	1.45643	0.734632	1.81055	0.700793	38.1298	43.7071	51.2364	57.7007	59.7325	67.3932	61.4682	101.877	64.6039	45.2598	111.546	43.175
Noto	Notochord homeobox	10.28	6.5	0.66146	1.58168	0.045865	Up	9.6579	11.319	9.86573	5.80746	6.12117	7.57127	20.6865	20.7056	16.6239	17.8174	21.8066	25.7777	186.771	218.895	190.79	126.606	133.445	165.058
Idh3a	Isocitrate dehydrogenase 3 (nad+) alpha	3.576	2.264	0.659721	1.57978	0.0138189	Up	3.30475	3.81693	3.60682	1.83086	2.81622	2.14407	24.554	26.3818	23.8749	21.5271	20.5813	23.4733	82.4102	95.1824	89.9428	40.0236	61.5642	46.8705
Trmt10b	Trna methyltransferase 10b	1.049	0.6642	0.659152	1.57915	0.0297527	Up	1.15152	1.08432	0.910863	0.631629	0.756673	0.604349	24.1788	9.70854	12.9431	25.2297	27.552	25.6493	17.9754	16.9264	14.2187	16.5131	19.7822	15.7999
Srsf3	Serine and arginine-rich splicing factor 3	2.87	1.82	0.656582	1.57634	0.0195415	Up	2.41898	3.09048	3.09929	1.5902	1.75778	2.11324	30.0444	32.0719	31.7085	18.2575	23.7784	20.6439	75.6533	96.6546	96.9302	33.2245	36.7257	44.1524
Rtf2	Replication termination factor 2	55.17	35.06	0.654205	1.57375	0.00883166	Up	55.2045	56.528	53.7903	31.3075	38.6744	35.1955	2.21503	3.09949	2.09314	4.02699	3.16781	4.02682	136.312	139.58	132.82	117.107	144.663	131.65
Ap1s2	Adaptor-related protein complex 1, sigma 2 subunit	7.871	5.002	0.653885	1.5734	0.00945714	Up	3.11728	10.8096	9.68551	0	7.62944	7.37783	1.46743	2.55999	1.98041	1.38409	2.11064	1.51772	6.2427	21.6475	19.3963	0	12.7474	12.327
Abt1	Activator of basal transcription 1	20.99	13.41	0.646292	1.56514	0.0301902	Up	19.5203	23.9925	19.4479	9.46013	16.7472	14.0195	0.226423	0.246874	0.360258	0.360587	0.369114	0.233663	5.42375	6.66636	5.40362	3.03785	5.37789	4.50196
Ube2f	Ubiquitin-conjugating enzyme e2f (putative)	0.6664	0.4267	0.642953	1.56152	0.0401865	Up	0.806403	0.733731	0.45893	0.573468	0.405155	0.301579	17.8192	20.4968	17.3728	24.127	22.7832	31.6168	14.9692	13.6202	8.51908	15.0109	10.6052	7.89404
Snupn	Snurportin 1	1.214	0.7797	0.638813	1.55705	0.042112	Up	1.3745	1.1237	1.14407	0.758685	0.807167	0.773362	153.697	98.2187	113.592	154.645	156.773	175.693	167.463	136.907	139.389	123.188	131.06	125.571
Snx16	Sorting nexin 16	7.855	5.048	0.637976	1.55614	0.0434015	Up	7.28359	7.22485	9.05751	5.60765	4.22182	5.31433	4.90974	3.58208	4.07166	7.64414	5.91388	3.9722	30.5024	30.2564	37.9313	32.7678	24.6698	31.0538
Eif2s1	Eukaryotic translation initiation factor 2, subunit 1 alpha	0.6228	0.4005	0.636902	1.55499	0.00514429	Up	0.651264	0.642247	0.574847	0.450546	0.388701	0.36228	41.9181	26.5018	30.2594	50.1426	53.7905	52.0449	21.4221	21.1255	18.9085	23.4251	20.2096	18.8359
Mterf4	Mitochondrial transcription termination factor 4	0.7741	0.4987	0.634315	1.5522	0.0174253	Up	0.888478	0.810349	0.623343	0.551345	0.531079	0.413626	108.451	53.8813	71.8287	101.236	88.5775	86.5576	69.349	63.2507	48.6542	50.7919	48.925	38.1048
Pgrmc2	Progesterone receptor membrane component 2	23.77	15.38	0.627742	1.54514	0.0185194	Up	19.3469	22.1169	29.8342	9.02953	13.5953	23.5184	0.691834	0.188896	0.719476	1.01196	0.483511	0.357	10.3197	11.7972	15.9136	5.57565	8.39497	14.5224
Gid8	Gid complex subunit 8	23.81	15.41	0.627725	1.54513	0.0279242	Up	23.457	19.2891	28.6803	13.2644	9.84725	23.1153	0.365886	0.810425	0.531797	0.667732	0.905436	0.826038	13.3557	10.9826	16.3297	10.608	7.87519	18.4861
Senp6	Sumo/sentrin specific peptidase 6	2.021	1.312	0.623585	1.5407	0.0285053	Up	2.18668	1.98185	1.89532	1.28517	1.23722	1.41338	11.3649	6.17155	9.0592	17.1689	15.6814	13.2515	19.3854	17.5695	16.8024	19.7496	19.0127	21.7198
Pdhb	Pyruvate dehydrogenase (lipoamide) beta	16.61	10.83	0.616754	1.53342	6.44725e-05	Up	14.9739	16.2739	18.5813	9.17914	10.5835	12.7328	2.77835	5.8296	5.18674	4.54758	3.59998	5.37756	68.8534	74.8313	85.4413	41.383	47.7142	57.4043
Rheb	Ras homolog enriched in brain	0.6956	0.4537	0.616556	1.53321	0.012041	Up	0.584855	0.769337	0.732702	0.357042	0.565121	0.438963	163.271	65.3736	108.019	169.109	157.635	151.367	65.6331	86.3359	82.2247	56.9019	90.0636	69.9576
Med6	Mediator complex subunit 6	0.5123	0.3342	0.616313	1.53295	0.0127345	Up	0.530489	0.541829	0.464608	0.355979	0.326906	0.319707	221.549	69.9297	157.014	288.893	323.981	239.059	79.3068	81.0021	69.4577	101.09	92.834	90.7896
Ophn1	Oligophrenin 1	22.26	14.63	0.605283	1.52128	0.0267959	Up	23.2806	21.1435	22.3439	17.8166	11.2683	14.8044	0.514409	0.350696	0.535103	0.614724	0.419329	0.265433	10.8659	9.86841	10.4287	7.71748	4.88102	6.41272
Mrps12	Mitochondrial ribosomal protein s12	6.864	4.515	0.604364	1.52031	0.0444763	Up	7.48503	6.74665	6.36069	6.02693	4.3913	3.12662	13.9306	4.72727	6.28777	35.1696	37.8839	31.3374	62.2396	56.0998	52.8905	209.719	152.804	108.797
Gm5643	Heterogeneous nuclear ribonucleoprotein a1 pseudogene	8.375	5.511	0.603729	1.51964	0.00414962	Up	7.89361	8.91101	8.3198	5.31335	5.69945	5.52034	18.7596	9.05497	15.7997	15.3971	16.9571	20.2226	114.758	129.549	120.954	93.1196	99.8863	96.7473
Dnah9	Dynein, axonemal, heavy chain 9	85.23	56.35	0.596837	1.5124	0.00712165	Up	88.0916	93.5013	74.094	54.9536	64.6647	49.4424	0.0419672	0.0475603	0.025694	0	0.0325647	0.0360879	3.38335	3.59112	2.84574	1.25757	1.4798	1.13145
Ptma	Prothymosin alpha	17	11.25	0.594887	1.51035	0.0282821	Up	16.1569	17.9366	16.8936	8.70372	13.902	11.1527	6.31384	6.7367	5.71991	5.20378	3.56508	3.94264	101.091	112.226	105.7	36.8791	58.9049	47.2559
Wdr70	Wd repeat domain 70	6.689	4.432	0.593852	1.50927	0.0210571	Up	7.41832	6.13902	6.50941	4.73166	4.53706	4.02694	0.0997315	0.0682221	0.365892	0.398861	0	0.128669	1.32008	1.09243	1.15834	0.83203	0.797812	0.708111
Gpbp1l1	Gc-rich promoter binding protein 1-like 1	12.08	8.021	0.590677	1.50595	0.0205578	Up	12.7952	9.36523	14.0761	8.66897	6.36311	9.03008	0.814089	1.78477	1.49427	1.15879	1.48989	1.7253	17.4574	12.7777	19.2051	12.6393	9.27737	13.1658
Rae1	Ribonucleic acid export 1	25.72	17.1	0.589098	1.50431	0.00341874	Up	24.0031	28.0223	25.1408	15.804	19.9821	15.5108	1.91274	0.786588	1.01321	1.36309	2.22973	2.46792	29.7042	34.678	31.112	31.928	40.3687	31.3357
Pla2g15	Phospholipase a2, group xv	442.4	294.3	0.588335	1.50351	0.00243624	Up	502.35	442.619	382.309	353.52	307.465	221.801	0.388032	0.159015	0.42722	0.826149	0.0904067	0.500593	163.141	143.743	124.157	166.997	145.241	104.775
Gga2	Golgi associated, gamma adaptin ear containing, arf binding protein 2	50.46	33.57	0.587988	1.50315	0.0222971	Up	42.3357	56.2381	52.7945	23.3293	36.3608	41.0107	0.163624	0.278669	0.150206	0.0542672	0.0476292	0.263834	8.36129	11.107	10.4269	2.84408	4.43275	4.99962
Enpp5	Ectonucleotide pyrophosphatase/phosphodiesterase 5	10.17	6.779	0.585153	1.5002	0.0270748	Up	7.81202	12.0856	10.6101	5.41271	7.71338	7.20972	23.0862	28.1156	22.9301	25.3114	26.4929	29	193.04	298.642	262.183	145.79	207.758	194.192
Fabp5	Fatty acid binding protein 5, epidermal	0.5678	0.3798	0.580082	1.49493	0.0306267	Up	0.655247	0.526938	0.521331	0.444143	0.295701	0.399682	181.259	42.6166	65.8486	165.447	186.926	160.698	63.2803	50.8889	50.3474	75.9589	50.5719	68.355
Ttc5	Tetratricopeptide repeat domain 5	47.9	32.06	0.579358	1.49418	0.035058	Up	41.5537	50.8146	51.3212	28.2467	28.9072	39.012	0.833836	0.95546	0.837204	0.636225	0.138845	1.6906	36.3803	44.4882	44.9317	23.2157	23.7585	32.0636
Pfdn5	Prefoldin 5	0.5378	0.36	0.579135	1.49395	0.01967	Up	0.598211	0.461107	0.553976	0.379467	0.277985	0.42243	119.481	51.7484	88.3782	121.209	107.579	103.451	51.7667	39.9023	47.9388	42.0246	30.7858	46.7826
Nudt5	Nudix (nucleoside diphosphate linked moiety x)-type motif 5	1.964	1.319	0.574037	1.48868	0.0308062	Up	1.81427	2.0282	2.05046	1.38676	1.34446	1.22727	234.585	199.065	213.152	173.595	158.597	203.261	391.158	437.282	442.081	247.515	239.965	219.048
Acot9	Acyl-coa thioesterase 9	1.322	0.8925	0.566954	1.48139	0.0171908	Up	1.23153	1.24454	1.49043	0.743231	0.929021	1.0053	3.80303	2.71041	2.3238	1.56602	2.04666	2.83104	3.62777	3.66611	4.39044	1.59639	1.99545	2.15929
Coq3	Coenzyme q3 methyltransferase	18.93	12.78	0.566535	1.48096	0.0110945	Up	16.4222	16.9704	23.3915	11.4671	10.689	16.1866	0.0806374	0.550867	0.345244	0.85863	0.845472	0.10403	5.3468	5.52526	7.61586	6.91137	6.44236	9.75581
Dnaja1	Dnaj heat shock protein family (hsp40) member a1	2.985	2.029	0.556799	1.471	0.0240228	Up	2.43551	3.49519	3.02497	1.68795	2.62431	1.77588	9.56	7.45247	9.79761	11.3733	12.1229	10.7292	21.7654	31.2354	27.0332	19.2569	29.9393	20.2601
Calm1	Calmodulin 1	2.302	1.575	0.547746	1.4618	0.00515301	Up	2.23301	2.31648	2.35782	1.41825	1.68296	1.624	166.218	49.5463	72.7963	99.7992	97.284	97.8799	214.786	222.815	226.791	139.444	165.47	159.673
Mrps25	Mitochondrial ribosomal protein s25	1.135	0.7773	0.546345	1.46038	0.0360953	Up	1.23555	1.04879	1.12131	0.805044	0.830681	0.696302	39.5309	24.1072	27.6607	71.5398	69.4155	66.9479	37.6013	31.9179	34.1247	55.7904	57.5671	48.2545
Ciapin1	Cytokine induced apoptosis inhibitor 1	44.33	30.48	0.540464	1.45444	0.0254175	Up	46.0472	48.1725	38.7794	30.3074	31.7241	29.412	1.25962	1.52614	1.1705	1.73377	1.79271	2.22668	60.7249	63.5276	51.1405	58.1211	60.8379	56.404
Calr4	Calreticulin 4	2.433	1.676	0.537486	1.45144	0.0199285	Up	2.75192	2.23143	2.31467	2.16726	1.27437	1.58649	21.4199	28.797	32.7106	23.1482	28.935	43.6445	76.0699	61.6823	63.9833	69.1555	40.6641	50.6238
Hsbp1	Heat shock factor binding protein 1	0.6158	0.4307	0.515919	1.42991	0.0280905	Up	0.602207	0.54214	0.703117	0.421133	0.409752	0.461133	312.444	98.0001	139.847	403.424	373.945	356.343	110.463	99.445	128.973	159.148	154.847	174.264
Nkiras1	Nfkb inhibitor interacting ras-like protein 1	2.265	1.586	0.514218	1.42822	0.00766212	Up	2.44194	2.19066	2.16269	1.78988	1.59885	1.36914	54.5901	26.6717	37.3704	38.8399	40.6223	39.2853	96.5641	86.6275	85.5215	70.8478	63.2866	54.194
Cd160	Cd160 antigen	1.409	0.9868	0.513553	1.42756	0.0200811	Up	1.36518	1.15738	1.7037	0.914116	0.852102	1.19426	22.8486	13.7606	20.4569	37.1037	50.005	44.7157	25.9685	22.0158	32.4078	40.1676	37.4426	52.4775
Pdhx	Pyruvate dehydrogenase complex, component x	1.334	0.9381	0.507793	1.42187	0.0229795	Up	1.29596	1.29104	1.41467	1.0043	0.898463	0.911601	119.879	148.961	145.41	123.626	116.954	126.38	178.95	178.271	195.343	122.846	109.9	111.507
Acat1	Acetyl-coenzyme a acetyltransferase 1	21.45	15.13	0.503525	1.41767	0.0435995	Up	14.5538	25.5211	24.2712	10.0182	16.5214	18.8489	0.365219	0.498301	0.744819	0.566198	0.850721	0.549663	7.80248	13.6822	13.0121	6.56723	10.8302	12.356
Snx15	Sorting nexin 15	49.94	35.29	0.500841	1.41504	0.0398512	Up	52.5916	49.1373	48.0887	37.9161	29.282	38.6772	0.591458	0.405964	0.81314	0.593736	1.0345	0.57238	31.7401	29.6554	29.0225	27.8129	21.4795	28.3712
Cenph	Centromere protein h	1.089	0.7713	0.497938	1.41219	0.0141898	Up	1.14067	1.10935	1.01761	0.748239	0.813435	0.75219	42.6778	19.1479	40.4456	110.008	119.643	118.374	38.8858	37.8182	34.6907	86.802	94.3652	87.2603
Fetub	Fetuin beta	7.786	5.515	0.497536	1.4118	0.0374787	Up	8.39851	6.44088	8.51852	6.34698	4.82039	5.3774	26.6689	17.496	24.0068	16.7006	19.0366	19.4711	190.847	146.362	193.574	116.802	88.7086	98.9591
Ran	Ran, member ras oncogene family	1.046	0.7408	0.497486	1.41175	0.0191444	Up	0.994407	0.986854	1.1562	0.60772	0.700319	0.914348	62.3933	37.9929	51.5402	16.951	18.3113	24.016	50.3589	49.9764	58.5522	12.0082	13.8379	18.067
Actr2	Arp2 actin-related protein 2	0.804	0.5709	0.494113	1.40845	0.0421842	Up	0.739667	0.838654	0.833776	0.584483	0.619219	0.508883	19.921	94.7916	89.1354	51.0724	66.2943	118.082	50.2599	56.986	56.6545	45.8719	48.5981	39.9386
Ddx1	Dead box helicase 1	7.049	5.041	0.483707	1.39833	0.0253618	Up	8.97798	6.3337	5.83419	7.50329	3.73425	3.88466	0.170312	0.290961	0.781214	0.226771	0.0992117	0.439442	3.71834	2.62318	2.4163	1.9144	0.952763	0.991139
Abhd5	Abhydrolase domain containing 5	16.23	11.61	0.483525	1.39816	0.0333667	Up	16.116	12.5528	20.0265	9.93734	8.04967	16.8412	0.854269	2.10768	2.73368	1.04827	1.22463	1.18681	30.5969	23.8321	38.0211	11.4601	9.28318	19.4219
Eif3j1	Eukaryotic translation initiation factor 3, subunit j1	0.9707	0.7008	0.470017	1.38513	0.00366555	Up	0.984258	0.980597	0.947138	0.695864	0.696542	0.709925	0.277205	0.282679	0.0760012	0.29904	0.276651	0.305046	0.208625	0.207849	0.200757	0.204291	0.20449	0.208419
Hmgn1	High mobility group nucleosomal binding domain 1	4.263	3.08	0.469166	1.38431	0.0245997	Up	3.72212	4.43969	4.62849	2.91173	3.01597	3.31178	57.0883	52.5372	40.2736	183.074	176.075	145.784	185.981	221.835	231.269	490.077	507.621	557.409
Fam193b	Family with sequence similarity 193, member b	98.85	71.42	0.46907	1.38422	0.00781814	Up	113.145	151.769	31.6506	82.8339	122.347	9.06546	0	0.095009	0.0284371	0	0	0.059945	4.65575	6.24508	1.30238	1.65516	2.4447	0.181143
Snd1	Staphylococcal nuclease and tudor domain containing 1	78.36	56.69	0.467012	1.38224	0.0149589	Up	84.0735	76.5107	74.5084	67.7465	51.7931	50.5408	0.703172	0.879312	0.573633	0.544961	0.40947	0.453551	60.4241	54.9887	53.5496	31.7953	24.3079	23.7202
Synrg	Synergin, gamma	26.57	19.33	0.458574	1.37418	0.0150649	Up	31.148	28.2004	20.3603	25.2081	19.24	13.5563	0.166003	0.433104	0.372581	0.293312	0.257669	0.142752	10.0887	9.13401	6.59462	5.82924	4.44915	3.13481
Naa30	N(alpha)-acetyltransferase 30, natc catalytic subunit	1.617	1.183	0.450916	1.36691	0.040699	Up	1.49995	1.7103	1.64144	0.990789	1.45609	1.1025	44.9741	39.1485	37.7332	54.158	49.3595	47.3383	60.9258	69.4698	66.6728	49.8221	73.2199	55.4396
Anp32e	Acidic (leucine-rich) nuclear phosphoprotein 32 family, member e	18.33	13.44	0.448125	1.36427	0.0314163	Up	16.728	24.4386	13.8338	13.0297	17.807	9.47829	0.144356	0.197115	0.264915	0.192005	0.336312	0.0931117	3.38121	4.93974	2.7962	2.69901	3.68859	1.96336
Fyb2	FYN binding protein 2	8.309	6.092	0.447619	1.36379	0.0191045	Up	8.746	6.85261	9.3277	5.94904	4.73427	7.59396	2.55541	2.15173	1.64764	2.96903	1.75975	1.94904	18.5263	14.5156	19.7585	13.2422	10.5382	16.9037
Ssbp2	Single-stranded dna binding protein 2	2.615	1.937	0.433057	1.35009	0.0493179	Up	2.33285	2.53552	2.97574	1.39003	2.13415	2.28587	5.41204	1.47363	2.72375	7.41249	7.87579	7.29135	7.47243	8.12161	9.5317	10.4621	16.0628	17.2047
Mrps26	Mitochondrial ribosomal protein s26	8.172	6.116	0.418158	1.33622	0.0280794	Up	9.37293	6.3353	8.80824	6.6178	4.55445	7.17538	2.16582	1.68699	0.990721	3.295	4.11071	1.39777	15.1327	10.2284	14.221	19.4199	13.365	21.0561
Gpr158	G protein-coupled receptor 158	18.89	14.17	0.414366	1.33271	0.0125444	Up	5.55194	26.3577	24.7561	0.250709	22.7067	19.5616	0.0827363	0.0938517	0.0337628	0.0730933	0.128423	0.071148	0.389285	1.84812	1.73582	0.0227865	2.06377	1.77792
Tdrd12	Tudor domain containing 12	1.111	0.8381	0.4072	1.32611	0.0290132	Up	1.23143	1.11428	0.988476	0.87689	0.838612	0.798758	26.7863	34.4628	36.0464	21.7181	23.3014	28.6526	39.9376	36.138	32.0581	21.5341	20.5941	19.6154
Vkorc1	Vitamin k epoxide reductase complex, subunit 1	0.6034	0.4561	0.40391	1.32309	0.0114117	Up	0.578813	0.64368	0.587812	0.462745	0.475975	0.429522	1770.15	1161.43	1429.7	2091.32	2067.71	1883.38	841.455	935.756	854.537	932.031	958.678	865.116
Ctsd	Cathepsin d	174.4	132.4	0.397283	1.31703	0.0117791	Up	181.523	176.294	165.296	131.233	141.87	124.089	0.559132	0.535925	0.615287	0.746137	0.130331	0.721391	103.489	100.508	94.2375	69.8974	75.563	66.0924
Tmed10	Transmembrane p24 trafficking protein 10	2.222	1.693	0.392218	1.31241	0.0210278	Up	2.0752	2.29354	2.29845	1.50417	1.91553	1.66041	49.0198	31.7293	48.0658	39.1672	40.9043	45.6831	89.1055	98.4806	98.6914	63.052	80.2957	69.6013
Zcchc8	Zinc finger, cchc domain containing 8	21.69	16.55	0.390365	1.31072	0.00527155	Up	22.4634	22.3318	20.277	17.1556	16.6395	15.851	0.988444	1.50772	2.24665	2.68642	2.302	3.58233	35.5133	35.3052	32.0567	49.012	47.5376	45.2849
Cenpn	Centromere protein n	0.5065	0.3866	0.38974	1.31016	0.0407839	Up	0.454562	0.55209	0.512955	0.287908	0.440228	0.43173	807.741	264.014	435.955	474.506	440.767	510.339	228.449	277.464	257.796	136.815	209.198	205.16
Adm2	Adrenomedullin 2	9.088	6.942	0.388597	1.30912	0.0403004	Up	10.015	8.41875	8.83015	7.67908	5.61601	7.53104	47.4527	20.1953	30.3165	39.1211	35.4585	35.1996	327.038	274.913	288.347	281.001	205.507	275.584
Gm5434	Ubiquitin-conjugating enzyme e2f (putative) pseudogene	0.4339	0.3347	0.374673	1.29655	0.0364362	Up	0.35668	0.516901	0.428108	0.294613	0.388976	0.320378	393.616	293.692	321.663	1142.18	1072.73	1143.98	119.96	173.846	143.983	329.858	435.509	358.705
Edrf1	Erythroid differentiation regulatory factor 1	19.73	15.22	0.374615	1.29649	0.0270735	Up	18.3611	19.626	21.2164	13.3936	16.5928	15.6779	1.93729	1.87765	1.66451	2.71753	2.51584	2.54704	33.5362	35.8465	38.7514	34.7359	43.0328	40.6602
Atp2b3	Atpase, ca++ transporting, plasma membrane 3	9.691	7.524	0.365106	1.28798	0.00625924	Up	12.2808	8.20206	8.59009	9.93285	6.37959	6.26012	0.0876079	0.0198778	0.0714999	0	0.0339969	0.0753376	0.732693	0.48935	0.512501	0.362001	0.232503	0.228149
Tmem14c	Transmembrane protein 14c	0.7703	0.6019	0.355963	1.27984	1.37638e-05	Up	0.778624	0.747518	0.784862	0.611438	0.578442	0.615818	1975.55	1400.17	1870.92	2071.45	2321.61	2292.29	1361.72	1307.32	1372.63	1362.56	1289.03	1372.32
Aco2	Aconitase 2, mitochondrial	32.79	25.78	0.346879	1.27181	4.7845e-05	Up	30.7607	39.4182	28.1813	23.8506	32.3643	21.1241	0.602632	0.565853	0.276465	0.100219	0.175502	0.583079	14.8159	18.9858	13.5735	6.82762	9.26481	6.04714
Dcakd	Dephospho-coa kinase domain containing	56.65	44.97	0.333066	1.25969	0.0452837	Up	64.9066	51.3477	53.6849	48.1913	43.1011	43.6134	7.83504	9.57874	7.34257	9.77373	8.06828	7.07649	535.617	423.727	443.014	400.285	358.005	362.26
Fn1	Fibronectin 1	4.922	3.928	0.325301	1.25293	0.0237998	Up	5.30356	3.92324	5.53798	4.60411	2.69205	4.48808	0.425617	0.506127	0.674346	0.431217	0.454264	0.302005	2.83933	2.10036	2.96483	1.82244	1.06559	1.77651
Sf3b4	Splicing factor 3b, subunit 4	30.77	24.6	0.322437	1.25044	0.0404311	Up	32.1592	29.692	30.4487	26.249	25.6071	21.9578	1.84851	0.814732	0.806964	1.05896	0.461783	1.70362	37.1997	34.3458	35.2211	28.2121	27.5222	23.6
Cyb5r3	Cytochrome b5 reductase 3	116	93.07	0.31789	1.24651	0.0106358	Up	97.4951	124.491	126.043	76.181	96.8518	106.17	0.748839	1.31788	0.981079	1.14159	1.12204	1.51822	99.0485	126.474	128.051	96.0351	122.093	133.84
Anapc7	Anaphase promoting complex subunit 7	55.84	44.85	0.316199	1.24505	0.0478154	Up	55.5244	53.8908	58.1087	43.6425	39.0965	51.8133	0.989083	1.09114	0.698075	0.202458	0.886305	0.981532	51.4211	49.9082	53.8144	30.1176	26.9804	35.7563
Ccdc12	Coiled-coil domain containing 12	3.702	2.985	0.310766	1.24037	0.0330875	Up	3.50696	3.25249	4.34645	2.86494	2.71985	3.36894	11.4584	6.56436	6.98178	16.0408	20.0932	11.312	29.23	27.109	36.227	45.31	43.0153	53.2809
Rrnad1	Ribosomal rna adenine dimethylase domain containing 1	1.271	1.026	0.308303	1.23825	0.0352153	Up	1.76096	0.99984	1.05075	1.47763	0.849182	0.751357	5.38289	2.25521	1.88815	8.02192	5.85063	7.03199	5.59177	3.17491	3.33656	10.2964	5.91725	5.23559
Cpsf4l	Cleavage and polyadenylation specific factor 4-like	2.335	1.89	0.304879	1.23531	0.0223941	Up	2.54198	2.24251	2.22072	1.98097	1.91602	1.7738	266.116	244.251	245.292	504.689	553.665	624.291	640.289	564.858	559.37	1111.09	1074.66	994.892
Trappc3	Trafficking protein particle complex 3	131.2	106.8	0.296708	1.22834	0.0178815	Up	115.037	149.392	129.135	95.3684	126.656	98.3783	0.190593	0.787284	0.698301	0.768046	1.33422	1.22978	64.2742	83.4691	72.1509	105.924	140.675	109.267
Dld	Dihydrolipoamide dehydrogenase	1.61	1.313	0.29366	1.22575	0.0132706	Up	1.63907	1.6148	1.57504	1.29795	1.38622	1.2554	40.303	57.4871	64.194	52.5778	40.9541	57.8006	88.5012	87.1907	85.0436	65.4739	69.9266	63.3277
Stn1	STN1, CST complex subunit	13.04	10.75	0.277866	1.2124	0.0256221	Up	11.3146	13.6891	14.112	9.44027	11.7394	11.0833	0.584959	0.721136	0.357588	1.40569	1.09089	1.3585	6.27461	7.59146	7.82595	12.131	15.0854	14.2424
