# Supplementary material for: LSM14B is an Oocyte‐Specific RNA‐Binding Protein Indispensable for Maternal mRNA Metabolism and Oocyte Development in Mice
Source: Adv Sci (Weinh). 2023 Apr 21;10(18):2300043. doi: 10.1002/advs.202300043 (PMC10288277; doi:10.1002/advs.202300043)
Supplement: Supplementary file 11 — Supplemental Table 6 [file ADVS-10-2300043-s009.xlsx]

## Sheet: IP-1
Dataset S6. List of the LSM14B-interacting proteins identified by IP-MS (Replicate #1)
Protein symbol	Protein name	Peptides	Unique peptides	iBAQ IgG	iBAQ LSM14B
VCP	Transitional endoplasmic reticulum ATPase	50	50	0	5754100
PABPC1L	Polyadenylate-binding protein	30	28	0	3286700
IGF2BP2	Insulin-like growth factor 2 mRNA-binding protein 2	26	8	0	4707700
DDX6	Probable ATP-dependent RNA helicase DDX6	26	26	0	8938700
EIF4ENIF1	Isoform 2 of Eukaryotic translation initiation factor 4E transporter	22	1	0	951830
IGF2BP3	Insulin-like growth factor 2 mRNA-binding protein 3	15	13	0	559810
CAMK2G	Isoform 3 of Calcium/calmodulin-dependent protein kinase type II subunit gamma	15	15	0	474330
YBX3	Y-box-binding protein 3	14	1	0	428030
ELAVL2	ELAV-like protein	14	13	0	997960
DYNC1H1	Cytoplasmic dynein 1 heavy chain 1	14	14	0	11809
LSM14B	Protein LSM14 homolog B	13	13	0	7501200
EIF4E1B	Eukaryotic translation initiation factor 4E type 1B (Fragment)	13	13	0	988970
CPEB1	Cytoplasmic polyadenylation element-binding protein 1	10	1	0	509890
ESRP1	Epithelial-splicing regulatory protein 1	9	9	0	244610
FXR2	Fragile X mental retardation syndrome-related protein 2	8	5	0	79492
FBXW13	F-box and WD-40 domain protein 13	8	6	0	139650
FXR1	Fragile X mental retardation syndrome-related protein 1	7	4	0	46183
FBXW24	F-box and WD-40 domain protein 24	7	6	0	163810
D1PAS1	Putative ATP-dependent RNA helicase Pl10	7	7	0	49305
RBPMS2	Putative uncharacterized protein	6	6	0	2032800
PABPC1	Polyadenylate-binding protein 1	6	4	0	26446
ZAR1L	Zygote arrest 1-like	5	5	0	154820
RPL13	60S ribosomal protein L13	5	5	0	135160
PCBP2	Isoform 2 of Poly(rC)-binding protein 2	5	3	0	160090
PATL2	Protein PAT1 homolog 2	5	5	0	138350
OAS1C	2',5'-oligoadenylate synthetase-like 5	5	2	0	51131
GM8797	MCG23377, isoform CRA_b	5	5	0	3262500
FIP1L1	Pre-mRNA 3'-end-processing factor FIP1 (Fragment)	5	5	0	85053
ACAD12	Acyl-Coenzyme A dehydrogenase family, member 12	5	5	0	51139
TUBB2B	Tubulin beta-2B chain	4	1	0	6663.4
SLC25A5	ADP/ATP translocase 2	4	4	0	86896
RPS2-PS6	Uncharacterized protein	4	4	0	77139
RPLP0	60S acidic ribosomal protein P0	4	4	0	79205
NLRP9B	NACHT, LRR and PYD domains-containing protein 9B	4	4	0	10371
LSM14A	Protein LSM14 homolog A	4	4	0	513470
HSP90AB1	Heat shock protein HSP 90-beta	4	1	0	11115
GM15013	40S ribosomal protein S4	4	4	0	56116
FBXW21	F-box and WD-40 domain protein 21	4	2	0	31070
UPF1	Isoform 2 of Regulator of nonsense transcripts 1	3	3	0	8265.3
PCBP1	Poly(rC)-binding protein 1	3	1	0	6448.1
LARP4B	Isoform 3 of La-related protein 4B	3	3	0	12351
HNRNPH1	Heterogeneous nuclear ribonucleoprotein H	3	3	0	13280
FLAD1	FAD synthase	3	3	0	23853
FBXW14	F-box and WD-40 domain protein 14	3	1	0	8013.1
SLC25A31	ADP/ATP translocase 4	2	2	0	4301.9
RPS3A	40S ribosomal protein S3a	2	2	0	24043
RPL6L	60S ribosomal protein L6	2	2	0	28676
RPL3	60S ribosomal protein L3	2	2	0	14966
RPL28	60S ribosomal protein L28	2	2	0	18103
RPL18	60S ribosomal protein L18	2	2	0	87869
RPL15	Ribosomal protein L15 (Fragment)	2	2	0	57365
PTBP2	Polypyrimidine tract-binding protein 2	2	2	0	32244
PLA2G4C	Egg and early embryo abundant protein	2	2	0	13726
PABPC4	Polyadenylate-binding protein	2	1	0	6330.4
NLRP5	Isoform 8 of NACHT, LRR and PYD domains-containing protein 5	2	2	0	9282.3
HNRNPA3	Heterogeneous nuclear ribonucleoprotein A3	2	2	0	22070
G3BP2	Isoform B of Ras GTPase-activating protein-binding protein 2	2	2	0	47191
FMR1	Synaptic functional regulator FMR1	2	1	0	3399.7
ELAVL1	ELAV-like protein 1	2	1	0	16548
DYNC1LI1	Cytoplasmic dynein 1 light intermediate chain 1	2	2	0	12034
DNAJB6	DnaJ homolog subfamily B member 6	2	2	0	72384
CMAS	Cytidine monophospho-N-acetylneuraminic acid synthetase	2	2	0	10552
CAPRIN2	Caprin-2	2	2	0	10944
ACTN1	Alpha actinin 1a	2	2	0	6424.7
ACAD11	Acyl-CoA dehydrogenase family member 11	2	2	0	17610
ZSCAN20	Isoform 2 of Zinc finger and SCAN domain-containing protein 20	1	1	0	211.8
ZFP385B	Zinc finger protein 385B	1	1	0	10254
ZBTB7C	Zinc finger and BTB domain-containing protein 7C	1	1	0	59643
ZBTB6	Zinc finger and BTB domain-containing protein 6	1	1	0	31424
YTHDF2	YTH domain-containing family protein 2	1	1	0	17139
WNT7A	Protein Wnt-7a	1	1	0	32769
UTS2R	Urotensin-2 receptor	1	1	0	58385
URB2	URB2 ribosome biogenesis 2 homolog (S. cerevisiae)	1	1	0	1790.6
TPCN2	Two pore calcium channel protein 2	1	1	0	617.73
TMEM200B	Transmembrane protein 200B	1	1	0	400.42
TFAM	Transcription factor A, mitochondrial (Fragment)	1	1	0	28228
TES	Testin (Fragment)	1	1	0	107530
TARDBP	TAR DNA-binding protein 43 (Fragment)	1	1	0	23491
SYT12	Synaptotagmin-12	1	1	0	31049
SYNCRIP	Heterogeneous nuclear ribonucleoprotein Q	1	1	0	5427.7
SUDS3	Sin3 histone deacetylase corepressor complex component SDS3	1	1	0	10683000
STMN2	Stathmin-2	1	1	0	18784
SPATA2L	Spermatogenesis-associated protein 2-like protein (Fragment)	1	1	0	908560
SPAG9	Isoform 5 of C-Jun-amino-terminal kinase-interacting protein 4	1	1	0	95979
SNW1	SNW domain-containing protein 1	1	1	0	897.3
SGK1	Isoform 3 of Serine/threonine-protein kinase Sgk1	1	1	0	528.23
SFXN2	Sideroflexin-2	1	1	0	231030
SESN3	Sestrin-3	1	1	0	160140
SECISBP2L	Selenocysteine insertion sequence-binding protein 2-like (Fragment)	1	1	0	3564.4
SDCBP2	Syntenin-2	1	1	0	2967.4
RPS9	40S ribosomal protein S9 (Fragment)	1	1	0	26980
RPS8	40S ribosomal protein S8	1	1	0	50252
RPL9	60S ribosomal protein L9 (Fragment)	1	1	0	35683
RPL8	60S ribosomal protein L8	1	1	0	81255
RPL7	60S ribosomal protein L7 (Fragment)	1	1	0	7883.9
RPL35	60S ribosomal protein L35	1	1	0	41243
RPL24	60S ribosomal protein L24	1	1	0	19522
RPL19	Ribosomal protein L19	1	1	0	27344
RPL14	60S ribosomal protein L14	1	1	0	3782.5
RPL13A	60S ribosomal protein L13a	1	1	0	27673
RPL10A	Ribosomal protein	1	1	0	46694
RHOT2	Mitochondrial Rho GTPase 2	1	1	0	14230
RBM38	RNA-binding protein 38	1	1	0	2781.4
RAP1GAP	Rap1 GTPase-activating protein 1 (Fragment)	1	1	0	6291.3
RALGPS1	Ras-specific guanine nucleotide-releasing factor RalGPS1	1	1	0	1371900
PTPN18	Putative uncharacterized protein	1	1	0	34656
PTBP3	Polypyrimidine tract-binding protein 3	1	1	0	57195
PRDX1	Peroxiredoxin-1 (Fragment)	1	1	0	40336
PNPO	Pyridoxine 5'-phosphate oxidase, isoform CRA_c	1	1	0	54631
PLA2G16	HRAS-like suppressor 3 (Fragment)	1	1	0	2847.3
PKP1	Plakophilin-1	1	1	0	1496700
PICALM	Phosphatidylinositol-binding clathrin assembly protein (Fragment)	1	1	0	75321
PI4KB	Phosphatidylinositol 4-kinase beta (Fragment)	1	1	0	54026
OLFR830	Olfactory receptor	1	1	0	879.99
OLFR1048	Olfactory receptor	1	1	0	82631
NUDT5	ADP-sugar pyrophosphatase (Fragment)	1	1	0	65189
NOX4	NADPH oxidase 4 (Fragment)	1	1	0	1385.3
NLRP4B	NACHT, LRR and PYD domains-containing protein 4B	1	1	0	469.83
MTMR14	Myotubularin-related protein 14 (Fragment)	1	1	0	13136
MATN2	Matrilin-2	1	1	0	1008.7
LARP6	La-related protein 6	1	1	0	5270.6
KLHL2	Kelch-like protein 2	1	1	0	18408
KLHL13	Isoform 4 of Kelch-like protein 13	1	1	0	45702
KATNAL2	Katanin p60 ATPase-containing subunit A-like 2	1	1	0	1560100
IMPDH1	Inosine-5'-monophosphate dehydrogenase 1 (Fragment)	1	1	0	16940
IFI44	Interferon-induced protein 44	1	1	0	32878
HNRNPM	Heterogeneous nuclear ribonucleoprotein M	1	1	0	3232.9
HNRNPF	Heterogeneous nuclear ribonucleoprotein F (Fragment)	1	1	0	35347
GSTP1	Glutathione S-transferase P 1	1	1	0	9852.3
GM8251	Uncharacterized protein	1	1	0	203.86
GM5269	Uncharacterized protein	1	1	0	18419
GM5218	Uncharacterized protein	1	1	0	32769
GM37596	Uncharacterized protein	1	1	0	6358.1
GM14214	Uncharacterized protein (Fragment)	1	1	0	15325
GM14025	Uncharacterized protein	1	1	0	8627.6
GKAP1	G kinase-anchoring protein 1	1	1	0	3005.9
GDPD1	Glycerophosphodiester phosphodiesterase domain-containing protein 1	1	1	0	2945.9
FSCN3	Fascin-3	1	1	0	3331.5
FMNL3	Formin-like protein 3	1	1	0	3727.3
FGD2	Isoform 2 of FYVE, RhoGEF and PH domain-containing protein 2	1	1	0	377280
FBXW18	Expressed sequence C85627	1	1	0	8161.5
FANCM	Isoform 4 of Fanconi anemia group M protein homolog	1	1	0	85.431
FAM175B	BRISC complex subunit Abro1	1	1	0	28789
EXOC5	Exocyst complex component 5	1	1	0	110170
EIF4G3	Eukaryotic translation initiation factor 4 gamma 3	1	1	0	833.67
EIF4A2	Eukaryotic initiation factor 4A-II	1	1	0	6569
EIF3K	Eukaryotic translation initiation factor 3 subunit K	1	1	0	9554.8
EIF3H	Eukaryotic translation initiation factor 3 subunit H	1	1	0	2076.4
EDC4	Enhancer of mRNA-decapping protein 4	1	1	0	1309.9
DPPA3	Developmental pluripotency-associated protein 3 (Fragment)	1	1	0	34793
DNAJA4	DnaJ homolog subfamily A member 4 (Fragment)	1	1	0	31456
DNAJA2	DnaJ homolog subfamily A member 2	1	1	0	11953
DNAJA1	DnaJ homolog subfamily A member 1 (Fragment)	1	1	0	43386
DNAH14	Dynein, axonemal, heavy chain 14	1	1	0	80.453
DLEC1	Deleted in lung and esophageal cancer protein 1 homolog	1	1	0	644.53
DHX9	ATP-dependent RNA helicase A	1	1	0	1814.4
DDX18	ATP-dependent RNA helicase DDX18	1	1	0	1465.2
CSDE1	Cold shock domain-containing protein E1	1	1	0	2852.5
CRXOS	Cone-rod homeobox, opposite strand	1	1	0	26316
CPSF1	Cleavage and polyadenylation specificity factor subunit 1	1	1	0	870.66
COPS6	COP9 signalosome complex subunit 6	1	1	0	2945.9
COPS4	COP9 signalosome complex subunit 4	1	1	0	3080
CFAP69	Cilia- and flagella-associated protein 69 (Fragment)	1	1	0	21740
CFAP45	Ccdc19 protein	1	1	0	11678
CENPL	Centromere protein L	1	1	0	95757
CDC42BPA	Serine/threonine-protein kinase MRCK alpha (Fragment)	1	1	0	308970
CCT2	T-complex protein 1 subunit beta	1	1	0	727.77
CBR2	Carbonyl reductase [NADPH] 2	1	1	0	3704.6
C330027C09RIK	RIKEN cDNA C330027C09 gene	1	1	0	94931
BRCA2	Breast cancer type 2 susceptibility protein homolog	1	1	0	109.87
BIN2	Bridging integrator 2 (Fragment)	1	1	0	1379900
BAZ1B	Isoform 2 of Tyrosine-protein kinase BAZ1B	1	1	0	148.87
ATP5F1	ATP synthase F(0) complex subunit B1, mitochondrial	1	1	0	8403.4
AP1S1	AP-1 complex subunit sigma-1A (Fragment)	1	1	0	4083700
AP1M1	AP-1 complex subunit mu-1 (Fragment)	1	1	0	792670
ALG13	Putative bifunctional UDP-N-acetylglucosamine transferase and deubiquitinase ALG13	1	1	0	1246.1
ALDH2	Aldehyde dehydrogenase, mitochondrial (Fragment)	1	1	0	7477.6
AKAP1	Isoform 1 of A-kinase anchor protein 1, mitochondrial	1	1	0	2393.5
ACOX3	Peroxisomal acyl-coenzyme A oxidase 3 (Fragment)	1	1	0	4751.9
ABL1	Isoform II of Tyrosine-protein kinase ABL1	1	1	0	3108.3
ABCA8A	ATP-binding cassette sub-family A member 8-A	1	1	0	941.68
ABCA6	ATP-binding cassette sub-family A member 6	1	1	0	28750
DNMT1	DNA (cytosine-5)-methyltransferase	47	47	624.08	990800
ASPSCR1	Tether containing UBX domain for GLUT4	11	11	7003	110640
NLRP4F	NACHT, LRR and PYD domains-containing protein 4F	20	20	7908	361440
SPIN1	Isoform 2 of Spindlin-1	2	2	8423.1	54460
ZAR1	Zygote arrest protein 1	20	20	9982.7	1158200
PGS1	CDP-diacylglycerol--glycerol-3-phosphate 3-phosphatidyltransferase, mitochondrial	4	4	13729	88912
ASTL	Isoform 2 of Astacin-like metalloendopeptidase	4	4	17042	124650
HSP90AA1	Heat shock protein HSP 90-alpha	8	5	36715	97761
NLRP14	NACHT, LRR and PYD domains-containing protein 14	25	25	44991	705380
KHDC3	Isoform 2 of KH domain-containing protein 3	13	13	51300	447470
LDHB	L-lactate dehydrogenase B chain	7	7	59922	105010
E330017A01RIK	Ferritin	11	11	120750	2427700
UHRF1	E3 ubiquitin-protein ligase UHRF1	38	38	130720	4608400
IGHV5-12	Immunoglobulin heavy variable 5-12 (Fragment)	2	1	254790	1370600
YBX2	Y box protein 2	24	20	498040	24056000
IGHV1-82	Immunoglobulin heavy variable 1-82	1	1	907930	12829000

## Sheet: IP-2
Dataset S6. List of the LSM14B-interacting proteins identified by IP-MS (Replicate #2)
Protein symbol	Protein name	Peptides	Unique peptides	iBAQ IgG	iBAQ LSM14B
VCP	Transitional endoplasmic reticulum ATPase	45	45	0	5280700
GM8797	MCG23377, isoform CRA_b	4	4	0	5042200
ZAR1	Zygote arrest protein 1	16	16	0	4697900
IGF2BP2	Insulin-like growth factor 2 mRNA-binding protein 2	24	5	0	4008500
PABPC1L	Polyadenylate-binding protein	26	24	0	3924400
DDX6	Probable ATP-dependent RNA helicase DDX6	25	25	0	3899900
DYNLL2	Dynein light chain 2, cytoplasmic	5	5	0	1967800
ELAVL2	ELAV-like protein	14	13	0	1951200
EIF4ENIF1	Eukaryotic translation initiation factor 4E transporter	24	2	0	1554600
GM20441	Uncharacterized protein (Fragment)	1	1	0	1545000
DNMT1	DNA (cytosine-5)-methyltransferase	50	2	0	1509100
YBX3	Y-box-binding protein 3	16	2	0	1492800
MYL12A	Myosin, light chain 12A, regulatory, non-sarcomeric (Fragment)	1	1	0	1381500
TRPM8	Transient receptor potential cation channel subfamily M member 8	1	1	0	1272400
LRPPRC	Leucine-rich PPR motif-containing protein, mitochondrial (Fragment)	1	1	0	1149600
NLRP14	NACHT, LRR and PYD domains-containing protein 14	22	22	0	1025200
RALGPS1	Ras-specific guanine nucleotide-releasing factor RalGPS1	1	1	0	841330
CPEB1	Cytoplasmic polyadenylation element-binding protein 1	10	1	0	836410
RBPMS2	Putative uncharacterized protein	6	6	0	810110
EIF4E1B	Eukaryotic translation initiation factor 4E type 1B (Fragment)	7	7	0	731840
METTL3	N6-adenosine-methyltransferase subunit METTL3 (Fragment)	1	1	0	642850
GM813	Ferritin	5	5	0	543880
LSM14A	Protein LSM14 homolog A	3	3	0	490740
IGF2BP3	Insulin-like growth factor 2 mRNA-binding protein 3	11	10	0	416230
NLRP4F	NACHT, LRR and PYD domains-containing protein 4F	18	18	0	369730
PATL2	Protein PAT1 homolog 2	8	8	0	296010
CAMK2G	Isoform 3 of Calcium/calmodulin-dependent protein kinase type II subunit gamma	10	10	0	278360
AP1M1	AP-1 complex subunit mu-1 (Fragment)	1	1	0	264600
HSP90AB1	Heat shock protein HSP 90-beta	1	1	0	254970
ESRP1	Epithelial-splicing regulatory protein 1 (Fragment)	4	4	0	220710
GM17669	Uncharacterized protein	2	2	0	208430
IGHV5-12-4	Immunoglobulin heavy variable 5-12-4 (Fragment)	1	1	0	188530
RPS3A	40S ribosomal protein S3a	5	5	0	182420
RENBP	N-acylglucosamine 2-epimerase	1	1	0	167750
RPS13	40S ribosomal protein S13	1	1	0	165470
PCBP2	Isoform 2 of Poly(rC)-binding protein 2	2	1	0	157590
IGHM	Ig mu chain C region (Fragment)	1	1	0	147060
RPL18	60S ribosomal protein L18 (Fragment)	1	1	0	145220
RPS11	40S ribosomal protein S11	2	2	0	139080
TDRKH	Tudor and KH domain-containing protein	1	1	0	134700
RBM10	Isoform 2 of RNA-binding protein 10	1	1	0	133240
FBXW24	F-box and WD-40 domain protein 24	5	4	0	129490
HIST1H4A	Histone H4	1	1	0	114000
RPS8	40S ribosomal protein S8	2	2	0	109050
RPS14	40S ribosomal protein S14 (Fragment)	1	1	0	104020
RPL8	60S ribosomal protein L8	1	1	0	100560
LYZ1	Lysozyme C-1	1	1	0	95224
ASPSCR1	Tether containing UBX domain for GLUT4	5	5	0	87320
KDM2B	Lysine-specific demethylase 2B (Fragment)	1	1	0	86857
MYO3A	Myosin-IIIa (Fragment)	1	1	0	78860
TXNDC8	Isoform 2 of Thioredoxin domain-containing protein 8	1	1	0	72950
HNRNPA3	Heterogeneous nuclear ribonucleoprotein A3	2	2	0	72570
FXR2	Fragile X mental retardation syndrome-related protein 2	6	5	0	70196
RPLP0	60S acidic ribosomal protein P0 (Fragment)	2	2	0	68004
RPL13	60S ribosomal protein L13	2	2	0	67714
FIP1L1	Pre-mRNA 3'-end-processing factor FIP1 (Fragment)	2	2	0	62014
RPL34	60S ribosomal protein L34 (Fragment)	1	1	0	58130
ELAVL1	ELAV-like protein 1	3	2	0	56473
RPL30	60S ribosomal protein L30	2	2	0	51756
PGS1	CDP-diacylglycerol--glycerol-3-phosphate 3-phosphatidyltransferase, mitochondrial	2	2	0	50854
RPL24	60S ribosomal protein L24	1	1	0	48514
LSM4	U6 snRNA-associated Sm-like protein LSm4 (Fragment)	1	1	0	48507
CCR5	C-C chemokine receptor type 5 (Fragment)	1	1	0	46113
DDX3X	ATP-dependent RNA helicase DDX3X	5	2	0	44507
RPL28	60S ribosomal protein L28	2	2	0	44315
ANKRD34A	Ankyrin repeat domain 34A	1	1	0	44150
SPATA24	Isoform 2 of Spermatogenesis-associated protein 24	1	1	0	41875
SPAG9	Isoform 5 of C-Jun-amino-terminal kinase-interacting protein 4	1	1	0	41248
LARP4B	Isoform 2 of La-related protein 4B	3	3	0	41133
ASTL	Metalloendopeptidase (Fragment)	2	2	0	41126
ZAR1L	Zygote arrest 1-like	1	1	0	39973
G3BP2	Isoform B of Ras GTPase-activating protein-binding protein 2	1	1	0	39868
OAS1E	2'-5' oligoadenylate synthetase 1E	3	3	0	39547
RPL7	60S ribosomal protein L7 (Fragment)	2	2	0	39428
GPR12	G-protein-coupled receptor 12 (Fragment)	1	1	0	38271
PABPC1	Polyadenylate-binding protein 1	6	2	0	37831
RPL14	60S ribosomal protein L14	2	2	0	37663
SPIN1	Isoform 2 of Spindlin-1	1	1	0	37465
TLE6	Transducin-like enhancer of split 6, homolog of Drosophila E(Spl), isoform CRA_c	4	4	0	35766
CAPRIN2	Isoform 2 of Caprin-2	5	5	0	34263
PRDX4	Peroxiredoxin-4 (Fragment)	1	1	0	33948
SRSF3	Isoform Short of Serine/arginine-rich splicing factor 3	1	1	0	30945
KLRB1C	Killer cell lectin-like receptor subfamily B member 1C (Fragment)	1	1	0	30872
FXR1	Fragile X mental retardation syndrome-related protein 1	4	3	0	29959
DPPA3	Developmental pluripotency-associated protein 3 (Fragment)	1	1	0	29623
SLC30A3	Zinc transporter 3 (Fragment)	1	1	0	25643
SLC6A8	Transporter (Fragment)	1	1	0	25469
NEK3	Serine/threonine-protein kinase Nek3	1	1	0	21533
ACAD11	Acyl-CoA dehydrogenase family member 11	3	3	0	21202
RPL10	60S ribosomal protein L10 (Fragment)	1	1	0	20681
PANK2	Pantothenate kinase 2	1	1	0	20617
MARF1	Isoform 5 of Meiosis arrest female protein 1	1	1	0	20557
RPL7A-PS5	Uncharacterized protein	1	1	0	19575
ST6GALNAC4	Isoform 2 of Alpha-N-acetyl-neuraminyl-2,3-beta-galactosyl-1,3-N-acetyl-galactosaminide alpha-2,6-sialyltransferase	1	1	0	18750
DYNC1I2	Cytoplasmic dynein 1 intermediate chain 2	1	1	0	17827
RPL6L	60S ribosomal protein L6	2	2	0	17791
HNRNPF	Heterogeneous nuclear ribonucleoprotein F (Fragment)	2	2	0	17605
XRRA1	X-ray radiation resistance-associated protein 1	1	1	0	17330
UPF1	Isoform 2 of Regulator of nonsense transcripts 1	3	3	0	16442
NLRP9B	NACHT, LRR and PYD domains-containing protein 9B	3	3	0	16142
EIF5A	Eukaryotic translation initiation factor 5A-1	2	2	0	15728
GLIS1	Isoform 2 of Zinc finger protein GLIS1	1	1	0	15586
RPS16	40S ribosomal protein S16	1	1	0	14924
RPS4X	40S ribosomal protein S4, X isoform	3	3	0	14854
GM5093	Uncharacterized protein	1	1	0	14165
ACTN4	Alpha-actinin-4 (Fragment)	1	1	0	13908
HNRNPA1	Heterogeneous nuclear ribonucleoprotein A1	1	1	0	13745
RPS5	40S ribosomal protein S5 (Fragment)	1	1	0	13394
FMR1	Synaptic functional regulator FMR1	1	1	0	12397
RPL23A-PS3	Uncharacterized protein	1	1	0	12288
AU015836	AU015836 protein	1	1	0	11835
HNRNPH1	Heterogeneous nuclear ribonucleoprotein H	2	2	0	11622
DYNC1H1	Cytoplasmic dynein 1 heavy chain 1	9	9	0	11359
RPL3	60S ribosomal protein L3	1	1	0	10796
UBAP2	Ubiquitin-associated protein 2 (Fragment)	1	1	0	9380.4
C4B	Complement C4-B	1	1	0	8939.1
RPL4	60S ribosomal protein L4	2	2	0	8876.9
PCBP1	Poly(rC)-binding protein 1	2	1	0	8679.5
SYNCRIP	Heterogeneous nuclear ribonucleoprotein Q	1	1	0	8259.2
UTS2R	Urotensin-2 receptor	1	1	0	8120.2
SAP18	Histone deacetylase complex subunit SAP18	1	1	0	7958.6
ZKSCAN16	Zinc finger with KRAB and SCAN domains 16	1	1	0	7533
CELF1	CUG triplet repeat, RNA binding protein 1, isoform CRA_b	2	2	0	7519.7
D6ERTD527E	DNA segment, Chr 6, ERATO Doi 527,-expressed	2	2	0	7517.4
DTX2	Deltex 2 homolog (Drosophila), isoform CRA_b	1	1	0	6980.3
FBXW18	Expressed sequence C85627	1	1	0	6421.3
FBXW14	F-box and WD-40 domain protein 14	3	2	0	5643.7
STAU2	Double-stranded RNA-binding protein Staufen homolog 2	1	1	0	5449.1
SSB	Lupus La protein homolog (Fragment)	1	1	0	5307
CSDE1	Cold shock domain-containing protein E1	2	2	0	5273.4
TUBB2B	Tubulin beta-2B chain	4	1	0	5181.2
STAU1	Double-stranded RNA-binding protein Staufen homolog 1	1	1	0	5032.4
UNC13C	Protein unc-13 homolog C	1	1	0	4703.2
XNTRPC	Xndc1-transient receptor potential cation channel, subfamily C, member 2 readthrough (Fragment)	1	1	0	4551
ABHD6	Isoform 2 of Monoacylglycerol lipase ABHD6	1	1	0	4457
DDX3Y	ATP-dependent RNA helicase DDX3Y	4	1	0	4375.8
HTRA1	Serine protease HTRA1	1	1	0	3725.1
ATP6V0A1	V-type proton ATPase subunit a	1	1	0	3468.1
GCFC2	GC-rich sequence DNA-binding factor 2 (Fragment)	1	1	0	3406.1
RBMS2	RNA-binding motif, single-stranded-interacting protein 2	1	1	0	3331.9
MLLT3	Protein AF-9	1	1	0	2406.2
GKAP1	G kinase-anchoring protein 1	1	1	0	2343.4
DOT1L	Histone-lysine N-methyltransferase, H3 lysine-79 specific (Fragment)	1	1	0	2267
YBX1	Nuclease-sensitive element-binding protein 1	7	1	0	2205.9
NWD2	NACHT and WD repeat domain-containing protein 2	1	1	0	2185.8
EIF4G3	Eukaryotic translation initiation factor 4 gamma 3	1	1	0	2004.4
ACTG1	Actin, cytoplasmic 2	6	1	0	2003.4
EIF4A2	Eukaryotic initiation factor 4A-II	1	1	0	1932.6
TGIF2LX2	Putative uncharacterized protein	1	1	0	1815.6
ABCF3	ATP-binding cassette sub-family F member 3	1	1	0	1733.4
DNAH12	Dynein heavy chain 12, axonemal	1	1	0	1538.2
FBXW13	F-box and WD-40 domain protein 13	2	1	0	1349.5
CNOT11	CCR4-NOT transcription complex subunit 11	1	1	0	1055.9
SRP68	Signal recognition particle subunit SRP68	1	1	0	443.95
TARDBP	TAR DNA-binding protein 43 (Fragment)	4	4	379.15	58830
LSM14B	Protein LSM14 homolog B	14	14	2167.9	7419300
SERBP1	Plasminogen activator inhibitor 1 RNA-binding protein	1	1	3836.2	16340
RPS19	40S ribosomal protein S19	3	3	4271.6	90330
KLHDC10	Isoform 2 of Kelch domain-containing protein 10	1	1	5003	5982.2
TUBB4B	Tubulin beta-4B chain	4	1	5613.7	54871
EEF1A1	Elongation factor 1-alpha 1	4	4	6301.4	87985
KHDC3	Isoform 2 of KH domain-containing protein 3	14	14	8156.7	416420
PADI6	Protein-arginine deiminase type-6	4	4	9189.6	44296
E330017A01RIK	Ferritin	9	9	11978	837110
OOEP	Oocyte-expressed protein homolog	2	2	12314	106460
UHRF1	E3 ubiquitin-protein ligase UHRF1	34	34	15392	4419200
RPS18	40S ribosomal protein S18	3	3	19315	97453
RPS25	40S ribosomal protein S25	1	1	21643	125070
FGD2	Isoform 2 of FYVE, RhoGEF and PH domain-containing protein 2	1	1	26959	128560
2210010C04RIK	Putative uncharacterized protein	1	1	37058	119340
YBX2	Y box protein 2	28	11	61775	32325000
HSPA8	Heat shock cognate 71 kDa protein	29	27	296480	4824500
IGHV1-82	Immunoglobulin heavy variable 1-82	1	1	321440	1996400

## Sheet: proteinGroups
id	Peptide IDs	MS/MS IDs	Protein accessions	All peptide counts	Unique peptide counts	First protein	Peptides	Unique peptides	Sequence coverage [%]	Unique sequence coverage [%]	Mol. weight [kDa]	Sequence length	Score	Q-value	Intensity	Unique peptides igg	Unique peptides igg-55kd	Unique peptides ls	Unique peptides ls-55kd	Sequence coverage igg [%]	Sequence coverage igg-55kd [%]	Sequence coverage ls [%]	Sequence coverage ls-55kd [%]	Intensity igg	Intensity igg-55kd	Intensity ls	Intensity ls-55kd	iBAQ	iBAQ igg	iBAQ igg-55kd	iBAQ ls	iBAQ ls-55kd	Gene name	Description
0	1027	2765	A0A075B5K0	1	1	A0A075B5K0	1	1	7.7	7.7	13.058	117	5.5804	0.025316	787680	1	0	0	0	7.7	0	0	0	787680	0	0	0	131280	131280	0	0	0	Igkv14-126	Uncharacterized protein (Fragment)
1	602	1613	A0A075B5K1;A0A0G2JEK4;P01652	1;1;1	1;1;1	A0A075B5K1	1	1	13.8	13.8	12.81	116	5.5418	0.033195	1102900	1	0	0	0	13.8	0	0	0	1102900	0	0	0	367640	367640	0	0	0	Igkv11-125	Immunoglobulin kappa variable 11-125
2	539	1398;1399	A0A075B5L5;A0A0G2JGE7;A0A0B4J1I5;A0A0B4J1I8;P04944;P04941;P04940;P01679;P01678;P01677;P01676;P01675	1;1;1;1;1;1;1;1;1;1;1;1	1;1;1;1;1;1;1;1;1;1;1;1	A0A075B5L5	1	1	7.1	7.1	12.335	113	6.5697	0	1394500	1	0	0	0	7.1	0	0	0	1394500	0	0	0	232410	232410	0	0	0	Igkv4-86	Immunoglobulin kappa variable 4-86
3	603;808;809	1614;2151;2152;2153;2154;2155	A0A075B5N3;A0A0G2JE47	3;3	3;3	A0A075B5N3	3	3	23.8	23.8	10.903	101	27.854	0	2458000	3	0	1	0	23.8	0	14.9	0	2041400	0	416670	0	351150	291620	0	59525	0	Igkv8-28	Immunoglobulin kappa variable 8-28
4	360;649	1738;891	A0A075B5Q4;P18525	2;2	1;1	A0A075B5Q4	2	1	19.7	13.7	13.075	117	14.73	0	11378000	0	1	0	0	0	13.7	0	6	0	1783500	0	9594300	1625400	0	254790	0	1370600	Ighv5-12	Immunoglobulin heavy variable 5-12 (Fragment)
5	1247	3360;3361;3362;3363	A0A075B5R5;P01806;P01812;P01810;P01808;P01807	1;1;1;1;1;1	1;1;1;1;1;1	A0A075B5R5	1	1	6	6	12.874	116	6.5531	0	3788300	0	1	0	1	0	6	0	6	0	2104900	0	1683500	473540	0	263110	0	210430	Ighv4-1	Immunoglobulin heavy variable 4-1 (Fragment)
6	346	851;852;853;854;855;856	A0A0B4J1J7;A0A0G2JEU7;A0A075B5X9;P01754;P01753;P01755;P01751	1;1;1;1;1;1;1	1;1;1;1;1;1;1	A0A0B4J1J7	1	1	7.1	7.1	10.65	98	5.9662	0.0054054	110750000	0	1	1	1	0	7.1	7.1	7.1	0	6355500	14590000	89801000	15821000	0	907930	2084300	12829000	Ighv1-82	Immunoglobulin heavy variable 1-82
7	572	1536	A0A087WPL5;E9QNN1;O70133-3;O70133;O70133-2	1;1;1;1;1	1;1;1;1;1	A0A087WPL5	1	1	0.7	0.7	149.62	1383	5.7515	0.010101	137900	0	0	1	0	0	0	0.7	0	0	0	137900	0	1814.4	0	0	1814.4	0	Dhx9	ATP-dependent RNA helicase A
8	837	2216	A0A087WPX8	1	1	A0A087WPX8	1	1	3.7	3.7	27.346	241	5.3899	0.048433	122340	1	0	0	0	3.7	0	0	0	122340	0	0	0	17477	17477	0	0	0	Prr29	Proline-rich protein 29
9	299	737;738	A0A087WRP4;H3BJV1;A0A087WSH7;A0A087WQA5;A0A087WR97;A0A087WRZ5;Q8R0B4;Q8BLD4;Q6VYI5;Q6VYI4;Q921F2	1;1;1;1;1;1;1;1;1;1;1	1;1;1;1;1;1;1;1;1;1;1	A0A087WRP4	1	1	6.5	6.5	15.77	138	8.1572	0	187930	0	0	1	0	0	0	6.5	0	0	0	187930	0	23491	0	0	23491	0	Tardbp	TAR DNA-binding protein 43 (Fragment)
10	665	1778	A0A087WSN4;A0A087WSR9;A0A087WQJ9;J3QM76	1;1;1;1	1;1;1;1	A0A087WSN4	1	1	18.8	18.8	3.8062	32	5.5325	0.032922	0	0	0	1	0	0	0	18.8	0	0	0	0	0	0	0	0	0	0	1700015G11Rik	RIKEN cDNA 1700015G11 gene
11	576	1544;1545;1546	B7ZNJ1;A0A087WS56;B9EHT6;A0A087WSN6;Q3UHL6;A0A087WR50;P11276	1;1;1;1;1;1;1	1;1;1;1;1;1;1	B7ZNJ1	1	1	0.6	0.6	239.72	2176	5.6918	0.018779	434790	1	0	1	0	0.6	0	0.6	0	257640	0	177150	0	3952.7	2342.2	0	1610.5	0	Fn1	Fibronectin
12	1116	3023	A0A087WS00	1	1	A0A087WS00	1	1	6.8	6.8	10.032	88	5.4558	0.05036	0	0	0	1	0	0	0	6.8	0	0	0	0	0	0	0	0	0	0	Ipo11	Importin-11 (Fragment)
13	1186	3195	A0A087WS37;P97350	1;1	1;1	A0A087WS37	1	1	7.8	7.8	18.598	166	5.5244	0.032258	16464000	0	0	1	0	0	0	7.8	0	0	0	16464000	0	1496700	0	0	1496700	0	Pkp1	Plakophilin-1
14	348	859;860;861	D3Z0U5;D6RGM7;D3Z4J2;A0A0G2JFY0;A0A0A0MQ80;Q9D3R6-3;Q9D3R6;Q3UMC0	1;1;1;1;1;1;1;1	1;1;1;1;1;1;1;1	D3Z0U5	1	1	4.3	4.3	31.2	277	6.7593	0	23854000	0	0	1	1	0	0	4.3	4.3	0	0	23402000	451960	1590300	0	0	1560100	30131	Katnal2	Katanin p60 ATPase-containing subunit A-like 2
15	385	947;948;949	A0A0A0MQE4;A2AR50	1;1	1;1	A0A0A0MQE4	1	1	2.5	2.5	62.229	557	6.4544	0	37041000	0	0	1	0	0	0	2.5	0	0	0	37041000	0	1371900	0	0	1371900	0	Ralgps1	Ras-specific guanine nucleotide-releasing factor RalGPS1
16	795	2113	A0A0A0MQK8;Q9D0Z3-3;Q9D0Z3	1;1;1	1;1;1	A0A0A0MQK8	1	1	4	4	28.759	252	5.4232	0.047458	0	1	0	0	0	4	0	0	0	0	0	0	0	0	0	0	0	0	Tmem53	Transmembrane protein 53 (Fragment)
17	502	1298	A0A0A0MQM7	1	1	A0A0A0MQM7	1	1	1.4	1.4	106.86	957	5.3834	0.047368	53461	0	0	0	1	0	0	0	1.4	0	0	0	53461	1008.7	0	0	0	1008.7	Matn2	Matrilin-2
18	914	2446;2447	A0A0A6YVU1;A2ATT5;Q9JKX6	1;1;1	1;1;1	A0A0A6YVU1	1	1	14.8	14.8	9.9734	88	19.3	0	391140	0	0	1	0	0	0	14.8	0	0	0	391140	0	65189	0	0	65189	0	Nudt5	ADP-sugar pyrophosphatase (Fragment)
19	48;243;449;1062;1077	1149;1150;1151;1152;1153;1154;1155;1156;119;120;121;2859;2860;2861;2862;2892;2893;2894;586;587	A0A0A6YW67;E9Q9J0;E9Q4P0;E9Q5F6;E9QNP0;Q5SX22;P62984;P62983;P0CG49;P0CG50	5;5;5;5;5;5;5;5;5;5	5;5;5;5;5;5;5;5;5;5	A0A0A6YW67	5	5	63.6	63.6	8.7279	77	50.934	0	24139000	0	0	5	3	0	0	63.6	49.4	0	0	22837000	1302100	3448500	0	0	3262500	186010	Gm8797	MCG23377, isoform CRA_b
20	1123	3052	A0A0A6YWK3;E9QMA6;P70191	1;1;1	1;1;1	A0A0A6YWK3	1	1	4.4	4.4	28.349	250	5.426	0.047782	0	0	1	0	0	0	4.4	0	0	0	0	0	0	0	0	0	0	0	Traf5	TNF receptor-associated factor 5 (Fragment)
21	685	1817	A0A0A6YXL2	1	1	A0A0A6YXL2	1	1	4.2	4.2	38.384	336	5.3827	0.046753	139880	0	0	0	1	0	0	0	4.2	0	0	0	139880	6358.1	0	0	0	6358.1	Gm37596	Uncharacterized protein
22	717	1876	A0A0A6YY23;Q99KZ6	1;1	1;1	A0A0A6YY23	1	1	5.3	5.3	12.893	113	5.427	0.047945	3232600	1	0	0	0	5.3	0	0	0	3232600	0	0	0	359180	359180	0	0	0	Zfp639	Zinc finger protein 639 (Fragment)
23	59	156	A0A0A6YY53;F6TQW2;P01864	1;1;1	1;1;1	A0A0A6YY53	1	1	2.4	2.4	36.407	335	5.385	0.048518	396190	0	1	0	0	0	2.4	0	0	0	396190	0	0	36017	0	36017	0	0	Ighg2c	Immunoglobulin heavy constant gamma 2C (Fragment)
24	836	2215	A0A0G2JEI0;A0A0G2JGC4;Q9D478-3;Q9D478-2;Q9D478	1;1;1;1;1	1;1;1;1;1	A0A0G2JEI0	1	1	21.2	21.2	5.7325	52	5.4356	0.048443	29078000	0	1	0	0	0	21.2	0	0	0	29078000	0	0	9692600	0	9692600	0	0	Odf2l	Outer dense fiber protein 2-like (Fragment)
25	74;212;474;520;623;1153;1154	1219;1220;1339;1669;184;185;3127;3128;3129;519	A0A0G2JEP0;Q61584-2;Q61584-5;Q61584-6;Q61584-4;Q61584-7;Q61584-3;Q61584	7;7;7;7;7;7;7;7	4;4;4;4;4;4;4;4	A0A0G2JEP0	7	4	13.4	9.7	63.915	568	47.977	0	1616400	0	0	4	0	0	0	13.4	0	0	0	1616400	0	46183	0	0	46183	0	Fxr1	Fragile X mental retardation syndrome-related protein 1
26	873;1132	2317;2318;3071;3072	A0A0G2JER9;G3X8S5;O54946-2;O54946	2;2;2;2	2;2;2;2	A0A0G2JER9	2	2	9.9	9.9	26.998	243	20.989	0	796220	0	0	2	0	0	0	9.9	0	0	0	796220	0	72384	0	0	72384	0	Dnajb6	DnaJ homolog subfamily B member 6
27	1056	2850	A0A0G2JFQ3;D3YZT0;D3Z629;A0A0G2JES3;A0A140T8T4;P51410	1;1;1;1;1;1	1;1;1;1;1;1	A0A0G2JFQ3	1	1	16.7	16.7	7.5199	66	5.5236	0.032129	178420	0	0	1	0	0	0	16.7	0	0	0	178420	0	35683	0	0	35683	0	Rpl9	60S ribosomal protein L9 (Fragment)
28	664	1777	A0A0G2JEU0;Q3UTH8-2	1;1	1;1	A0A0G2JEU0	1	1	6.8	6.8	25.87	219	5.3908	0.043353	129020	1	0	0	0	6.8	0	0	0	129020	0	0	0	12902	12902	0	0	0	Arhgef9	Rho guanine nucleotide exchange factor 9 (Fragment)
29	378	933	A0A0G2JF60;A0A0G2JEU1;P47738	1;1;1	1;1;1	A0A0G2JF60	1	1	6.6	6.6	21.352	196	5.5123	0.042802	97209	0	0	0	1	0	0	0	6.6	0	0	0	97209	7477.6	0	0	0	7477.6	Aldh2	Aldehyde dehydrogenase, mitochondrial (Fragment)
30	368	905	Q6PFA1;Q9JIF6;A0A0G2JF29;A0A0G2JG79;Q3TVF4;P53612	1;1;1;1;1;1	1;1;1;1;1;1	Q6PFA1	1	1	7.6	7.6	14.804	132	5.3828	0.046875	188780000	0	1	0	0	0	7.6	0	0	0	188780000	0	0	26968000	0	26968000	0	0	Rabggtb	Geranylgeranyl transferase type-2 subunit beta
31	893	2391;2392;2393;2394;2395;2396	A0A0G2JGN7;Q920P5-2;Q920P5	1;1;1	1;1;1	A0A0G2JGN7	1	1	10.4	10.4	22.463	201	5.3845	0.047745	34911000	1	1	1	1	10.4	10.4	10.4	10.4	3081400	30033000	391170	1405100	2685400	237030	2310200	30090	108090	Ak5	Adenylate kinase isoenzyme 5 (Fragment)
32	515	1331;1332	A0A0G2JGZ6;A0A0R4J096;P51450-2;P51450	1;1;1;1	1;1;1;1	A0A0G2JGZ6	1	1	1.8	1.8	55.722	495	5.4689	0.047445	322290	1	0	0	1	1.8	0	0	1.8	258690	0	0	63602	11937	9581.2	0	0	2355.6	Rorc	Nuclear receptor ROR-gamma
33	965	2599	A0A140LIE1;A0A0J9YMZ5	1;1	1;1	A0A140LIE1	1	1	3.4	3.4	41.231	353	5.7062	0.019048	3042700	0	0	1	0	0	0	3.4	0	0	0	3042700	0	160140	0	0	160140	0	Sesn3	Sestrin-3
34	543	1412	B9EJ54;A0A0J9YUD5	1;1	1;1	B9EJ54	1	1	0.4	0.4	227.46	2008	5.7155	0.014423	87016	1	0	0	0	0.4	0	0	0	87016	0	0	0	770.06	770.06	0	0	0	Nup205	MCG21756, isoform CRA_b
35	1117	3024;3025	A0A0J9YV16	1	1	A0A0J9YV16	1	1	8.2	8.2	27.153	257	5.3864	0.049315	58292000	1	0	0	0	8.2	0	0	0	58292000	0	0	0	3643200	3643200	0	0	0	Agbl5	Cytosolic carboxypeptidase-like protein 5 (Fragment)
36	1107	2993;2994	A0A0J9YVH1;Q3TAW3;E9Q296;Q8C178;Q9EPL9	1;1;1;1;1	1;1;1;1;1	A0A0J9YVH1	1	1	10.4	10.4	16.416	144	5.9392	0.0053763	38015	0	0	1	0	0	0	10.4	0	0	0	38015	0	4751.9	0	0	4751.9	0	Acox3	Peroxisomal acyl-coenzyme A oxidase 3 (Fragment)
37	70	178	A0A0N4SUV0;A0A0N4SW19;A0A0N4SUU0;A0A0N4SWD7;E9Q6H8	1;1;1;1;1	1;1;1;1;1	A0A0N4SUV0	1	1	2.9	2.9	59.85	525	5.6559	0.022936	3012300	0	1	0	0	0	2.9	0	0	0	3012300	0	0	86065	0	86065	0	0	Plekha5	Pleckstrin homology domain-containing, family A member 5
38	1217	3279	A0A0N4SVJ7;Q9Z2H6	1;1	1;1	A0A0N4SVJ7	1	1	16.5	16.5	9.0124	79	5.4685	0.047273	255200	1	0	0	0	16.5	0	0	0	255200	0	0	0	85068	85068	0	0	0	Clec4d	C-type lectin domain family 4 member D
39	983	2642	Z4YKC4;A0A0R4J112;A2AMI2;A0A0N4SVL0;Q80XI3-2;Q80XI3-4;Q80XI3;Q80XI3-3	1;1;1;1;1;1;1;1	1;1;1;1;1;1;1;1	Z4YKC4	1	1	0.8	0.8	173.55	1567	5.5999	0.025862	85034	0	0	1	0	0	0	0.8	0	0	0	85034	0	833.67	0	0	833.67	0	Eif4g3	Eukaryotic translation initiation factor 4 gamma 3
40	15	28;29	D3YZ82;E9Q715;A0A0R4J047;Q05CX5;Q9CYI4-2;Q7TNC4-2;Q7TNC4-3;Q9CYI4;Q7TNC4-4;Q7TNC4	1;1;1;1;1;1;1;1;1;1	1;1;1;1;1;1;1;1;1;1	D3YZ82	1	1	11.6	11.6	7.9468	69	5.8341	0.0051813	29557000	1	0	0	0	11.6	0	0	0	29557000	0	0	0	5911500	5911500	0	0	0	Luc7l	Putative RNA-binding protein Luc7-like 1 (Fragment)
41	486	1251	A0A0R4J054;Q3UUI3	1;1	1;1	A0A0R4J054	1	1	0.8	0.8	102.14	908	5.4815	0.048872	0	0	1	0	0	0	0.8	0	0	0	0	0	0	0	0	0	0	0	4921501E09Rik	RIKEN cDNA 4921501E09
42	722	1885	A0A1D5RMB5;A0A0R4J055;Q6TXD4	1;1;1	1;1;1	A0A1D5RMB5	1	1	1.8	1.8	177.04	1576	5.4446	0.048951	0	0	0	0	1	0	0	0	1.8	0	0	0	0	0	0	0	0	0	Dnmbp	Dynamin-binding protein
43	258;345	636;850	A0A0R4J0B4;Q99KK2	2;2	2;2	A0A0R4J0B4	2	2	6.2	6.2	48.029	432	12.872	0	306010	0	0	0	2	0	0	0	6.2	0	0	0	306010	10552	0	0	0	10552	Cmas	Cytidine monophospho-N-acetylneuraminic acid synthetase
44	2;1180	3183;3184;4	D3YTQ5;A0A0R4J0I6;Q80XL6	2;2;2	2;2;2	D3YTQ5	2	2	3.9	3.9	74.088	661	13.049	0	739600	0	0	2	0	0	0	3.9	0	0	0	739600	0	17610	0	0	17610	0	Acad11	Acyl-CoA dehydrogenase family member 11
45	219	532	D3Z0F3;A0A0R4J1N9;P40630-2;P40630	1;1;1;1	1;1;1;1	D3Z0F3	1	1	6.3	6.3	16.678	143	5.5264	0.03252	310510	0	0	1	0	0	0	6.3	0	0	0	310510	0	28228	0	0	28228	0	Tfam	Transcription factor A, mitochondrial (Fragment)
46	183	450	D6RE33;A0A0R4J1Q0;G5E896;Q3UJB9-2;Q3UJB9	1;1;1;1;1	1;1;1;1;1	D6RE33	1	1	1	1	141.95	1318	5.5831	0.025424	78595	0	0	1	0	0	0	1	0	0	0	78595	0	1309.9	0	0	1309.9	0	Edc4	Enhancer of mRNA-decapping protein 4
47	670	1786	A0A1L1ST73;A0A0R4J234;A0A1L1SRH8;Q9D2Z4	1;1;1;1	1;1;1;1	A0A1L1ST73	1	1	7.4	7.4	21.495	190	5.4168	0.04918	159580	1	0	0	0	7.4	0	0	0	159580	0	0	0	17731	17731	0	0	0	Senp8	Sentrin-specific protease 8 (Fragment)
48	645	1732	A0A0R4J243;Q8BR65	1;1	1;1	A0A0R4J243	1	1	5.7	5.7	38.801	332	5.7335	0.0098522	181610000	0	0	1	0	0	0	5.7	0	0	0	181610000	0	10683000	0	0	10683000	0	Suds3	Sin3 histone deacetylase corepressor complex component SDS3
49	614	1646	G3UXJ6;G3UZ48;G3UZI2;A0A0R4J259;G3V018;Q7TMK9-2;Q7TMK9	1;1;1;1;1;1;1	1;1;1;1;1;1;1	G3UXJ6	1	1	2.5	2.5	49.704	448	7.0113	0	151970	0	0	1	0	0	0	2.5	0	0	0	151970	0	5427.7	0	0	5427.7	0	Syncrip	Heterogeneous nuclear ribonucleoprotein Q
50	377	932	A0A140LHQ8	1	1	A0A140LHQ8	1	1	1.7	1.7	57.003	531	5.4478	0.049296	1431100	0	0	1	0	0	0	1.7	0	0	0	1431100	0	75321	0	0	75321	0	Picalm	Phosphatidylinositol-binding clathrin assembly protein (Fragment)
51	820	2184	A0A140LJI3;A0A140LJE2;A0A140LIA1;A0A140LHT5;Q8BWC0	1;1;1;1;1	1;1;1;1;1	A0A140LJI3	1	1	1.9	1.9	54.178	479	5.4477	0.049123	11737	0	0	1	0	0	0	1.9	0	0	0	11737	0	617.73	0	0	617.73	0	Tpcn2	Two pore calcium channel protein 2
52	714	1873	A0A140LIH4;Q6F3F9	1;1	1;1	A0A140LIH4	1	1	0.7	0.7	132.68	1193	5.4887	0.045455	93587	1	0	0	0	0.7	0	0	0	93587	0	0	0	1991.2	1991.2	0	0	0	Adgrg6	Adhesion G-protein-coupled receptor G6
53	1073	2884	A0A140LIJ4	1	1	A0A140LIJ4	1	1	0.2	0.2	516.94	4489	5.9173	0.0053476	22125	0	0	0	1	0	0	0	0.2	0	0	0	22125	80.453	0	0	0	80.453	Dnah14	Dynein, axonemal, heavy chain 14
54	69	177	A0A140LJ59;Q3TY56;Q9DBZ5-2;Q9DBZ5	1;1;1;1	1;1;1;1	A0A140LJ59	1	1	13.2	13.2	6.088	53	5.6405	0.022624	38219	0	0	1	0	0	0	13.2	0	0	0	38219	0	9554.8	0	0	9554.8	0	Eif3k	Eukaryotic translation initiation factor 3 subunit K
55	20	40;41	A0A1B0GSL5;A0A1B0GSC2;A0A1B0GRH1;A0A1B0GSB2;A0A140T8K2;P19253	1;1;1;1;1;1	1;1;1;1;1;1	A0A1B0GSL5	1	1	10	10	11.803	110	7.9012	0	249050	0	0	1	0	0	0	10	0	0	0	249050	0	27673	0	0	27673	0	Rpl13a	60S ribosomal protein L13a
56	762	2009	V9GX35;A0A140T8L3;A0A140T8L1;P12970	1;1;1;1	1;1;1;1	V9GX35	1	1	4.9	4.9	25.197	225	6.5022	0	214550	0	0	1	0	0	0	4.9	0	0	0	214550	0	15325	0	0	15325	0	Gm14214	Uncharacterized protein (Fragment)
57	1106	2992	A0A140T8L4	1	1	A0A140T8L4	1	1	4	4	36.058	321	5.3899	0.048571	1458200	0	1	0	0	0	4	0	0	0	1458200	0	0	145820	0	145820	0	0	Olfr625-ps1	Olfactory receptor
58	317;366;990;1115	2666;2667;3021;3022;788;901;902	A0A140T8L5;F6YTZ4;J3QMG5;P25444	4;4;4;4	4;4;4;4	A0A140T8L5	4	4	20.4	20.4	24.2	221	35.613	0	1465600	0	0	4	0	0	0	20.4	0	0	0	1465600	0	77139	0	0	77139	0	Rps2-ps6	Uncharacterized protein
59	544	1413;1414	A0A140T8N3	1	1	A0A140T8N3	1	1	6.1	6.1	12.617	115	6.0763	0	45864000	1	0	0	0	6.1	0	0	0	45864000	0	0	0	6552000	6552000	0	0	0	Igkv13-84	Immunoglobulin kappa chain variable 13-84 (Fragment)
60	434;1038	1123;2795	A0A1B0GSF7;A0A1B0GQU8;P35980	2;2;2	2;2;2	A0A1B0GSF7	2	2	19.1	19.1	15.245	136	16.043	0	527210	0	0	2	0	0	0	19.1	0	0	0	527210	0	87869	0	0	87869	0	Rpl18	60S ribosomal protein L18
61	683	1813	A0A1B0GQV2;Q8JZP3	1;1	1;1	A0A1B0GQV2	1	1	2	2	67.047	603	5.389	0.050704	625860	0	0	0	1	0	0	0	2	0	0	0	625860	18408	0	0	0	18408	Klhl2	Kelch-like protein 2
62	442	1136;1137	A0A1B0GRF6;D3YZA5;O55222	1;1;1	1;1;1	A0A1B0GRF6	1	1	2.6	2.6	25.844	233	5.4549	0.050179	114650	1	0	0	0	2.6	0	0	0	114650	0	0	0	14331	14331	0	0	0	Ilk	Integrin-linked protein kinase
63	620	1660	D3YTP8;A0A1B0GRR9;Q9CY46;Q9QXA5	1;1;1;1	1;1;1;1	D3YTP8	1	1	7.3	7.3	11.072	96	5.5975	0.025751	1094100	1	0	0	0	7.3	0	0	0	1094100	0	0	0	182340	182340	0	0	0	Lsm4	U6 snRNA-associated Sm-like protein LSm4 (Fragment)
64	178	441	A0A1B0GS31	1	1	A0A1B0GS31	1	1	13.5	13.5	7.5964	74	5.3847	0.048257	125100	1	0	0	0	13.5	0	0	0	125100	0	0	0	25021	25021	0	0	0	Ankrd37	Ankyrin repeat domain-containing protein 37 (Fragment)
65	877	2322	F6YZJ7;F6S5Z6;F6Q5A5;H7BX44;D3YYN8;E9PVY0;A0A1D5RLQ9;Q3UU96-2;Q3UU96	1;1;1;1;1;1;1;1;1	1;1;1;1;1;1;1;1;1	F6YZJ7	1	1	1.8	1.8	81.878	732	5.4575	0.050542	13286000	0	0	1	0	0	0	1.8	0	0	0	13286000	0	308970	0	0	308970	0	Cdc42bpa	Serine/threonine-protein kinase MRCK alpha (Fragment)
66	695	1836	A0A1D5RMF4;Q8BNN1-2;Q8BNN1	1;1;1	1;1;1	A0A1D5RMF4	1	1	21.3	21.3	9.8721	89	5.3831	0.04712	3634200	0	0	0	1	0	0	0	21.3	0	0	0	3634200	908560	0	0	0	908560	Spata2l	Spermatogenesis-associated protein 2-like protein (Fragment)
67	256	631	A0A1L1SQB3;Q8VCD5	1;1	1;1	A0A1L1SQB3	1	1	5	5	22.358	199	5.3979	0.045317	183150	0	1	0	0	0	5	0	0	0	183150	0	0	22894	0	22894	0	0	Med17	Mediator of RNA polymerase II transcription subunit 17 (Fragment)
68	906	2434	Q9D5U9-2;A0A1L1SQF0	1;1	1;1	Q9D5U9-2	1	1	2.1	2.1	66.639	612	5.4031	0.04644	395630	1	0	0	0	2.1	0	0	0	395630	0	0	0	11636	11636	0	0	0	Micalcl	Isoform 2 of MICAL C-terminal-like protein
69	858	2277	A0A1L1SUH6	1	1	A0A1L1SUH6	1	1	0.8	0.8	265.04	2486	5.7198	0.0097087	211880000	1	0	0	0	0.8	0	0	0	211880000	0	0	0	2254100	2254100	0	0	0	5430419D17Rik	Uncharacterized protein
70	341;1059	2854;842	A1BN54;Q7TPR4	2;2	2;2	A1BN54	2	2	2.6	2.6	102.72	887	11.137	0	372640	0	0	2	0	0	0	2.6	0	0	0	372640	0	6424.7	0	0	6424.7	0	Actn1	Alpha actinin 1a
71	54;426;559;863;867;925;1202	1088;1089;1090;142;143;144;145;146;147;1474;1475;1476;1477;1478;1479;148;149;2291;2295;2296;2297;2298;2299;2300;2301;2302;2472;3233;3234;3235;3236;3237;3238;3239;3240;3241;3242	A2A513;P02535-3;P02535-2;P02535	7;7;7;7	5;5;5;5	A2A513	7	5	12.5	8.7	57.04	561	113.96	0	67266000	4	1	3	3	10.2	5.9	9.8	8.7	23969000	11167000	18468000	13662000	2402400	856040	398830	659560	487940	Krt10	Keratin, type I cytoskeletal 10
72	594	1601;1602	A2A547;P84099	1;1	1;1	A2A547	1	1	4.6	4.6	23.247	194	6.3906	0	246090	0	0	1	0	0	0	4.6	0	0	0	246090	0	27344	0	0	27344	0	Rpl19	Ribosomal protein L19
73	40;42;43;52;55;66;107;254;257;323;324;325;326;369;470;481;518;622;658;772;773;776;778;887;908;938;963;1138;1208;1242	103;104;105;106;107;108;1206;1207;1208;1209;1210;1211;1212;1213;1230;1231;1232;1233;1234;1235;1236;131;132;133;1336;1337;134;135;136;137;150;151;1663;1664;1665;1666;1667;1668;169;170;171;172;1765;1766;1767;1768;2034;2035;2036;2037;2038;2039;2051;2052;2053;2055;2056;2057;2058;2059;2060;2061;2062;2353;2354;2355;2356;2436;2504;2505;2506;2507;2585;2586;274;275;276;277;278;3090;3091;3252;3253;3346;626…	A2A5N3	30	28	A2A5N3	30	28	54.2	50.2	67.433	607	323.31	0	132040000	0	0	28	17	0	0	51.7	33.1	0	0	111750000	20286000	3883400	0	0	3286700	596660	Pabpc1l	Polyadenylate-binding protein
74	314	780	A2A6E7;Q91XF0	1;1	1;1	A2A6E7	1	1	10.8	10.8	11.327	102	5.405	0.046875	327790	0	0	1	0	0	0	10.8	0	0	0	327790	0	54631	0	0	54631	0	Pnpo	Pyridoxine 5'-phosphate oxidase, isoform CRA_c
75	1036	2792	A2A7T3;Q80TZ9	1;1	1;1	A2A7T3	1	1	0.9	0.9	140.91	1290	5.4188	0.049834	24835000	1	0	0	0	0.9	0	0	0	24835000	0	0	0	486950	486950	0	0	0	Rere	Arginine-glutamic acid dipeptide repeats protein
76	193;1232	3317;479;480	A2AL12;B2RXM2;J3QNY1;Q8BG05-2;Q8BG05	2;2;2;2;2	2;2;2;2;2	A2AL12	2	2	7.9	7.9	34.476	318	15.205	0	397260	0	0	2	0	0	0	7.9	0	0	0	397260	0	22070	0	0	22070	0	Hnrnpa3	Heterogeneous nuclear ribonucleoprotein A3
77	800	2137	A2ALS2;A2ALS3;A2ALS5-2;A2ALS4	1;1;1;1	1;1;1;1	A2ALS2	1	1	6.1	6.1	18.702	165	5.3913	0.043478	44039	0	0	0	1	0	0	0	6.1	0	0	0	44039	6291.3	0	0	0	6291.3	Rap1gap	Rap1 GTPase-activating protein 1 (Fragment)
78	6	13;14	A2AM05-2;A2AM05-4;A2AM05	1;1;1	1;1;1	A2AM05-2	1	1	4.7	4.7	35.725	318	5.4691	0.047619	838650	1	0	0	0	4.7	0	0	0	838650	0	0	0	34944	34944	0	0	0	Cntln	Isoform 2 of Centlein
79	702	1855;1856	A2AP89	1	1	A2AP89	1	1	1.3	1.3	155.82	1413	5.4023	0.046296	724720	0	0	0	1	0	0	0	1.3	0	0	0	724720	8627.6	0	0	0	8627.6	Gm14025	Uncharacterized protein
80	232	563;564	F6QQ13;A2AQE2;Q6A098	1;1;1	1;1;1	F6QQ13	1	1	2.8	2.8	47.188	428	6.3768	0	60596	0	0	1	0	0	0	2.8	0	0	0	60596	0	3564.4	0	0	3564.4	0	Secisbp2l	Selenocysteine insertion sequence-binding protein 2-like (Fragment)
81	35;653;686;832;1187	1751;1818;1819;2207;3196;3197;84;85	A2ARM1	5	5	A2ARM1	5	5	12.7	12.7	59.639	529	35.013	0	3735300	0	0	5	0	0	0	12.7	0	0	0	3735300	0	138350	0	0	138350	0	Patl2	Protein PAT1 homolog 2
82	163	409	E9Q8N1;E9Q8K5;A2ASS6-2;A2ASS6	1;1;1;1	1;1;1;1	E9Q8N1	1	1	0.1	0.1	3716	33467	5.3902	0.048711	7820700	0	1	0	0	0	0.1	0	0	0	7820700	0	0	3494.5	0	3494.5	0	0	Ttn	Titin
83	446	1143;1144	Q6XAS4;Q6XAS3;Q6XAR7;A2BI74	1;1;1;1	1;1;1;1	Q6XAS4	1	1	5.9	5.9	19.83	170	5.4548	0.05	57449	1	0	1	0	5.9	0	5.9	0	30565	0	26884	0	5744.9	3056.5	0	2688.4	0	Ssxb3	SSXB3 protein
84	204;323	506;794	Q91YZ8;D3Z5M2;A3KFU5;A3KFU8;Q6PHQ9	2;2;2;2;2	1;1;1;1;1	Q91YZ8	2	1	4.4	2	67.852	615	6.7199	0	246880	0	0	1	0	0	0	2	2.4	0	0	246880	0	6330.4	0	0	6330.4	0	Pabpc4	Polyadenylate-binding protein
85	784	2075;2076;2077;2078;2079	A3QK59;Q80VY9	1;1	1;1	A3QK59	1	1	1.9	1.9	53.082	474	5.4492	0.049645	6307000	1	1	0	1	1.9	1.9	0	1.9	837700	3942700	0	1526700	191120	25385	119480	0	46263	Dhx33	Putative ATP-dependent RNA helicase DHX33
86	165;182;196;202;230;403;415;429;452;460;487;588;636;684;697;737;860;1110;1241	1000;1028;1029;1030;1031;1032;1033;1094;1095;1096;1097;1159;1160;1178;1179;1180;1252;1253;1254;1255;1590;1591;1704;1705;1706;1707;1814;1815;1816;1838;1839;1840;1924;1925;1926;1927;1928;1929;2285;2286;2287;3005;3006;3007;3008;3343;3344;3345;412;413;448;449;493;494;502;503;558;559;560;998;999	A6X8Z3	19	1	A6X8Z3	19	1	41.2	1.9	58.039	524	12.757	0	801990	0	0	1	0	0	0	41.2	9	0	0	801990	0	29703	0	0	29703	0	Igf2bp2	Insulin-like growth factor 2 mRNA-binding protein 2
87	1178	3181	E9Q223;A8DUK4	1;1	1;1	E9Q223	1	1	12.6	12.6	11.083	103	6.866	0	0	1	0	0	0	12.6	0	0	0	0	0	0	0	0	0	0	0	0	Hbb-bs	Hemoglobin, beta adult s chain (Fragment)
88	761	2008	B1B0B3;Q0VF62;B1AR74;Q8CCN5-2;Q8CCN5	1;1;1;1;1	1;1;1;1;1	B1B0B3	1	1	8.3	8.3	13.537	120	5.48	0.048689	0	0	0	1	0	0	0	8.3	0	0	0	0	0	0	0	0	0	0	Bcas3	Breast carcinoma-amplified sequence 3 homolog (Fragment)
89	382	943	B1ARA3;B1ARA5;P61255	1;1;1	1;1;1	B1ARA3	1	1	8.7	8.7	12.217	103	5.7886	0.010309	53857	1	0	0	0	8.7	0	0	0	53857	0	0	0	6732.1	6732.1	0	0	0	Rpl26	60S ribosomal protein L26 (Fragment)
90	652	1749;1750	B1AXW5;B1AXW6;P35700	1;1;1	1;1;1	B1AXW5	1	1	5.9	5.9	18.87	169	5.6166	0.026667	524370	0	0	1	0	0	0	5.9	0	0	0	524370	0	40336	0	0	40336	0	Prdx1	Peroxiredoxin-1 (Fragment)
91	849	2252;2253	B1AXX9;B1AXY0;B1AXY1;P63037	1;1;1;1	1;1;1;1	B1AXX9	1	1	10.2	10.2	14.349	128	13.535	0	303700	0	0	0	1	0	0	0	10.2	0	0	0	303700	43386	0	0	0	43386	Dnaja1	DnaJ homolog subfamily A member 1 (Fragment)
92	41;148;217;349;370;435;463;892;912;962;1085;1086;1155;1198	100;101;102;1124;1125;1187;1188;2389;2390;2443;2444;2583;2584;2932;2933;2934;3130;3131;3226;377;378;379;380;529;530;862;863;908;909	B1AXZ0;Q80UJ0;Q3UR02;Q80Y51;B1AXZ6;B1AXZ4;B1AXZ5;Q60899	14;14;14;14;14;14;14;14	13;13;13;13;13;13;13;13	B1AXZ0	14	13	42.2	39.6	38.001	346	227.38	0	17963000	0	0	13	0	0	0	42.2	0	0	0	17963000	0	997960	0	0	997960	0	Elavl2	ELAV-like protein
93	850	2254;2255;2256	B1AZS9;O08807	1;1	1;1	B1AZS9	1	1	4.8	4.8	26.391	229	6.0945	0	1287600	1	0	1	0	4.8	0	4.8	0	643140	0	644440	0	85839	42876	0	42963	0	Prdx4	Peroxiredoxin-4 (Fragment)
94	72	181	S4R1B9;B1Q2W7;D3YZK4;Q80UV9-3;Q80UV9	1;1;1;1;1	1;1;1;1;1	S4R1B9	1	1	1.2	1.2	197.37	1733	5.3879	0.05	683210	1	0	0	0	1.2	0	0	0	683210	0	0	0	8037.8	8037.8	0	0	0	Taf1	Transcription initiation factor TFIID subunit 1
95	118	310	B2KFW1-2;B2KFW1	1;1	1;1	B2KFW1-2	1	1	2.2	2.2	67.541	601	5.3886	0.05042	9319.4	0	0	0	1	0	0	0	2.2	0	0	0	9319.4	211.8	0	0	0	211.8	Zscan20	Isoform 2 of Zinc finger and SCAN domain-containing protein 20
96	499	1289	D3Z3H4;B2RSU6;Q6AW69-3;Q6AW69-5;Q6AW69-4;Q6AW69	1;1;1;1;1;1	1;1;1;1;1;1	D3Z3H4	1	1	0.8	0.8	139.89	1226	5.413	0.048544	0	0	0	0	1	0	0	0	0.8	0	0	0	0	0	0	0	0	0	Cgnl1	Cingulin-like protein 1
97	1084	2930;2931	B2RT41	1	1	B2RT41	1	1	0.8	0.8	225.05	1992	5.6892	0.018692	14955000	0	1	0	0	0	0.8	0	0	0	14955000	0	0	138470	0	138470	0	0	Zfc3h1	Zinc finger, C3H1-type containing
98	27;194;195;244;245;279;308;309;357;756;758;765;794;813;814;824;826;859;901;907;991;1018;1019;1087	1970;1971;1972;1973;1974;1975;1976;1977;1978;1979;1980;1981;1992;1993;1994;1995;1996;1997;1998;1999;2000;2001;2002;2003;2004;2015;2016;2017;2018;2110;2111;2112;2161;2162;2163;2164;2165;2166;2167;2168;2169;2170;2171;2172;2173;2174;2189;2191;2192;2278;2279;2280;2281;2282;2283;2284;2421;2422;2423;2424;2425;2426;2427;2428;2435;2668;2669;2670;2671;2672;2673;2674;2675;2748;2749;2750;2751;2752;2753;2935…	B2RUF0	24	20	B2RUF0	24	20	71	68.8	38.08	359	323.31	0	688170000	5	0	20	17	21.4	0	71	66	7968700	0	295320000	384890000	43011000	498040	0	18457000	24056000	Ybx2	Y box protein 2
99	633	1698	B6VJS2;B6VJS3;P32304	1;1;1	1;1;1	B6VJS2	1	1	2.5	2.5	48.491	435	5.3842	0.047619	480580	1	0	0	0	2.5	0	0	0	480580	0	0	0	30036	30036	0	0	0	Htr7	5-hydroxytryptamine receptor 7
100	198	496	B6ZND9	1	1	B6ZND9	1	1	7.7	7.7	17.186	142	5.3898	0.051136	263160	0	0	1	0	0	0	7.7	0	0	0	263160	0	26316	0	0	26316	0	Crxos	Cone-rod homeobox, opposite strand
101	689	1829	B8JK33;B8JK32;Q9D0E1-2;Q9D0E1	1;1;1;1	1;1;1;1	B8JK33	1	1	2.5	2.5	68.161	640	5.4296	0.048276	168110	0	0	1	0	0	0	2.5	0	0	0	168110	0	3232.9	0	0	3232.9	0	Hnrnpm	Heterogeneous nuclear ribonucleoprotein M
102	313;970	2617;779	B8JKK2;E9QAZ2;Q9CZM2	2;2;2	2;2;2	B8JKK2	2	2	23.4	23.4	12.65	107	11.668	0	401550	0	0	2	0	0	0	23.4	0	0	0	401550	0	57365	0	0	57365	0	Rpl15	Ribosomal protein L15 (Fragment)
103	510;589;1023;1135;1179	1313;1314;1592;2760;2761;3081;3082;3182	C3VD30	5	5	C3VD30	5	5	24.1	24.1	33.765	291	35.376	0	2786800	0	0	5	0	0	0	24.1	0	0	0	2786800	0	154820	0	0	154820	0	Zar1l	Zygote arrest 1-like
109	669	1785	D3YV72	1	1	D3YV72	1	1	25.8	25.8	3.7843	31	5.4358	0.048611	65220	0	0	0	1	0	0	0	25.8	0	0	0	65220	21740	0	0	0	21740	Cfap69	Cilia- and flagella-associated protein 69 (Fragment)
110	562	1484	F7CJS8;D3YWH9;Q9CXW7;Q6ZWN5	1;1;1;1	1;1;1;1	F7CJS8	1	1	6.7	6.7	16.206	135	10.133	0	296780	0	0	1	0	0	0	6.7	0	0	0	296780	0	26980	0	0	26980	0	Rps9	40S ribosomal protein S9 (Fragment)
111	504	1301	D3Z268;D3Z0D6;D3YXN0;P61967	1;1;1;1	1;1;1;1	D3Z268	1	1	16.9	16.9	9.3792	77	5.3849	0.048387	20418000	0	0	1	0	0	0	16.9	0	0	0	20418000	0	4083700	0	0	4083700	0	Ap1s1	AP-1 complex subunit sigma-1A (Fragment)
112	704	1858	D6RCG9;D3Z179;D3YY25;O35405	1;1;1;1	1;1;1;1	D6RCG9	1	1	26.2	26.2	4.5632	42	5.3889	0.050562	1155900	0	1	0	0	0	26.2	0	0	0	1155900	0	0	385300	0	385300	0	0	Pld3	Phospholipase D3
113	706	1861	D3YYG1;Q8R3U1;Q8R3U1-2	1;1;1	1;1;1	D3YYG1	1	1	9.1	9.1	11.021	99	5.3945	0.04386	14237	0	0	0	1	0	0	0	9.1	0	0	0	14237	2847.3	0	0	0	2847.3	Pla2g16	HRAS-like suppressor 3 (Fragment)
114	1055	2849	D3YYM6;D3Z1S8;Q91V55	1;1;1	1;1;1	D3YYM6	1	1	8.2	8.2	20.413	182	30.291	0	174150	1	0	0	0	8.2	0	0	0	174150	0	0	0	19350	19350	0	0	0	Rps5	40S ribosomal protein S5 (Fragment)
115	729	1911	S4R1Q4;D3YZ71	1;1	1;1	S4R1Q4	1	1	13.1	13.1	12.592	107	5.4213	0.04698	5548700	0	0	0	1	0	0	0	13.1	0	0	0	5548700	792670	0	0	0	792670	Ap1m1	AP-1 complex subunit mu-1 (Fragment)
116	92	245;246;247	D3Z036;O88543	1;1	1;1	D3Z036	1	1	11.3	11.3	11.465	106	20.2	0	434900	1	0	1	0	11.3	0	11.3	0	408210	0	26690	0	72483	68034	0	4448.3	0	Cops3	COP9 signalosome complex subunit 3 (Fragment)
117	874	2319	D3Z0F5;O88545	1;1	1;1	D3Z0F5	1	1	4.4	4.4	33.591	297	6.9646	0	44188	0	0	1	0	0	0	4.4	0	0	0	44188	0	2945.9	0	0	2945.9	0	Cops6	COP9 signalosome complex subunit 6
118	733	1917	D3Z0P8	1	1	D3Z0P8	1	1	4.2	4.2	30.336	284	5.4369	0.04878	5605.9	0	0	0	1	0	0	0	4.2	0	0	0	5605.9	400.42	0	0	0	400.42	Tmem200b	Transmembrane protein 200B
119	920	2459;2460	D3Z1C1;D6RDS6;Q8VEL2	1;1;1	1;1;1	D3Z1C1	1	1	6.9	6.9	21.691	189	7.2535	0	170760	0	0	1	0	0	0	6.9	0	0	0	170760	0	13136	0	0	13136	0	Mtmr14	Myotubularin-related protein 14 (Fragment)
120	147	375;376	D3Z1U5;Q9JMC3	1;1	1;1	D3Z1U5	1	1	5.8	5.8	23.018	207	13.287	0	346020	0	0	0	1	0	0	0	5.8	0	0	0	346020	31456	0	0	0	31456	Dnaja4	DnaJ homolog subfamily A member 4 (Fragment)
121	660	1773	D3Z2E1	1	1	D3Z2E1	1	1	6.4	6.4	17.508	157	5.4489	0.04947	12468	0	0	1	0	0	0	6.4	0	0	0	12468	0	1385.3	0	0	1385.3	0	Nox4	NADPH oxidase 4 (Fragment)
122	18;75;691;1048;1049	1831;186;187;2830;2831;2832;34	D3Z3F1;Q9D824-4;Q9D824-3;Q9D824-2;Q9D824	5;5;5;5;5	5;5;5;5;5	D3Z3F1	5	5	16.4	16.4	46.449	434	44.405	0	1786100	0	0	5	0	0	0	16.4	0	0	0	1786100	0	85053	0	0	85053	0	Fip1l1	Pre-mRNA 3'-end-processing factor FIP1 (Fragment)
123	692	1832	Q5QNR3;D3Z4K0	1;1	1;1	Q5QNR3	1	1	0.9	0.9	140.55	1261	5.604	0.026316	0	1	0	0	0	0.9	0	0	0	0	0	0	0	0	0	0	0	0	Ankrd36	Ankyrin repeat domain 36 (Fragment)
124	1213	3265	E9QNI0;E9Q8C0;D3Z6E8;Q8BLA1	1;1;1;1	1;1;1;1	E9QNI0	1	1	0.9	0.9	72.445	646	5.7262	0.0097561	21914	0	0	1	0	0	0	0.9	0	0	0	21914	0	644.53	0	0	644.53	0	Dlec1	Deleted in lung and esophageal cancer protein 1 homolog
125	529	1374	S4R171;S4R1B8;S4R270;D3Z6Q9	1;1;1;1	1;1;1;1	S4R171	1	1	3.3	3.3	23.305	210	5.5026	0.046512	13799000	0	0	1	0	0	0	3.3	0	0	0	13799000	0	1379900	0	0	1379900	0	Bin2	Bridging integrator 2 (Fragment)
126	623;1031	1669;2779	E9QAT0;D3Z6U8;E9QNF5;Q6AXB7;P35922-9;P35922-8;P35922-3;P35922-7;P35922-2;P35922	2;2;2;2;2;2;2;2;2;2	1;1;1;1;1;1;1;1;1;1	E9QAT0	2	1	3.9	2.5	66.169	589	8.2362	0	118990	0	0	1	0	0	0	3.9	0	0	0	118990	0	3399.7	0	0	3399.7	0	Fmr1	Synaptic functional regulator FMR1
127	1032	2780	D3Z7A7;Q6ZPF4-2;Q6ZPF4	1;1;1	1;1;1	D3Z7A7	1	1	1.1	1.1	116.92	1027	6.2697	0	242270	0	0	1	0	0	0	1.1	0	0	0	242270	0	3727.3	0	0	3727.3	0	Fmnl3	Formin-like protein 3
128	578	1549;1550	D3Z7B5;Q8BWY9	1;1	1;1	D3Z7B5	1	1	0.7	0.7	102.13	907	5.735	0.009901	5885700	0	0	1	1	0	0	0.7	0.7	0	0	5885700	0	94931	0	0	94931	0	C330027C09Rik	RIKEN cDNA C330027C09 gene
129	0;1;332;1001;1033	0;1;2;2704;2705;2781;2782;3;819	D3Z7X0	5	5	D3Z7X0	5	5	11.5	11.5	61.389	555	32.132	0	1892100	0	0	0	5	0	0	0	11.5	0	0	0	1892100	51139	0	0	0	51139	Acad12	Acyl-Coenzyme A dehydrogenase family, member 12
130	747	1951	D6RH72	1	1	D6RH72	1	1	20.3	20.3	8.9703	79	5.3865	0.049451	537650	0	0	0	1	0	0	0	20.3	0	0	0	537650	107530	0	0	0	107530	Tes	Testin (Fragment)
131	361	892	E0CXE0;E0CXS4;G3XA20	1;1;1	1;1;1	E0CXE0	1	1	2.6	2.6	88.055	821	5.4127	0.048387	174960	1	0	0	0	2.6	0	0	0	174960	0	0	0	3722.6	3722.6	0	0	0	Grip2	Glutamate receptor-interacting protein 2
132	977	2634	F6XXH9;E0CYE2;F7DEU6;P50096	1;1;1;1	1;1;1;1	F6XXH9	1	1	4.8	4.8	19.432	187	5.4226	0.047297	169400	0	0	0	1	0	0	0	4.8	0	0	0	169400	16940	0	0	0	16940	Impdh1	Inosine-5'-monophosphate dehydrogenase 1 (Fragment)
133	673	1796	E9PUD2;Q8K1M6-5;Q8K1M6-3;Q8K1M6-2;Q8K1M6	1;1;1;1;1	1;1;1;1;1	E9PUD2	1	1	1.4	1.4	79.532	712	5.4174	0.049669	31532	1	0	0	0	1.4	0	0	0	31532	0	0	0	606.39	606.39	0	0	0	Dnm1l	Dynamin-1-like protein
134	716	1875	E9PUT5	1	1	E9PUT5	1	1	1	1	98.794	865	5.6323	0.022321	0	0	1	0	0	0	1	0	0	0	0	0	0	0	0	0	0	0	Vmn2r59	Vomeronasal 2, receptor 59
135	108;1248	279;3364	E9PUX4;P47911	2;2	2;2	E9PUX4	2	2	6.1	6.1	33.59	296	11.163	0	544840	0	0	2	0	0	0	6.1	0	0	0	544840	0	28676	0	0	28676	0	Rpl6l	60S ribosomal protein L6
136	264	650	E9PVS1;Q61704	1;1	1;1	E9PVS1	1	1	1.3	1.3	78.016	699	5.5616	0.033473	1196300	1	0	0	0	1.3	0	0	0	1196300	0	0	0	33230	33230	0	0	0	Itih3	Inter-alpha-trypsin inhibitor heavy chain H3
137	720	1882	E9Q0P1;E9Q765;E9Q4Q6;E9PW51;Q3TQ29;Q3UR91;Q80U58-2;Q80U58	1;1;1;1;1;1;1;1	1;1;1;1;1;1;1;1	E9Q0P1	1	1	37.1	37.1	3.8704	35	5.4225	0.047138	282520	1	0	0	0	37.1	0	0	0	282520	0	0	0	94174	94174	0	0	0	Pum2	Pumilio homolog 2
138	140	360	E9PW90;F6Y6H7;Q91YT7	1;1;1	1;1;1	E9PW90	1	1	33.3	33.3	5.6521	51	5.5273	0.032787	51416	0	0	1	0	0	0	33.3	0	0	0	51416	0	17139	0	0	17139	0	Ythdf2	YTH domain-containing family protein 2
139	184;274;347;376;806;1141;1220	2147;2148;3096;3097;3098;3099;3284;3285;3286;3287;3288;451;452;453;454;668;857;858;929;930;931	E9PXM9	7	6	E9PXM9	7	6	18.2	16.3	53.411	466	103.78	0	5921600	0	0	3	6	0	0	10.5	18.2	0	0	843570	5078000	191020	0	0	27212	163810	Fbxw24	F-box and WD-40 domain protein 24
140	1076	2891	E9PZ92;Q3TPX4	1;1	1;1	E9PZ92	1	1	3	3	74.225	643	5.6016	0.026087	4627200	0	0	1	0	0	0	3	0	0	0	4627200	0	110170	0	0	110170	0	Exoc5	Exocyst complex component 5
141	146;247	373;374;609	G3X9T8;G3X8Q5;E9PZD8;Q61147	2;2;2;2	2;2;2;2	G3X9T8	2	2	2.1	2.1	121.08	1060	12.185	0	633930	2	0	0	0	2.1	0	0	0	633930	0	0	0	11526	11526	0	0	0	Cp	Ceruloplasmin
142	311	773;774	E9PZW0;E9Q557	1;1	1;1	E9PZW0	1	1	0.6	0.6	261.42	2284	5.5893	0.025641	396820	1	0	0	0	0.6	0	0	0	396820	0	0	0	2560.1	2560.1	0	0	0	Dsp	Desmoplakin
143	30;31;104;113;206;207;213;214;251;402;640;1058;1218	1718;1719;271;2852;2853;291;292;3280;508;509;510;520;521;522;523;524;620;621;68;69;70;71;996;997	E9Q0M0	13	13	E9Q0M0	13	13	59.3	59.3	27.845	243	196.54	0	19779000	0	0	13	0	0	0	59.3	0	0	0	19779000	0	988970	0	0	988970	0	Eif4e1b	Eukaryotic translation initiation factor 4E type 1B (Fragment)
144	322	793	E9Q1Y3;E9Q414	1;1	1;1	E9Q1Y3	1	1	0.3	0.3	503.9	4456	7.2216	0	65352	1	0	0	0	0.3	0	0	0	65352	0	0	0	251.35	251.35	0	0	0	Apob	Apolipoprotein B-100 (Fragment)
145	102	268	E9Q1Y9;Q9ERE2;P97861	1;1;1	1;1;1	E9Q1Y9	1	1	2.5	2.5	52.809	479	7.1172	0	552490	0	1	0	0	0	2.5	0	0	0	552490	0	0	17265	0	17265	0	0	Krt83	Keratin 83
146	897	2402	E9Q3G4;Q8C4H2	1;1	1;1	E9Q3G4	1	1	1.8	1.8	59.813	514	5.3881	0.050279	8900.2	1	0	0	0	1.8	0	0	0	8900.2	0	0	0	317.86	317.86	0	0	0	Samd3	Sterile alpha motif domain-containing protein 3
147	1183	3190	E9Q3X0;Q9EQK5	1;1	1;1	E9Q3X0	1	1	1.5	1.5	96.856	870	6.2749	0	423720	1	0	0	0	1.5	0	0	0	423720	0	0	0	8308.2	8308.2	0	0	0	Mvp	Major vault protein
148	1211	3260	E9Q4N6;E9Q6R4;E9Q4N7	1;1;1	1;1;1	E9Q4N6	1	1	0.9	0.9	191.23	1762	5.4881	0.045283	0	0	1	0	0	0	0.9	0	0	0	0	0	0	0	0	0	0	0	Arid1b	AT-rich interactive domain 1B (SWI-like)
149	1167	3164	E9Q561;Q8BTU6;P60843;P10630;P10630-2	1;1;1;1;1	1;1;1;1;1	E9Q561	1	1	3.2	3.2	36.166	312	6.2672	0	124810	0	0	0	1	0	0	0	3.2	0	0	0	124810	6569	0	0	0	6569	Eif4a2	Eukaryotic initiation factor 4A-II
150	25;155;171;379;391;1026;1120	2764;3029;3030;3031;3032;3033;3034;396;397;421;422;423;424;425;53;54;934;935;936;937;938;939;976;977	E9Q5F4;P63260;P60710	7;7;7	4;4;4	E9Q5F4	7	4	32.1	18.9	29.442	265	62.887	0	10323000	3	0	3	4	28.3	0	15.1	26	6382400	0	572940	3367800	607240	375440	0	33703	198110	Actb	Actin, cytoplasmic 1 (Fragment)
151	105;358	272;885	E9Q6J5;E9Q6J5-3	2;2	2;2	E9Q6J5	2	2	0.9	0.9	327.45	3032	10.731	0	46495000	1	0	1	0	0.3	0	0.5	0	45952000	0	543520	0	301920	298390	0	3529.3	0	Bod1l	Biorientation of chromosomes in cell division protein 1-like 1
152	644	1731	E9Q7G0	1	1	E9Q7G0	1	1	0.5	0.5	235.63	2094	5.3945	0.044118	85518	1	0	0	0	0.5	0	0	0	85518	0	0	0	624.22	624.22	0	0	0	Numa1	Nuclear mitotic apparatus protein 1
153	625	1672	G3UX45;E9Q7L1	1;1	1;1	G3UX45	1	1	0.5	0.5	145.72	1296	5.3977	0.045181	114600	0	0	1	0	0	0	0.5	0	0	0	114600	0	1790.6	0	0	1790.6	0	Urb2	URB2 ribosome biogenesis 2 homolog (S. cerevisiae)
154	711	1869	F6W459;E9Q8A3;Q8BKC8-3;Q8BKC8-2;Q8BKC8	1;1;1;1;1	1;1;1;1;1	F6W459	1	1	7	7	25.492	227	5.6339	0.022422	540260	0	0	0	1	0	0	0	7	0	0	0	540260	54026	0	0	0	54026	Pi4kb	Phosphatidylinositol 4-kinase beta (Fragment)
155	444;811;1141	1140;1141;2158;3096;3097;3098;3099	Q8C2Y5;E9Q8A4	3;3	1;1	Q8C2Y5	3	1	6.2	2.4	54.258	466	5.4722	0.047794	272440	0	0	0	1	0	0	1.9	6.2	0	0	0	272440	8013.1	0	0	0	8013.1	Fbxw14	F-box and WD-40 domain protein 14
156	599	1610	E9Q8N0;E9Q8M9;Q60695	1;1;1	1;1;1	E9Q8N0	1	1	2.1	2.1	85.96	766	5.3954	0.04451	551040	1	0	0	0	2.1	0	0	0	551040	0	0	0	14129	14129	0	0	0	Rgl1	Ral guanine nucleotide dissociation stimulator-like 1
157	971	2618	E9Q9K8	1	1	E9Q9K8	1	1	0.5	0.5	254.32	2307	5.3959	0.044643	144030	1	0	0	0	0.5	0	0	0	144030	0	0	0	1134.1	1134.1	0	0	0	Akap6	A kinase (PRKA) anchor protein 6
158	805	2146	E9QK48;Q7TNG5;Q7TNG5-2	1;1;1	1;1;1	E9QK48	1	1	3.9	3.9	90.791	841	5.4769	0.04797	0	0	1	0	0	0	3.9	0	0	0	0	0	0	0	0	0	0	0	Eml2	Echinoderm microtubule-associated protein-like 2
159	700	1853	E9QKB2;Q9JKS5	1;1	1;1	E9QKB2	1	1	6.6	6.6	45.965	412	5.4042	0.046729	20551000	1	0	0	0	6.6	0	0	0	20551000	0	0	0	822040	822040	0	0	0	Habp4	Intracellular hyaluronan-binding protein 4
160	1203	3243	F7C521;F7DCW4;E9QMW9;Q8CB58;Q8BGJ5;G8JL74;G3UXA6;Q922I7;Q8BHD7-2;Q8BHD7;P17225	1;1;1;1;1;1;1;1;1;1;1	1;1;1;1;1;1;1;1;1;1;1	F7C521	1	1	7.7	7.7	11.026	104	5.4163	0.04902	228780	0	0	0	1	0	0	0	7.7	0	0	0	228780	57195	0	0	0	57195	Ptbp3	Polypyrimidine tract-binding protein 3
161	725	1899	F5CSM7	1	1	F5CSM7	1	1	8.3	8.3	24.718	218	-2	1	221310	0	1	0	0	0	8.3	0	0	0	221310	0	0	17024	0	17024	0	0	Clec2g	C-type lectin domain family 2 member G
162	940	2514	F6QKK2	1	1	F6QKK2	1	1	10.9	10.9	18.756	165	5.7123	0.019139	188440	1	0	0	0	10.9	0	0	0	188440	0	0	0	17131	17131	0	0	0	Arl8a	ADP-ribosylation factor-like protein 8A (Fragment)
163	78	190	F6YH22;F6QL70;Q5M8M8;P47915	1;1;1;1	1;1;1;1	F6YH22	1	1	7.1	7.1	16.853	154	7.011	0	196620	0	0	1	0	0	0	7.1	0	0	0	196620	0	32769	0	0	32769	0	Gm5218	Uncharacterized protein
164	123	318	F6THG2	1	1	F6THG2	1	1	31.4	31.4	11.031	105	5.5175	0.043478	0	0	1	0	0	0	31.4	0	0	0	0	0	0	0	0	0	0	0	Arpc1b	Actin-related protein 2/3 complex subunit 1B (Fragment)
165	289;1197	3224;3225;712;713	F6VD35;P10761	2;2	2;2	F6VD35	2	2	14.7	14.7	14.729	136	16.014	0	937390	1	0	1	0	8.1	0	6.6	0	467260	0	470130	0	117170	58407	0	58766	0	Zp3	Zona pellucida sperm-binding protein 3 (Fragment)
166	192	478	F6VUT6	1	1	F6VUT6	1	1	0.6	0.6	225.96	1994	5.398	0.045455	25687	0	0	1	0	0	0	0.6	0	0	0	25687	0	203.86	0	0	203.86	0	Gm8251	Uncharacterized protein
167	469	1204;1205	F6XI62;P14148	1;1	1;1	F6XI62	1	1	5	5	32.416	279	6.57	0	134030	0	0	1	0	0	0	5	0	0	0	134030	0	7883.9	0	0	7883.9	0	Rpl7	60S ribosomal protein L7 (Fragment)
168	134	351	F6ZLH4;K4DI66;H7BX94	1;1;1	1;1;1	F6ZLH4	1	1	4	4	38.889	347	5.6114	0.026549	164280	1	0	0	0	4	0	0	0	164280	0	0	0	7467.3	7467.3	0	0	0	Knop1	Lysine-rich nucleolar protein 1
169	301;330;350;401;406;679;846;1006;1052	1003;1004;1808;1809;2237;2715;2716;2838;2839;2840;2841;741;742;743;744;817;864;865;994;995	Z4YJI3;F8WGU3;Q3US41-3;Q3US41-2;Q3US41-5;Q3US41	9;9;9;9;9;9	9;9;9;9;9;9	Z4YJI3	9	9	17.5	17.5	73.197	659	149	0	10029000	0	0	9	0	0	0	17.5	0	0	0	10029000	0	244610	0	0	244610	0	Esrp1	Epithelial-splicing regulatory protein 1
170	949	2537;2538	F8WIK2;Q3UD82	1;1	1;1	F8WIK2	1	1	2.2	2.2	99.485	891	5.3821	0.049223	11734000	0	1	1	0	0	2.2	2.2	0	0	11571000	162800	0	239480	0	236150	3322.5	0	Parp8	Poly [ADP-ribose] polymerase
171	152	392	F8WIV1;Q0P5X5	1;1	1;1	F8WIV1	1	1	1	1	79.718	711	5.635	0.022523	0	0	0	0	1	0	0	0	1	0	0	0	0	0	0	0	0	0	Zbbx	Zinc finger B-box domain-containing protein 1
172	710	1867;1868	G3UWQ8;Q62176	1;1	1;1	G3UWQ8	1	1	17.9	17.9	8.3292	78	6.7736	0	16688	0	0	1	0	0	0	17.9	0	0	0	16688	0	2781.4	0	0	2781.4	0	Rbm38	RNA-binding protein 38
173	817	2179	G3X964	1	1	G3X964	1	1	1.3	1.3	80.281	669	-2	1	289060	0	1	0	0	0	1.3	0	0	0	289060	0	0	6882.3	0	6882.3	0	0	2610008E11Rik	RIKEN cDNA 2610008E11 gene
174	305	752	G3X977;Q61703	1;1	1;1	G3X977	1	1	1.2	1.2	106.36	950	5.7354	0.0099502	667960	1	0	0	0	1.2	0	0	0	667960	0	0	0	13097	13097	0	0	0	Itih2	Inter-alpha trypsin inhibitor, heavy chain 2
175	681	1811	G5E8J9;Q8CFE4	1;1	1;1	G5E8J9	1	1	1.5	1.5	103.19	929	5.4156	0.04886	391720	1	0	0	0	1.5	0	0	0	391720	0	0	0	8160.8	8160.8	0	0	0	Scyl2	SCY1-like protein 2
176	1088	2945	G5E8Y8;Q8BXJ8	1;1	1;1	G5E8Y8	1	1	3.3	3.3	41.836	394	5.3857	0.049046	276850	0	0	0	1	0	0	0	3.3	0	0	0	276850	10254	0	0	0	10254	Zfp385b	Zinc finger protein 385B
177	742	1945	H3BKK6;H3BJH1;H3BLC8;H3BKL1	1;1;1;1	1;1;1;1	H3BKK6	1	1	95.8	95.8	2.3867	24	5.4061	0.047319	4009900	0	1	0	0	0	95.8	0	0	0	4009900	0	0	4009900	0	4009900	0	0	Tirap	Toll/interleukin-1 receptor domain-containing adapter protein (Fragment)
178	290	714	H3BK19;Q8K083	1;1	1;1	H3BK19	1	1	9.8	9.8	18.059	163	5.6408	0.022727	1036000	1	0	0	0	9.8	0	0	0	1036000	0	0	0	115120	115120	0	0	0	Zfp536	Zinc finger protein 536 (Fragment)
179	694	1835	H3BLD8;H3BLJ5;Q499D0	1;1;1	1;1;1	H3BLD8	1	1	5.8	5.8	17.337	155	5.5582	0.033333	13029000	1	0	0	0	5.8	0	0	0	13029000	0	0	0	1302900	1302900	0	0	0	Foxn3	Forkhead box protein N3 (Fragment)
180	498	1288	Q9DC04-6;I7HPB2;Z4YJQ4;Q9DC04-5	1;1;1;1	1;1;1;1	Q9DC04-6	1	1	5.5	5.5	48.383	433	5.3949	0.044248	2042000	0	1	0	0	0	5.5	0	0	0	2042000	0	0	63813	0	63813	0	0	Rgs3	Isoform 4 of Regulator of G-protein signaling 3
181	395	984	J3QMT0;J3QM80;Q9Z2X1-2;Q9Z2X1	1;1;1;1	1;1;1;1	J3QMT0	1	1	7.7	7.7	23.308	208	9.661	0	459510	0	0	0	1	0	0	0	7.7	0	0	0	459510	35347	0	0	0	35347	Hnrnpf	Heterogeneous nuclear ribonucleoprotein F (Fragment)
182	12;38;39;56;121;231;261;272;273;275;276;297;304;306;335;343;364;365;381;387;393;394;407;458;459;483;484;496;497;508;528;545;561;566;617;619;626;650;766;841;872;875;1065;1164;1165;1209;1243	1005;1175;1176;1177;1241;1242;1243;1244;1245;1246;1247;1248;1249;1281;1282;1283;1284;1285;1286;1287;1308;1373;1415;1416;1482;1483;1489;1490;1491;1492;152;153;1652;1653;1654;1655;1658;1659;1673;1739;1740;1741;1742;2019;22;2226;2227;2228;2229;23;2313;2314;2315;2316;2320;24;25;2866;315;3155;3156;3157;3158;3159;316;3160;3254;3255;3347;3348;3349;561;562;644;645;665;666;667;669;670;671;672;673;733;734;…	J3QNW0;P13864-2;P13864	47;47;47	47;47;47	J3QNW0	47	47	30.4	30.4	169.95	1501	323.31	0	91368000	1	0	47	4	0.8	0	30.4	2.8	56167	0	89172000	2140100	1015200	624.08	0	990800	23778	Dnmt1	DNA (cytosine-5)-methyltransferase
183	176	437	J3QPS8	1	1	J3QPS8	1	1	7.9	7.9	8.4395	76	5.5197	0.044	0	0	1	0	0	0	7.9	0	0	0	0	0	0	0	0	0	0	0	Eif5a	Eukaryotic translation initiation factor 5A-1
184	1075	2890	K4DID3;Q8QZY3	1;1	1;1	K4DID3	1	1	8.5	8.5	16.512	141	5.732	0.0098039	382720	0	0	1	0	0	0	8.5	0	0	0	382720	0	34793	0	0	34793	0	Dppa3	Developmental pluripotency-associated protein 3 (Fragment)
185	71;79;101;103;172;191;259;331;507;586;596;712;780;812;954;1035;1037;1078;1169;1173	1306;1307;1568;1569;1604;179;180;1870;1871;191;192;2067;2159;2160;2559;266;267;269;270;2788;2789;2790;2791;2793;2794;2895;2896;2897;2898;3167;3168;3172;426;427;477;637;818	L7N1W9	20	20	L7N1W9	20	20	24.2	24.2	107.87	937	275.18	0	20314000	1	0	20	0	1.1	0	24.2	0	434940	0	19879000	0	369350	7908	0	361440	0	Nlrp4f	NACHT, LRR and PYD domains-containing protein 4F
186	905	2433	M0QWX6;Q05CX4;Q14A61;Q3U3S3	1;1;1;1	1;1;1;1	M0QWX6	1	1	17.7	17.7	7.2743	62	5.5263	0.032389	383030	0	0	1	0	0	0	17.7	0	0	0	383030	0	95757	0	0	95757	0	Cenpl	Centromere protein L
187	864	2292	O08715-2;O08715-5;O08715-3;O08715-6;O08715;O08715-4	1;1;1;1;1;1	1;1;1;1;1;1	O08715-2	1	1	1.8	1.8	57.68	544	5.5272	0.032653	76591	0	0	1	0	0	0	1.8	0	0	0	76591	0	2393.5	0	0	2393.5	0	Akap1	Isoform 1 of A-kinase anchor protein 1, mitochondrial
188	709;715;1010	1865;1866;1874;2727;2728	Q8C2Q7;O35737	3;3	3;3	Q8C2Q7	3	3	6.6	6.6	51.217	472	29.219	0	358560	0	0	0	3	0	0	0	6.6	0	0	0	358560	13280	0	0	0	13280	Hnrnph1	Heterogeneous nuclear ribonucleoprotein H
189	138	357	O35984	1	1	O35984	1	1	10.9	10.9	45.809	430	5.4992	0.046332	3065200	1	0	0	0	10.9	0	0	0	3065200	0	0	0	161320	161320	0	0	0	Pbx2	Pre-B-cell leukemia transcription factor 2
190	919	2458	O55082	1	1	O55082	1	1	3.1	3.1	49.118	426	5.6535	0.022831	4365300	1	0	0	0	3.1	0	0	0	4365300	0	0	0	161680	161680	0	0	0	Ptpn20	Tyrosine-protein phosphatase non-receptor type 20
191	405	1002	O88544	1	1	O88544	1	1	2.5	2.5	46.284	406	6.4506	0	86239	0	0	1	0	0	0	2.5	0	0	0	86239	0	3080	0	0	3080	0	Cops4	COP9 signalosome complex subunit 4
192	218	531	O88978	1	1	O88978	1	1	3.4	3.4	55.048	473	5.3828	0.046997	11810000	0	1	0	0	0	3.4	0	0	0	11810000	0	0	393660	0	393660	0	0	Lrrc6	Protein tilB homolog
193	404	1001	P00520-2;P00520-3;P00520;P00520-4	1;1;1;1	1;1;1;1	P00520-2	1	1	0.7	0.7	122.18	1117	5.4018	0.046012	211360	0	0	1	0	0	0	0.7	0	0	0	211360	0	3108.3	0	0	3108.3	0	Abl1	Isoform II of Tyrosine-protein kinase ABL1
194	11;380;904	21;2432;940;941	P01027	3	3	P01027	3	3	1.8	1.8	186.48	1663	25.17	0	7037000	3	0	0	0	1.8	0	0	0	7037000	0	0	0	61728	61728	0	0	0	C3	Complement C3
195	90;143;170	235;236;237;238;239;240;364;365;366;367;419;420	P01029	3	3	P01029	3	3	2.5	2.5	192.91	1738	39.09	0	15504000	3	1	1	0	2.5	1.3	0.5	0	13482000	1389000	633300	0	164940	143420	14777	6737.2	0	C4b	Complement C4-B
196	58;166;302;375;574;635;788;1235	1538;1539;1540;1541;155;1703;2090;2091;3327;3328;414;745;925;926;927;928	P07901	8	5	P07901	8	5	10.8	6.8	84.787	733	76.58	0	5110100	1	0	5	0	3.3	0	10.8	0	1395200	0	3714900	0	134480	36715	0	97761	0	Hsp90aa1	Heat shock protein HSP 90-alpha
197	701	1854	P08074	1	1	P08074	1	1	3.7	3.7	25.958	244	5.4234	0.047619	59274	0	0	0	1	0	0	0	3.7	0	0	0	59274	3704.6	0	0	0	3704.6	Cbr2	Carbonyl reductase [NADPH] 2
198	209;411;1015	1017;1018;1019;1020;1021;2741;512;513	P10126;P62631	3;3	3;3	P10126	3	3	7.1	7.1	50.113	462	21.772	0	2552200	0	1	1	3	0	2.4	2.4	7.1	0	651330	358250	1542600	102090	0	26053	14330	61703	Eef1a1	Elongation factor 1-alpha 1
199	876	2321	Q8CBB6;Q9D2U9;Q8CGP2;Q8CGP1;Q8CGP0;Q6ZWY9;Q64525;Q64524;Q64478;Q64475;P10854;P10853;P70696;Q8CGP2-2	1;1;1;1;1;1;1;1;1;1;1;1;1;1	1;1;1;1;1;1;1;1;1;1;1;1;1;1	Q8CBB6	1	1	8.2	8.2	14.888	134	5.4038	0.046584	87213	1	0	0	0	8.2	0	0	0	87213	0	0	0	7267.8	7267.8	0	0	0	Hist1h2br	Histone H2B
200	682	1812	P11370	1	1	P11370	1	1	1.9	1.9	74.452	679	5.4099	0.047923	278130	0	1	0	0	0	1.9	0	0	0	278130	0	0	7946.7	0	7946.7	0	0	Fv4	Retrovirus-related Env polyprotein from Fv-4 locus
201	375;635;1079;1235	1703;2899;3327;3328;925;926;927;928	P11499	4	1	P11499	4	1	5.8	1.8	83.28	724	7.6424	0	422380	0	0	1	0	1.9	0	5.8	0	0	0	422380	0	11115	0	0	11115	0	Hsp90ab1	Heat shock protein HSP 90-beta
202	713	1872	P12968	1	1	P12968	1	1	6.5	6.5	10.022	93	5.4211	0.046823	2563100	0	1	0	0	0	6.5	0	0	0	2563100	0	0	320390	0	320390	0	0	Iapp	Islet amyloid polypeptide
203	21;336;420;1098	1045;2970;42;43;831;832	P14869	4	4	P14869	4	4	20.2	20.2	34.216	317	34.424	0	1425700	0	0	4	0	0	0	20.2	0	0	0	1425700	0	79205	0	0	79205	0	Rplp0	60S acidic ribosomal protein P0
204	468;473;579;585;744;915;1150	1200;1201;1202;1203;1218;1551;1566;1567;1947;1948;2448;3117;3118	P16125	7	7	P16125	7	7	24.9	24.9	36.572	334	69.334	0	3463600	3	0	7	0	10.8	0	24.9	0	1258400	0	2205300	0	164940	59922	0	105010	0	Ldhb	L-lactate dehydrogenase B chain
205	167;315;707;881;985;1143;1145	1862;2328;2329;2644;2645;3102;3103;3105;415;416;781	P16381;Q62167	7;7	7;7	P16381	7	7	12.3	12.3	73.14	660	73.536	0	2120100	0	0	7	0	0	0	12.3	0	0	0	2120100	0	49305	0	0	49305	0	D1Pas1	Putative ATP-dependent RNA helicase Pl10
206	224	546;547	P17427	1	1	P17427	1	1	1.3	1.3	104.02	938	5.3878	0.049861	53599	1	0	0	1	1.3	0	0	1.3	14954	0	0	38645	908.46	253.46	0	0	655	Ap2a2	AP-2 complex subunit alpha-2
207	360;648	1737;891	P18527;P18524	2;2	1;1	P18527	2	1	17.5	10.3	10.661	97	6.0163	0.0054348	1243200	0	0	0	1	0	0	0	17.5	0	0	0	1243200	207200	0	0	0	207200		Ig heavy chain V region 914
208	360;1222	3290;891	P18529	2	1	P18529	2	1	12	6	12.991	117	5.717	0.014493	1920900	1	0	0	0	6	0	0	6	1920900	0	0	0	240110	240110	0	0	0		Ig heavy chain V region 5-76
209	821	2185;2186	P19157	1	1	P19157	1	1	5.2	5.2	23.609	210	5.8886	0.0052632	118230	0	0	1	0	0	0	5.2	0	0	0	118230	0	9852.3	0	0	9852.3	0	Gstp1	Glutathione S-transferase P 1
210	47;133;216;417;419;465;467;789;992;1046;1114;1137;1200;1210	1035;1036;1043;1044;116;117;118;1195;1196;1198;1199;2092;2093;2676;2677;2824;2825;2826;2827;3018;3019;3020;3086;3087;3088;3089;3228;3256;3257;3258;3259;348;349;350;527;528	P20029	14	12	P20029	14	12	26.4	24.7	72.421	655	181.42	0	13706000	7	0	12	0	14.7	0	26.4	0	6023200	0	7682500	0	360680	158510	0	202170	0	Hspa5	78 kDa glucose-regulated protein
211	1103	2985;2986	Q3UX44;P20239	1;1	1;1	Q3UX44	1	1	2.7	2.7	76.395	676	6.453	0	211800	1	0	0	0	2.7	0	0	0	211800	0	0	0	7303.3	7303.3	0	0	0	Zp2	Putative uncharacterized protein
212	149	381	P24383	1	1	P24383	1	1	3.7	3.7	38.974	349	5.3903	0.048851	786460	0	0	0	1	0	0	0	3.7	0	0	0	786460	32769	0	0	0	32769	Wnt7a	Protein Wnt-7a
213	77;516	1333;1334;189	P26043	2	2	P26043	2	2	3.9	3.9	68.542	583	13.893	0	353960	2	0	0	0	3.9	0	0	0	353960	0	0	0	9566.5	9566.5	0	0	0	Rdx	Radixin
214	13	26	Q9D034;P27601	1;1	1;1	Q9D034	1	1	4	4	19.937	173	5.5177	0.043651	23897000	0	1	0	0	0	4	0	0	0	23897000	0	0	1838300	0	1838300	0	0	Gna13	Guanine nucleotide-binding protein subunit alpha-13
215	384;414	1026;1027;946	P27659	2	2	P27659	2	2	4.2	4.2	46.109	403	12.549	0	314290	0	0	0	2	0	0	0	4.2	0	0	0	314290	14966	0	0	0	14966	Rpl3	60S ribosomal protein L3
216	51;205;323;942;959;1242	129;130;2517;2571;3346;507;794	P29341	6	4	P29341	6	4	11.3	7.5	70.67	636	44.877	0	1137200	0	0	4	0	0	0	9	2.4	0	0	1137200	0	26446	0	0	26446	0	Pabpc1	Polyadenylate-binding protein 1
217	57;80;81;100;131;248;563;601;659;699;755;831;833;911;922;995;1013;1104;1163;1188	1485;154;1612;1769;1770;1771;1772;1849;1850;1851;1852;193;194;195;196;1968;1969;197;198;199;200;201;202;2203;2204;2205;2206;2208;2209;2210;2211;2440;2441;2442;2463;2464;262;263;264;265;2685;2732;2733;2734;2735;2736;2987;2988;2989;2990;3151;3152;3153;3154;3198;3199;3200;3201;3202;339;340;341;342;610;611;612	P38647	20	20	P38647	20	20	37.6	37.6	73.46	679	323.31	0	46146000	12	0	20	1	21.1	0	37.6	1.6	21567000	0	24320000	259510	1048800	490150	0	552720	5898	Hspa9	Stress-70 protein, mitochondrial
218	770;917	2025;2451	P41105	2	2	P41105	2	2	16.8	16.8	15.733	137	11.2	0	162920	0	0	2	0	0	0	16.8	0	0	0	162920	0	18103	0	0	18103	0	Rpl28	60S ribosomal protein L28
219	557	1466	P42582	1	1	P42582	1	1	14.2	14.2	34.162	318	5.3851	0.048649	5986200	0	1	0	0	0	14.2	0	0	0	5986200	0	0	352130	0	352130	0	0	Nkx2-5	Homeobox protein Nkx-2.5
220	327;541;1009;1131;1157	1407;2725;2726;3070;3135;3136;809;810	P47963	5	5	P47963	5	5	24.6	24.6	24.305	211	77.616	0	1757000	0	0	5	0	0	0	24.6	0	0	0	1757000	0	135160	0	0	135160	0	Rpl13	60S ribosomal protein L13
221	1233	3318	V9GXF8;Q5EBP8;P49312-2;P49312	1;1;1;1	1;1;1;1	V9GXF8	1	1	26.7	26.7	5.1948	45	6.0538	0	36838	0	0	1	0	0	0	26.7	0	0	0	36838	0	18419	0	0	18419	0	Gm5269	Uncharacterized protein
222	99	260;261	P49813	1	1	P49813	1	1	3.9	3.9	40.466	359	5.3894	0.050847	609620	1	0	1	0	3.9	0	3.9	0	528510	0	81116	0	29030	25167	0	3862.7	0	Tmod1	Tropomodulin-1
223	265;598;604;630;801;961;996;997;1030;1227	1607;1608;1609;1615;1616;1617;1618;1619;1681;1682;1683;1684;2138;2575;2576;2577;2578;2579;2580;2581;2582;2686;2687;2688;2772;2773;2774;2775;2776;2777;2778;3306;651;652;653	P50446	10	3	P50446	10	3	17.2	5.8	59.334	553	32.964	0	18319000	1	3	1	0	9.9	15.7	5.8	3.6	629030	17452000	237680	0	523400	17972	498630	6790.8	0	Krt6a	Keratin, type II cytoskeletal 6A
224	10;233;605;1040	1620;1621;20;2811;2812;565;566	P51881	4	4	P51881	4	4	13.1	13.1	32.931	298	26.789	0	1824800	0	0	4	0	0	0	13.1	0	0	0	1824800	0	86896	0	0	86896	0	Slc25a5	ADP/ATP translocase 2
225	135	352	P52431	1	1	P52431	1	1	0.9	0.9	123.79	1105	5.384	0.047493	597460	0	1	0	0	0	0.9	0	0	0	597460	0	0	8298.1	0	8298.1	0	0	Pold1	DNA polymerase delta catalytic subunit
226	523	1352;1353	Q5XJF6;P53026	1;1	1;1	Q5XJF6	1	1	6	6	24.831	217	9.9753	0	607020	0	0	1	0	0	0	6	0	0	0	607020	0	46694	0	0	46694	0	Rpl10a	Ribosomal protein
227	91;158;287;352;353;374;428;456;482;494;530;548;551;624;782;796;847;934;947;975;1045;1072;1093;1146;1174;1175	1092;1093;1169;1170;1171;1172;1237;1238;1239;1240;1270;1271;1272;1273;1274;1275;1375;1376;1377;1378;1435;1436;1437;1438;1451;1452;1453;1454;1670;1671;2071;2072;2073;2114;2238;2239;2240;2241;2242;2243;241;242;243;244;2494;2530;2531;2532;2533;2534;2628;2629;2630;2631;2822;2823;2882;2883;2955;2956;2957;2958;2959;2960;3106;3107;3108;3109;3173;3174;3175;3176;3177;3178;401;402;403;404;709;710;868;869;8…	P54823	26	26	P54823	26	26	54.5	54.5	54.191	483	323.31	0	296490000	0	1	5	26	0	1.7	13.3	54.5	0	0	1507900	294980000	8984400	0	0	45694	8938700	Ddx6	Probable ATP-dependent RNA helicase DDX6
228	662	1775	P55821	1	1	P55821	1	1	6.1	6.1	20.828	179	5.4108	0.048077	244190	0	0	0	1	0	0	0	6.1	0	0	0	244190	18784	0	0	0	18784	Stmn2	Stathmin-2
229	242;424;439	1086;1131;1132;585	P60335	3	1	P60335	3	1	12.4	3.7	37.497	356	7.6461	0	135410	0	0	1	0	0	0	12.4	0	0	0	135410	0	6448.1	0	0	6448.1	0	Pcbp1	Poly(rC)-binding protein 1
230	1130	3068;3069	P61982	1	1	P61982	1	1	3.6	3.6	28.302	247	5.894	0.005291	661400	1	0	1	0	3.6	0	3.6	0	384160	0	277230	0	36744	21342	0	15402	0	Ywhag	14-3-3 protein gamma
231	457	1173;1174	P62242	1	1	P62242	1	1	6.2	6.2	24.205	208	26.99	0	552770	0	0	1	0	0	0	6.2	0	0	0	552770	0	50252	0	0	50252	0	Rps8	40S ribosomal protein S8
232	236;340;388;1221	3289;571;572;573;574;840;841;966;967	V9GWY0;P62702	4;4	4;4	V9GWY0	4	4	12.4	12.4	29.939	266	27.65	0	1122300	0	0	4	0	0	0	12.4	0	0	0	1122300	0	56116	0	0	56116	0	Gm15013	40S ribosomal protein S4
233	111	287;288	P62918	1	1	P62918	1	1	4.3	4.3	28.024	257	6.9107	0	1056300	0	0	1	0	0	0	4.3	0	0	0	1056300	0	81255	0	0	81255	0	Rpl8	60S ribosomal protein L8
234	87;88;120;132;270;367;398;417;418;464;550;608;609;637;698;738;739;740;741;791;792;793;798;886;933;993;1008;1105;1112;1125;1137;1189	1035;1036;1037;1038;1039;1040;1041;1042;1189;1190;1191;1192;1193;1194;1443;1444;1445;1446;1447;1448;1449;1450;1629;1630;1631;1632;1633;1634;1635;1708;1709;1710;1711;1841;1842;1843;1844;1845;1846;1847;1848;1930;1931;1932;1933;1934;1935;1936;1937;1938;1939;1940;1941;1942;1943;1944;2096;2097;2098;2099;2100;2101;2102;2103;2104;2105;2106;2107;2108;2109;2128;2129;2130;2131;2132;2133;227;228;229;230;231…	P63017	32	30	P63017	32	30	46.3	44.6	70.87	646	323.31	0	212260000	19	0	29	7	37	0	44.3	12.2	43489000	0	166850000	1924000	5736700	1175400	0	4509300	52000	Hspa8	Heat shock cognate 71 kDa protein
235	64;252;443;542;577	1138;1139;1408;1409;1410;1411;1547;1548;166;167;622;623;624	P68372	5	2	P68372	5	2	14.2	6.1	49.83	445	92.952	0	4769600	0	0	0	2	0	8.1	0	14.2	0	2189900	0	2579700	216800	0	99541	0	117260	Tubb4b	Tubulin beta-4B chain
236	106;109;175;211;413;549;583;774;853;1057;1060;1142;1237	1023;1024;1025;1439;1440;1441;1442;1560;1561;2040;2041;2042;2260;273;280;281;282;2851;2855;2856;3100;3101;3330;436;516;517;518	P68373	13	13	P68373	13	13	41.6	41.6	49.909	449	132.71	0	14046000	0	5	0	11	0	16.5	0	34.1	0	6053300	0	7993200	610720	0	263190	0	347530	Tuba1c	Tubulin alpha-1C chain
237	22;110;339;455;555;671;708;807;1005;1199	1165;1166;1167;1168;1464;1787;1788;1789;1790;1791;1863;1864;2149;2150;2713;2714;283;284;285;286;3227;44;45;836;837;838;839	P70166	10	1	P70166	10	1	25.1	3.4	61.917	561	138.87	0	17650000	0	0	1	0	0	0	23.4	14.8	0	0	15807000	1843700	569370	0	0	509890	59476	Cpeb1	Cytoplasmic polyadenylation element-binding protein 1
238	1155;1172	3130;3131;3171	P70372	2	1	P70372	2	1	6.1	3.4	36.169	326	6.6328	0	297860	0	0	1	0	0	0	6.1	0	0	0	297860	0	16548	0	0	16548	0	Elavl1	ELAV-like protein 1
239	98	258;259	P80314	1	1	P80314	1	1	2.2	2.2	57.477	535	6.0423	0	26200	0	0	1	0	0	0	2.2	0	0	0	26200	0	727.77	0	0	727.77	0	Cct2	T-complex protein 1 subunit beta
240	76;613	1644;1645;188	P97351	2	2	P97351	2	2	8	8	29.885	264	24.914	0	456810	0	0	2	0	0	0	8	0	0	0	456810	0	24043	0	0	24043	0	Rps3a	40S ribosomal protein S3a
241	288;1127	3060;3061;3062;3063;711	P97379-2;P97379	2;2	2;2	P97379-2	2	2	6.5	6.5	50.784	449	19.257	0	1179800	0	0	2	0	0	0	6.5	0	0	0	1179800	0	47191	0	0	47191	0	G3bp2	Isoform B of Ras GTPase-activating protein-binding protein 2
242	1139	3092	P97929	1	1	P97929	1	1	0.2	0.2	370.66	3329	6.1668	0	23073	0	0	1	0	0	0	0.2	0	0	0	23073	0	109.87	0	0	109.87	0	Brca2	Breast cancer type 2 susceptibility protein homolog
243	32;33;34;37;89;94;144;174;190;210;220;221;226;227;237;238;240;253;269;277;319;333;355;372;472;489;527;531;532;552;553;558;567;584;666;667;735;753;754;830;869;870;885;989;1151;1152;1191;1206;1212;1229	1216;1217;1257;1258;1365;1366;1367;1368;1369;1370;1371;1372;1379;1380;1381;1382;1383;1384;1385;1455;1456;1457;1458;1459;1460;1461;1462;1467;1468;1469;1470;1471;1472;1473;1493;1494;1495;1496;1562;1563;1564;1565;1779;1780;1781;1782;1783;1919;1920;1921;1922;1964;1965;1966;1967;2199;2200;2201;2202;2306;2307;2308;2309;2310;233;234;2345;2346;2347;2348;250;251;252;253;2662;2663;2664;2665;3119;3120;3121;…	Q01853	50	50	Q01853	50	50	57.4	57.4	89.321	806	323.31	0	285650000	0	0	50	13	0	0	57.4	17.9	0	0	276200000	9451000	5951000	0	0	5754100	196900	Vcp	Transitional endoplasmic reticulum ATPase
244	392;851;879	2257;2258;2325;2326;978	Q02105	3	3	Q02105	3	3	8.5	8.5	25.991	246	25.26	0	66762000	3	0	0	0	8.5	0	0	0	66762000	0	0	0	5563500	5563500	0	0	0	C1qc	Complement C1q subcomponent subunit C
245	723	1886	Q02739	1	1	Q02739	1	1	5.5	5.5	31.194	271	6.0286	0	0	0	0	1	0	0	0	5.5	0	0	0	0	0	0	0	0	0	0	Gjb5	Gap junction beta-5 protein
246	22;110;338;455;555;671;708;807;1005;1199	1165;1166;1167;1168;1464;1787;1788;1789;1790;1791;1863;1864;2149;2150;2713;2714;283;284;285;286;3227;44;45;835	Q059Z2	10	1	Q059Z2	10	1	25.3	3.6	61.988	562	20.723	0	589960	0	0	1	0	0	0	23.5	14.8	0	0	589960	0	19031	0	0	19031	0	Cpeb1	Cytoplasmic polyadenylation element binding protein 1
247	628;1047	1677;1678;2828;2829	Q05A80	2	2	Q05A80	2	2	2	2	114.49	1031	13.402	0	525290	0	0	2	0	0	0	2	0	0	0	525290	0	10944	0	0	10944	0	Caprin2	Caprin-2
248	278;399	677;992	Q64GA5;Q08EC7	2;2	2;2	Q64GA5	2	2	3.7	3.7	67.881	597	13.716	0	494150	0	0	2	0	0	0	3.7	0	0	0	494150	0	13726	0	0	13726	0	Pla2g4c	Egg and early embryo abundant protein
249	718	1877	Q9R1G6;Q2TJJ8;Q64329	1;1;1	1;1;1	Q9R1G6	1	1	4.9	4.9	31.383	266	5.4276	0.04811	618120	0	1	0	0	0	4.9	0	0	0	618120	0	0	30906	0	30906	0	0	Klra10	Killer cell lectin-like receptor subfamily A, member 10
250	680	1810	Z4YJY0;Q3TCJ1	1;1	1;1	Z4YJY0	1	1	2.1	2.1	47.932	424	5.3906	0.048991	489410	0	0	0	1	0	0	0	2.1	0	0	0	489410	28789	0	0	0	28789	Fam175b	BRISC complex subunit Abro1
251	1140	3093;3094;3095	Q3TSA9	1	1	Q3TSA9	1	1	1.9	1.9	54.145	469	8.1245	0	289960	0	0	1	1	0	0	1.9	1.9	0	0	61437	228520	10356	0	0	2194.2	8161.5	Fbxw18	Expressed sequence C85627
252	177;265;328;524;598;610	1354;1355;1356;1357;1358;1359;1360;1361;1362;1607;1608;1609;1636;1637;1638;1639;1640;438;439;440;651;652;653;811;812;813;814	Q3TTY5	6	2	Q3TTY5	6	2	7.4	3.3	70.922	707	35.931	0	11678000	2	2	1	2	6.2	4.5	2.4	6.1	6225100	792360	400380	4259700	271570	144770	18427	9311.1	99062	Krt2	Keratin, type II cytoskeletal 2 epidermal
253	1100	2974;2975;2976;2977;2978;2979	Q3TZ89-2;Q3TZ89	1;1	1;1	Q3TZ89-2	1	1	1	1	108.64	1001	6.561	0	27068000	1	1	0	1	1	1	0	1	12999000	10415000	0	3653900	501260	240720	192880	0	67665	Sec31b	Isoform 2 of Protein transport protein Sec31B
254	67;225;318;412;595;843;1201	1022;1603;173;174;175;2231;2232;2233;3229;3230;3231;3232;548;549;789	Q3U1J4	7	7	Q3U1J4	7	7	7.6	7.6	126.85	1140	50.148	0	3706900	3	0	7	0	3.1	0	7.6	0	1531900	0	2175000	0	63913	26413	0	37500	0	Ddb1	DNA damage-binding protein 1
255	1080	2900	Q3UFM5	1	1	Q3UFM5	1	1	1.5	1.5	95.959	854	5.396	0.044776	0	0	1	0	0	0	1.5	0	0	0	0	0	0	0	0	0	0	0	Nom1	Nucleolar MIF4G domain-containing protein 1
256	503	1299;1300	Q3UMF9	1	1	Q3UMF9	1	1	3.9	3.9	46.811	409	5.8948	0.0053191	0	1	0	0	0	3.9	0	0	0	0	0	0	0	0	0	0	0	0	Faxc	Failed axon connections homolog
257	760	2007	Q3URV1-2;Q3URV1	1;1	1;1	Q3URV1-2	1	1	1.1	1.1	131.73	1158	5.4083	0.047619	77845	0	1	0	0	0	1.1	0	0	0	77845	0	0	1342.1	0	1342.1	0	0	Tbc1d32	Isoform 2 of Protein broad-minded
258	86;265;281;598;604	1607;1608;1609;1615;1616;1617;1618;1619;220;221;222;223;224;225;226;651;652;653;697	Q3UV17	5	1	Q3UV17	5	1	8.4	1.5	62.844	594	14.102	0	33273000	1	1	1	1	3	7.1	2.9	2.9	11428000	1680400	7264300	12900000	831840	285710	42010	181610	322510	Krt76	Keratin, type II cytoskeletal 2 oral
259	537;894	1395;2397;2398	Q3UWK9	2	2	Q3UWK9	2	2	13.1	13.1	20.621	176	12.136	0	1406300	2	0	0	0	13.1	0	0	0	1406300	0	0	0	200900	200900	0	0	0	Gm813	Ferritin
260	445;677;1096;1141	1142;1805;1806;2966;2967;3096;3097;3098;3099	Q3UWS5;Q8BI38	4;4	2;2	Q3UWS5	4	2	8.8	3.7	50.447	432	20.769	0	932090	0	0	0	2	0	0	2.1	8.8	0	0	0	932090	31070	0	0	0	31070	Fbxw21	F-box and WD-40 domain protein 21
261	485;643;976;1050	1250;1730;2632;2633;2833;2834;2835	Q3UXD9;Q99MZ7	4;4	4;4	Q3UXD9	4	4	16.5	16.5	28.095	260	35.092	0	1344500	1	0	4	0	4.6	0	16.5	0	441210	0	903240	0	103420	33939	0	69480	0	Pecr	Peroxisomal trans-2-enoyl-CoA reductase
262	575;842	1542;1543;2230	Q3V132	2	2	Q3V132	2	2	7.2	7.2	35.257	320	11.166	0	98944	0	0	2	0	0	0	7.2	0	0	0	98944	0	4301.9	0	0	4301.9	0	Slc25a31	ADP/ATP translocase 4
263	83	211	Q3V441;Q61152	1;1	1;1	Q3V441	1	1	21.2	21.2	8.7003	85	9.2968	0	173280	0	0	0	1	0	0	0	21.2	0	0	0	173280	34656	0	0	0	34656	Ptpn18	Putative uncharacterized protein
264	581	1558	Q58A65-5;Q58A65-2;Q58A65	1;1;1	1;1;1	Q58A65-5	1	1	0.8	0.8	143.83	1307	5.7764	0.010204	7006500	0	0	1	0	0	0	0.8	0	0	0	7006500	0	95979	0	0	95979	0	Spag9	Isoform 5 of C-Jun-amino-terminal kinase-interacting protein 4
265	1025	2763	Q59J78	1	1	Q59J78	1	1	4.8	4.8	19.628	168	5.4191	0.05	0	1	0	0	0	4.8	0	0	0	0	0	0	0	0	0	0	0	0	Ndufaf2	Mimitin, mitochondrial
266	286	708	Q5DTK1	1	1	Q5DTK1	1	1	1.5	1.5	100.1	884	5.4005	0.045872	37340	0	1	0	0	0	1.5	0	0	0	37340	0	0	622.34	0	622.34	0	0	Chsy3	Chondroitin sulfate synthase 3
267	122	317	Q5FWH6-2;Q5FWH6	1;1	1;1	Q5FWH6-2	1	1	2	2	87.894	803	5.4917	0.045627	3945600	0	1	0	0	0	2	0	0	0	3945600	0	0	77364	0	77364	0	0	Arhgef15	Isoform 2 of Rho guanine nucleotide exchange factor 15
268	68	176	Q5S006	1	1	Q5S006	1	1	0.4	0.4	284.73	2527	5.5164	0.042969	4436700	1	0	0	0	0.4	0	0	0	4436700	0	0	0	28624	28624	0	0	0	Lrrk2	Leucine-rich repeat serine/threonine-protein kinase 2
269	36;165;182;196;202;230;403;415;429;436;437;452;460;487;501;588;618;636;657;697;737;852;860;944;1110;1241	1000;1028;1029;1030;1031;1032;1033;1094;1095;1096;1097;1126;1127;1128;1129;1159;1160;1178;1179;1180;1252;1253;1254;1255;1296;1297;1590;1591;1656;1657;1704;1705;1706;1707;1761;1762;1763;1764;1838;1839;1840;1924;1925;1926;1927;1928;1929;2259;2285;2286;2287;2520;2521;3005;3006;3007;3008;3343;3344;3345;412;413;448;449;493;494;502;503;558;559;560;86;87;88;998;999	Q5SF07	26	8	Q5SF07	26	8	47.3	12.5	65.583	592	323.31	0	157670000	0	0	8	0	0	0	47.3	7.9	0	0	155350000	2318200	4777900	0	0	4707700	70248	Igf2bp2	Insulin-like growth factor 2 mRNA-binding protein 2
270	721	1883;1884	Q5SW86;Q5SW87;Q5SW88;Q9D1G1	1;1;1;1	1;1;1;1	Q5SW86	1	1	7.9	7.9	13.597	126	5.6738	0.023148	92896	1	0	1	0	7.9	0	7.9	0	58938	0	33958	0	9289.6	5893.8	0	3395.8	0	Rab1a	RAB1A, member RAS oncogene family
271	480	1229	Q61011	1	1	Q61011	1	1	5.9	5.9	37.24	340	5.5767	0.029412	1149100	1	0	0	0	5.9	0	0	0	1149100	0	0	0	71817	71817	0	0	0	Gnb3	Guanine nucleotide-binding protein G(I)/G(S)/G(T) subunit beta-3
272	454;1101	1162;1163;1164;2980;2981;2982	Q61142-2;Q61142	2;2	2;2	Q61142-2	2	2	10.8	10.8	27.136	240	14.399	0	1257700	1	0	2	0	5.4	0	10.8	0	168460	0	1089200	0	62883	8423.1	0	54460	0	Spin1	Isoform 2 of Spindlin-1
273	1161	3142	Q61361	1	1	Q61361	1	1	1.1	1.1	95.814	883	5.5171	0.043307	0	1	0	0	0	1.1	0	0	0	0	0	0	0	0	0	0	0	0	Bcan	Brevican core protein
274	632	1695;1696;1697	Q61790	1	1	Q61790	1	1	5.8	5.8	56.977	521	5.603	0.026201	0	0	0	0	1	0	0	0	5.8	0	0	0	0	0	0	0	0	0	Lag3	Lymphocyte activation gene 3 protein
275	320;409;1181	1010;3185;791	Q61838	3	2	Q61838	3	2	2	1.5	165.85	1495	16.621	0	4518000	2	0	0	0	2	0	0	0	4518000	0	0	0	63634	63634	0	0	0	Pzp	Pregnancy zone protein
276	242;423;439;654;845	1084;1085;1131;1132;1752;2236;585	Q61990-2;Q61990-3;Q61990	5;5;5	3;3;3	Q61990-2	5	3	21.1	11.8	34.917	331	57.807	0	3201800	0	0	3	0	0	0	21.1	0	0	0	3201800	0	160090	0	0	160090	0	Pcbp2	Isoform 2 of Poly(rC)-binding protein 2
277	29;337;916;1158	2449;2450;3137;66;67;833;834	Q66X22	4	4	Q66X22	4	4	4.5	4.5	114.8	1003	32.586	0	591160	0	0	4	0	0	0	4.5	0	0	0	591160	0	10371	0	0	10371	0	Nlrp9b	NACHT, LRR and PYD domains-containing protein 9B
278	719	1878;1879;1880;1881	Q69AB2-2	1	1	Q69AB2-2	1	1	13.1	13.1	17.429	153	5.4135	0.048701	23764000	1	1	0	0	13.1	13.1	0	0	16222000	7542000	0	0	1980400	1351900	628500	0	0	Txndc8	Isoform 2 of Thioredoxin domain-containing protein 8
279	356;641;1195	1720;3221;875	Q6A0A2-3;Q6A0A2	3;3	3;3	Q6A0A2-3	3	3	5.4	5.4	73.562	663	16.804	0	432300	0	0	3	0	0	0	5.4	0	0	0	432300	0	12351	0	0	12351	0	Larp4b	Isoform 3 of La-related protein 4B
280	9;112;116;136;228;397;425;431;448;476;519;536;538;611;638;672;674;749;750;921;927;960;972;1099;1177	1087;1102;1103;1104;1105;1106;1107;1147;1148;1222;1223;1338;1393;1394;1396;1397;1641;1712;1713;1792;1793;1794;1795;1797;1798;1799;18;19;1953;1954;1955;1956;1957;2461;2462;2475;2476;2572;2573;2574;2619;2620;2621;2622;2623;289;290;2971;2972;2973;306;3180;353;354;555;556;988;989	Q6B966	25	25	Q6B966	25	25	25.5	25.5	113.39	993	278.91	0	42771000	3	0	25	0	3.6	0	25.5	0	2564500	0	40206000	0	750370	44991	0	705380	0	Nlrp14	NACHT, LRR and PYD domains-containing protein 14
281	320;751	1958;1959;791	Q6GQT1	2	1	Q6GQT1	2	1	1.2	0.7	164.35	1474	7.0989	0	471820	1	0	0	0	1.2	0	0	0	471820	0	0	0	5684.6	5684.6	0	0	0	A2m	Alpha-2-macroglobulin-P
282	300;371;937;1014	2502;2503;2737;2738;2739;2740;739;740;910;911;912	Q6HA09-2;Q6HA09	4;4	4;4	Q6HA09-2	4	4	13.3	13.3	45.153	414	28.208	0	3258900	2	0	4	0	7.7	0	13.3	0	391960	0	2867000	0	141690	17042	0	124650	0	Astl	Isoform 2 of Astacin-like metalloendopeptidase
283	823	2188	Q6KCD5-2;Q6KCD5	1;1	1;1	Q6KCD5-2	1	1	0.7	0.7	303.76	2691	5.4073	0.047468	511450	1	0	0	0	0.7	0	0	0	511450	0	0	0	3576.6	3576.6	0	0	0	Nipbl	Isoform 2 of Nipped-B-like protein
284	28;97;197;521;623;629;1153;1154	1340;1669;1679;1680;257;3127;3128;3129;495;65	Q6P5B5	8	5	Q6P5B5	8	5	13.4	10.2	74.252	674	57.2	0	3338700	0	0	5	0	0	0	13.4	0	0	0	3338700	0	79492	0	0	79492	0	Fxr2	Fragile X mental retardation syndrome-related protein 2
285	668	1784	Q6P9P0	1	1	Q6P9P0	1	1	1	1	143.97	1278	5.3949	0.044379	26746	0	1	0	0	0	1	0	0	0	26746	0	0	347.35	0	347.35	0	0	Slf2	SMC5-SMC6 complex localization factor protein 2
286	726	1900	Q6RUU0-3	1	1	Q6RUU0-3	1	1	7	7	20.476	187	5.3898	0.050992	266100	0	1	0	0	0	7	0	0	0	266100	0	0	26610	0	26610	0	0	Ptx4	Isoform 3 of Pentraxin-4
287	880	2327	Q6ZPI3	1	1	Q6ZPI3	1	1	4.2	4.2	47.124	433	5.4988	0.046154	2542000	0	1	0	0	0	4.2	0	0	0	2542000	0	0	110520	0	110520	0	0	Lcor	Ligand-dependent corepressor
288	1171	3170	Q6ZWV7	1	1	Q6ZWV7	1	1	8.1	8.1	14.552	123	6.7094	0	164970	0	0	1	0	0	0	8.1	0	0	0	164970	0	41243	0	0	41243	0	Rpl35	60S ribosomal protein L35
289	1068;1069	2872;2873;2874;2875;2876;2877;2878;2879	Q792Z1	2	2	Q792Z1	2	2	8.1	8.1	26.221	246	30.039	0	4937300	1	0	2	1	4.1	0	8.1	4.1	1583600	0	1871600	1482100	548580	175950	0	207950	164680	Try10	MCG140784
290	728	1904;1905;1906;1907;1908;1909;1910	Q7M762	1	1	Q7M762	1	1	2.8	2.8	85.743	756	5.4061	0.04717	191250000	1	1	1	1	2.8	2.8	2.8	2.8	7055200	110900000	98799	73203000	5033000	185660	2918300	2600	1926400	Adam39	A disintegrin and metallopeptidase domain 39
291	252;542;577;1236	1408;1409;1410;1411;1547;1548;3329;622;623;624	Q9CWF2;Q7TMM9	4;4	1;1	Q9CWF2	4	1	10.1	2	49.953	445	8.0271	0	146600	0	0	0	1	0	8.1	0	10.1	0	0	0	146600	6663.4	0	0	0	6663.4	Tubb2b	Tubulin beta-2B chain
292	554	1463	Q7TR78;Q8VGS2	1;1	1;1	Q7TR78	1	1	4.5	4.5	35.918	313	5.3845	0.047872	826310	0	0	0	1	0	0	0	4.5	0	0	0	826310	82631	0	0	0	82631	Olfr1048	Olfactory receptor
293	781	2068;2069;2070	Q7TRN0	1	1	Q7TRN0	1	1	6	6	35.514	317	5.3846	0.048	19111000	1	0	1	0	6	0	6	0	12066000	0	7045000	0	2123500	1340700	0	782780	0	Olfr714	Olfactory receptor
294	334	823;824;825;826	Q7TSH9	1	1	Q7TSH9	1	1	1.9	1.9	84.027	737	5.8715	0.0052356	71622000	1	1	0	1	1.9	1.9	0	1.9	10781000	52068000	0	8772500	1053300	158550	765710	0	129010	Zfp184	Zinc finger protein 184
295	82;126;162;291;316;453;627;634;687;855;871;883;909;924;1028;1029;1133;1134;1215;1231	1161;1674;1675;1676;1699;1700;1701;1702;1820;1821;1822;1823;1824;1825;203;204;205;206;207;208;209;210;2262;2263;2264;2265;2266;2267;2268;2269;2270;2271;2272;2311;2312;2332;2333;2334;2335;2336;2337;2338;2437;2467;2468;2469;2470;2471;2766;2767;2768;2769;2770;2771;3073;3074;3075;3076;3077;3078;3079;3080;322;323;324;3272;3273;3315;3316;408;715;716;717;718;782;783;784;785;786;787	Q80SU3	20	20	Q80SU3	20	20	56.5	56.5	39.985	361	323.31	0	183440000	1	0	13	20	2.5	0	41.3	56.5	239580	0	27796000	155400000	7643300	9982.7	0	1158200	6475200	Zar1	Zygote arrest protein 1
296	676	1803;1804	Q80TF4-4	1	1	Q80TF4-4	1	1	2.8	2.8	72.453	640	5.4611	0.050725	1919500	0	0	0	1	0	0	0	2.8	0	0	0	1919500	45702	0	0	0	45702	Klhl13	Isoform 4 of Kelch-like protein 13
297	46;509;606;785	111;112;113;114;115;1309;1310;1311;1312;1622;1623;2080;2081;2082;2083	Q80W85	4	4	Q80W85	4	4	23.7	23.7	23.309	207	84.998	0	8590200	4	0	3	0	23.7	0	18.4	0	7137100	0	1453100	0	859020	713710	0	145310	0	Npm2	Nucleoplasmin-2
298	1207	3251	Q80YE7-2;Q80YE7	1;1	1;1	Q80YE7-2	1	1	1	1	159.98	1430	5.3932	0.043605	0	0	1	0	0	0	1	0	0	0	0	0	0	0	0	0	0	0	Dapk1	Isoform 2 of Death-associated protein kinase 1
299	155;391;1026;1119	2764;3027;3028;396;397;976;977	Q8BFZ3	4	1	Q8BFZ3	4	1	14.1	4.8	42.004	376	5.8496	0.0052083	2510100	1	0	0	1	14.1	0	0	9.8	1818300	0	0	691730	104590	75765	0	0	28822	Actbl2	Beta-actin-like protein 2
300	703	1857	Q8BGE5-4	1	1	Q8BGE5-4	1	1	0.6	0.6	142.13	1280	5.3975	0.04491	5553	0	0	0	1	0	0	0	0.6	0	0	0	5553	85.431	0	0	0	85.431	Fancm	Isoform 4 of Fanconi anemia group M protein homolog
301	5;783;943;1176	10;11;12;2074;2518;2519;3179;9	Q8BHF7	4	4	Q8BHF7	4	4	8.7	8.7	62.488	553	27.903	0	2873900	1	0	4	0	2	0	8.7	0	384400	0	2489500	0	102640	13729	0	88912	0	Pgs1	CDP-diacylglycerol--glycerol-3-phosphate 3-phosphatidyltransferase, mitochondrial
302	44;444;466;678;896;1067;1097;1141	109;1140;1141;1197;1807;2401;2871;2968;2969;3096;3097;3098;3099	Q8BI57	8	6	Q8BI57	8	6	17	13.1	53.958	466	58.98	0	5152300	0	0	0	6	0	0	1.9	17	0	0	543800	4608500	156130	0	0	16479	139650	Fbxw13	F-box and WD-40 domain protein 13
303	4;1118	3026;7;8	Q8BMF4	2	2	Q8BMF4	2	2	5.1	5.1	67.941	642	12.21	0	932790	2	0	0	0	5.1	0	0	0	932790	0	0	0	25911	25911	0	0	0	Dlat	Dihydrolipoyllysine-residue acetyltransferase component of pyruvate dehydrogenase complex, mitochondrial
304	229	557	Q8BN59	1	1	Q8BN59	1	1	2.2	2.2	54.872	492	5.7479	0.01005	179200	0	0	0	1	0	0	0	2.2	0	0	0	179200	5270.6	0	0	0	5270.6	Larp6	La-related protein 6
305	45	110	Q8BP67	1	1	Q8BP67	1	1	8.3	8.3	17.779	157	7.2161	0	156180	0	0	1	0	0	0	8.3	0	0	0	156180	0	19522	0	0	19522	0	Rpl24	60S ribosomal protein L24
306	818	2180	Q8BQU3	1	1	Q8BQU3	1	1	5.6	5.6	14.468	125	5.589	0.025532	0	1	0	0	0	5.6	0	0	0	0	0	0	0	0	0	0	0	0	Sdhaf3	Succinate dehydrogenase assembly factor 3, mitochondrial
307	186;203;246;262;284;285;491;505;688;759;918	1260;1261;1302;1303;1304;1826;1827;1828;2005;2006;2452;2453;2454;2455;2456;2457;456;457;458;459;504;505;606;607;608;646;647;703;704;705;706;707	Q8BU47	11	11	Q8BU47	11	11	53.6	53.6	22.023	192	317.68	0	35678000	2	0	11	0	15.1	0	53.6	0	1690400	0	33987000	0	2548400	120750	0	2427700	0	E330017A01Rik	Ferritin
308	663	1776	Q8BV66	1	1	Q8BV66	1	1	3.1	3.1	47.852	422	5.409	0.047771	854840	0	0	1	0	0	0	3.1	0	0	0	854840	0	32878	0	0	32878	0	Ifi44	Interferon-induced protein 44
309	743	1946	Q8BY35-2;Q8BY35	1;1	1;1	Q8BY35-2	1	1	3.9	3.9	52.53	461	5.4173	0.049505	12073000	0	0	0	1	0	0	0	3.9	0	0	0	12073000	377280	0	0	0	377280	Fgd2	Isoform 2 of FYVE, RhoGEF and PH domain-containing protein 2
310	861	2288	Q8BYK5-4;Q8BYK5-3;Q8BYK5;Q8BYK5-2	1;1;1;1	1;1;1;1	Q8BYK5-4	1	1	1.9	1.9	58.617	518	5.4056	0.047022	114930	0	1	0	0	0	1.9	0	0	0	114930	0	0	4104.7	0	4104.7	0	0	Phactr3	Isoform 4 of Phosphatase and actin regulator 3
311	145	372	Q8C079-4;Q8C079-3;Q8C079	1;1;1	1;1;1	Q8C079-4	1	1	1.4	1.4	81.617	711	5.3855	0.048913	0	0	0	0	1	0	0	0	1.4	0	0	0	0	0	0	0	0	0	Strip1	Isoform 4 of Striatin-interacting protein 1
312	514	1329;1330	Q8C0Q2	1	1	Q8C0Q2	1	1	1.1	1.1	104.34	951	6.2952	0	7204800	0	1	0	0	0	1.1	0	0	0	7204800	0	0	160110	0	160110	0	0	Zhx3	Zinc fingers and homeoboxes protein 3
313	768	2023	Q8C6J9	1	1	Q8C6J9	1	1	1.3	1.3	99.954	863	5.7005	0.018957	22082	0	0	1	0	0	0	1.3	0	0	0	22082	0	469.83	0	0	469.83	0	Nlrp4b	NACHT, LRR and PYD domains-containing protein 4B
314	534	1388	Q8CDF7	1	1	Q8CDF7	1	1	4	4	63.961	570	5.6762	0.018605	2938100	0	1	0	0	0	4	0	0	0	2938100	0	0	83946	0	83946	0	0	Exd1	piRNA biogenesis protein EXD1
315	199;200;359;500;616;910;929;941;958;986;987;1205;1228	1290;1291;1292;1293;1294;1295;1650;1651;2438;2439;2479;2480;2481;2482;2515;2516;2569;2570;2646;2647;2648;2649;2650;2651;2652;2653;2654;2655;2656;2657;2658;2659;2660;3245;3246;3247;3248;3307;3308;3309;3310;3311;497;498;499;886;887;888;889;890	Q8CGC4	13	13	Q8CGC4	13	13	32.2	32.2	42.309	385	323.31	0	134110000	0	0	5	13	0	0	18.4	32.2	0	0	6589100	127520000	7888800	0	0	387600	7501200	Lsm14b	Protein LSM14 homolog B
316	856	2273	Q8JZN7	1	1	Q8JZN7	1	1	1.9	1.9	69.07	620	5.4773	0.048148	384200	0	0	1	0	0	0	1.9	0	0	0	384200	0	14230	0	0	14230	0	Rhot2	Mitochondrial Rho GTPase 2
317	124	319;320	Q8K088	1	1	Q8K088	1	1	1.7	1.7	48.187	423	5.387	0.049724	722750	0	0	0	1	0	0	0	1.7	0	0	0	722750	31424	0	0	0	31424	Zbtb6	Zinc finger and BTB domain-containing protein 6
318	156;362;902;1020	2429;2430;2754;2755;398;399;893;894;895;896	Q8K2F8	4	4	Q8K2F8	4	4	6.9	6.9	50.545	462	50.085	0	13888000	0	0	3	2	0	0	6.9	3	0	0	1565300	12323000	578690	0	0	65219	513470	Lsm14a	Protein LSM14 homolog A
319	732	1916	Q8K363	1	1	Q8K363	1	1	1.1	1.1	74.18	660	-2	1	55679	0	0	0	1	0	0	0	1.1	0	0	0	55679	1465.2	0	0	0	1465.2	Ddx18	ATP-dependent RNA helicase DDX18
320	222;777;931;978;1061;1111;1121;1166	2054;2487;2635;2636;2857;2858;3009;3010;3011;3035;3036;3161;3162;3163;542;543	Q8K3V4	8	8	Q8K3V4	8	8	14.1	14.1	76.778	682	75.838	0	5332200	2	0	8	0	3.5	0	14.1	0	2153900	0	3178300	0	152350	61540	0	90809	0	Padi6	Protein-arginine deiminase type-6
321	895	2399;2400	Q8K441	1	1	Q8K441	1	1	1.7	1.7	183.28	1624	5.4118	0.048232	2012500	0	0	0	1	0	0	0	1.7	0	0	0	2012500	28750	0	0	0	28750	Abca6	ATP-binding cassette sub-family A member 6
322	946	2529	Q8K442	1	1	Q8K442	1	1	0.8	0.8	184.18	1620	5.3833	0.047244	69684	0	0	0	1	0	0	0	0.8	0	0	0	69684	941.68	0	0	0	941.68	Abca8a	ATP-binding cassette sub-family A member 8-A
323	383;490;835;1012	1259;2214;2731;944;945	Q8R050-2;Q8R050	4;4	4;4	Q8R050-2	4	4	7.2	7.2	68.526	635	24.783	0	1241500	4	0	0	0	7.2	0	0	0	1241500	0	0	0	37621	37621	0	0	0	Gspt1	Isoform 2 of Eukaryotic peptide chain release factor GTP-binding subunit ERF3A
324	441;621;1240	1134;1135;1661;1662;3341;3342	Q8R123;Q8R123-2	3;3	3;3	Q8R123	3	3	7.9	7.9	54.766	492	21.748	0	882560	0	0	0	3	0	0	0	7.9	0	0	0	882560	23853	0	0	0	23853	Flad1	FAD synthase
325	294;1024	2762;722	Q8R1Q8	2	2	Q8R1Q8	2	2	5	5	56.614	523	15.537	0	397110	0	0	0	2	0	0	0	5	0	0	0	397110	12034	0	0	0	12034	Dync1li1	Cytoplasmic dynein 1 light intermediate chain 1
326	267	656	Q8R3X6;Q9R087	1;1	1;1	Q8R3X6	1	1	1.1	1.1	64.34	565	6.0769	0	1506900	1	0	0	0	1.1	0	0	0	1506900	0	0	0	38640	38640	0	0	0	Gpc6	Glypican 6
327	517	1335	Q8R4Y8-4;Q8R4Y8	1;1	1;1	Q8R4Y8-4	1	1	5.6	5.6	31.327	284	5.7847	0.010256	0	0	0	1	0	0	0	5.6	0	0	0	0	0	0	0	0	0	0	Rttn	Isoform 4 of Rotatin
328	3;161;292;400;513;573;866;903;932;998;1089	1328;1537;2294;2431;2488;2689;2946;407;5;6;719;993	Q8VBT9	11	11	Q8VBT9	11	11	30.9	30.9	59.795	550	76.447	0	3411700	1	1	9	0	2.4	6	22.5	0	203090	0	3208600	0	117640	7003	0	110640	0	Aspscr1	Tether containing UBX domain for GLUT4
329	223;268;580;752;979;1070	1552;1553;1554;1555;1556;1557;1960;1961;1962;1963;2637;2638;2880;544;545;657	Q9CWY6;Q8VC52	6;6	6;6	Q9CWY6	6	6	54.2	54.2	18.295	168	112.86	0	22361000	0	0	6	0	0	0	54.2	0	0	0	22361000	0	2032800	0	0	2032800	0	Rbpms2	Putative uncharacterized protein
330	829	2198	Q8VCZ7	1	1	Q8VCZ7	1	1	5.3	5.3	69.085	619	5.3867	0.049587	1789300	0	0	1	0	0	0	5.3	0	0	0	1789300	0	59643	0	0	59643	0	Zbtb7c	Zinc finger and BTB domain-containing protein 7C
331	49;50;62;84;137;169;235;271;310;344;408;492;495;560;607;615;746;828;857;862;882;884;899;935;955;956;1011;1034;1041;1042;1081;1094;1095;1102;1113;1190;1223;1225	1006;1007;1008;1009;122;123;124;125;126;1262;1263;1264;1265;1266;1267;127;1276;1277;1278;1279;128;1280;1480;1481;160;161;162;1624;1625;1626;1627;1628;1647;1648;1649;1950;212;213;214;215;216;217;2194;2195;2196;2197;2274;2275;2276;2289;2290;2330;2331;2339;2340;2341;2342;2343;2344;2414;2415;2416;2417;2418;2419;2495;2496;2497;2560;2561;2562;2563;2564;2565;2566;2729;2730;2783;2784;2785;2786;2787;2813;…	Q8VDF2	38	38	Q8VDF2	38	38	45.9	45.9	88.303	782	323.31	0	235000000	9	0	38	7	14.2	0	45.9	9.5	6405100	0	225810000	2782400	4795900	130720	0	4608400	56783	Uhrf1	E3 ubiquitin-protein ligase UHRF1
332	265;281;771;775;996	2026;2027;2028;2029;2030;2031;2032;2033;2043;2044;2045;2046;2047;2048;2049;2050;2686;651;652;653;697	Q8VED5	5	1	Q8VED5	5	1	10.4	2.3	57.552	531	47.386	0	12629000	1	1	1	1	8.1	6.2	4.1	4.1	2261900	8781900	589200	995600	394640	70683	274430	18412	31112	Krt79	Keratin, type II cytoskeletal 79
333	980	2639	Q8VFJ5	1	1	Q8VFJ5	1	1	2.5	2.5	35.497	315	5.3853	0.04878	7039.9	0	0	0	1	0	0	0	2.5	0	0	0	7039.9	879.99	0	0	0	879.99	Olfr830	Olfactory receptor
334	1108	2995	Q8VHE6	1	1	Q8VHE6	1	1	0.2	0.2	527.55	4621	5.5177	0.043825	39792	1	0	0	0	0.2	0	0	0	39792	0	0	0	141.11	141.11	0	0	0	Dnah5	Dynein heavy chain 5, axonemal
335	63	163;164;165	Q8VIH9	1	1	Q8VIH9	1	1	4.2	4.2	42.522	385	5.5166	0.043137	912010	0	0	1	1	0	0	4.2	4.2	0	0	94618	817400	65144	0	0	6758.4	58385	Uts2r	Urotensin-2 receptor
336	981	2640	Q91W50	1	1	Q91W50	1	1	2.1	2.1	88.79	798	5.4784	0.048507	151180	0	0	1	0	0	0	2.1	0	0	0	151180	0	2852.5	0	0	2852.5	0	Csde1	Cold shock domain-containing protein E1
337	564	1486	Q91WK2	1	1	Q91WK2	1	1	3.4	3.4	39.832	352	5.3945	0.043988	49834	0	0	1	0	0	0	3.4	0	0	0	49834	0	2076.4	0	0	2076.4	0	Eif3h	Eukaryotic translation initiation factor 3 subunit H
338	208;790	2094;2095;511	Q91Z31;Q91Z31-2	2;2	2;2	Q91Z31	2	2	4.1	4.1	57.488	531	11.45	0	709370	0	0	0	2	0	0	0	4.1	0	0	0	709370	32244	0	0	0	32244	Ptbp2	Polypyrimidine tract-binding protein 2
339	1007	2717	Q920N7	1	1	Q920N7	1	1	1.9	1.9	46.68	421	5.4172	0.049342	714120	0	0	0	1	0	0	0	1.9	0	0	0	714120	31049	0	0	0	31049	Syt12	Synaptotagmin-12
340	153;597	1605;1606;393	Q921I1	2	2	Q921I1	2	2	2.7	2.7	76.723	697	12.943	0	2175100	2	0	0	0	2.7	0	0	0	2175100	0	0	0	51787	51787	0	0	0	Tf	Serotransferrin
341	85;265;321;598;631;771;961;1043	1607;1608;1609;1685;1686;1687;1688;1689;1690;1691;1692;1693;1694;2026;2027;2028;2029;2030;2031;2032;2033;218;219;2575;2576;2577;2578;2579;2580;2581;2582;2820;651;652;653;792	Q922U2	8	1	Q922U2	8	1	13.3	1.7	61.766	580	5.6997	0.018868	140060	0	0	0	1	10.2	5.3	6.9	8.6	0	0	0	140060	4119.5	0	0	0	4119.5	Krt5	Keratin, type II cytoskeletal 5
342	23;151;296;303;312;389;461;591;646;647;779;839;840;1016;1219	1181;1182;1594;1733;1734;1735;1736;2063;2064;2065;2066;2219;2220;2221;2222;2223;2224;2225;2742;2743;2744;2745;3281;3282;3283;384;385;386;387;388;389;390;391;46;47;48;49;50;729;730;731;732;746;747;748;749;775;776;777;778;968;969	Q923T9-3;Q923T9-2;Q923T9	15;15;15	15;15;15	Q923T9-3	15	15	28.5	28.5	55.96	495	196.41	0	20581000	0	0	12	14	0	0	25.1	28.5	0	0	7299700	13281000	735030	0	0	260700	474330	Camk2g	Isoform 3 of Calcium/calmodulin-dependent protein kinase type II subunit gamma
343	14;117;656;787;803	1760;2089;2141;2142;27;307;308;309	Q924S2	5	2	Q924S2	5	2	14.9	6.1	42.911	362	78.471	0	1227100	0	0	2	0	0	0	14.9	0	0	0	1227100	0	51131	0	0	51131	0	Oas1c	2',5'-oligoadenylate synthetase-like 5
344	675	1800;1801;1802	Q925N2	1	1	Q925N2	1	1	4.3	4.3	36.141	322	5.6065	0.026432	4921700	0	0	1	1	0	0	4.3	4.3	0	0	763250	4158500	273430	0	0	42403	231030	Sfxn2	Sideroflexin-2
345	1022	2758;2759	Q99JZ0	1	1	Q99JZ0	1	1	3.8	3.8	31.564	292	5.738	0.01	41543	0	0	1	0	0	0	3.8	0	0	0	41543	0	2967.4	0	0	2967.4	0	Sdcbp2	Syntenin-2
346	730;984	1912;2643	Q99L45	2	2	Q99L45	2	2	6.6	6.6	38.092	331	10.886	0	558890	1	0	0	1	4.2	0	0	2.4	387480	0	0	171410	25404	17613	0	0	7791.3	Eif2s2	Eukaryotic translation initiation factor 2 subunit 2
347	73;154;265	182;183;394;395;651;652;653	Q99M73	3	2	Q99M73	3	2	5.5	4	64.982	603	81.823	0	3021500	0	2	0	0	1.5	5.5	0	0	0	3021500	0	0	88869	0	88869	0	0	Krt84	Keratin, type II cuticular Hb4
348	488	1256	Q99MR1	1	1	Q99MR1	1	1	1	1	116.24	1044	5.3942	0.043732	217350	0	1	0	0	0	1	0	0	0	217350	0	0	4179.8	0	4179.8	0	0	Gigyf1	PERQ amino acid-rich with GYF domain-containing protein 1
349	60;164;202;298;430;447;450;462;493;612;737;948;1051;1124;1185	1098;1099;1100;1101;1145;1146;1157;1183;1184;1185;1186;1268;1269;157;1642;1643;1924;1925;1926;1927;1928;1929;2535;2536;2836;2837;3053;3054;3055;3056;3194;410;411;502;503;735;736	Q9CPN8	15	13	Q9CPN8	15	13	28	24	63.574	579	110.1	0	19593000	0	0	13	0	0	0	28	2.2	0	0	19593000	0	559810	0	0	559810	0	Igf2bp3	Insulin-like growth factor 2 mRNA-binding protein 3
350	1246	3352;3353;3354;3355;3356;3357;3358;3359	Q9CPN9	1	1	Q9CPN9	1	1	4.9	4.9	26.422	247	47.575	0	7911600	1	1	1	1	4.9	4.9	4.9	4.9	2886100	1198900	2618700	1207800	719230	262370	108990	238060	109800	2210010C04Rik	Putative uncharacterized protein
351	696	1837	Q9CQM1	1	1	Q9CQM1	1	1	24.3	24.3	11.532	111	5.3993	0.045732	7209100	1	0	0	0	24.3	0	0	0	7209100	0	0	0	1802300	1802300	0	0	0		Type III endosome membrane protein TEMP
352	556	1465	Q9CQQ7	1	1	Q9CQQ7	1	1	5.1	5.1	28.948	256	5.4019	0.046154	151260	0	0	0	1	0	0	0	5.1	0	0	0	151260	8403.4	0	0	0	8403.4	Atp5f1	ATP synthase F(0) complex subunit B1, mitochondrial
353	705	1859;1860	Q9CQW2	1	1	Q9CQW2	1	1	3.8	3.8	21.539	186	5.6665	0.023041	33803	1	0	0	0	3.8	0	0	0	33803	0	0	0	2600.2	2600.2	0	0	0	Arl8b	ADP-ribosylation factor-like protein 8B
354	119	311;312	Q9CR57	1	1	Q9CR57	1	1	4.6	4.6	23.564	217	7.0465	0	45390	0	0	1	0	0	0	4.6	0	0	0	45390	0	3782.5	0	0	3782.5	0	Rpl14	60S ribosomal protein L14
355	234	567	Q9CR59	1	1	Q9CR59	1	1	8.6	8.6	25.82	222	5.3977	0.045045	1160000	0	1	0	0	0	8.6	0	0	0	1160000	0	0	77334	0	77334	0	0	Gadd45gip1	Growth arrest and DNA damage-inducible proteins-interacting protein 1
356	590	1593	Q9CRY7	1	1	Q9CRY7	1	1	2.9	2.9	35.866	314	7.6203	0	55972	0	0	1	0	0	0	2.9	0	0	0	55972	0	2945.9	0	0	2945.9	0	Gdpd1	Glycerophosphodiester phosphodiesterase domain-containing protein 1
357	736	1923	Q9CSN1	1	1	Q9CSN1	1	1	2.4	2.4	61.475	536	-2	1	31405	0	0	0	1	0	0	0	2.4	0	0	0	31405	897.3	0	0	0	897.3	Snw1	SNW domain-containing protein 1
358	96;533	1386;1387;256	Q9CWE6	2	2	Q9CWE6	2	2	17.1	17.1	18.46	164	12.055	0	764520	2	0	0	0	17.1	0	0	0	764520	0	0	0	76452	76452	0	0	0	Ooep	Oocyte-expressed protein homolog
359	7;179;180;181;293;477;478;479;844;1147;1182;1192;1193	1224;1225;1226;1227;1228;15;2234;2235;3110;3111;3186;3187;3188;3189;3216;3217;3218;442;443;444;445;446;447;720;721	Q9CWU5-2	13	13	Q9CWU5-2	13	13	42.2	42.2	37.801	346	157.82	0	10251000	0	4	1	12	0	9.8	3.8	42.2	0	1026000	275800	8949500	512560	0	51300	13790	447470	Khdc3	Isoform 2 of KH domain-containing protein 3
360	157	400	Q9D3A8	1	1	Q9D3A8	1	1	2.2	2.2	55.873	503	5.3861	0.04918	203840	1	0	0	0	2.2	0	0	0	203840	0	0	0	6369.9	6369.9	0	0	0	Nos1ap	Carboxyl-terminal PDZ ligand of neuronal nitric oxide synthase protein
361	957	2567;2568	Q9D3V1-2;Q9D3V1	1;1	1;1	Q9D3V1-2	1	1	2.1	2.1	49.46	425	6.5614	0	6802000	0	1	0	0	0	2.1	0	0	0	6802000	0	0	234550	0	234550	0	0	Iqcd	Isoform 2 of IQ domain-containing protein D
362	512	1327	Q9D853	1	1	Q9D853	1	1	3.7	3.7	26.864	244	5.7698	0.010152	0	0	1	0	0	0	3.7	0	0	0	0	0	0	0	0	0	0	0	Mettl10	Protein-lysine N-methyltransferase Mettl10
363	769	2024	Q9D8C3	1	1	Q9D8C3	1	1	1.5	1.5	128.66	1166	7.0611	0	57322	0	0	1	0	0	0	1.5	0	0	0	57322	0	1246.1	0	0	1246.1	0	Alg13	Putative bifunctional UDP-N-acetylglucosamine transferase and deubiquitinase ALG13
364	592	1595	Q9D9U9	1	1	Q9D9U9	1	1	1.6	1.6	65.825	551	5.4977	0.045977	432070	0	0	1	0	0	0	1.6	0	0	0	432070	0	11678	0	0	11678	0	Cfap45	Ccdc19 protein
365	438	1130	Q9DAL7	1	1	Q9DAL7	1	1	6.8	6.8	17.809	148	5.3847	0.048128	479190	1	0	0	0	6.8	0	0	0	479190	0	0	0	36861	36861	0	0	0	Iqcf5	IQ domain-containing protein F5
366	1196;1224	3222;3223;3293;3294;3295	Q9DB20	2	2	Q9DB20	2	2	10.3	10.3	23.363	213	17.075	0	1027600	1	0	2	0	5.2	0	10.3	0	316600	0	710980	0	73398	22614	0	50784	0	Atp5o	ATP synthase subunit O, mitochondrial
367	65;354;1230	168;3314;872	Q9EPU0-2;Q9EPU0	3;3	3;3	Q9EPU0-2	3	3	3.1	3.1	122.66	1113	17.045	0	528980	0	0	3	0	0	0	3.1	0	0	0	528980	0	8265.3	0	0	8265.3	0	Upf1	Isoform 2 of Regulator of nonsense transcripts 1
368	255	630	Q9EPU4	1	1	Q9EPU4	1	1	0.7	0.7	160.82	1441	9.1181	0	73136	0	0	1	0	0	0	0.7	0	0	0	73136	0	870.66	0	0	870.66	0	Cpsf1	Cleavage and polyadenylation specificity factor subunit 1
369	734	1918	Q9EST1	1	1	Q9EST1	1	1	2	2	49.592	446	5.5362	0.033058	7003200	1	0	0	0	2	0	0	0	7003200	0	0	0	250110	250110	0	0	0	Gsdma	Gasdermin-A
370	95;139;239;241;799;804;815;819;930;939;1002;1004;1017;1021;1090;1128;1129;1156;1159;1160;1216;1245	2134;2135;2136;2143;2144;2145;2175;2176;2181;2182;2183;2483;2484;2485;2486;2508;2509;2510;2511;2512;2513;254;255;2706;2707;2709;2710;2711;2712;2746;2747;2756;2757;2947;2948;2949;2950;3064;3065;3066;3067;3132;3133;3134;3138;3139;3140;3141;3274;3275;3276;3277;3278;3351;358;359;579;580;584	Q9EST3	22	1	Q9EST3	22	1	29.8	1.9	107.98	983	11.275	0	2649700	0	0	1	0	0	0	29.8	1.1	0	0	2649700	0	60220	0	0	60220	0	Eif4enif1	Eukaryotic translation initiation factor 4E transporter
371	95;139;239;241;799;815;819;930;939;1002;1004;1017;1021;1090;1128;1129;1156;1159;1160;1194;1216;1245	2134;2135;2136;2175;2176;2181;2182;2183;2483;2484;2485;2486;2508;2509;2510;2511;2512;2513;254;255;2706;2707;2709;2710;2711;2712;2746;2747;2756;2757;2947;2948;2949;2950;3064;3065;3066;3067;3132;3133;3134;3138;3139;3140;3141;3219;3220;3274;3275;3276;3277;3278;3351;358;359;579;580;584	Q9EST3-2	22	1	Q9EST3-2	22	1	29.7	1.1	105.39	959	323.31	0	41121000	0	0	1	0	0	0	29.7	1.1	0	0	40929000	192120	956290	0	0	951830	4467.8	Eif4enif1	Isoform 2 of Eukaryotic translation initiation factor 4E transporter
372	8;125;150;168;185;263;342;526;745;913;928;967;1071;1168	1364;16;17;1949;2445;2477;2478;2601;2602;2881;3165;3166;321;382;383;417;455;648;649;843	Q9JHU4	14	14	Q9JHU4	14	14	3.5	3.5	532.04	4644	99.68	0	3389200	0	0	14	0	0	0	3.5	0	0	0	3389200	0	11809	0	0	11809	0	Dync1h1	Cytoplasmic dynein 1 heavy chain 1
373	763	2010	Q9JIK5	1	1	Q9JIK5	1	1	3.8	3.8	93.55	851	5.4927	0.045802	0	0	0	0	1	0	0	0	3.8	0	0	0	0	0	0	0	0	0	Ddx21	Nucleolar RNA helicase 2
374	24;142;194;307;727;756;757;765;816;825;982;999;1000;1018	1901;1902;1903;1970;1971;1972;1973;1974;1975;1976;1977;1978;1979;1980;1981;1982;1983;1984;1985;1986;1987;1988;1989;1990;1991;2015;2016;2017;2018;2177;2178;2190;2641;2690;2691;2692;2693;2694;2695;2696;2697;2698;2699;2700;2701;2702;2703;2748;2749;2750;362;363;481;482;483;484;51;52;756;757;758;759	Q9JKB3	14	1	Q9JKB3	14	1	52.6	6.4	38.813	361	129.79	0	17945000	0	0	1	1	0	0	39.6	47.4	0	0	5992400	11952000	1281800	0	0	428030	853740	Ybx3	Y-box-binding protein 3
375	24;142;194;307;748;756;757;765;816;825;982;999;1000;1018	1952;1970;1971;1972;1973;1974;1975;1976;1977;1978;1979;1980;1981;1982;1983;1984;1985;1986;1987;1988;1989;1990;1991;2015;2016;2017;2018;2177;2178;2190;2641;2690;2691;2692;2693;2694;2695;2696;2697;2698;2699;2700;2701;2702;2703;2748;2749;2750;362;363;481;482;483;484;51;52;756;757;758;759	Q9JKB3-2	14	1	Q9JKB3-2	14	1	64.7	7.5	30.764	292	5.478	0.048327	1043100	0	0	0	1	0	0	45.5	58.2	0	0	0	1043100	94824	0	0	0	94824	Ybx3	Isoform 2 of Y-box-binding protein 3
376	93	248;249	Q9JMB0	1	1	Q9JMB0	1	1	3.8	3.8	41.762	366	7.5971	0	72141	0	0	0	1	0	0	0	3.8	0	0	0	72141	3005.9	0	0	0	3005.9	Gkap1	G kinase-anchoring protein 1
377	570	1524;1525;1526;1527	Q9R0T7;Q9QUK9	1;1	1;1	Q9R0T7	1	1	8.1	8.1	26.274	246	7.4971	0	23560000	1	0	1	1	8.1	0	8.1	8.1	14624000	0	3354600	5580900	2356000	1462400	0	335460	558090	Try4	MCG15085
378	127;128;250;540;1044;1091;1092;1162	1400;1401;1402;1403;1404;1405;1406;2821;2951;2952;2953;2954;3143;3144;3145;3146;3147;3148;3149;3150;325;326;327;616;617;618;619	Q9QWL7	8	2	Q9QWL7	8	2	13.4	3.5	48.161	433	93.513	0	53234000	2	0	0	0	10.6	11.3	7.2	7.2	15050000	28383000	4948400	4852900	1613200	456060	860090	149950	147060	Krt17	Keratin, type I cytoskeletal 17
379	661	1774	Q9QXW4	1	1	Q9QXW4	1	1	1.8	1.8	56.443	498	5.4548	0.049822	93283	0	0	1	0	0	0	1.8	0	0	0	93283	0	3331.5	0	0	3331.5	0	Fscn3	Fascin-3
380	141	361	Q9QYJ0	1	1	Q9QYJ0	1	1	2.4	2.4	45.745	412	6.4801	0	298830	0	0	0	1	0	0	0	2.4	0	0	0	298830	11953	0	0	0	11953	Dnaja2	DnaJ homolog subfamily A member 2
381	215;994	2684;525;526	Q9R1M5-8;Q9R1M5-7;Q9R1M5-4;Q9R1M5-6;Q9R1M5-5;Q9R1M5-3;Q9R1M5-2;Q9R1M5	2;2;2;2;2;2;2;2	2;2;2;2;2;2;2;2	Q9R1M5-8	2	2	3.6	3.6	83	727	19.715	0	362010	0	0	2	0	0	0	3.6	0	0	0	362010	0	9282.3	0	0	9282.3	0	Nlrp5	Isoform 8 of NACHT, LRR and PYD domains-containing protein 5
382	926	2473;2474	Q9WTL4	1	1	Q9WTL4	1	1	0.6	0.6	144.87	1300	5.6012	0.025974	3622600	0	1	0	0	0	0.6	0	0	0	3622600	0	0	51752	0	51752	0	0	Insrr	Insulin receptor-related protein
383	159;396;565;865;988	1487;1488;2293;2661;405;985;986;987	Q9WVB3	5	5	Q9WVB3	5	5	12.6	12.6	65.115	581	30.813	0	2055700	1	0	5	0	1.9	0	12.6	0	209740	0	1846000	0	64242	6554.4	0	57688	0	Tle6	Transducin-like enhancer protein 6
384	690	1830	Q9WVC6-3	1	1	Q9WVC6-3	1	1	2.2	2.2	50.533	445	5.3879	0.050139	13206	0	0	0	1	0	0	0	2.2	0	0	0	13206	528.23	0	0	0	528.23	Sgk1	Isoform 3 of Serine/threonine-protein kinase Sgk1
385	26;373;471;582;834;1144	1214;1215;1559;2212;2213;3104;55;56;917;918;919;920	Q9Z0N1	6	6	Q9Z0N1	6	6	15.5	15.5	51.065	472	70.974	0	2499300	0	1	0	6	0	2.3	0	15.5	0	230490	0	2268800	99972	0	9219.7	0	90752	Eif2s3x	Eukaryotic translation initiation factor 2 subunit 3, X-linked
386	569	1523	Q9Z1R9	1	1	Q9Z1R9	1	1	8.1	8.1	26.134	246	7.6007	0	342940000	0	1	0	0	0	8.1	0	0	0	342940000	0	0	42867000	0	42867000	0	0	Prss1	MCG124046
387	1064	2865	Q9Z277-2;Q9Z277	1;1	1;1	Q9Z277-2	1	1	1.1	1.1	135.99	1181	5.3992	0.045593	10719	0	0	0	1	0	0	0	1.1	0	0	0	10719	148.87	0	0	0	148.87	Baz1b	Isoform 2 of Tyrosine-protein kinase BAZ1B
388	433;451;506;767;1091;1092;1202	1115;1116;1117;1118;1119;1120;1121;1122;1158;1305;2020;2021;2022;2951;2952;2953;2954;3233;3234;3235;3236;3237;3238;3239;3240;3241;3242	Q9Z2K1	7	3	Q9Z2K1	7	3	11.5	5.5	51.606	469	36.171	0	14519000	1	3	0	0	5.1	11.5	1.9	1.9	2416800	12102000	0	0	427030	71082	355950	0	0	Krt16	Keratin, type I cytoskeletal 16
389	525;1063	1363;2863;2864	Q9Z2T6	2	2	Q9Z2T6	2	2	3.7	3.7	55.759	507	22.579	0	778780	0	2	0	0	0	3.7	0	0	0	778780	0	0	22251	0	22251	0	0	Krt85	Keratin, type II cuticular Hb5

## Sheet: peptides
id	Protein group IDs	MS/MS IDs	First proteins	Best protein group ID	Best protein	Sequence	Length	Missed cleavages	Mass	Unique (Groups)	Unique (Proteins)	Charges	PEP	Score	Intensity	Experiment igg	Experiment igg-55kd	Experiment ls	Experiment ls-55kd	Position	Previous amino acid	Next amino acid	Gene name	Description
0	129	0;1	D3Z7X0	129	D3Z7X0	AAALEMAMIK	10	0	1047.55	yes	yes	2	0.015792	112.13	425710				1	479	K	M	Acad12	Acyl-Coenzyme A dehydrogenase family, member 12
1	129	2;3	D3Z7X0	129	D3Z7X0	AAHLMDVAGNK	11	0	1125.56	yes	no	2;3	0.019598	105.46	463170				2	468	K	A	Acad12	Acyl-Coenzyme A dehydrogenase family, member 12
2	44	4	D3YTQ5	44	D3YTQ5	AAHSIDTLGSASAR	14	0	1355.68	yes	no	2	0.013774	96.707	199580			1		572	K	K	Acad11	Acyl-CoA dehydrogenase family member 11
3	328	5;6	Q8VBT9	328	Q8VBT9	AALQNTTLQSLGLTGGSATIR	21	0	2072.12	yes	no	2;3	1.9586e-13	140.35	417540			2		149	R	F	Aspscr1	Tether containing UBX domain for GLUT4
4	303	7;8	Q8BMF4	303	Q8BMF4	AAPAAAAAMAPPGPR	15	0	1318.68	yes	yes	2	0.015951	90.697	594760	1				392	K	V	Dlat	Dihydrolipoyllysine-residue acetyltransferase component of pyruvate dehydrogenase complex, mitochondrial
5	301	9;10;11;12	Q8BHF7	301	Q8BHF7	AAPAAGPVFWR	11	0	1141.6	yes	yes	2	0.00019186	134.25	1376300	1		1		2	M	R	Pgs1	CDP-diacylglycerol--glycerol-3-phosphate 3-phosphatidyltransferase, mitochondrial
6	78	13;14	A2AM05-2	78	A2AM05-2	AARSPSSSPPPPPVR	15	1	1501.8	yes	no	3	0.033952	48.277	838650	1				2	M	R	Cntln	Isoform 2 of Centlein
7	359	15	Q9CWU5-2	359	Q9CWU5-2	AATQPAPVQVCQEATQLAPVK	21	0	2206.14	yes	no	2	3.7128e-14	151.21	353920				1	260	K	V	Khdc3	Isoform 2 of KH domain-containing protein 3
8	372	16;17	Q9JHU4	372	Q9JHU4	AATSPALFNR	10	0	1046.55	yes	yes	2	0.0023939	125.57	336980			1		3077	R	C	Dync1h1	Cytoplasmic dynein 1 heavy chain 1
9	280	18;19	Q6B966	280	Q6B966	AAVEGIWTMK	10	0	1104.56	yes	yes	2	0.0013825	132.32	1955100			1		333	K	H	Nlrp14	NACHT, LRR and PYD domains-containing protein 14
10	224	20	P51881	224	P51881	AAYFGIYDTAK	11	0	1218.59	yes	yes	2	0.0025471	122.69	360400			1		189	R	G	Slc25a5	ADP/ATP translocase 2
11	194	21	P01027	194	P01027	ACEPGVDYVYK	11	0	1299.58	yes	no	2	0.022612	105.2	896610	1				1536	K	T	C3	Complement C3
12	182	22;23;24;25	J3QNW0	182	J3QNW0	ACQLSVVVDDKK	12	1	1360.7	yes	no	2;3	1.5205e-15	183.06	3701800			2		1222	R	F	Dnmt1	DNA (cytosine-5)-methyltransferase
13	214	26	Q9D034	214	Q9D034	ADFLPSR	7	0	804.413	yes	no	2	0.03036	86.472	23897000		1			2	M	S	Gna13	Guanine nucleotide-binding protein subunit alpha-13
14	343	27	Q924S2	343	Q924S2	ADIDSISAFLK	11	0	1178.62	no	no	2	1.187e-05	152.67	98810			1		33	R	E	Oas1c	2',5'-oligoadenylate synthetase-like 5
15	40	28;29	D3YZ82	40	D3YZ82	ADYEIASK	8	0	895.429	yes	no	2	0.014653	122.18	29557000	1				16	R	E	Luc7l	Putative RNA-binding protein Luc7-like 1 (Fragment)
18	122	34	D3Z3F1	122	D3Z3F1	AEFTSPPSLFK	11	0	1222.62	yes	no	2	0.012925	112.83	378550			1		239	K	T	Fip1l1	Pre-mRNA 3'-end-processing factor FIP1 (Fragment)
20	55	40;41	A0A1B0GSL5	55	A0A1B0GSL5	AEGQVLVLDGR	11	0	1155.62	yes	no	2	0.00012553	139.19	249050			1		2	M	G	Rpl13a	60S ribosomal protein L13a
21	203	42;43	P14869	203	P14869	AFLADPSAFAAAAPAAAATTAAPAAAAAPAK	31	0	2695.4	yes	yes	3	0.016782	41.455	141670			1		267	K	A	Rplp0	60S acidic ribosomal protein P0
22	237;246	44;45	P70166;Q059Z2	237	P70166	AFSLEEAAGR	10	0	1049.51	no	no	2	7.4723e-23	211.78	3278600			1		2	M	I	Cpeb1	Cytoplasmic polyadenylation element-binding protein 1
23	342	46;47;48;49;50	Q923T9-3	342	Q923T9-3	AGAYDFPSPEWDTVTPEAK	19	0	2079.94	yes	no	2;3	2.041e-22	178.52	2294700			1	2	228	K	N	Camk2g	Isoform 3 of Calcium/calmodulin-dependent protein kinase type II subunit gamma
24	375;374	51;52	Q9JKB3-2;Q9JKB3	374	Q9JKB3	AGEAPTENPAPATEQSSAE	19	0	1855.81	no	no	2	1.9229e-08	131.31	178550			1		343	K	_	Ybx3	Y-box-binding protein 3
25	150	53;54	E9Q5F4	150	E9Q5F4	AGFAGDDAPR	10	0	975.441	yes	no	2	0.00061855	139.43	837990				1	19	K	A	Actb	Actin, cytoplasmic 1 (Fragment)
26	385	55;56	Q9Z0N1	385	Q9Z0N1	AGGEGGVTLGQPHLSR	16	0	1534.79	yes	no	2	2.1126e-32	199.33	771510				1	2	M	Q	Eif2s3x	Eukaryotic translation initiation factor 2 subunit 3, X-linked
27	98	57;58;59;60;61;62;63;64	B2RUF0	98	B2RUF0	AGGGAGGGGGAASGPAAGTPSAPGPR	26	0	1961.93	yes	yes	2;3	7.5011e-18	141.19	77129000			2	2	40	K	T	Ybx2	Y box protein 2
28	284	65	Q6P5B5	284	Q6P5B5	AGPGDRDPPSRGEESR	16	2	1681.78	yes	no	2	0.022066	76.156	0			1		468	R	R	Fxr2	Fragile X mental retardation syndrome-related protein 2
29	277	66;67	Q66X22	277	Q66X22	AGSSGYGLLK	10	0	951.503	yes	no	2	7.7018e-05	142	211150			1		2	M	L	Nlrp9b	NACHT, LRR and PYD domains-containing protein 9B
30	143	68;69	E9Q0M0	143	E9Q0M0	AGVMQIGQIYK	11	0	1206.64	yes	no	2	0.0026712	121.6	748950			1		207	K	E	Eif4e1b	Eukaryotic translation initiation factor 4E type 1B (Fragment)
31	143	70;71	E9Q0M0	143	E9Q0M0	AHREHPPEVLSK	12	1	1398.74	yes	no	3;4	0.0086457	95.094	319590			2		57	K	L	Eif4e1b	Eukaryotic translation initiation factor 4E type 1B (Fragment)
32	243	72;73;74;75;76;77;78	Q01853	243	Q01853	AHVIVMAATNRPNSIDPALR	20	1	2145.15	yes	yes	2;3;4	6.3002e-05	105.9	14034000			4		339	R	R	Vcp	Transitional endoplasmic reticulum ATPase
33	243	79	Q01853	243	Q01853	AHVIVMAATNRPNSIDPALRR	21	2	2301.25	yes	yes	4	0.044794	25.258	490680			1		339	R	F	Vcp	Transitional endoplasmic reticulum ATPase
34	243	80;81;82;83	Q01853	243	Q01853	AIANECQANFISIK	14	0	1577.79	yes	yes	2	7.4039e-19	191.63	6734400			1	1	530	K	G	Vcp	Transitional endoplasmic reticulum ATPase
35	81	84;85	A2ARM1	81	A2ARM1	AIDAVSHGTQEQDTGAASSQR	21	0	2127.98	yes	yes	3	0.00018073	97.621	1040700			1		283	R	L	Patl2	Protein PAT1 homolog 2
36	269	86;87;88	Q5SF07	269	Q5SF07	AIETLSGKVELHGK	14	1	1480.82	yes	yes	2;3	1.9061e-48	234.04	3377200			2		54	R	I	Igf2bp2	Insulin-like growth factor 2 mRNA-binding protein 2
37	243	89	Q01853	243	Q01853	AIGVKPPR	8	1	836.523	yes	yes	2	0.016833	124.37	7010700			1		232	K	G	Vcp	Transitional endoplasmic reticulum ATPase
38	182	90;91;92	J3QNW0	182	J3QNW0	AIHDENPSMEGGINGK	16	0	1667.76	yes	no	2;3	4.5762e-08	137.91	2788100			2		328	K	N	Dnmt1	DNA (cytosine-5)-methyltransferase
39	182	93;94;95;96	J3QNW0	182	J3QNW0	AIILAAAPGEK	11	0	1052.62	yes	no	2	0.0018379	128.91	5048400			1	1	1197	R	L	Dnmt1	DNA (cytosine-5)-methyltransferase
40	73	97;98;99	A2A5N3	73	A2A5N3	AILTNQYR	8	0	977.529	yes	yes	2	0.0053183	134.48	5456700			1	1	376	K	R	Pabpc1l	Polyadenylate-binding protein
41	92	100;101;102	B1AXZ0	92	B1AXZ0	AINTLNGLR	9	0	970.556	yes	no	2	4.7849e-07	174.02	2722300			1		96	K	L	Elavl2	ELAV-like protein
42	73	103;104;105;106	A2A5N3	73	A2A5N3	AINTMNGMLLNDR	13	0	1461.71	yes	yes	2	2.5883e-33	219.97	2156100			1	1	154	K	K	Pabpc1l	Polyadenylate-binding protein
43	73	107;108	A2A5N3	73	A2A5N3	AINTMNGMLLNDRK	14	1	1589.8	yes	yes	2	7.6193e-55	217.01	0			2		154	K	V	Pabpc1l	Polyadenylate-binding protein
44	302	109	Q8BI57	302	Q8BI57	AIREDFIYK	9	1	1153.61	yes	yes	3	0.038346	101.46	254360				1	83	R	E	Fbxw13	F-box and WD-40 domain protein 13
45	305	110	Q8BP67	305	Q8BP67	AITGASLADIMAK	13	0	1260.67	yes	yes	2	0.00060805	130.15	156180			1		81	R	R	Rpl24	60S ribosomal protein L24
46	297	111;112;113;114;115	Q80W85	297	Q80W85	AKEEVNRVEVLSQEGR	16	2	1841.96	yes	yes	2;3	1.1577e-07	142.57	4731600	2		1		55	K	K	Npm2	Nucleoplasmin-2
47	210	116;117;118	P20029	210	P20029	AKFEELNMDLFR	12	1	1511.74	yes	yes	2	9.5253e-06	151.66	798640	1		1		326	R	S	Hspa5	78 kDa glucose-regulated protein
48	19	119;120;121	A0A0A6YW67	19	A0A0A6YW67	AKIQDKEGIPPDQQR	15	2	1721.91	yes	no	2;4	0.0002751	138.73	103710			2		28	K	L	Gm8797	MCG23377, isoform CRA_b
49	331	122;123;124;125;126;127	Q8VDF2	331	Q8VDF2	ALALNCHSPINEK	13	0	1465.73	yes	no	2	8.0689e-72	263.89	8655800	1		1	1	512	R	G	Uhrf1	E3 ubiquitin-protein ligase UHRF1
50	331	128	Q8VDF2	331	Q8VDF2	ALALNCHSPINEKGAEAEDWR	21	1	2380.12	yes	no	3	0.032115	73.383	586350			1		512	R	Q	Uhrf1	E3 ubiquitin-protein ligase UHRF1
51	216	129;130	P29341	216	P29341	ALDTMNFDVIK	11	0	1265.63	yes	no	2	9.9286e-22	206.36	217710			1		68	R	G	Pabpc1	Polyadenylate-binding protein 1
52	73	131;132;133;134;135;136;137	A2A5N3	73	A2A5N3	ALDTMNFEVIK	11	0	1279.65	yes	yes	2	4.5468e-30	218.15	8413300			2	1	68	R	G	Pabpc1l	Polyadenylate-binding protein
54	71	142;143;144;145;146;147;148;149	A2A513	71	A2A513	ALEESNYELEGK	12	0	1380.64	yes	no	2	4.6975e-33	223.36	34194000	1	1	1	1	155	R	I	Krt10	Keratin, type I cytoskeletal 10
55	73	150;151	A2A5N3	73	A2A5N3	ALGFTNIYVK	10	0	1124.62	yes	yes	2	0.0019775	128.35	8948100			1		187	R	N	Pabpc1l	Polyadenylate-binding protein
56	182	152;153	J3QNW0	182	J3QNW0	ALIHLAGVSLGQR	13	0	1333.78	yes	no	3	0.0062068	89.805	3449200			1		470	R	R	Dnmt1	DNA (cytosine-5)-methyltransferase
57	217	154	P38647	217	P38647	ALLAGKDSETGENIR	15	1	1572.81	yes	yes	2	8.4282e-09	164.7	656870			1		620	R	Q	Hspa9	Stress-70 protein, mitochondrial
58	196	155	P07901	196	P07901	ALLFVPR	7	0	814.507	yes	yes	2	0.039949	118.06	316890			1		340	R	R	Hsp90aa1	Heat shock protein HSP 90-alpha
59	23	156	A0A0A6YY53	23	A0A0A6YY53	ALPSPIEK	8	0	853.491	yes	no	1	0.04121	51.335	396190		1			215	R	T	Ighg2c	Immunoglobulin heavy constant gamma 2C (Fragment)
60	349	157	Q9CPN8	349	Q9CPN8	ALQSGPPQSR	10	0	1039.54	yes	yes	2	0.024176	106.16	910230			1		568	K	R	Igf2bp3	Insulin-like growth factor 2 mRNA-binding protein 3
62	331	160;161;162	Q8VDF2	331	Q8VDF2	ALSEDEPCSSSAVK	14	0	1478.66	yes	no	2	9.195e-49	237.41	11147000	1		1		159	R	T	Uhrf1	E3 ubiquitin-protein ligase UHRF1
63	335	163;164;165	Q8VIH9	335	Q8VIH9	ALSLESTSFPMLAVSR	16	0	1707.89	yes	yes	2	0.030436	49.988	912010			1	1	2	M	S	Uts2r	Urotensin-2 receptor
64	235	166;167	P68372	235	P68372	ALTVPELTQQMFDAK	15	0	1690.86	yes	no	2	4.6074e-13	178.22	234840				1	283	R	N	Tubb4b	Tubulin beta-4B chain
65	367	168	Q9EPU0-2	367	Q9EPU0-2	ALVEGPLNNLR	11	0	1194.67	yes	no	2	0.044235	92.611	117580			1		892	K	E	Upf1	Isoform 2 of Regulator of nonsense transcripts 1
66	73	169;170;171;172	A2A5N3	73	A2A5N3	ALYDTFSTFGSILSSK	16	0	1735.87	yes	yes	2	1.9153e-16	174.21	555610			1	1	114	K	V	Pabpc1l	Polyadenylate-binding protein
67	254	173;174;175	Q3U1J4	254	Q3U1J4	ALYYLQIHPQELR	13	0	1642.88	yes	yes	2;3	2.001e-06	153.75	589400			2		515	R	Q	Ddb1	DNA damage-binding protein 1
68	268	176	Q5S006	268	Q5S006	AMATAQLGSLK	11	0	1089.59	yes	yes	2	0.030452	104.07	4436700	1				2457	R	N	Lrrk2	Leucine-rich repeat serine/threonine-protein kinase 2
69	54	177	A0A140LJ59	54	A0A140LJ59	AMFEQMR	7	0	911.399	yes	no	2	0.022881	98.523	38219			1		2	M	A	Eif3k	Eukaryotic translation initiation factor 3 subunit K
70	37	178	A0A0N4SUV0	37	A0A0N4SUV0	AMLDAALVQTEPVKR	15	1	1640.89	yes	no	3	0.022086	66.004	3012300		1			154	K	V	Plekha5	Pleckstrin homology domain-containing, family A member 5
71	185	179;180	L7N1W9	185	L7N1W9	AMNCMQQINFVAK	13	0	1553.72	yes	no	2	1.2003e-23	199.12	991870			1		566	K	N	Nlrp4f	NACHT, LRR and PYD domains-containing protein 4F
72	94	181	S4R1B9	94	S4R1B9	AMVSPEQCCAYYSMIAAEQR	20	0	2364	yes	no	4	0.040939	25.586	683210	1				899	R	L	Taf1	Transcription initiation factor TFIID subunit 1
73	347	182;183	Q99M73	347	Q99M73	ANAENEFVALKK	12	1	1332.7	yes	yes	2	0.00037793	142.76	1362800		1			269	R	D	Krt84	Keratin, type II cuticular Hb4
74	25	184;185	A0A0G2JEP0	25	A0A0G2JEP0	ANDQEPCGWWLAK	13	0	1573.7	yes	no	2	3.3431e-05	149.82	311490			1		71	R	V	Fxr1	Fragile X mental retardation syndrome-related protein 1
75	122	186;187	D3Z3F1	122	D3Z3F1	ANENSNIQVLSDR	13	0	1458.71	yes	no	2	1.6289e-06	156.2	630240			1		316	R	S	Fip1l1	Pre-mRNA 3'-end-processing factor FIP1 (Fragment)
76	240	188	P97351	240	P97351	APAMFNIR	8	0	918.475	yes	yes	2	0.025566	116.88	192200			1		35	K	N	Rps3a	40S ribosomal protein S3a
77	213	189	P26043	213	P26043	APDFVFYAPR	10	0	1181.59	yes	no	2	0.035462	82.417	0	1				264	K	L	Rdx	Radixin
78	163	190	F6YH22	163	F6YH22	AQASAPAQAPK	11	0	1038.55	yes	no	2	0.00097505	136.49	196620			1		135	K	G	Gm5218	Uncharacterized protein
79	185	191;192	L7N1W9	185	L7N1W9	AQEAFSLVR	9	0	1019.54	yes	no	2	5.6328e-05	162.36	2941400			1		319	R	E	Nlrp4f	NACHT, LRR and PYD domains-containing protein 4F
80	217	193;194;195;196	P38647	217	P38647	AQFEGIVTDLIK	12	0	1332.73	yes	yes	2	0.0012585	130.19	824700	1		1		349	R	R	Hspa9	Stress-70 protein, mitochondrial
81	217	197;198;199;200;201;202	P38647	217	P38647	AQFEGIVTDLIKR	13	1	1488.83	yes	yes	2;3	7.6525e-05	146.59	4416400	2		2		349	R	T	Hspa9	Stress-70 protein, mitochondrial
82	295	203;204;205;206;207;208;209;210	Q80SU3	295	Q80SU3	AQLMALLSR	9	0	1001.57	yes	yes	2	4.6534e-05	163.16	30482000	1		2	2	57	R	M	Zar1	Zygote arrest protein 1
83	263	211	Q3V441	263	Q3V441	AQRPVAHTEDAQGTTALR	18	1	1920.98	yes	no	3	5.0495e-06	121.82	173280				1	39	R	R	Ptpn18	Putative uncharacterized protein
84	331	212;213;214;215;216;217	Q8VDF2	331	Q8VDF2	AQVFSCPACR	10	0	1194.53	yes	no	2	7.5138e-09	169.99	14450000	1		1	1	743	R	F	Uhrf1	E3 ubiquitin-protein ligase UHRF1
85	341	218;219	Q922U2	341	Q922U2	AQYEDIANR	9	0	1078.5	no	no	2	0.00058445	147.73	5104400	1				338	K	S	Krt5	Keratin, type II cytoskeletal 5
86	258	220;221;222;223;224;225;226	Q3UV17	258	Q3UV17	AQYEDIAQK	9	0	1064.51	yes	yes	2	7.8997e-11	182.16	33273000	1	1	1	1	343	K	S	Krt76	Keratin, type II cytoskeletal 2 oral
87	234	227;228;229;230;231	P63017	234	P63017	ARFEELNADLFR	12	1	1479.75	yes	no	2;3	0.00051514	143.55	10995000	1		2	1	300	R	G	Hspa8	Heat shock cognate 71 kDa protein
88	234	232	P63017	234	P63017	ARFEELNADLFRGTLDPVEK	20	2	2319.19	yes	no	4	0.026274	54.103	93034			1		300	R	A	Hspa8	Heat shock cognate 71 kDa protein
89	243	233;234	Q01853	243	Q01853	ARGGNIGDGGGAADR	15	1	1342.63	yes	yes	2;3	0.02587	87.388	295490			2		585	K	V	Vcp	Transitional endoplasmic reticulum ATPase
90	195	235;236;237;238;239;240	P01029	195	P01029	ASAGLLGAHAAAITAYALTLTK	22	0	2084.16	yes	yes	2;3	1.4742e-17	154.08	6178600	2	1			1179	K	A	C4b	Complement C4-B
91	227	241;242;243;244	P54823	227	P54823	ASAGPGGGGTQPQPQLNQLK	20	0	1904.97	yes	yes	2;3	2.488e-62	231.86	26142000				2	27	K	N	Ddx6	Probable ATP-dependent RNA helicase DDX6
92	116	245;246;247	D3Z036	116	D3Z036	ASALEQFVNSVR	12	0	1319.68	yes	no	2	6.3146e-17	194.06	434900	1		1		2	M	Q	Cops3	COP9 signalosome complex subunit 3 (Fragment)
93	376	248;249	Q9JMB0	376	Q9JMB0	ASAVLSSVLTTASR	14	0	1361.75	yes	yes	2	0.00025286	117.48	72141				1	2	M	F	Gkap1	G kinase-anchoring protein 1
94	243	250;251;252;253	Q01853	243	Q01853	ASGADSKGDDLSTAILK	17	1	1647.83	yes	yes	2;3	3.6717e-69	247.44	26477000			2		2	M	Q	Vcp	Transitional endoplasmic reticulum ATPase
95	370;371	254;255	Q9EST3;Q9EST3-2	371	Q9EST3-2	ASGTLPTQPK	10	0	998.54	no	no	2	0.0026355	123.96	3437200			1		492	K	V	Eif4enif1	Isoform 2 of Eukaryotic translation initiation factor 4E transporter
96	358	256	Q9CWE6	358	Q9CWE6	ASHTADADAKPDSDSQK	17	1	1742.77	yes	yes	3	0.0036829	82.837	227750	1				2	M	L	Ooep	Oocyte-expressed protein homolog
97	284	257	Q6P5B5	284	Q6P5B5	ASLLGDMHFR	10	0	1145.57	yes	no	3	0.019654	80.231	91172			1		191	R	S	Fxr2	Fragile X mental retardation syndrome-related protein 2
98	239	258;259	P80314	239	P80314	ASLSLAPVNIFK	12	0	1258.73	yes	yes	2	0.0090718	83.182	26200			1		2	M	A	Cct2	T-complex protein 1 subunit beta
99	222	260;261	P49813	222	P49813	ASNAMMSNNDLVRK	14	1	1549.73	yes	yes	2	0.040791	43.798	609620	1		1		328	R	R	Tmod1	Tropomodulin-1
100	217	262;263;264;265	P38647	217	P38647	ASNGDAWVEAHGK	13	0	1340.61	yes	yes	2	6.9179e-34	225.72	2008100	1		1		147	R	L	Hspa9	Stress-70 protein, mitochondrial
101	185	266;267	L7N1W9	185	L7N1W9	ASREDLANLLLK	12	1	1341.76	yes	no	3	8.5665e-10	167.11	415070			1		49	K	C	Nlrp4f	NACHT, LRR and PYD domains-containing protein 4F
102	145	268	E9Q1Y9	145	E9Q1Y9	ATAENEFVALKK	12	1	1319.71	yes	no	2	0.00076353	134.75	552490		1			200	R	D	Krt83	Keratin 83
103	185	269;270	L7N1W9	185	L7N1W9	ATGAIVGNPNLYR	13	0	1344.71	yes	no	2	2.6611e-17	196.67	2726200			1		86	R	D	Nlrp4f	NACHT, LRR and PYD domains-containing protein 4F
104	143	271	E9Q0M0	143	E9Q0M0	ATSEMNKVEGGGHKEEVVVK	20	2	2127.06	yes	no	3	0.0016892	84.895	440230			1		2	M	E	Eif4e1b	Eukaryotic translation initiation factor 4E type 1B (Fragment)
105	151	272	E9Q6J5	151	E9Q6J5	ATSKLGIPETISPRNR	16	2	1738.97	yes	no	4	0.044869	26.49	543520			1		2957	R	Q	Bod1l	Biorientation of chromosomes in cell division protein 1-like 1
106	236	273	P68373	236	P68373	AVCMLSNTTAIAEAWAR	17	0	1863.9	yes	no	3	0.00017241	110.22	153990				1	374	R	L	Tuba1c	Tubulin alpha-1C chain
107	73	274;275;276;277;278	A2A5N3	73	A2A5N3	AVDHMNGKEVSGQLLYVGR	19	1	2072.05	yes	yes	2;3;4	4.57e-11	136.43	1424200			3		247	K	A	Pabpc1l	Polyadenylate-binding protein
108	135	279	E9PUX4	135	E9PUX4	AVDLQILPK	9	0	995.602	yes	no	2	0.018143	114.97	145220			1		260	K	I	Rpl6l	60S ribosomal protein L6
109	236	280;281;282	P68373	236	P68373	AVFVDLEPTVIDEVR	15	0	1700.9	yes	no	2	1.5261e-12	169.17	3064100		1		1	65	R	T	Tuba1c	Tubulin alpha-1C chain
110	237;246	283;284;285;286	P70166;Q059Z2	237	P70166	AVTAAFVEIK	10	0	1047.6	no	no	2	2.0348e-09	178.84	1802500			1	1	486	K	T	Cpeb1	Cytoplasmic polyadenylation element-binding protein 1
111	233	287;288	P62918	233	P62918	AVVGVVAGGGR	11	0	940.545	yes	yes	2	0.0012283	134.25	1056300			1		164	R	I	Rpl8	60S ribosomal protein L8
112	280	289;290	Q6B966	280	Q6B966	AWATSAIYSLR	11	0	1237.65	yes	yes	2	2.3815e-09	171.92	739710			1		250	K	M	Nlrp14	NACHT, LRR and PYD domains-containing protein 14
113	143	291;292	E9Q0M0	143	E9Q0M0	AWQDNLQLVTK	11	0	1314.69	yes	no	2	5.1636e-30	216.84	2535700			1		88	R	F	Eif4e1b	Eukaryotic translation initiation factor 4E type 1B (Fragment)
116	280	306	Q6B966	280	Q6B966	CFLFGLLNK	9	0	1110.59	yes	yes	2	0.043487	101.6	235030			1		433	K	D	Nlrp14	NACHT, LRR and PYD domains-containing protein 14
117	343	307;308;309	Q924S2	343	Q924S2	CFQGAAHPVR	10	0	1141.55	yes	no	2;3	0.020262	91.265	0			3		46	R	V	Oas1c	2',5'-oligoadenylate synthetase-like 5
118	95	310	B2KFW1-2	95	B2KFW1-2	CFSERSKLITHQR	13	2	1660.85	yes	no	3	0.040865	53.448	9319.4				1	497	K	V	Zscan20	Isoform 2 of Zinc finger and SCAN domain-containing protein 20
119	354	311;312	Q9CR57	354	Q9CR57	CMQLTDFILK	10	0	1267.63	yes	yes	2	0.0008985	135.55	45390			1		54	K	F	Rpl14	60S ribosomal protein L14
120	234	313;314	P63017	234	P63017	CNEIISWLDK	10	0	1276.61	yes	no	2	4.1518e-21	205.56	275450			1		574	K	N	Hspa8	Heat shock cognate 71 kDa protein
121	182	315;316	J3QNW0	182	J3QNW0	CPECGQHLDDPNLK	14	0	1681.72	yes	no	2;3	1.0727e-36	215.96	844790			2		240	K	Y	Dnmt1	DNA (cytosine-5)-methyltransferase
122	267	317	Q5FWH6-2	267	Q5FWH6-2	CSAEVGRMKQTEELIR	16	2	1905.94	yes	no	3	0.032236	60.901	3945600		1			606	R	L	Arhgef15	Isoform 2 of Rho guanine nucleotide exchange factor 15
123	164	318	F6THG2	164	F6THG2	CSQFCTTGMDGGMSIWDVKDFKTEASETFCAHR	33	2	3858.62	yes	yes	3	0.030373	13.09	0		1			71	K	L	Arpc1b	Actin-related protein 2/3 complex subunit 1B (Fragment)
124	317	319;320	Q8K088	317	Q8K088	CTEALSK	7	0	807.38	yes	yes	2	0.041019	113.7	722750				2	119	K	Y	Zbtb6	Zinc finger and BTB domain-containing protein 6
125	372	321	Q9JHU4	372	Q9JHU4	DAATIMQPYFTSNGLVTK	18	0	1955.97	yes	yes	2	4.7976e-06	124.29	166850			1		2416	R	A	Dync1h1	Cytoplasmic dynein 1 heavy chain 1
126	295	322;323;324	Q80SU3	295	Q80SU3	DAAVQVNPR	9	0	968.504	yes	yes	2	0.001664	137.05	27029000			1	1	75	R	R	Zar1	Zygote arrest protein 1
127	378	325	Q9QWL7	378	Q9QWL7	DAEDWFFSK	9	0	1143.49	yes	yes	2	0.00011753	157.34	616580	1				270	K	T	Krt17	Keratin, type I cytoskeletal 17
128	378	326;327	Q9QWL7	378	Q9QWL7	DAEDWFFSKTEELNR	15	1	1885.85	yes	yes	3	0.00015769	126.56	373430	1				270	K	E	Krt17	Keratin, type I cytoskeletal 17
131	217	339;340;341;342	P38647	217	P38647	DAGQISGLNVLR	12	0	1241.67	yes	yes	2	5.8287e-10	173.19	6480600	1		1		207	K	V	Hspa9	Stress-70 protein, mitochondrial
132	234	343;344;345;346;347	P63017	234	P63017	DAGTIAGLNVLR	12	0	1198.67	yes	no	2	3.024e-11	181.66	24589000	1		1	1	160	K	I	Hspa8	Heat shock cognate 71 kDa protein
133	210	348;349;350	P20029	210	P20029	DAGTIAGLNVMR	12	0	1216.62	yes	yes	2	5.1522e-10	174.23	2408400	1		1		187	K	I	Hspa5	78 kDa glucose-regulated protein
134	168	351	F6ZLH4	168	F6ZLH4	DAVSTATQGTGRPR	14	1	1415.71	yes	no	2	0.024471	70.438	164280	1				2	M	P	Knop1	Lysine-rich nucleolar protein 1
135	225	352	P52431	225	P52431	DCPIFYMRKK	10	2	1356.67	yes	yes	2	0.041303	68.846	597460		1			1073	R	V	Pold1	DNA polymerase delta catalytic subunit
136	280	353;354	Q6B966	280	Q6B966	DDSSLSQLR	9	0	1019.49	yes	yes	2	5.1723e-17	204.79	596360			1		473	K	F	Nlrp14	NACHT, LRR and PYD domains-containing protein 14
137	331	355;356	Q8VDF2	331	Q8VDF2	DDTEPEPWTR	10	0	1244.53	yes	no	2	5.7822e-06	162.36	2386400			1		587	R	E	Uhrf1	E3 ubiquitin-protein ligase UHRF1
138	189	357	O35984	189	O35984	DERLLGPPPPGGGRGGLGLVGAEPGGPGEPPGGGDPGGGSGGVPGGR	47	2	4080.02	yes	yes	4	0.031682	9.5077	3065200	1				2	M	G	Pbx2	Pre-B-cell leukemia transcription factor 2
139	370;371	358;359	Q9EST3;Q9EST3-2	371	Q9EST3-2	DGDMTAFNK	9	0	997.418	no	no	2	1.078e-05	166.09	1037500			1		477	K	L	Eif4enif1	Isoform 2 of Eukaryotic translation initiation factor 4E transporter
140	138	360	E9PW90	138	E9PW90	DGLNDDDFEPYLSPQAR	17	0	1950.86	yes	no	2	0.029698	81.51	51416			1		27	K	P	Ythdf2	YTH domain-containing family protein 2
141	380	361	Q9QYJ0	380	Q9QYJ0	DGNDLHMTYK	10	0	1192.52	yes	yes	2	0.0033102	121.02	298830				1	263	R	I	Dnaja2	DnaJ homolog subfamily A member 2
142	375;374	362;363	Q9JKB3-2;Q9JKB3	374	Q9JKB3	DGVPEGTQLQAHR	13	0	1406.69	no	no	2	0.00099986	109.6	575970			1	1	261	K	N	Ybx3	Y-box-binding protein 3
143	195	364;365;366;367	P01029	195	P01029	DHAVDLIQK	9	0	1037.55	yes	yes	2	1.078e-05	166.09	5670400	1		1		1039	K	G	C4b	Complement C4-B
144	243	368;369;370;371	Q01853	243	Q01853	DHFEEAMR	8	0	1033.43	yes	yes	2	7.2523e-06	176.09	8828600			1	1	734	R	F	Vcp	Transitional endoplasmic reticulum ATPase
145	311	372	Q8C079-4	311	Q8C079-4	DIEMFLESSR	10	0	1225.56	yes	no	3	0.041166	45.368	0				1	306	K	S	Strip1	Isoform 4 of Striatin-interacting protein 1
146	141	373;374	G3X9T8	141	G3X9T8	DIFTGLIGPMK	11	0	1190.64	yes	no	2	0.0025471	122.69	51119	1				542	K	I	Cp	Ceruloplasmin
147	120	375;376	D3Z1U5	120	D3Z1U5	DIYDQGGEQAIK	12	0	1335.63	yes	no	2	5.1627e-10	174.21	346020				1	62	R	E	Dnaja4	DnaJ homolog subfamily A member 4 (Fragment)
148	92	377;378;379;380	B1AXZ0	92	B1AXZ0	DKITGQSLGYGFVNYIDPK	19	1	2114.07	yes	no	2;3	1.1248e-12	147.49	439030			2		73	R	D	Elavl2	ELAV-like protein
149	212	381	P24383	212	P24383	DKYNEAVHVEPVR	13	1	1554.78	yes	yes	4	0.040714	35.677	786460				1	230	K	A	Wnt7a	Protein Wnt-7a
150	372	382;383	Q9JHU4	372	Q9JHU4	DLFQVAFNR	9	0	1108.57	yes	yes	2	0.00081392	145.46	128260			1		3860	K	V	Dync1h1	Cytoplasmic dynein 1 heavy chain 1
151	342	384;385;386;387;388;389;390;391	Q923T9-3	342	Q923T9-3	DLKPENLLLASK	12	1	1339.77	yes	no	2;3	0.001216	134.04	3261200			2	2	136	R	C	Camk2g	Isoform 3 of Calcium/calmodulin-dependent protein kinase type II subunit gamma
152	171	392	F8WIV1	171	F8WIV1	DLLEMSR	7	0	862.422	yes	no	2	0.023173	137.18	0				1	654	K	E	Zbbx	Zinc finger B-box domain-containing protein 1
153	340	393	Q921I1	340	Q921I1	DLLFRDDTK	9	1	1121.57	yes	no	2	0.0049189	131.12	1092700	1				646	K	C	Tf	Serotransferrin
154	347	394;395	Q99M73	347	Q99M73	DLNLDGIIAEVK	12	0	1298.71	yes	yes	2	3.9804e-71	258.65	1658800		1			335	R	A	Krt84	Keratin, type II cuticular Hb4
155	150;299	396;397	E9Q5F4;Q8BFZ3	150	E9Q5F4	DLTDYLMK	8	0	997.479	no	no	2	0.0079338	131.03	643630	1			1	184	R	I	Actb	Actin, cytoplasmic 1 (Fragment)
156	318	398;399	Q8K2F8	318	Q8K2F8	DLTVCEPPK	9	0	1057.51	yes	no	2	3.0724e-05	164.46	2066500				1	74	K	P	Lsm14a	Protein LSM14 homolog A
157	360	400	Q9D3A8	360	Q9D3A8	DMLQHISLLVK	11	0	1295.73	yes	yes	2	0.041108	71.03	203840	1				340	K	Q	Nos1ap	Carboxyl-terminal PDZ ligand of neuronal nitric oxide synthase protein
158	227	401;402;403;404	P54823	227	P54823	DNIQAMVIVPTR	12	0	1355.72	yes	yes	2	1.4884e-15	185.2	14301000			1	2	163	K	E	Ddx6	Probable ATP-dependent RNA helicase DDX6
159	383	405	Q9WVB3	383	Q9WVB3	DNTILGLK	8	0	872.497	yes	no	2	0.013208	124.08	132190			1		510	K	F	Tle6	Transducin-like enhancer protein 6
161	328	407	Q8VBT9	328	Q8VBT9	DPVVYHPDLEDLLQPWPAEVPDEFFEVTVDDVR	33	0	3879.85	yes	no	3	0.035108	9.6256	0		1			317	R	R	Aspscr1	Tether containing UBX domain for GLUT4
162	295	408	Q80SU3	295	Q80SU3	DQASPQSTEQDKER	14	1	1617.72	yes	no	2	2.0921e-12	175.6	320320				1	241	R	L	Zar1	Zygote arrest protein 1
163	82	409	E9Q8N1	82	E9Q8N1	DQMLVQWHEPVNDGGSK	17	0	1938.89	yes	no	4	0.040719	27.526	7820700		1			24562	K	V	Ttn	Titin
164	349	410;411	Q9CPN8	349	Q9CPN8	DQTPDENDQVVVK	13	0	1485.69	yes	yes	2	8.5163e-06	151.3	1727100			1		526	R	I	Igf2bp3	Insulin-like growth factor 2 mRNA-binding protein 3
165	269;86	412;413	Q5SF07;A6X8Z3	269	Q5SF07	DQTPDENEEVIVR	13	0	1542.72	no	no	2	5.6296e-16	182.72	8154300			1		541	R	I	Igf2bp2	Insulin-like growth factor 2 mRNA-binding protein 2
166	196	414	P07901	196	P07901	DQVANSAFVER	11	0	1234.59	yes	yes	2	5.9977e-15	193.15	531400			1		501	K	L	Hsp90aa1	Heat shock protein HSP 90-alpha
167	205	415;416	P16381	205	P16381	DREEALHQFR	10	1	1299.63	yes	no	2	5.2033e-09	175.65	230140			1		478	R	S	D1Pas1	Putative ATP-dependent RNA helicase Pl10
168	372	417	Q9JHU4	372	Q9JHU4	DSAIQQQVANLQMK	14	0	1572.79	yes	yes	2	0.00049131	122.78	214530			1		1227	K	I	Dync1h1	Cytoplasmic dynein 1 heavy chain 1
169	331	418	Q8VDF2	331	Q8VDF2	DSELSDSDSGYGVGHSESDK	20	0	2069.83	yes	no	2	1.9777e-108	284.46	1221900			1		87	R	S	Uhrf1	E3 ubiquitin-protein ligase UHRF1
170	195	419;420	P01029	195	P01029	DSSTWLTAFVLK	12	0	1366.71	yes	yes	2	5.1116e-06	155.99	3655000	1				1069	R	I	C4b	Complement C4-B
171	150	421;422;423;424;425	E9Q5F4	150	E9Q5F4	DSYVGDEAQSKR	12	1	1353.62	yes	no	2	1.4384e-10	179.59	1027400	1		1	1	51	K	G	Actb	Actin, cytoplasmic 1 (Fragment)
172	185	426;427	L7N1W9	185	L7N1W9	DTGVMLLCDAIK	12	0	1334.66	yes	no	2	9.3994e-10	167.71	166140			1		871	K	H	Nlrp4f	NACHT, LRR and PYD domains-containing protein 4F
174	243	432;433;434;435	Q01853	243	Q01853	DVDLEFLAK	9	0	1048.54	yes	yes	2	8.1874e-07	168.26	4856300			1	1	669	K	M	Vcp	Transitional endoplasmic reticulum ATPase
175	236	436	P68373	236	P68373	DVNAAIATIK	10	0	1014.57	yes	no	2	0.0022231	126.71	718770				1	327	K	T	Tuba1c	Tubulin alpha-1C chain
176	183	437	J3QPS8	183	J3QPS8	DVPNIK	6	0	684.381	yes	yes	2	0.030218	53.522	0		1			2	M	R	Eif5a	Eukaryotic translation initiation factor 5A-1
177	252	438;439;440	Q3TTY5	252	Q3TTY5	DYQELMNTK	9	0	1140.51	no	no	2	5.9206e-26	227.27	1664200	1			1	483	R	L	Krt2	Keratin, type II cytoskeletal 2 epidermal
178	64	441	A0A1B0GS31	64	A0A1B0GS31	EAAAGLGTSR	10	0	931.472	yes	yes	2	0.041238	96.342	125100	1				6	R	W	Ankrd37	Ankyrin repeat domain-containing protein 37 (Fragment)
179	359	442;443;444	Q9CWU5-2	359	Q9CWU5-2	EAAPQPAPVQEVR	13	0	1390.72	yes	no	2	1.1147e-06	159.58	3092800			1	1	168	R	E	Khdc3	Isoform 2 of KH domain-containing protein 3
180	359	445	Q9CWU5-2	359	Q9CWU5-2	EAAPQQASVQEEVREAATEQAPVQEVR	27	1	2949.44	yes	no	3	0.0012222	85.777	1536700				1	181	R	E	Khdc3	Isoform 2 of KH domain-containing protein 3
181	359	446;447	Q9CWU5-2	359	Q9CWU5-2	EAAPRPASVK	10	1	1024.57	yes	no	2	0.0020313	131.09	137950				1	144	R	V	Khdc3	Isoform 2 of KH domain-containing protein 3
182	269;86	448;449	Q5SF07;A6X8Z3	269	Q5SF07	EADETKLAEEVPLK	14	1	1570.81	no	no	2	1.2823e-36	216.88	3787900			1		258	K	I	Igf2bp2	Insulin-like growth factor 2 mRNA-binding protein 2
183	46	450	D6RE33	46	D6RE33	EAFQSVVLPAFEK	13	0	1463.77	yes	no	2	0.026115	91.307	78595			1		1069	R	S	Edc4	Enhancer of mRNA-decapping protein 4
184	139	451;452;453;454	E9PXM9	139	E9PXM9	EALATNNLESPCK	13	0	1445.68	yes	no	2	2.1263e-44	229.56	1738400			1	1	181	R	S	Fbxw24	F-box and WD-40 domain protein 24
185	372	455	Q9JHU4	372	Q9JHU4	EALELTDTGLLSGSEER	17	0	1818.88	yes	yes	2	0.022702	84.653	62058			1		1300	K	V	Dync1h1	Cytoplasmic dynein 1 heavy chain 1
186	307	456;457;458;459	Q8BU47	307	Q8BU47	EAQTEQPSTSSGVK	14	0	1447.68	yes	yes	2	1.3454e-27	211.13	4892100	1		1		158	K	G	E330017A01Rik	Ferritin
190	243	475;476	Q01853	243	Q01853	EDEEESLNEVGYDDIGGCR	19	0	2184.88	yes	yes	2	1.4553e-29	193.71	955630			1		192	R	K	Vcp	Transitional endoplasmic reticulum ATPase
191	185	477	L7N1W9	185	L7N1W9	EDLANLLLK	9	0	1027.59	yes	no	2	0.0030099	133.13	1050200			1		52	R	C	Nlrp4f	NACHT, LRR and PYD domains-containing protein 4F
192	166	478	F6VUT6	166	F6VUT6	EDMCTNVRKGK	11	2	1336.62	yes	yes	3	0.039999	72.434	25687			1		779	K	Q	Gm8251	Uncharacterized protein
193	76	479;480	A2AL12	76	A2AL12	EDSVKPGAHLTVK	13	1	1379.74	yes	no	2	1.5869e-06	158.86	317820			1		114	R	K	Hnrnpa3	Heterogeneous nuclear ribonucleoprotein A3
194	98;375;374	481;482;483;484	B2RUF0;Q9JKB3-2;Q9JKB3	98	B2RUF0	EDVFVHQTAIK	11	0	1285.67	no	no	2	3.8885e-66	264.17	8153200			1	1	118	K	R	Ybx2	Y box protein 2
195	98	485;486;487;488;489;490;491;492	B2RUF0	98	B2RUF0	EDVFVHQTAIKR	12	1	1441.77	yes	no	2;3	3.8511e-44	234.24	7808700			2	2	118	K	N	Ybx2	Y box protein 2
196	269;86	493;494	Q5SF07;A6X8Z3	269	Q5SF07	EEAKLAIEK	9	1	1029.57	no	no	2	0.0047169	131.52	502830			1		131	R	L	Igf2bp2	Insulin-like growth factor 2 mRNA-binding protein 2
197	284	495	Q6P5B5	284	Q6P5B5	EEGMVPFIFVGTR	13	0	1480.74	yes	yes	2	0.015671	100.22	93835			1		339	R	E	Fxr2	Fragile X mental retardation syndrome-related protein 2
198	100	496	B6ZND9	100	B6ZND9	EEIDGMIVQMR	11	0	1319.62	yes	yes	2	0.040754	33.875	263160			1		2	M	L	Crxos	Cone-rod homeobox, opposite strand
199	315	497	Q8CGC4	315	Q8CGC4	EELDKEFK	8	1	1036.51	yes	no	2	0.0046448	138.06	592880				1	265	R	K	Lsm14b	Protein LSM14 homolog B
200	315	498;499	Q8CGC4	315	Q8CGC4	EELDKEFKK	9	2	1164.6	yes	no	2	0.0027844	156.35	341980				1	265	R	K	Lsm14b	Protein LSM14 homolog B
202	269;86;349	502;503	Q5SF07;A6X8Z3;Q9CPN8	269	Q5SF07	EEVKLEAHIR	10	1	1222.67	no	no	2	8.024e-14	184.71	399940			1		499	K	V	Igf2bp2	Insulin-like growth factor 2 mRNA-binding protein 2
203	307	504;505	Q8BU47	307	Q8BU47	EFKEYLESQLSPPQK	15	1	1821.91	yes	yes	2	1.6468e-62	252.12	1084700			1		136	R	G	E330017A01Rik	Ferritin
204	84	506	Q91YZ8	84	Q91YZ8	EFSPFGSITSAK	12	0	1269.62	yes	no	2	0.0019061	122.39	246880			1		313	R	V	Pabpc4	Polyadenylate-binding protein
205	216	507	P29341	216	P29341	EFSPFGTITSAK	12	0	1283.64	yes	no	2	0.0012954	129.74	267850			1		313	K	V	Pabpc1	Polyadenylate-binding protein 1
206	143	508;509	E9Q0M0	143	E9Q0M0	EGILPMWEDNR	11	0	1358.63	yes	no	2	0.0022014	125.72	882640			1		129	K	N	Eif4e1b	Eukaryotic translation initiation factor 4E type 1B (Fragment)
207	143	510	E9Q0M0	143	E9Q0M0	EGILPMWEDNRNK	13	1	1600.77	yes	no	2	2.8461e-10	171.49	623700			1		129	K	Q	Eif4e1b	Eukaryotic translation initiation factor 4E type 1B (Fragment)
208	338	511	Q91Z31	338	Q91Z31	EGLDDQGLTK	10	0	1074.52	yes	no	2	0.02115	108.31	379570				1	420	R	D	Ptbp2	Polypyrimidine tract-binding protein 2
209	198	512;513	P10126	198	P10126	EHALLAYTLGVK	12	0	1313.73	yes	no	2	0.00036701	120.55	0				2	135	R	Q	Eef1a1	Elongation factor 1-alpha 1
210	243	514;515	Q01853	243	Q01853	EIFDKAR	7	1	877.466	yes	yes	2	0.011773	140.98	2024500			1		561	R	Q	Vcp	Transitional endoplasmic reticulum ATPase
211	236	516;517;518	P68373	236	P68373	EIIDLVLDR	9	0	1084.61	yes	no	2	0.0016403	135.43	183720		1		1	113	K	I	Tuba1c	Tubulin alpha-1C chain
212	25	519	A0A0G2JEP0	25	A0A0G2JEP0	EISEGDEVEVYSR	13	0	1510.68	yes	no	2	2.3929e-06	151.66	270850			1		58	K	A	Fxr1	Fragile X mental retardation syndrome-related protein 1
213	143	520;521;522;523	E9Q0M0	143	E9Q0M0	EKPSEATAEGVQAGEAK	17	1	1700.82	yes	no	2;3	5.423e-69	255.23	2907000			2		28	K	D	Eif4e1b	Eukaryotic translation initiation factor 4E type 1B (Fragment)
214	143	524	E9Q0M0	143	E9Q0M0	EKPSEATAEGVQAGEAKDLPGSLK	24	2	2411.22	yes	no	3	1.0735e-07	119.18	1109500			1		28	K	T	Eif4e1b	Eukaryotic translation initiation factor 4E type 1B (Fragment)
215	381	525;526	Q9R1M5-8	381	Q9R1M5-8	ELDLGDSILSQR	12	0	1344.69	yes	no	2	5.4583e-10	173.76	173230			1		696	K	A	Nlrp5	Isoform 8 of NACHT, LRR and PYD domains-containing protein 5
216	210	527;528	P20029	210	P20029	ELEEIVQPIISK	12	0	1396.78	yes	yes	2	0.0011859	131.06	193290			1		623	K	L	Hspa5	78 kDa glucose-regulated protein
217	92	529;530	B1AXZ0	92	B1AXZ0	ELEQLFSQYGR	11	0	1368.67	yes	no	2	6.7885e-22	208.33	1388400			1		140	K	I	Elavl2	ELAV-like protein
218	192	531	O88978	192	O88978	ELFLMGNPCADFDGYR	16	0	1903.82	yes	yes	3	0.041414	52.527	11810000		1			117	K	Q	Lrrc6	Protein tilB homolog
219	45	532	D3Z0F3	45	D3Z0F3	ELILLGKPK	9	1	1009.65	yes	no	2	0.029757	112.11	310510			1		103	R	R	Tfam	Transcription factor A, mitochondrial (Fragment)
220	243	533;534;535	Q01853	243	Q01853	ELQELVQYPVEHPDK	15	0	1822.91	yes	yes	2;3	3.2664e-110	302.13	1960300			2		488	R	F	Vcp	Transitional endoplasmic reticulum ATPase
221	243	536;537;538;539;540;541	Q01853	243	Q01853	ELQELVQYPVEHPDKFLK	18	1	2211.16	yes	yes	2;3;4	5.6814e-55	234.36	9929800			3		488	R	F	Vcp	Transitional endoplasmic reticulum ATPase
222	320	542;543	Q8K3V4	320	Q8K3V4	ELQLQGFVDSVTK	13	0	1462.77	yes	yes	2	7.1454e-11	178.67	222040			1		310	R	L	Padi6	Protein-arginine deiminase type-6
223	329	544;545	Q9CWY6	329	Q9CWY6	ELYLLFRPFK	10	1	1324.75	yes	no	2	1.0235e-29	223.36	740470			1		40	R	G	Rbpms2	Putative uncharacterized protein
224	206	546;547	P17427	206	P17427	EMAEAFAGEIPK	12	0	1291.61	yes	yes	3	0.04095	62.466	53599	1			1	142	R	I	Ap2a2	AP-2 complex subunit alpha-2
225	254	548;549	Q3U1J4	254	Q3U1J4	EMLGGEIIPR	10	0	1113.59	yes	yes	2	0.0012464	133.23	510500	1		1		580	K	S	Ddb1	DNA damage-binding protein 1
226	243	550;551	Q01853	243	Q01853	EMVELPLR	8	0	985.527	yes	yes	2	0.02119	118.74	4904300			1		218	K	H	Vcp	Transitional endoplasmic reticulum ATPase
227	243	552;553;554	Q01853	243	Q01853	EMVELPLRHPALFK	14	1	1678.92	yes	yes	2	2.9626e-38	227.56	5476000			2		218	K	A	Vcp	Transitional endoplasmic reticulum ATPase
228	280	555;556	Q6B966	280	Q6B966	ENIFTMWYK	9	0	1230.57	yes	yes	2	0.022956	112.11	414470			1		36	K	T	Nlrp14	NACHT, LRR and PYD domains-containing protein 14
229	304	557	Q8BN59	304	Q8BN59	ENMKAVLIGMK	11	1	1232.66	yes	yes	2	0.017867	112.13	179200				1	284	K	P	Larp6	La-related protein 6
230	269;86	558;559;560	Q5SF07;A6X8Z3	269	Q5SF07	ENSGAAEKPVTIHATPEGTSEACR	24	1	2511.17	no	no	2;4	2.6962e-29	172.3	2038600			2		226	K	M	Igf2bp2	Insulin-like growth factor 2 mRNA-binding protein 2
231	182	561;562	J3QNW0	182	J3QNW0	EPEAAIKLPK	10	1	1094.63	yes	no	2	0.031673	105.98	164960			1		1013	K	L	Dnmt1	DNA (cytosine-5)-methyltransferase
232	80	563;564	F6QQ13	80	F6QQ13	EQEIPFVFALGR	12	0	1404.74	yes	no	2	0.0041996	118.77	60596			1		389	R	K	Secisbp2l	Selenocysteine insertion sequence-binding protein 2-like (Fragment)
233	224	565;566	P51881	224	P51881	EQGVLSFWR	9	0	1120.57	yes	yes	2	0.00076913	145.9	574860			1		64	K	G	Slc25a5	ADP/ATP translocase 2
234	355	567	Q9CR59	355	Q9CR59	EQRIAECMAKMPQMIENWR	19	2	2420.12	yes	yes	3	0.040023	33.36	1160000		1			118	R	K	Gadd45gip1	Growth arrest and DNA damage-inducible proteins-interacting protein 1
235	331	568;569;570	Q8VDF2	331	Q8VDF2	ERDSELSDSDSGYGVGHSESDK	22	1	2354.97	yes	no	3;4	1.65e-50	220.74	1418600			2		85	K	S	Uhrf1	E3 ubiquitin-protein ligase UHRF1
236	232	571;572;573;574	V9GWY0	232	V9GWY0	ERHPGSFDVVHVK	13	1	1505.77	yes	no	2;4	6.2852e-07	163.71	397730			2		199	R	D	Gm15013	40S ribosomal protein S4
237	243	575	Q01853	243	Q01853	ERQTNPSAMEVEEDDPVPEIR	21	1	2440.12	yes	yes	3	1.4741e-29	186.6	543670			1		712	R	R	Vcp	Transitional endoplasmic reticulum ATPase
238	243	576;577;578	Q01853	243	Q01853	ERQTNPSAMEVEEDDPVPEIRR	22	2	2596.22	yes	yes	3;4	1.1334e-05	113.78	2727600			2		712	R	D	Vcp	Transitional endoplasmic reticulum ATPase
239	370;371	579;580	Q9EST3;Q9EST3-2	371	Q9EST3-2	ESESDRPSLVR	11	1	1273.63	no	no	2	1.3039e-05	154.84	2064000			1		85	K	R	Eif4enif1	Isoform 2 of Eukaryotic translation initiation factor 4E transporter
240	243	581;582;583	Q01853	243	Q01853	ESIESEIRR	9	1	1117.57	yes	yes	2	0.00085851	143.73	12828000			1	1	701	R	E	Vcp	Transitional endoplasmic reticulum ATPase
241	370;371	584	Q9EST3;Q9EST3-2	371	Q9EST3-2	ESSHSGVVLSVEEVEAGLK	19	0	1954.98	no	no	3	0.00020058	101.78	255310			1		424	K	G	Eif4enif1	Isoform 2 of Eukaryotic translation initiation factor 4E transporter
242	276;229	585	Q61990-2;P60335	276	Q61990-2	ESTGAQVQVAGDMLPNSTER	20	0	2088.97	no	no	2	1.5432e-08	130.47	214250			1		125	R	A	Pcbp2	Isoform 2 of Poly(rC)-binding protein 2
243	19	586;587	A0A0A6YW67	19	A0A0A6YW67	ESTLHLVLR	9	0	1066.61	yes	no	2	0.0015613	138.06	4429400			1		64	K	L	Gm8797	MCG23377, isoform CRA_b
244	98	588;589;590;591	B2RUF0	98	B2RUF0	ETAPLEGDQQQGDER	15	0	1671.73	yes	no	2	1.143e-76	258.96	9427100			1	1	258	K	V	Ybx2	Y box protein 2
245	98	592;593;594;595;596;597;598;599;600;601;602;603;604;605	B2RUF0	98	B2RUF0	ETAPLEGDQQQGDERVPPPR	20	1	2218.06	yes	no	2;3	8.779e-51	227.41	47595000			3	3	258	K	F	Ybx2	Y box protein 2
246	307	606;607;608	Q8BU47	307	Q8BU47	ETFPFVQHFETLADSR	16	0	1922.92	yes	yes	2;3	0.035702	81.713	170510			2		42	K	R	E330017A01Rik	Ferritin
247	141	609	G3X9T8	141	G3X9T8	ETFTYEWTVPK	11	0	1399.67	yes	no	2	0.025652	103.43	582810	1				507	K	E	Cp	Ceruloplasmin
248	217	610;611;612	P38647	217	P38647	ETGVDLTKDNMALQR	15	1	1689.84	yes	yes	2;3	6.5646e-27	201.08	1483300			2		293	R	V	Hspa9	Stress-70 protein, mitochondrial
250	378	616;617;618;619	Q9QWL7	378	Q9QWL7	EVATNSELVQSGK	13	0	1360.68	no	no	2	2.6103e-16	190.57	3320800	1		1	1	285	R	S	Krt17	Keratin, type I cytoskeletal 17
251	143	620;621	E9Q0M0	143	E9Q0M0	EVCGAVVNIR	10	0	1115.58	yes	no	2	1.8743e-09	179.1	3174700			1		181	R	T	Eif4e1b	Eukaryotic translation initiation factor 4E type 1B (Fragment)
252	235;291	622;623;624	P68372;Q9CWF2	235	P68372	EVDEQMLNVQNK	12	0	1445.68	no	no	2	3.7999e-44	235.49	373650		1		1	325	K	N	Tubb4b	Tubulin beta-4B chain
253	243	625	Q01853	243	Q01853	EVDIGIPDATGR	12	0	1241.63	yes	yes	2	0.042211	89.301	3138600			1		366	R	L	Vcp	Transitional endoplasmic reticulum ATPase
254	73	626;627;628;629	A2A5N3	73	A2A5N3	EVFSTYGVITSAK	13	0	1400.72	yes	yes	2	1.2893e-10	175.88	2114600			1	1	312	K	V	Pabpc1l	Polyadenylate-binding protein
255	368	630	Q9EPU4	368	Q9EPU4	EVLLVALGSR	10	0	1055.63	yes	yes	2	7.6196e-06	160.91	73136			1		846	K	Q	Cpsf1	Cleavage and polyadenylation specificity factor subunit 1
256	67	631	A0A1L1SQB3	67	A0A1L1SQB3	EVQWNKMEGR	10	1	1275.6	yes	no	3	0.040004	58.699	183150		1			172	K	N	Med17	Mediator of RNA polymerase II transcription subunit 17 (Fragment)
257	73	632;633;634;635	A2A5N3	73	A2A5N3	EVSGQLLYVGR	11	0	1219.66	yes	yes	2	4.996e-06	160.91	3682000			1	1	255	K	A	Pabpc1l	Polyadenylate-binding protein
258	43	636	A0A0R4J0B4	43	A0A0R4J0B4	EVTEPLNLNPAK	12	0	1323.7	yes	no	2	0.014693	107.09	142990				1	187	R	R	Cmas	Cytidine monophospho-N-acetylneuraminic acid synthetase
259	185	637	L7N1W9	185	L7N1W9	EWPSPSAPIEEILSQPEK	18	0	2036.01	yes	no	2	0.0026932	100.04	97765			1		206	R	L	Nlrp4f	NACHT, LRR and PYD domains-containing protein 4F
261	182	644;645	J3QNW0	182	J3QNW0	EYEPIFGLMQEK	12	0	1482.71	yes	no	2	8.0466e-05	150.14	247830			1		381	K	I	Dnmt1	DNA (cytosine-5)-methyltransferase
262	307	646;647	Q8BU47	307	Q8BU47	EYLESQLSPPQK	12	0	1417.71	yes	yes	2	6.2805e-06	153.49	690910			1		139	K	G	E330017A01Rik	Ferritin
263	372	648;649	Q9JHU4	372	Q9JHU4	EYQTQLIQR	9	0	1177.61	yes	yes	2	0.020407	113.62	441090			1		601	R	V	Dync1h1	Cytoplasmic dynein 1 heavy chain 1
264	136	650	E9PVS1	136	E9PVS1	FAHNVVTTR	9	0	1043.55	yes	no	2	0.027444	109.44	1196300	1				58	R	A	Itih3	Inter-alpha-trypsin inhibitor heavy chain H3
265	223;341;252;258;332;347	651;652;653	P50446;Q922U2;Q3TTY5;Q3UV17;Q8VED5;Q99M73	347	Q99M73	FASFIDKVR	9	1	1081.59	no	no	2	0.0076417	125.71	15338000	1	1			184	K	F	Krt84	Keratin, type II cuticular Hb4
267	326	656	Q8R3X6	326	Q8R3X6	FDEFFR	6	0	859.386	yes	no	2	0.0083764	159.75	1506900	1				105	K	E	Gpc6	Glypican 6
268	329	657	Q9CWY6	329	Q9CWY6	FDPENPQTLRLEFAK	15	1	1803.92	yes	no	2	0.029415	88.108	432500			1		87	R	A	Rbpms2	Putative uncharacterized protein
269	243	658	Q01853	243	Q01853	FDREVDIGIPDATGR	15	1	1659.82	yes	yes	2	0.0022685	113.67	307710			1		363	R	L	Vcp	Transitional endoplasmic reticulum ATPase
270	234	659;660	P63017	234	P63017	FEELNADLFR	10	0	1252.61	yes	no	2	9.9891e-30	222.18	864180			1		302	R	G	Hspa8	Heat shock cognate 71 kDa protein
271	331	661;662;663;664	Q8VDF2	331	Q8VDF2	FELDHSSPTR	10	0	1187.56	yes	no	2;3	6.3676e-40	233.84	18679000			3		753	R	V	Uhrf1	E3 ubiquitin-protein ligase UHRF1
272	182	665	J3QNW0	182	J3QNW0	FESPPK	6	0	703.354	yes	no	2	0.0093841	131.65	215350			1		761	R	T	Dnmt1	DNA (cytosine-5)-methyltransferase
273	182	666;667	J3QNW0	182	J3QNW0	FESPPKTQPTEDNKHK	16	2	1881.92	yes	no	3;4	0.0076655	105.58	423200			2		761	R	F	Dnmt1	DNA (cytosine-5)-methyltransferase
274	139	668	E9PXM9	139	E9PXM9	FETFDMK	7	0	916.4	yes	no	2	0.011133	133.12	171350				1	313	R	L	Fbxw24	F-box and WD-40 domain protein 24
275	182	669;670;671	J3QNW0	182	J3QNW0	FFGNILDR	8	0	980.508	yes	no	2	0.0010086	156.75	5761300			1	1	1448	R	H	Dnmt1	DNA (cytosine-5)-methyltransferase
276	182	672;673	J3QNW0	182	J3QNW0	FFLLENVR	8	0	1036.57	yes	no	2	0.010642	127.46	4379500			1		1146	R	N	Dnmt1	DNA (cytosine-5)-methyltransferase
277	243	674;675;676	Q01853	243	Q01853	FGMTPSK	7	0	766.368	yes	yes	2	0.010493	133.81	4665500			1	1	506	K	G	Vcp	Transitional endoplasmic reticulum ATPase
278	248	677	Q64GA5	248	Q64GA5	FIEGPVTYSEAPR	13	0	1464.72	yes	no	2	0.0001008	145.83	406460			1		267	K	M	Pla2g4c	Egg and early embryo abundant protein
279	98	678;679;680;681;682;683;684;685;686;687	B2RUF0	98	B2RUF0	FIPRPRPAAPPPMVAEAPSGGTEPGSEGER	30	2	3056.51	yes	no	3;4	9.4786e-07	100.17	8799800			3	3	184	R	A	Ybx2	Y box protein 2
281	258;332	697	Q3UV17;Q8VED5	332	Q8VED5	FLEQQNKVLETK	12	1	1475.8	no	no	2	0.00037273	145.83	670470		1			159	R	W	Krt79	Keratin, type II cytoskeletal 79
284	307	703;704;705	Q8BU47	307	Q8BU47	FLNHLWTR	8	0	1085.58	yes	yes	2;3	0.0019856	148.52	9700100			2		64	R	N	E330017A01Rik	Ferritin
285	307	706;707	Q8BU47	307	Q8BU47	FLTSVLCK	8	0	966.521	yes	yes	2	0.0019147	148.99	5897200			2		126	K	Q	E330017A01Rik	Ferritin
286	266	708	Q5DTK1	266	Q5DTK1	FMENFESTCLIPK	13	0	1614.74	yes	yes	4	0.039766	29.303	37340		1			639	R	Q	Chsy3	Chondroitin sulfate synthase 3
287	227	709;710	P54823	227	P54823	FMNSHLQK	8	0	1003.49	yes	yes	2	0.0032659	140.14	383770				1	287	K	P	Ddx6	Probable ATP-dependent RNA helicase DDX6
288	241	711	P97379-2	241	P97379-2	FMQTFVLAPEGSVPNK	16	0	1763.89	yes	no	2	0.018503	88.385	148510			1		108	K	F	G3bp2	Isoform B of Ras GTPase-activating protein-binding protein 2
289	165	712;713	F6VD35	165	F6VD35	FNAQLHECSSR	11	0	1347.6	yes	no	2	7.1443e-06	158.34	467260	1				80	R	V	Zp3	Zona pellucida sperm-binding protein 3 (Fragment)
290	178	714	H3BK19	178	H3BK19	FNSILSLHMRTHTGEK	16	1	1869.95	yes	no	2	0.022864	86.498	1036000	1				141	R	P	Zfp536	Zinc finger protein 536 (Fragment)
291	295	715;716;717;718	Q80SU3	295	Q80SU3	FQFLEQK	7	0	938.486	yes	yes	2	0.00011857	171.38	20529000			1	1	257	R	Y	Zar1	Zygote arrest protein 1
292	328	719	Q8VBT9	328	Q8VBT9	FQRTVLDLSLQWR	13	1	1660.9	yes	no	4	0.040714	35.677	203090	1				54	K	F	Aspscr1	Tether containing UBX domain for GLUT4
293	359	720;721	Q9CWU5-2	359	Q9CWU5-2	FQTLVPLDHK	10	0	1196.66	yes	no	2;3	0.020051	115.57	535810				2	7	R	Q	Khdc3	Isoform 2 of KH domain-containing protein 3
294	325	722	Q8R1Q8	325	Q8R1Q8	FSLDALSLR	9	0	1020.56	yes	yes	2	0.0089181	120.45	122540				1	134	K	D	Dync1li1	Cytoplasmic dynein 1 light intermediate chain 1
296	342	729;730;731;732	Q923T9-3	342	Q923T9-3	FTDDYQLFEELGK	13	0	1603.74	yes	no	2	1.1947e-71	259.27	1142000			1	1	10	R	G	Camk2g	Isoform 3 of Calcium/calmodulin-dependent protein kinase type II subunit gamma
297	182	733;734	J3QNW0	182	J3QNW0	FTEDSLLR	8	0	979.497	yes	no	2	0.002174	147.29	6086800			1		432	R	H	Dnmt1	DNA (cytosine-5)-methyltransferase
298	349	735;736	Q9CPN8	349	Q9CPN8	FTEEIPLK	8	0	975.528	yes	yes	2	0.034105	113.26	555690			1		273	K	I	Igf2bp3	Insulin-like growth factor 2 mRNA-binding protein 3
299	9	737;738	A0A087WRP4	9	A0A087WRP4	FTEYETQVK	9	0	1143.54	yes	no	2	6.9634e-05	161.27	187930			1		3	R	V	Tardbp	TAR DNA-binding protein 43 (Fragment)
300	282	739;740	Q6HA09-2	282	Q6HA09-2	FVAYHGQR	8	0	976.488	yes	no	2	0.012818	124.59	680870			1		114	R	D	Astl	Isoform 2 of Astacin-like metalloendopeptidase
301	169	741;742;743;744	Z4YJI3	169	Z4YJI3	FVSEEHRDLALQR	13	1	1598.82	yes	no	2;4	0.00024455	140.63	1739100			2		273	R	H	Esrp1	Epithelial-splicing regulatory protein 1
302	196	745	P07901	196	P07901	FYEQFSK	7	0	947.439	yes	yes	2	0.021179	122.18	501350			1		438	K	N	Hsp90aa1	Heat shock protein HSP 90-alpha
303	342	746;747;748;749	Q923T9-3	342	Q923T9-3	FYFENLLSK	9	0	1159.59	yes	no	2	8.6899e-10	162.64	274810			2	1	414	K	N	Camk2g	Isoform 3 of Calcium/calmodulin-dependent protein kinase type II subunit gamma
304	182	750;751	J3QNW0	182	J3QNW0	FYFLEAYNSK	10	0	1280.61	yes	no	2	1.7245e-14	193.83	659950			1		967	R	T	Dnmt1	DNA (cytosine-5)-methyltransferase
305	174	752	G3X977	174	G3X977	FYNQVSTPLLR	11	0	1336.71	yes	no	2	0.018392	108.35	667960	1				493	K	N	Itih2	Inter-alpha trypsin inhibitor, heavy chain 2
306	182	753;754;755	J3QNW0	182	J3QNW0	FYRPENTHR	9	1	1218.59	yes	no	2;3	0.0034687	133.99	3367500			2		905	K	S	Dnmt1	DNA (cytosine-5)-methyltransferase
307	375;374	756;757;758;759	Q9JKB3-2;Q9JKB3	374	Q9JKB3	GAEAANVTGPDGVPVEGSR	19	0	1781.85	no	no	2	1.4672e-17	165.49	1725500			1	1	143	K	Y	Ybx3	Y-box-binding protein 3
308	98	760;761;762;763;764	B2RUF0	98	B2RUF0	GAEAANVTGPGGVPVK	16	0	1422.75	yes	no	2	3.438e-16	167.92	13896000	1		1	1	155	K	G	Ybx2	Y box protein 2
309	98	765;766;767;768;769;770	B2RUF0	98	B2RUF0	GAEAANVTGPGGVPVKGSR	19	1	1722.9	yes	no	2;3	3.284e-05	110.26	5991100			2	1	155	K	Y	Ybx2	Y box protein 2
310	331	771;772	Q8VDF2	331	Q8VDF2	GAEAEDWR	8	0	932.399	yes	no	2	0.012272	125.31	2166100			1		525	K	Q	Uhrf1	E3 ubiquitin-protein ligase UHRF1
311	142	773;774	E9PZW0	142	E9PZW0	GAGAIAGASASPK	13	0	1056.56	yes	no	2	0.025748	91.62	396820	1				1427	R	E	Dsp	Desmoplakin
312	342	775;776;777;778	Q923T9-3	342	Q923T9-3	GAILTTMLVSR	11	0	1160.66	yes	no	2	7.3591e-06	158.08	3409300			1	1	302	K	N	Camk2g	Isoform 3 of Calcium/calmodulin-dependent protein kinase type II subunit gamma
313	102	779	B8JKK2	102	B8JKK2	GATYGKPVHHGVNQLK	16	1	1704.91	yes	no	3	0.032228	81.278	85873			1		78	K	F	Rpl15	Ribosomal protein L15 (Fragment)
314	74	780	A2A6E7	74	A2A6E7	GAVMDLGPMRK	11	1	1173.6	yes	no	2	0.039359	48.981	327790			1		29	R	S	Pnpo	Pyridoxine 5'-phosphate oxidase, isoform CRA_c
315	205	781	P16381	205	P16381	GCHLLVATPGR	11	0	1179.62	yes	no	2	0.035438	97.734	238920			1		315	R	L	D1Pas1	Putative ATP-dependent RNA helicase Pl10
316	295	782;783;784;785;786;787	Q80SU3	295	Q80SU3	GCRPAPPSFLPGYR	14	1	1573.78	yes	yes	2;3	1.8785e-05	141.34	20354000			1	2	30	R	Q	Zar1	Zygote arrest protein 1
317	58	788	A0A140T8L5	58	A0A140T8L5	GCTATLGNFAK	11	0	1138.54	yes	no	2	0.040532	94.767	382090			1		156	R	A	Rps2-ps6	Uncharacterized protein
318	254	789	Q3U1J4	254	Q3U1J4	GDFILVGDLMR	11	0	1234.64	yes	yes	2	0.024834	103.91	33132			1		918	K	S	Ddb1	DNA damage-binding protein 1
319	243	790	Q01853	243	Q01853	GDTVLLK	7	0	744.438	yes	yes	2	0.019189	124.34	1338700			1		54	R	G	Vcp	Transitional endoplasmic reticulum ATPase
320	275;281	791	Q61838;Q6GQT1	275	Q61838	GEAFTLK	7	0	764.407	no	no	2	0.025399	120.62	828990	1				817	R	A	Pzp	Pregnancy zone protein
321	341	792	Q922U2	341	Q922U2	GELALKDAR	9	1	971.54	no	no	2	0.039685	107.55	340860	1				415	R	N	Krt5	Keratin, type II cytoskeletal 5
322	144	793	E9Q1Y3	144	E9Q1Y3	GFEPTLEALFGK	12	0	1307.68	yes	no	2	0.00060038	139.32	65352	1				683	K	Q	Apob	Apolipoprotein B-100 (Fragment)
323	73;216;84	794	A2A5N3;P29341;Q91YZ8	73	A2A5N3	GFGFVCFSSPEEATK	15	0	1661.74	no	no	2	0.040859	81.128	1544900				1	334	K	A	Pabpc1l	Polyadenylate-binding protein
324	73	795;796;797;798;799;800	A2A5N3	73	A2A5N3	GFGFVHFETHEAAQK	15	0	1703.81	yes	yes	2;3	5.0235e-50	242.4	5424200			2	1	139	R	A	Pabpc1l	Polyadenylate-binding protein
325	73	801	A2A5N3	73	A2A5N3	GFGFVNFEK	9	0	1043.51	yes	yes	2	0.0062024	124.92	1325800			1		232	R	H	Pabpc1l	Polyadenylate-binding protein
326	73	802;803;804;805;806;807;808	A2A5N3	73	A2A5N3	GFGFVNFEKHEEAQK	15	1	1765.84	yes	yes	2;3;4	6.1982e-27	201.72	8600500			3	1	232	R	A	Pabpc1l	Polyadenylate-binding protein
327	220	809;810	P47963	220	P47963	GFSLEELR	8	0	949.487	yes	no	2	0.0036073	137.9	264170			2		75	R	V	Rpl13	60S ribosomal protein L13
328	252	811;812;813;814	Q3TTY5	252	Q3TTY5	GFSSGSAVVSGGSR	14	0	1253.6	yes	yes	2	1.2875e-05	145.49	9615000	1	1		1	23	R	R	Krt2	Keratin, type II cytoskeletal 2 epidermal
330	169	817	Z4YJI3	169	Z4YJI3	GGAALCLNAQGR	12	0	1186.59	yes	no	2	8e-05	150.15	1101700			1		253	K	R	Esrp1	Epithelial-splicing regulatory protein 1
331	185	818	L7N1W9	185	L7N1W9	GGDPVSLCR	9	0	959.449	yes	no	2	0.031748	106.88	1193400			1		356	K	R	Nlrp4f	NACHT, LRR and PYD domains-containing protein 4F
332	129	819	D3Z7X0	129	D3Z7X0	GGLVISPEGLSPAVR	15	0	1450.81	yes	no	2	0.0004508	120.29	377980				1	141	K	K	Acad12	Acyl-Coenzyme A dehydrogenase family, member 12
333	243	820;821;822	Q01853	243	Q01853	GGNIGDGGGAADR	13	0	1115.5	yes	yes	2	0.00084745	125.84	814740			1	1	587	R	V	Vcp	Transitional endoplasmic reticulum ATPase
334	294	823;824;825;826	Q7TSH9	294	Q7TSH9	GHFMEHQKIHTGEK	14	1	1677.8	yes	yes	2	0.013442	96.745	71622000	1	1		1	326	R	P	Zfp184	Zinc finger protein 184
335	182	827;828;829;830	J3QNW0	182	J3QNW0	GHLCPVDTGLIEK	13	0	1437.73	yes	no	2;3	0.000107	132.03	2515600			2		304	R	N	Dnmt1	DNA (cytosine-5)-methyltransferase
336	203	831;832	P14869	203	P14869	GHLENNPALEK	11	0	1220.61	yes	no	2	0.026447	102.97	731710			1		67	R	L	Rplp0	60S acidic ribosomal protein P0
337	277	833;834	Q66X22	277	Q66X22	GIEVAENLR	9	0	999.535	yes	yes	2	0.0006175	147.4	278920			1		313	R	N	Nlrp9b	NACHT, LRR and PYD domains-containing protein 9B
338	246	835	Q059Z2	246	Q059Z2	GIHDQLPADFQDSEETVTSR	20	0	2244.03	yes	yes	3	1.8923e-17	154.48	589960			1		57	R	M	Cpeb1	Cytoplasmic polyadenylation element binding protein 1
339	237	836;837;838;839	P70166	237	P70166	GIHDQLPDFQDSEETVTSR	19	0	2172.99	yes	no	2;3	1.4025e-38	206.8	2655400			2		57	R	M	Cpeb1	Cytoplasmic polyadenylation element-binding protein 1
340	232	840;841	V9GWY0	232	V9GWY0	GIPHLVTHDAR	11	0	1214.65	yes	no	3	0.014366	83.869	318380			1		135	K	T	Gm15013	40S ribosomal protein S4
341	70	842	A1BN54	70	A1BN54	GISQEQMNEFR	11	0	1337.6	yes	no	2	0.041468	96.23	116610			1		742	K	A	Actn1	Alpha actinin 1a
342	372	843	Q9JHU4	372	Q9JHU4	GKEIVLSAGSTPK	13	1	1285.72	yes	yes	2	0.016658	102.63	173120			1		3909	R	I	Dync1h1	Cytoplasmic dynein 1 heavy chain 1
343	182	844;845;846;847	J3QNW0	182	J3QNW0	GKHQVSEPKEPEAAIK	16	2	1746.93	yes	no	2;4	0.00030595	125.67	613330			2		1004	K	L	Dnmt1	DNA (cytosine-5)-methyltransferase
344	331	848;849	Q8VDF2	331	Q8VDF2	GKQMEDGHTLFDYDVR	16	1	1909.86	yes	no	3;4	0.038095	58.658	813860			2		49	R	L	Uhrf1	E3 ubiquitin-protein ligase UHRF1
345	43	850	A0A0R4J0B4	43	A0A0R4J0B4	GLEKPPHLAALVLAR	15	1	1583.95	yes	no	3	0.00091351	117.27	163020				1	36	R	G	Cmas	Cytidine monophospho-N-acetylneuraminic acid synthetase
346	6	851;852;853;854;855;856	A0A0B4J1J7	6	A0A0B4J1J7	GLEWIGR	7	0	829.445	yes	no	2	0.010808	133.47	110750000		1	1	1	44	K	I	Ighv1-82	Immunoglobulin heavy variable 1-82
347	139	857;858	E9PXM9	139	E9PXM9	GLHLQTFQYSPEMIVR	16	0	1917.98	yes	yes	3	0.00022249	112.03	629000				1	372	K	L	Fbxw24	F-box and WD-40 domain protein 24
348	14	859;860;861	D3Z0U5	14	D3Z0U5	GLLLYGPPGTGK	12	0	1171.66	yes	no	2	0.0017405	124.39	23854000			1	1	28	K	T	Katnal2	Katanin p60 ATPase-containing subunit A-like 2
349	92	862;863	B1AXZ0	92	B1AXZ0	GLNGQKPPGATEPITVK	17	1	1705.94	yes	no	3	0.0032697	101.01	1480900			1		185	K	F	Elavl2	ELAV-like protein
350	169	864;865	Z4YJI3	169	Z4YJI3	GLPWQSSDQDIAR	13	0	1471.71	yes	no	2	0.0086348	106.55	1260700			1		231	R	F	Esrp1	Epithelial-splicing regulatory protein 1
352	227	868;869	P54823	227	P54823	GNEFEDYCLK	10	0	1273.53	yes	yes	2	0.00065139	138.76	517510				1	95	K	R	Ddx6	Probable ATP-dependent RNA helicase DDX6
353	227	870;871	P54823	227	P54823	GNEFEDYCLKR	11	1	1429.63	yes	yes	2	3.8659e-22	209.8	10517000				1	95	K	E	Ddx6	Probable ATP-dependent RNA helicase DDX6
354	367	872	Q9EPU0-2	367	Q9EPU0-2	GNTSGSHIVNHLVR	14	0	1489.78	yes	no	3	0.045007	55.291	197860			1		144	R	A	Upf1	Isoform 2 of Regulator of nonsense transcripts 1
355	243	873;874	Q01853	243	Q01853	GPELLTMWFGESEANVR	17	0	1934.92	yes	yes	2	0.00057908	114.96	207950			1		544	K	E	Vcp	Transitional endoplasmic reticulum ATPase
356	279	875	Q6A0A2-3	279	Q6A0A2-3	GPGLLESPSIFNFTADR	17	0	1819.91	yes	no	2	0.012335	89.311	79379			1		430	R	L	Larp4b	Isoform 3 of La-related protein 4B
357	98	876;877;878;879;880;881;882;883;884	B2RUF0	98	B2RUF0	GPRPPNQQQPIEGSDGVEPK	20	1	2129.05	yes	no	2;3	1.0731e-12	145.88	112840000	1		2	2	238	R	E	Ybx2	Y box protein 2
358	151	885	E9Q6J5	151	E9Q6J5	GQKNLKGMSK	10	2	1089.6	yes	no	1	0.041414	16.54	45952000	1				1247	K	T	Bod1l	Biorientation of chromosomes in cell division protein 1-like 1
359	315	886;887;888;889;890	Q8CGC4	315	Q8CGC4	GQNRPTNVKENTIK	14	2	1597.85	yes	no	2;3;4	8.4581e-08	163.33	2522400				3	235	R	F	Lsm14b	Protein LSM14 homolog B
360	4;208;207	891	A0A075B5Q4;P18529;P18527	4	A0A075B5Q4	GRFTISR	7	1	835.466	no	no	2	0.025187	124.08	9594300				1	85	K	D	Ighv5-12	Immunoglobulin heavy variable 5-12 (Fragment)
361	131	892	E0CXE0	131	E0CXE0	GRPLSEAIHLLQVAGETVTLK	21	1	2231.26	yes	no	2	0.038668	85.51	174960	1				663	K	I	Grip2	Glutamate receptor-interacting protein 2
362	318	893;894;895;896	Q8K2F8	318	Q8K2F8	GSDIKDLTVCEPPK	14	1	1557.77	yes	no	2	6.6039e-27	207.08	11357000			1	1	69	R	P	Lsm14a	Protein LSM14 homolog A
364	182	898	J3QNW0	182	J3QNW0	GSHYQPILR	9	0	1069.57	yes	no	3	0.026799	78.264	1355100			1		1286	R	D	Dnmt1	DNA (cytosine-5)-methyltransferase
365	182	899;900	J3QNW0	182	J3QNW0	GSNLDAPEPYR	11	0	1217.57	yes	no	2	2.2209e-09	172.61	6911700			1		867	K	I	Dnmt1	DNA (cytosine-5)-methyltransferase
366	58	901;902	A0A140T8L5	58	A0A140T8L5	GTGIVSAPVPK	11	0	1024.59	yes	no	2	0.0099349	115.29	465540			1		129	R	K	Rps2-ps6	Uncharacterized protein
367	234	903;904	P63017	234	P63017	GTLDPVEK	8	0	857.449	yes	no	2	0.031182	114.5	6030800	1		1		312	R	A	Hspa8	Heat shock cognate 71 kDa protein
368	30	905	Q6PFA1	30	Q6PFA1	GTQQKDVTIK	10	1	1116.61	yes	no	1	0.041418	52.482	188780000		1			10	K	S	Rabggtb	Geranylgeranyl transferase type-2 subunit beta
369	73	906;907	A2A5N3	73	A2A5N3	GTSAVHSAHGVQESAVYVPGHQPLTVSMLAAAPLHEQK	38	0	3903.97	yes	yes	5	0.00013042	46.237	1494700			1		503	R	Q	Pabpc1l	Polyadenylate-binding protein
370	92	908;909	B1AXZ0	92	B1AXZ0	GVGFIRFDK	9	1	1037.57	yes	no	2	0.0017555	140.11	507060			1		167	R	R	Elavl2	ELAV-like protein
371	282	910;911;912	Q6HA09-2	282	Q6HA09-2	GVGGFVEIPFLLSR	14	0	1489.83	yes	no	2	0.00045213	123.95	299100	1		1		76	K	K	Astl	Isoform 2 of Astacin-like metalloendopeptidase
372	243	913;914;915;916	Q01853	243	Q01853	GVLFYGPPGCGK	12	0	1250.61	yes	yes	2	0.0010351	132.88	10913000			1	1	513	K	T	Vcp	Transitional endoplasmic reticulum ATPase
373	385	917;918;919;920	Q9Z0N1	385	Q9Z0N1	GVTIKPTVDDD	11	1	1158.58	yes	yes	2	9.5395e-06	158.08	466590		1		1	462	R	_	Eif2s3x	Eukaryotic translation initiation factor 2 subunit 3, X-linked
374	227	921;922;923;924	P54823	227	P54823	GVTQYYAYVTER	12	0	1448.69	yes	yes	2;3	2.5045e-44	238.07	20294000				2	308	K	Q	Ddx6	Probable ATP-dependent RNA helicase DDX6
375	196;201	925;926;927;928	P07901;P11499	196	P07901	GVVDSEDLPLNISR	14	0	1512.78	no	no	2	9.1732e-08	152.11	1847600	1		1		388	R	E	Hsp90aa1	Heat shock protein HSP 90-alpha
376	139	929;930;931	E9PXM9	139	E9PXM9	GYAGYISGCALTR	13	0	1387.66	yes	yes	2	1.6343e-10	174.21	1690100			1	1	101	R	N	Fbxw24	F-box and WD-40 domain protein 24
377	50	932	A0A140LHQ8	50	A0A140LHQ8	GYDMSTFIR	9	0	1088.5	yes	yes	2	0.035665	56.258	1431100			1		1	_	R	Picalm	Phosphatidylinositol-binding clathrin assembly protein (Fragment)
378	29	933	A0A0G2JF60	29	A0A0G2JF60	GYFIQPTVFGDVK	13	0	1469.76	yes	no	2	0.030741	89.231	97209				1	74	R	D	Aldh2	Aldehyde dehydrogenase, mitochondrial (Fragment)
379	150	934;935;936;937;938;939	E9Q5F4	150	E9Q5F4	GYSFTTTAER	10	0	1131.52	yes	no	2	1.8604e-05	141.91	1744800	1		2	1	197	R	E	Actb	Actin, cytoplasmic 1 (Fragment)
380	194	940;941	P01027	194	P01027	GYTQQLAFK	9	0	1054.54	yes	yes	2	7.4694e-11	182.98	2508300	1				1052	K	Q	C3	Complement C3
381	182	942	J3QNW0	182	J3QNW0	HAQFVVSQVESYDEAK	16	0	1835.87	yes	no	2	0.0015307	107.72	397410			1		440	R	D	Dnmt1	DNA (cytosine-5)-methyltransferase
382	89	943	B1ARA3	89	B1ARA3	HFNAPSHIR	9	0	1077.55	yes	no	3	0.016271	89.047	53857	1				18	R	R	Rpl26	60S ribosomal protein L26 (Fragment)
383	323	944;945	Q8R050-2	323	Q8R050-2	HFTILDAPGHK	11	0	1234.65	yes	no	3	0.00051003	123.96	649190	1				289	K	S	Gspt1	Isoform 2 of Eukaryotic peptide chain release factor GTP-binding subunit ERF3A
384	215	946	P27659	215	P27659	HGSLGFLPR	9	0	982.535	yes	no	2	0.0023756	134.77	236090				1	11	R	K	Rpl3	60S ribosomal protein L3
385	15	947;948;949	A0A0A0MQE4	15	A0A0A0MQE4	HLLDDSVLESRSPR	14	1	1622.84	yes	no	2;3	0.0035122	113.69	37041000			2		368	R	R	Ralgps1	Ras-specific guanine nucleotide-releasing factor RalGPS1
387	182	963;964;965	J3QNW0	182	J3QNW0	HNHWAGLYGR	10	0	1209.58	yes	no	2;3	0.0023724	125.71	2589300			2		1390	R	L	Dnmt1	DNA (cytosine-5)-methyltransferase
388	232	966;967	V9GWY0	232	V9GWY0	HPGSFDVVHVK	11	0	1220.63	yes	no	3	0.0076256	97.452	284020			1		201	R	D	Gm15013	40S ribosomal protein S4
389	342	968;969	Q923T9-3	342	Q923T9-3	HPWVCQR	7	0	981.46	yes	no	2	0.010212	134.12	664850				1	269	K	S	Camk2g	Isoform 3 of Calcium/calmodulin-dependent protein kinase type II subunit gamma
391	150;299	976;977	E9Q5F4;Q8BFZ3	150	E9Q5F4	HQGVMVGMGQK	11	0	1170.56	no	no	2	0.012441	102.53	209160	1			1	40	R	D	Actb	Actin, cytoplasmic 1 (Fragment)
392	244	978	Q02105	244	Q02105	HQSVFTVTR	9	0	1073.56	yes	yes	2	0.011402	111.5	0	1				119	K	Q	C1qc	Complement C1q subcomponent subunit C
393	182	979;980	J3QNW0	182	J3QNW0	HQVSEPKEPEAAIK	14	1	1561.81	yes	no	2	8.2623e-13	179.55	401740			1		1006	K	L	Dnmt1	DNA (cytosine-5)-methyltransferase
394	182	981;982;983	J3QNW0	182	J3QNW0	HQVSEPKEPEAAIKLPK	17	2	1900.04	yes	no	3;4	0.0019677	114.31	772460			2		1006	K	L	Dnmt1	DNA (cytosine-5)-methyltransferase
395	181	984	J3QMT0	181	J3QMT0	HSGPNSADSANDGFVR	16	0	1629.71	yes	no	2	2.1825e-06	134.82	459510				1	99	K	L	Hnrnpf	Heterogeneous nuclear ribonucleoprotein F (Fragment)
396	383	985;986;987	Q9WVB3	383	Q9WVB3	HVFTCSQSGIK	11	0	1262.61	yes	no	2	0.0077352	117.09	559180	1		1		307	R	V	Tle6	Transducin-like enhancer protein 6
397	280	988;989	Q6B966	280	Q6B966	HVLYQQNLR	9	0	1169.63	yes	yes	2;3	0.0082182	120.87	2460800			2		343	K	K	Nlrp14	NACHT, LRR and PYD domains-containing protein 14
398	234	990;991	P63017	234	P63017	HWPFMVVNDAGRPK	14	1	1652.82	yes	no	3	0.0039616	107.39	718990			1		89	K	V	Hspa8	Heat shock cognate 71 kDa protein
399	248	992	Q64GA5	248	Q64GA5	IADETMCSR	9	0	1081.45	yes	no	2	0.019097	114.4	87686			1		402	K	E	Pla2g4c	Egg and early embryo abundant protein
400	328	993	Q8VBT9	328	Q8VBT9	IAFQLDDGSR	10	0	1120.55	yes	no	2	0.04078	96.604	358050			1		94	R	L	Aspscr1	Tether containing UBX domain for GLUT4
401	169	994;995	Z4YJI3	169	Z4YJI3	IAGGTSNEVAQFLSK	15	0	1520.78	yes	no	2	5.0315e-27	201.16	1948000			1		308	K	E	Esrp1	Epithelial-splicing regulatory protein 1
402	143	996;997	E9Q0M0	143	E9Q0M0	IALWTSEAEDK	11	0	1261.62	yes	no	2	0.00079532	139.32	560250			1		196	K	A	Eif4e1b	Eukaryotic translation initiation factor 4E type 1B (Fragment)
403	269;86	998;999;1000	Q5SF07;A6X8Z3	269	Q5SF07	IAPAEGPDVSER	12	0	1239.61	no	no	2	0.0015777	126.34	18453000			1	1	456	K	M	Igf2bp2	Insulin-like growth factor 2 mRNA-binding protein 2
404	193	1001	P00520-2	193	P00520-2	IASGTITK	8	0	789.46	yes	no	1	0.039642	72.789	211360			1		1009	R	G	Abl1	Isoform II of Tyrosine-protein kinase ABL1
405	191	1002	O88544	191	O88544	IASQMITEGR	10	0	1104.56	yes	yes	2	0.0035429	120.86	86239			1		338	K	M	Cops4	COP9 signalosome complex subunit 4
406	169	1003;1004	Z4YJI3	169	Z4YJI3	IDAENLSSAPQLDQALR	17	0	1839.93	yes	no	2	2.2558e-11	152.68	599200			1		70	K	Q	Esrp1	Epithelial-splicing regulatory protein 1
407	182	1005	J3QNW0	182	J3QNW0	IEENRTYYQK	10	1	1342.65	yes	no	2	0.0030253	125.97	360530			1		624	K	V	Dnmt1	DNA (cytosine-5)-methyltransferase
408	331	1006;1007;1008;1009	Q8VDF2	331	Q8VDF2	IEEVFHVEPQLQR	13	0	1622.84	yes	no	2;3	0.00020217	137.09	2703800			2		32	K	L	Uhrf1	E3 ubiquitin-protein ligase UHRF1
409	275	1010	Q61838	275	Q61838	IEHSFEVKEYVLPK	14	1	1716.91	yes	no	4	0.028671	58.098	434980	1				213	K	F	Pzp	Pregnancy zone protein
411	198	1017;1018;1019;1020;1021	P10126	198	P10126	IGGIGTVPVGR	11	0	1024.6	yes	no	2	1.2396e-05	152.04	1934200		1	1	1	256	K	V	Eef1a1	Elongation factor 1-alpha 1
412	254	1022	Q3U1J4	254	Q3U1J4	IGRPSETGIIGIIDPECR	18	1	1982.03	yes	yes	3	0.029108	76.378	284460			1		112	R	M	Ddb1	DNA damage-binding protein 1
413	236	1023;1024;1025	P68373	236	P68373	IHFPLATYAPVISAEK	16	0	1755.96	yes	no	3	0.023729	66.674	1145800		1		1	265	R	A	Tuba1c	Tubulin alpha-1C chain
414	215	1026;1027	P27659	215	P27659	IIAHTQMR	8	0	968.523	yes	yes	2	0.011893	125.81	78202				1	162	R	L	Rpl3	60S ribosomal protein L3
415	269;86	1028;1029;1030;1031;1032;1033	Q5SF07;A6X8Z3	269	Q5SF07	IIGHFFASQTAQR	13	0	1474.77	no	no	2;3	4.7677e-16	184.96	18969000			2	1	554	R	K	Igf2bp2	Insulin-like growth factor 2 mRNA-binding protein 2
417	234;210	1035;1036	P63017;P20029	234	P63017	IINEPTAAAIAYGLDK	16	0	1658.89	no	no	3	1.2103e-06	132.15	320580			1		172	R	K	Hspa8	Heat shock cognate 71 kDa protein
418	234	1037;1038;1039;1040;1041;1042	P63017	234	P63017	IINEPTAAAIAYGLDKK	17	1	1786.98	yes	no	2;3	1.3872e-11	156.83	20057000	2		2		172	R	V	Hspa8	Heat shock cognate 71 kDa protein
419	210	1043;1044	P20029	210	P20029	IINEPTAAAIAYGLDKR	17	1	1814.99	yes	yes	2	1.522e-06	134.4	388260			1		199	R	E	Hspa5	78 kDa glucose-regulated protein
420	203	1045	P14869	203	P14869	IIQLLDDYPK	10	0	1216.67	yes	no	2	4.864e-14	187.42	397420			1		17	K	C	Rplp0	60S acidic ribosomal protein P0
423	276	1084;1085	Q61990-2	276	Q61990-2	IITLAGPTNAIFK	13	0	1357.8	yes	no	2	2.2102e-06	152.38	1126900			1		58	R	A	Pcbp2	Isoform 2 of Poly(rC)-binding protein 2
424	229	1086	P60335	229	P60335	IITLTGPTNAIFK	13	0	1387.81	yes	yes	2	0.00022588	138.42	135410			1		58	R	A	Pcbp1	Poly(rC)-binding protein 1
425	280	1087	Q6B966	280	Q6B966	IIVRVDEEPQLR	12	1	1465.83	yes	yes	2	0.0033648	120.55	368350			1		508	K	I	Nlrp14	NACHT, LRR and PYD domains-containing protein 14
426	71	1088;1089;1090	A2A513	71	A2A513	IKEWYEK	7	1	994.512	yes	no	2	0.010579	136.8	2875700	1			1	167	K	H	Krt10	Keratin, type I cytoskeletal 10
428	227	1092;1093	P54823	227	P54823	IKTSDVTSTK	10	1	1078.59	yes	yes	2;3	0.00066753	136.49	4017800				2	85	R	G	Ddx6	Probable ATP-dependent RNA helicase DDX6
429	269;86	1094;1095;1096;1097	Q5SF07;A6X8Z3	269	Q5SF07	ILAHNGFVGR	10	0	1082.6	no	no	2;3	9.7008e-06	159.28	8196900			2		272	K	L	Igf2bp2	Insulin-like growth factor 2 mRNA-binding protein 2
430	349	1098;1099;1100;1101	Q9CPN8	349	Q9CPN8	ILAHNNFVGR	10	0	1139.62	yes	no	2;3	0.0005499	140.83	2755000			2		281	K	L	Igf2bp3	Insulin-like growth factor 2 mRNA-binding protein 3
431	280	1102;1103;1104;1105;1106;1107	Q6B966	280	Q6B966	ILNEELSHPK	10	0	1178.63	yes	yes	2;3	5.2548e-09	173.64	4323100	1		2		594	K	C	Nlrp14	NACHT, LRR and PYD domains-containing protein 14
433	388	1115;1116;1117;1118;1119;1120;1121;1122	Q9Z2K1	388	Q9Z2K1	ILNEMRDQYEQMAEK	15	1	1896.87	yes	yes	2;3	9.2359e-13	176.08	8148300	2	3			281	R	N	Krt16	Keratin, type I cytoskeletal 16
434	60	1123	A0A1B0GSF7	60	A0A1B0GSF7	ILTFDQLALESPK	13	0	1473.81	yes	no	2	0.00010451	145.61	204510			1		68	K	G	Rpl18	60S ribosomal protein L18
435	92	1124;1125	B1AXZ0	92	B1AXZ0	ILVDQVTGISR	11	0	1199.69	yes	no	2	3.1054e-09	168.82	4364200			1		156	R	G	Elavl2	ELAV-like protein
436	269	1126	Q5SF07	269	Q5SF07	IMEVDYSVSK	10	0	1169.56	yes	yes	2	0.04469	94.363	2260400			1		68	K	K	Igf2bp2	Insulin-like growth factor 2 mRNA-binding protein 2
437	269	1127;1128;1129	Q5SF07	269	Q5SF07	IMEVDYSVSKK	11	1	1297.66	yes	yes	2;3	2.7424e-06	163.12	1869300			2		68	K	L	Igf2bp2	Insulin-like growth factor 2 mRNA-binding protein 2
438	365	1130	Q9DAL7	365	Q9DAL7	IMIMLQGKKR	10	2	1216.71	yes	yes	3	0.041242	37.065	479190	1				48	K	R	Iqcf5	IQ domain-containing protein F5
439	276;229	1131;1132	Q61990-2;P60335	276	Q61990-2	INISEGNCPER	11	0	1287.59	no	no	2	1.6793e-21	202.05	1095300			1		47	R	I	Pcbp2	Isoform 2 of Poly(rC)-binding protein 2
441	324	1134;1135	Q8R123	324	Q8R123	INPLLDWTYR	10	0	1289.68	yes	no	2	0.011757	115	138000				1	419	R	N	Flad1	FAD synthase
442	62	1136;1137	A0A1B0GRF6	62	A0A1B0GRF6	INVMNR	6	0	745.39	yes	no	1	0.035083	27.317	114650	2				60	R	G	Ilk	Integrin-linked protein kinase
443	235	1138;1139	P68372	235	P68372	INVYYNEATGGK	12	0	1327.64	yes	yes	2	0.0025491	120.6	645760				1	47	R	Y	Tubb4b	Tubulin beta-4B chain
444	302;155	1140;1141	Q8BI57;Q8C2Y5	302	Q8BI57	IPDLHLISK	9	0	1034.61	no	no	2	0.007532	121.5	390140				1	220	R	L	Fbxw13	F-box and WD-40 domain protein 13
445	260	1142	Q3UWS5	260	Q3UWS5	IPDLYHITR	9	0	1126.61	yes	no	3	0.038544	69.275	138930				1	220	R	L	Fbxw21	F-box and WD-40 domain protein 21
446	83	1143;1144	Q6XAS4	83	Q6XAS4	IPMEVLYEPK	10	0	1217.64	yes	no	3	0.035089	55.084	57449	1		1		10	K	N	Ssxb3	SSXB3 protein
447	349	1145;1146	Q9CPN8	349	Q9CPN8	IPVAGPFLVK	10	0	1039.64	yes	yes	2	0.020547	108.74	705300			1		27	K	T	Igf2bp3	Insulin-like growth factor 2 mRNA-binding protein 3
448	280	1147;1148	Q6B966	280	Q6B966	IPVGCVTLPNETLLR	15	0	1680.92	yes	yes	2	1.5696e-06	150.12	1310000			1		314	R	S	Nlrp14	NACHT, LRR and PYD domains-containing protein 14
449	19	1149;1150;1151;1152;1153;1154;1155;1156	A0A0A6YW67	19	A0A0A6YW67	IQDKEGIPPDQQR	13	1	1522.77	yes	no	2	1.2751e-05	151.22	5539800			2	1	30	K	L	Gm8797	MCG23377, isoform CRA_b
450	349	1157	Q9CPN8	349	Q9CPN8	IQEILTQVK	9	0	1070.63	yes	yes	2	0.027919	109.16	1794600			1		553	K	Q	Igf2bp3	Insulin-like growth factor 2 mRNA-binding protein 3
451	388	1158	Q9Z2K1	388	Q9Z2K1	IRDWYQR	7	1	1035.53	no	no	2	0.011276	135.77	3951500		1			145	K	Q	Krt16	Keratin, type I cytoskeletal 16
452	269;86	1159;1160	Q5SF07;A6X8Z3	269	Q5SF07	IREIVQQVK	9	1	1111.67	no	no	2	0.0049189	131.12	3307900			1		568	K	Q	Igf2bp2	Insulin-like growth factor 2 mRNA-binding protein 2
453	295	1161	Q80SU3	295	Q80SU3	IRWESAYVWCVQGTSK	16	1	1968.95	yes	yes	3	3.0881e-08	141.06	475540				1	274	K	V	Zar1	Zygote arrest protein 1
454	272	1162;1163;1164	Q61142-2	272	Q61142-2	ISDAHLADTMIGK	13	0	1370.69	yes	no	2;3	3.5653e-05	149.69	701790			2		101	R	A	Spin1	Isoform 2 of Spindlin-1
455	237;246	1165;1166;1167;1168	P70166;Q059Z2	237	P70166	ISPPLPFLSMTGNGPR	16	0	1682.88	no	no	2;3	0.00068577	103.83	980270			2	1	206	R	D	Cpeb1	Cytoplasmic polyadenylation element-binding protein 1
456	227	1169;1170;1171;1172	P54823	227	P54823	ISQLGYSCFYIHAK	14	0	1685.82	yes	yes	2;3	4.575e-27	207.64	4277500				2	354	K	M	Ddx6	Probable ATP-dependent RNA helicase DDX6
457	231	1173;1174	P62242	231	P62242	ISSLLEEQFQQGK	13	0	1505.77	yes	yes	2	1.0244e-23	201.09	552770			1		158	K	L	Rps8	40S ribosomal protein S8
458	182	1175;1176	J3QNW0	182	J3QNW0	ISWLGQPMK	9	0	1058.56	yes	no	2	4.7849e-07	174.02	1798700			1		615	R	I	Dnmt1	DNA (cytosine-5)-methyltransferase
459	182	1177	J3QNW0	182	J3QNW0	ISWLGQPMKIEENR	14	1	1699.87	yes	no	3	0.016504	66.989	0			1		615	R	T	Dnmt1	DNA (cytosine-5)-methyltransferase
460	269;86	1178;1179;1180	Q5SF07;A6X8Z3	269	Q5SF07	ISYIPDEEVSSPSPPHR	17	0	1908.92	no	no	2;3	3.433e-06	132.4	7984400			2		152	K	A	Igf2bp2	Insulin-like growth factor 2 mRNA-binding protein 2
461	342	1181;1182	Q923T9-3	342	Q923T9-3	ITADQALKHPWVCQR	15	1	1821.93	yes	no	2	0.00010471	132.51	346590				1	261	R	S	Camk2g	Isoform 3 of Calcium/calmodulin-dependent protein kinase type II subunit gamma
462	349	1183;1184;1185;1186	Q9CPN8	349	Q9CPN8	ITGHFYACQVAQR	13	0	1549.75	yes	yes	2;3	8.2519e-07	161.48	1003400			2		539	K	K	Igf2bp3	Insulin-like growth factor 2 mRNA-binding protein 3
463	92	1187;1188	B1AXZ0	92	B1AXZ0	ITGQSLGYGFVNYIDPK	17	0	1870.95	yes	no	2	5.9409e-06	129.43	231630			1		75	K	D	Elavl2	ELAV-like protein
464	234	1189;1190;1191;1192;1193;1194	P63017	234	P63017	ITITNDKGR	9	1	1016.56	yes	no	2	1.0082e-10	182.39	2195000	1		1	1	501	K	L	Hspa8	Heat shock cognate 71 kDa protein
465	210	1195;1196	P20029	210	P20029	ITITNDQNR	9	0	1073.55	yes	yes	2	0.0069644	122.96	763520	1		1		525	K	L	Hspa5	78 kDa glucose-regulated protein
466	302	1197	Q8BI57	302	Q8BI57	ITLMSIR	7	0	832.484	yes	no	2	0.010838	152.47	438700				1	299	R	R	Fbxw13	F-box and WD-40 domain protein 13
467	210	1198;1199	P20029	210	P20029	ITPSYVAFTPEGER	14	0	1565.77	yes	yes	2	0.00010025	134.4	732970			1		62	R	L	Hspa5	78 kDa glucose-regulated protein
468	204	1200;1201;1202;1203	P16125	204	P16125	IVADKDYSVTANSK	14	1	1509.77	yes	no	2	1.5899e-26	199.33	907510	1		1		78	K	I	Ldhb	L-lactate dehydrogenase B chain
469	167	1204;1205	F6XI62	167	F6XI62	IVEPYIAWGYPNLK	14	0	1661.88	yes	no	2	0.0026913	113.76	134030			1		183	R	S	Rpl7	60S ribosomal protein L7 (Fragment)
470	73	1206;1207;1208;1209;1210;1211;1212;1213	A2A5N3	73	A2A5N3	IVGTKPLYVALAQR	14	1	1527.91	yes	yes	2;3	2.2377e-12	175.15	20097000			2	2	357	R	K	Pabpc1l	Polyadenylate-binding protein
471	385	1214;1215	Q9Z0N1	385	Q9Z0N1	IVLTNPVCTEVGEK	14	0	1557.81	yes	no	2	0.00045976	123.72	286840				1	427	K	I	Eif2s3x	Eukaryotic translation initiation factor 2 subunit 3, X-linked
472	243	1216;1217	Q01853	243	Q01853	IVSQLLTLMDGLK	13	0	1429.82	yes	yes	2	7.176e-45	239.38	253760			1		324	R	Q	Vcp	Transitional endoplasmic reticulum ATPase
473	204	1218	P16125	204	P16125	IVVVTAGVR	9	0	912.576	yes	no	2	0.027444	109.44	311520			1		92	K	Q	Ldhb	L-lactate dehydrogenase B chain
474	25	1219;1220	A0A0G2JEP0	25	A0A0G2JEP0	IYGESAEAVKK	11	1	1193.63	yes	no	2	1.2115e-10	181.53	569540			1		264	R	A	Fxr1	Fragile X mental retardation syndrome-related protein 1
476	280	1222;1223	Q6B966	280	Q6B966	IYSFCLK	7	0	929.468	yes	yes	2	0.033262	133.47	0			2		520	R	H	Nlrp14	NACHT, LRR and PYD domains-containing protein 14
477	359	1224;1225;1226	Q9CWU5-2	359	Q9CWU5-2	KAATQLAPVK	10	1	1025.62	yes	no	2	0.0050058	119.27	410640		1		1	307	R	V	Khdc3	Isoform 2 of KH domain-containing protein 3
478	359	1227	Q9CWU5-2	359	Q9CWU5-2	KAATQLAPVKVHEAATQPAPGK	22	2	2212.23	yes	no	3	1.1973e-05	113.36	311880		1			307	R	V	Khdc3	Isoform 2 of KH domain-containing protein 3
479	359	1228	Q9CWU5-2	359	Q9CWU5-2	KAATQPAPVQVCQEATQLAPVK	22	1	2334.24	yes	no	3	0.027887	62.739	617460				1	259	R	V	Khdc3	Isoform 2 of KH domain-containing protein 3
480	271	1229	Q61011	271	Q61011	KACADITLAELVSGLEVVGR	20	1	2100.12	yes	yes	2	0.026504	74.732	1149100	1				23	R	V	Gnb3	Guanine nucleotide-binding protein G(I)/G(S)/G(T) subunit beta-3
481	73	1230;1231;1232;1233;1234;1235;1236	A2A5N3	73	A2A5N3	KAILTNQYR	9	1	1105.62	yes	yes	2;3	6.7561e-11	182.39	6540400			2	2	375	R	R	Pabpc1l	Polyadenylate-binding protein
482	227	1237;1238;1239;1240	P54823	227	P54823	KDNIQAMVIVPTR	13	1	1483.82	yes	yes	2;3	1.5094e-33	222.55	3872200				2	162	K	E	Ddx6	Probable ATP-dependent RNA helicase DDX6
483	182	1241;1242;1243;1244;1245;1246	J3QNW0	182	J3QNW0	KDPVNETLYPEHYR	14	1	1759.85	yes	no	2;3;4	1.3731e-08	162.64	3278800			3		846	K	K	Dnmt1	DNA (cytosine-5)-methyltransferase
484	182	1247;1248;1249	J3QNW0	182	J3QNW0	KDPVNETLYPEHYRK	15	2	1887.95	yes	no	3;4	0.0008769	123.63	1256500			2		846	K	Y	Dnmt1	DNA (cytosine-5)-methyltransferase
485	261	1250	Q3UXD9	261	Q3UXD9	KEEEVSNLVK	10	1	1173.62	yes	no	2	0.037132	95.477	178890			1		83	R	S	Pecr	Peroxisomal trans-2-enoyl-CoA reductase
486	41	1251	A0A0R4J054	41	A0A0R4J054	KEEQMSK	7	1	878.417	yes	no	2	0.033001	49.442	0		1			502	K	E	4921501E09Rik	RIKEN cDNA 4921501E09
487	269;86	1252;1253;1254;1255	Q5SF07;A6X8Z3	269	Q5SF07	KENSGAAEKPVTIHATPEGTSEACR	25	2	2639.26	no	no	3;4	0.00013809	102.46	2588100			2		225	R	M	Igf2bp2	Insulin-like growth factor 2 mRNA-binding protein 2
488	348	1256	Q99MR1	348	Q99MR1	KFDFDLRGER	10	2	1281.65	yes	yes	1	0.040346	27.047	217350		1			247	R	G	Gigyf1	PERQ amino acid-rich with GYF domain-containing protein 1
489	243	1257;1258	Q01853	243	Q01853	KGDIFLVR	8	1	946.56	yes	yes	2	6.0758e-07	181.55	14720000			1		148	R	G	Vcp	Transitional endoplasmic reticulum ATPase
490	323	1259	Q8R050-2	323	Q8R050-2	KGEFETGFEK	10	1	1170.56	yes	no	2	0.0021339	119.74	0	1				323	R	G	Gspt1	Isoform 2 of Eukaryotic peptide chain release factor GTP-binding subunit ERF3A
491	307	1260;1261	Q8BU47	307	Q8BU47	KICPPPTYEK	10	1	1231.63	yes	yes	2	6.3119e-16	197.21	430420			1		74	K	V	E330017A01Rik	Ferritin
492	331	1262;1263;1264;1265;1266;1267	Q8VDF2	331	Q8VDF2	KIEEVFHVEPQLQR	14	1	1750.94	yes	no	2;3;4	2.8373e-12	168.93	6221600			3		31	K	L	Uhrf1	E3 ubiquitin-protein ligase UHRF1
493	349	1268;1269	Q9CPN8	349	Q9CPN8	KIQEILTQVK	10	1	1198.73	yes	yes	2	0.029237	100.69	1891500			1		552	R	Q	Igf2bp3	Insulin-like growth factor 2 mRNA-binding protein 3
494	227	1270;1271;1272;1273;1274;1275	P54823	227	P54823	KISQLGYSCFYIHAK	15	1	1813.92	yes	yes	2;3;4	1.1693e-13	178.67	6442400				3	353	K	M	Ddx6	Probable ATP-dependent RNA helicase DDX6
495	331	1276;1277;1278;1279;1280	Q8VDF2	331	Q8VDF2	KKIEEVFHVEPQLQR	15	2	1879.03	yes	no	2;3;4	9.0075e-26	203.05	16170000			3		30	R	L	Uhrf1	E3 ubiquitin-protein ligase UHRF1
496	182	1281;1282	J3QNW0	182	J3QNW0	KKLESHTVPVQSR	13	2	1507.85	yes	no	2;4	0.0042658	140.03	1437100			2		208	R	S	Dnmt1	DNA (cytosine-5)-methyltransferase
497	182	1283;1284;1285;1286;1287	J3QNW0	182	J3QNW0	KLESHTVPVQSR	12	1	1379.75	yes	no	2;3	3.4751e-23	198.52	1432200	1		2		209	K	S	Dnmt1	DNA (cytosine-5)-methyltransferase
498	180	1288	Q9DC04-6	180	Q9DC04-6	KLHPYGSLQQEMGPVTSISATQDR	24	1	2642.31	yes	no	4	0.040283	29.576	2042000		1			399	K	S	Rgs3	Isoform 4 of Regulator of G-protein signaling 3
499	96	1289	D3Z3H4	96	D3Z3H4	KLKNEMESER	10	2	1262.63	yes	no	2	0.038637	47.228	0				1	859	R	W	Cgnl1	Cingulin-like protein 1
500	315	1290;1291;1292;1293;1294;1295	Q8CGC4	315	Q8CGC4	KLNTETFGVSGR	12	1	1307.68	yes	no	2;3	1.1218e-07	166.62	58514000			1	2	340	R	F	Lsm14b	Protein LSM14 homolog B
501	269	1296;1297	Q5SF07	269	Q5SF07	KLPLAGQVLLK	11	1	1178.78	yes	yes	3	7.2269e-10	171.33	814220			1		27	R	S	Igf2bp2	Insulin-like growth factor 2 mRNA-binding protein 2
502	17	1298	A0A0A0MQM7	17	A0A0A0MQM7	KLTQRLLEEMTQR	13	2	1644.9	yes	yes	4	0.041358	27.681	53461				1	934	R	M	Matn2	Matrilin-2
503	256	1299;1300	Q3UMF9	256	Q3UMF9	KMLSLSGGGPFSNLLR	16	1	1675.91	yes	yes	2	0.012741	52.599	0	2				216	R	W	Faxc	Failed axon connections homolog
504	111	1301	D3Z268	111	D3Z268	KMVRELMQVVLAR	13	2	1571.9	yes	no	3	0.041219	48.513	20418000			1		48	K	K	Ap1s1	AP-1 complex subunit sigma-1A (Fragment)
505	307	1302;1303;1304	Q8BU47	307	Q8BU47	KNEKEAQTEQPSTSSGVK	18	2	1946.95	yes	yes	2;3;4	6.4784e-31	202.6	421750			3		154	R	G	E330017A01Rik	Ferritin
506	388	1305	Q9Z2K1	388	Q9Z2K1	KNHEEEMLALR	11	1	1368.68	yes	yes	2	0.00037073	145.14	485360		1			249	K	G	Krt16	Keratin, type I cytoskeletal 16
507	185	1306;1307	L7N1W9	185	L7N1W9	KPHMVFLK	8	1	998.574	yes	no	2	0.0037205	135.84	583310			1		145	R	G	Nlrp4f	NACHT, LRR and PYD domains-containing protein 4F
508	182	1308	J3QNW0	182	J3QNW0	KPKEESEEGNSAESAAEER	19	2	2075.92	yes	no	3	0.013615	90.581	128800			1		58	R	D	Dnmt1	DNA (cytosine-5)-methyltransferase
509	297	1309;1310;1311;1312	Q80W85	297	Q80W85	KPPITIATLK	10	1	1080.69	yes	yes	3	0.015305	90.149	1015100	1		1		71	R	A	Npm2	Nucleoplasmin-2
510	103	1313;1314	C3VD30	103	C3VD30	KPTEAWEVGR	10	1	1171.6	yes	yes	2	0.021001	106.16	822620			1		120	R	R	Zar1l	Zygote arrest 1-like
512	362	1327	Q9D853	362	Q9D853	KQYVMSLSR	9	1	1110.59	yes	yes	2	0.01699	78.264	0		1			171	R	V	Mettl10	Protein-lysine N-methyltransferase Mettl10
513	328	1328	Q8VBT9	328	Q8VBT9	KRLEEAPLVTK	11	2	1282.76	yes	no	2	0.00019541	155.99	256360			1		360	R	A	Aspscr1	Tether containing UBX domain for GLUT4
514	312	1329;1330	Q8C0Q2	312	Q8C0Q2	KSHEQLSALK	10	1	1139.63	yes	yes	2	0.0050674	119.22	7204800		1			496	K	G	Zhx3	Zinc fingers and homeoboxes protein 3
515	32	1331;1332	A0A0G2JGZ6	32	A0A0G2JGZ6	KSMWEMWER	9	1	1281.56	yes	no	2	0.03397	70.399	322290	1			1	288	R	C	Rorc	Nuclear receptor ROR-gamma
516	213	1333;1334	P26043	213	P26043	KTQNDVLHAENVK	13	1	1494.78	yes	yes	2;3	3.6066e-05	149.35	353960	2				544	K	A	Rdx	Radixin
517	327	1335	Q8R4Y8-4	327	Q8R4Y8-4	KVCDIFTSDDVDLVLR	16	1	1893.95	yes	no	2	0.016416	70.373	0			1		213	K	K	Rttn	Isoform 4 of Rotatin
518	73	1336;1337	A2A5N3	73	A2A5N3	KVFVGHFK	8	1	960.555	yes	yes	2	0.028331	113.89	1054600			1		167	R	S	Pabpc1l	Polyadenylate-binding protein
519	280	1338	Q6B966	280	Q6B966	KVMLPESYLLVATR	14	1	1618.91	yes	yes	3	0.013092	80.746	209480			1		198	R	S	Nlrp14	NACHT, LRR and PYD domains-containing protein 14
520	25	1339	A0A0G2JEP0	25	A0A0G2JEP0	KVPGVTAIELDEDTGTFR	18	1	1946.99	yes	no	3	1.0881e-12	161.75	464530			1		246	R	I	Fxr1	Fragile X mental retardation syndrome-related protein 1
521	284	1340	Q6P5B5	284	Q6P5B5	KVPGVTAIELGEETCTFR	18	1	2006.01	yes	no	3	3.6449e-09	138.77	227000			1		256	R	I	Fxr2	Fragile X mental retardation syndrome-related protein 2
523	226	1352;1353	Q5XJF6	226	Q5XJF6	KYDAFLASESLIK	13	1	1483.79	yes	no	2;3	1.0585e-06	158.89	607020			2		106	K	Q	Rpl10a	Ribosomal protein
524	252	1354;1355;1356;1357;1358;1359;1360;1361;1362	Q3TTY5	252	Q3TTY5	KYEDEINKR	9	2	1193.6	yes	yes	2;3	9.1027e-24	223.87	2062500	1	2	1	2	288	K	T	Krt2	Keratin, type II cytoskeletal 2 epidermal
525	389	1363	Q9Z2T6	389	Q9Z2T6	KYEEEVALR	9	1	1135.59	yes	yes	2	0.028791	79.07	0		1			210	K	A	Krt85	Keratin, type II cuticular Hb5
526	372	1364	Q9JHU4	372	Q9JHU4	KYEFGESDLR	10	1	1242.59	yes	yes	2	0.035424	96.604	353850			1		4202	K	S	Dync1h1	Cytoplasmic dynein 1 heavy chain 1
527	243	1365;1366;1367;1368;1369;1370;1371;1372	Q01853	243	Q01853	KYEMFAQTLQQSR	13	1	1628.8	yes	yes	2;3	4.7382e-122	310.9	21950000			3	2	754	R	G	Vcp	Transitional endoplasmic reticulum ATPase
528	182	1373	J3QNW0	182	J3QNW0	KYSDYIK	7	1	915.47	yes	no	2	0.0083187	134.81	961340			1		860	R	G	Dnmt1	DNA (cytosine-5)-methyltransferase
529	125	1374	S4R171	125	S4R171	LADQALR	7	0	785.44	yes	no	2	0.031436	119.56	13799000			1		117	K	T	Bin2	Bridging integrator 2 (Fragment)
530	227	1375;1376;1377;1378	P54823	227	P54823	LAETYLHR	8	0	1001.53	yes	yes	2	7.2523e-06	176.09	21617000		1	1	1	414	K	I	Ddx6	Probable ATP-dependent RNA helicase DDX6
531	243	1379;1380	Q01853	243	Q01853	LAGESESNLR	10	0	1074.53	yes	yes	2	5.9247e-09	172.56	15129000			1		278	K	K	Vcp	Transitional endoplasmic reticulum ATPase
532	243	1381;1382;1383;1384;1385	Q01853	243	Q01853	LAGESESNLRK	11	1	1202.63	yes	yes	2;3	1.0408e-05	152.54	12683000			2	1	278	K	A	Vcp	Transitional endoplasmic reticulum ATPase
533	358	1386;1387	Q9CWE6	358	Q9CWE6	LAGFPLPLEGR	11	0	1168.66	yes	yes	2	0.023933	104.43	536770	1				148	K	E	Ooep	Oocyte-expressed protein homolog
534	314	1388	Q8CDF7	314	Q8CDF7	LAGTEPACMELPAELLQLQDFQK	23	0	2601.28	yes	yes	3	0.021077	59.983	2938100		1			347	R	Q	Exd1	piRNA biogenesis protein EXD1
536	280	1393;1394	Q6B966	280	Q6B966	LALASCGLTK	10	0	1032.56	yes	no	2	0.0058336	119.22	2337000			1		721	R	A	Nlrp14	NACHT, LRR and PYD domains-containing protein 14
537	259	1395	Q3UWK9	259	Q3UWK9	LALEIVELR	9	0	1054.64	yes	yes	2	0.014702	117.01	307390	1				142	R	R	Gm813	Ferritin
538	280	1396;1397	Q6B966	280	Q6B966	LASCDLNVAR	10	0	1117.56	yes	no	2	1.89e-05	152.04	3970200			1		666	R	C	Nlrp14	NACHT, LRR and PYD domains-containing protein 14
539	2	1398;1399	A0A075B5L5	2	A0A075B5L5	LASGVPAR	8	0	769.445	yes	no	2	0.0026936	143.89	1394500	1				72	K	F	Igkv4-86	Immunoglobulin kappa variable 4-86
540	378	1400;1401;1402;1403;1404;1405;1406	Q9QWL7	378	Q9QWL7	LASYLDKVR	9	1	1063.6	no	no	2	0.0013724	143.04	27183000	1	1	1	1	95	R	A	Krt17	Keratin, type I cytoskeletal 17
541	220	1407	P47963	220	P47963	LATQLTGPVMPIR	13	0	1395.79	yes	yes	2	2.5982e-24	209.67	211590			1		146	K	N	Rpl13	60S ribosomal protein L13
542	235;291	1408;1409;1410;1411	P68372;Q9CWF2	235	P68372	LAVNMVPFPR	10	0	1142.63	no	no	2	6.813e-14	183.43	2374700		1		1	253	K	L	Tubb4b	Tubulin beta-4B chain
543	34	1412	B9EJ54	34	B9EJ54	LAWALALR	8	0	912.555	yes	no	2	0.019253	119.57	87016	1				331	R	G	Nup205	MCG21756, isoform CRA_b
544	59	1413;1414	A0A140T8N3	59	A0A140T8N3	LAWYQQK	7	0	935.486	yes	yes	2	0.0083883	137.83	45864000	1				53	R	P	Igkv13-84	Immunoglobulin kappa chain variable 13-84 (Fragment)
545	182	1415;1416	J3QNW0	182	J3QNW0	LCLLSSAR	8	0	918.496	yes	no	2	0.027057	116.25	1722600			1		1477	K	E	Dnmt1	DNA (cytosine-5)-methyltransferase
548	227	1435;1436;1437;1438	P54823	227	P54823	LDDTVHVVIATPGR	14	0	1491.8	yes	yes	2;3	7.5951e-08	154.65	7721700				2	212	R	I	Ddx6	Probable ATP-dependent RNA helicase DDX6
549	236	1439;1440;1441;1442	P68373	236	P68373	LDHKFDLMYAK	11	1	1379.69	yes	no	2;3	2.218e-15	196.16	1073200				2	391	R	R	Tuba1c	Tubulin alpha-1C chain
550	234	1443;1444;1445;1446;1447;1448;1449;1450	P63017	234	P63017	LDKSQIHDIVLVGGSTR	17	1	1837.01	yes	no	2;3;4	1.2891e-08	144.73	5809800	1		3	1	326	K	I	Hspa8	Heat shock cognate 71 kDa protein
551	227	1451;1452;1453;1454	P54823	227	P54823	LDLKKDNIQAMVIVPTR	17	2	1953.11	yes	yes	2;3;4	2.8603e-15	173.49	1274100				3	158	R	E	Ddx6	Probable ATP-dependent RNA helicase DDX6
552	243	1455;1456;1457;1458	Q01853	243	Q01853	LDQLIYIPLPDEK	13	0	1555.85	yes	yes	2	5.4167e-16	183.28	5684200			1	1	639	R	S	Vcp	Transitional endoplasmic reticulum ATPase
553	243	1459;1460;1461;1462	Q01853	243	Q01853	LDQLIYIPLPDEKSR	15	1	1798.98	yes	yes	2;3	3.6461e-08	157.37	567860			2		639	R	V	Vcp	Transitional endoplasmic reticulum ATPase
554	292	1463	Q7TR78	292	Q7TR78	LDSRLHTPMYYFIR	14	1	1810.92	yes	no	3	0.041255	60.157	826310				1	51	K	H	Olfr1048	Olfactory receptor
555	237;246	1464	P70166;Q059Z2	237	P70166	LDTRPILDSR	10	1	1184.65	no	no	3	0.04264	92.051	1393500			1		169	R	S	Cpeb1	Cytoplasmic polyadenylation element-binding protein 1
556	352	1465	Q9CQQ7	352	Q9CQQ7	LDYHISVQNMMRR	13	1	1661.81	yes	yes	3	0.039639	34.264	151260				1	197	R	K	Atp5f1	ATP synthase F(0) complex subunit B1, mitochondrial
557	219	1466	P42582	219	P42582	LEATLAPASCMLAAFKPEAYSGPEAAASGLAELRAEMGPAPSPPK	45	2	4525.23	yes	yes	4	0.041198	7.6044	5986200		1			36	R	C	Nkx2-5	Homeobox protein Nkx-2.5
558	243	1467;1468;1469;1470;1471;1472;1473	Q01853	243	Q01853	LEILQIHTK	9	0	1093.65	yes	yes	2;3	2.3069e-25	225.67	5932400			2	2	378	R	N	Vcp	Transitional endoplasmic reticulum ATPase
559	71	1474;1475;1476;1477;1478;1479	A2A513	71	A2A513	LENEIQTYR	9	0	1164.58	yes	no	2	5.9206e-26	227.27	5575900	1		1	1	431	R	S	Krt10	Keratin, type I cytoskeletal 10
560	331	1480;1481	Q8VDF2	331	Q8VDF2	LEPYTLSEQQANLIK	15	0	1745.92	yes	no	2	4.7815e-27	201.72	1560000			1		665	K	E	Uhrf1	E3 ubiquitin-protein ligase UHRF1
561	182	1482;1483	J3QNW0	182	J3QNW0	LESHTVPVQSR	11	0	1251.66	yes	no	2	2.134e-31	227.36	487590			1		210	K	S	Dnmt1	DNA (cytosine-5)-methyltransferase
562	110	1484	F7CJS8	110	F7CJS8	LFEGNALLR	9	0	1031.58	yes	no	2	7.3647e-07	169.65	296780			1		67	R	R	Rps9	40S ribosomal protein S9 (Fragment)
563	217	1485	P38647	217	P38647	LFEMAYK	7	0	900.442	yes	yes	2	0.010269	134.06	211980			1		647	K	K	Hspa9	Stress-70 protein, mitochondrial
564	337	1486	Q91WK2	337	Q91WK2	LFMAQALQEYNN	12	0	1440.67	yes	yes	2	0.040317	100.09	49834			1		341	K	_	Eif3h	Eukaryotic translation initiation factor 3 subunit H
565	383	1487;1488	Q9WVB3	383	Q9WVB3	LFQVPEVGPVR	11	0	1239.7	yes	no	2	0.0045022	119.74	439900			1		545	K	C	Tle6	Transducin-like enhancer protein 6
566	182	1489;1490;1491;1492	J3QNW0	182	J3QNW0	LGDGVIAHK	9	0	908.508	yes	no	2	0.00068008	146.79	3239300			1	1	1330	R	L	Dnmt1	DNA (cytosine-5)-methyltransferase
567	243	1493;1494;1495;1496	Q01853	243	Q01853	LGDVISIQPCPDVK	14	0	1539.8	yes	yes	2	2.9202e-13	180.95	14270000			1	1	96	R	Y	Vcp	Transitional endoplasmic reticulum ATPase
569	386	1523	Q9Z1R9	386	Q9Z1R9	LGEHNINVLEGNEQFIDAAK	20	0	2210.1	yes	yes	3	0.00025079	98.572	342940000		1			73	R	I	Prss1	MCG124046
570	377	1524;1525;1526;1527	Q9R0T7	377	Q9R0T7	LGEHNINVLEGNEQFVNSAK	20	0	2211.09	yes	no	2;3	0.00031832	93.427	23560000	1		1	2	73	R	I	Try4	MCG15085
572	7	1536	A0A087WPL5	7	A0A087WPL5	LGGIGQFLAK	10	0	1002.59	yes	no	2	0.01772	110.76	137900			1		812	R	A	Dhx9	ATP-dependent RNA helicase A
573	328	1537	Q8VBT9	328	Q8VBT9	LGGPSASLRPLTSPSANSSK	20	1	1926.02	yes	no	3	0.0020046	91.401	855320			1		267	R	S	Aspscr1	Tether containing UBX domain for GLUT4
574	196	1538;1539;1540;1541	P07901	196	P07901	LGIHEDSQNR	10	0	1167.56	yes	yes	2;3	0.0013825	132.32	584130	1		2		448	K	K	Hsp90aa1	Heat shock protein HSP 90-alpha
575	262	1542;1543	Q3V132	262	Q3V132	LGVDIGKGPEQR	12	1	1267.69	yes	yes	2	0.017766	83.204	0			2		154	R	Q	Slc25a31	ADP/ATP translocase 4
576	11	1544;1545;1546	B7ZNJ1	11	B7ZNJ1	LGVRPSQGGEAPR	13	1	1322.71	yes	no	3	0.020334	93.766	434790	1		1		1116	K	E	Fn1	Fibronectin
577	235;291	1547;1548	P68372;Q9CWF2	235	P68372	LHFFMPGFAPLTSR	14	0	1619.83	no	no	3	0.036762	61.03	1140700		1		1	263	R	G	Tubb4b	Tubulin beta-4B chain
578	128	1549;1550	D3Z7B5	128	D3Z7B5	LIAQYR	6	0	762.439	yes	no	2	0.018409	119.23	5885700			1	1	659	R	C	C330027C09Rik	RIKEN cDNA C330027C09 gene
579	204	1551	P16125	204	P16125	LIASVADDEAAVPNNK	16	0	1625.83	yes	no	2	0.0032777	103.77	373780			1		8	K	I	Ldhb	L-lactate dehydrogenase B chain
580	329	1552;1553;1554;1555;1556;1557	Q9CWY6	329	Q9CWY6	LIATPNPTSVHPALGAHLIAR	21	0	2148.22	yes	no	2;3;4	3.305e-30	195.25	8152200			3		111	K	D	Rbpms2	Putative uncharacterized protein
581	264	1558	Q58A65-5	264	Q58A65-5	LIGRYDEEVVK	11	1	1319.71	yes	no	2	0.016736	112.85	7006500			1		38	R	E	Spag9	Isoform 5 of C-Jun-amino-terminal kinase-interacting protein 4
582	385	1559	Q9Z0N1	385	Q9Z0N1	LIGWGQIR	8	0	941.545	yes	no	2	0.024916	117.16	305790				1	453	R	R	Eif2s3x	Eukaryotic translation initiation factor 2 subunit 3, X-linked
583	236	1560;1561	P68373	236	P68373	LISQIVSSITASLR	14	0	1486.87	yes	no	2	9.2565e-14	181.75	434350		1			230	R	F	Tuba1c	Tubulin alpha-1C chain
584	243	1562;1563;1564;1565	Q01853	243	Q01853	LIVDEAINEDNSVVSLSQPK	20	0	2169.12	yes	yes	2;3	1.7581e-76	248.65	1800300			2		26	R	M	Vcp	Transitional endoplasmic reticulum ATPase
585	204	1566;1567	P16125	204	P16125	LKDDEVAQLRK	11	2	1313.73	yes	yes	2	0.011491	143.42	464030	1		1		309	K	S	Ldhb	L-lactate dehydrogenase B chain
586	185	1568;1569	L7N1W9	185	L7N1W9	LKDTGVMLLCDAIK	14	1	1575.84	yes	no	2;3	0.0016609	116.51	598220			2		869	K	H	Nlrp4f	NACHT, LRR and PYD domains-containing protein 4F
588	269;86	1590;1591	Q5SF07;A6X8Z3	269	Q5SF07	LKEENFFNPK	10	1	1264.65	no	no	2	1.2888e-05	159.09	1250700			1		489	K	E	Igf2bp2	Insulin-like growth factor 2 mRNA-binding protein 2
589	103	1592	C3VD30	103	C3VD30	LKELGEEYAHSPQDR	15	1	1770.85	yes	yes	3	0.023432	86.539	525360			1		173	R	K	Zar1l	Zygote arrest 1-like
590	356	1593	Q9CRY7	356	Q9CRY7	LKEPHTISK	9	1	1051.6	yes	yes	2	0.0002397	151.83	55972			1		238	K	G	Gdpd1	Glycerophosphodiester phosphodiesterase domain-containing protein 1
591	342	1594	Q923T9-3	342	Q923T9-3	LKGAILTTMLVSR	13	1	1401.84	yes	no	2	0.040171	89.136	200400				1	300	K	N	Camk2g	Isoform 3 of Calcium/calmodulin-dependent protein kinase type II subunit gamma
592	364	1595	Q9D9U9	364	Q9D9U9	LKMQAEIKR	9	2	1115.65	yes	yes	2	0.031791	111.95	432070			1		309	K	I	Cfap45	Ccdc19 protein
594	72	1601;1602	A2A547	72	A2A547	LLADQAEAR	9	0	985.519	yes	no	2	0.004068	130.41	246090			1		152	K	R	Rpl19	Ribosomal protein L19
595	254	1603	Q3U1J4	254	Q3U1J4	LLASINSTVR	10	0	1072.62	yes	yes	2	0.039049	97.597	266210			1		880	K	L	Ddb1	DNA damage-binding protein 1
596	185	1604	L7N1W9	185	L7N1W9	LLCDILNQAECNIEK	15	0	1831.88	yes	no	2	3.2171e-08	156	102000			1		706	K	L	Nlrp4f	NACHT, LRR and PYD domains-containing protein 4F
597	340	1605;1606	Q921I1	340	Q921I1	LLEACTFHKH	10	1	1254.62	yes	yes	2	0.0023164	123.75	1082400	1				688	R	_	Tf	Serotransferrin
598	223;341;252;258	1607;1608;1609	P50446;Q922U2;Q3TTY5;Q3UV17	252	Q3TTY5	LLEGEECR	8	0	1004.46	no	no	2	0.0042924	135.83	1503600			1	1	504	K	M	Krt2	Keratin, type II cytoskeletal 2 epidermal
599	156	1610	E9Q8N0	156	E9Q8N0	LLEYLKQMMPGSDPER	16	1	1905.93	yes	no	3	0.040231	57.267	551040	1				169	K	R	Rgl1	Ral guanine nucleotide dissociation stimulator-like 1
601	217	1612	P38647	217	P38647	LLGQFTLIGIPPAPR	15	0	1591.94	yes	yes	2	0.013566	93.478	58488			1		499	K	G	Hspa9	Stress-70 protein, mitochondrial
602	1	1613	A0A075B5K1	1	A0A075B5K1	LLIYGASNLEDGVPSR	16	0	1702.89	yes	no	3	0.028722	63.212	1102900	1				67	K	F	Igkv11-125	Immunoglobulin kappa variable 11-125
603	3	1614	A0A075B5N3	3	A0A075B5N3	LLIYGASTR	9	0	992.565	yes	no	2	0.037853	104.01	298230	1				52	K	E	Igkv8-28	Immunoglobulin kappa variable 8-28
604	223;258	1615;1616;1617;1618;1619	P50446;Q3UV17	223	P50446	LLKEYQELMNVK	12	1	1506.81	no	no	2;3	0.0014582	131.79	3448400		2			433	R	L	Krt6a	Keratin, type II cytoskeletal 6A
605	224	1620;1621	P51881	224	P51881	LLLQVQHASK	10	0	1135.67	yes	no	2	0.00056702	140.49	715940			1		34	K	Q	Slc25a5	ADP/ATP translocase 2
606	297	1622;1623	Q80W85	297	Q80W85	LLLSTICLGEK	11	0	1245.7	yes	yes	2	0.0021665	126.03	1292200	1				44	K	A	Npm2	Nucleoplasmin-2
607	331	1624;1625;1626;1627;1628	Q8VDF2	331	Q8VDF2	LLNDSQLNNCR	11	0	1345.64	yes	no	2	2.134e-31	227.36	16589000	1		1	1	257	R	I	Uhrf1	E3 ubiquitin-protein ligase UHRF1
608	234	1629;1630	P63017	234	P63017	LLQDFFNGK	9	0	1080.56	yes	no	2	0.001164	142	3742200			1		349	K	E	Hspa8	Heat shock cognate 71 kDa protein
609	234	1631;1632;1633;1634;1635	P63017	234	P63017	LLQDFFNGKELNK	13	1	1564.82	yes	no	2;3	1.7483e-44	234.49	4534700	2		1		349	K	S	Hspa8	Heat shock cognate 71 kDa protein
610	252	1636;1637;1638;1639;1640	Q3TTY5	252	Q3TTY5	LLRDYQELMNTK	12	1	1522.78	no	no	2;3	0.0031897	116.03	6662800	1			3	480	R	L	Krt2	Keratin, type II cytoskeletal 2 epidermal
611	280	1641	Q6B966	280	Q6B966	LLSHTLK	7	0	810.496	yes	no	2	0.015311	128.57	263570			1		763	K	H	Nlrp14	NACHT, LRR and PYD domains-containing protein 14
612	349	1642;1643	Q9CPN8	349	Q9CPN8	LLVPTQFVGAIIGK	14	0	1454.89	yes	yes	2;3	0.0085208	82.85	2589100			2		200	R	E	Igf2bp3	Insulin-like growth factor 2 mRNA-binding protein 3
613	240	1644;1645	P97351	240	P97351	LMELHGEGGSSGK	13	0	1300.61	yes	yes	2	4.7677e-16	184.96	264610			1		228	K	A	Rps3a	40S ribosomal protein S3a
614	49	1646	G3UXJ6	49	G3UXJ6	LMMDPLTGLNR	11	0	1259.64	yes	no	2	0.00097431	136.5	151970			1		193	R	G	Syncrip	Heterogeneous nuclear ribonucleoprotein Q
615	331	1647;1648;1649	Q8VDF2	331	Q8VDF2	LNDTIQLLVR	10	0	1183.69	yes	no	2	2.5847e-80	279.62	2386700	1		1		65	R	Q	Uhrf1	E3 ubiquitin-protein ligase UHRF1
616	315	1650;1651	Q8CGC4	315	Q8CGC4	LNFKDDK	7	1	878.45	yes	no	2	1.7248e-05	180.93	502980				1	275	K	A	Lsm14b	Protein LSM14 homolog B
617	182	1652;1653;1654;1655	J3QNW0	182	J3QNW0	LNNPGTTVFTEDCNVLLK	18	0	2034.01	yes	no	2;3	1.4716e-23	186.98	1252300			2		1063	R	L	Dnmt1	DNA (cytosine-5)-methyltransferase
618	269	1656;1657	Q5SF07	269	Q5SF07	LPLAGQVLLK	10	0	1050.68	yes	yes	2	0.00075894	136.57	1277300			1		28	K	S	Igf2bp2	Insulin-like growth factor 2 mRNA-binding protein 2
619	182	1658;1659	J3QNW0	182	J3QNW0	LPLFPEPLHVFAPR	14	0	1631.92	yes	no	3	4.7486e-06	140.91	445480			1		1208	K	A	Dnmt1	DNA (cytosine-5)-methyltransferase
620	63	1660	D3YTP8	63	D3YTP8	LPLSLLK	7	0	782.527	yes	no	2	0.025263	120.65	1094100	1				2	M	T	Lsm4	U6 snRNA-associated Sm-like protein LSm4 (Fragment)
621	324	1661;1662	Q8R123	324	Q8R123	LPQGSLVPYQPDAVEK	16	0	1739.91	yes	no	2	0.0067043	98.882	364960				1	251	R	A	Flad1	FAD synthase
622	73	1663;1664;1665;1666;1667;1668	A2A5N3	73	A2A5N3	LQDLFSQFGNMQSVK	15	0	1740.85	yes	yes	2	3.153e-19	192.23	3613200			2	1	207	R	V	Pabpc1l	Polyadenylate-binding protein
623	284;25;126	1669	Q6P5B5;A0A0G2JEP0;E9QAT0	284	Q6P5B5	LQIDEQLR	8	0	1013.55	no	no	2	0.0019856	148.52	1343000			1		379	R	Q	Fxr2	Fragile X mental retardation syndrome-related protein 2
624	227	1670;1671	P54823	227	P54823	LQINQSIIFCNSSQR	15	0	1806.9	yes	yes	2	2.1702e-27	207.66	810690				1	332	R	V	Ddx6	Probable ATP-dependent RNA helicase DDX6
625	153	1672	G3UX45	153	G3UX45	LQNLLK	6	0	727.459	yes	no	2	0.040019	117.54	114600			1		83	K	D	Urb2	URB2 ribosome biogenesis 2 homolog (S. cerevisiae)
626	182	1673	J3QNW0	182	J3QNW0	LQYTFHDVK	9	0	1149.58	yes	no	2	0.025858	110.38	3021900			1		1339	K	N	Dnmt1	DNA (cytosine-5)-methyltransferase
627	295	1674;1675;1676	Q80SU3	295	Q80SU3	LRFQFLEQK	9	1	1207.67	yes	yes	2;3	0.0038973	129.42	3220300			1	1	255	R	Y	Zar1	Zygote arrest protein 1
628	247	1677;1678	Q05A80	247	Q05A80	LRPTLQEEQK	10	1	1240.68	yes	yes	2	0.0035025	123.51	186500			1		360	K	Q	Caprin2	Caprin-2
629	284	1679;1680	Q6P5B5	284	Q6P5B5	LRPVNPSPLATK	12	1	1291.76	yes	yes	2	0.0012338	133.88	491000			1		122	R	G	Fxr2	Fragile X mental retardation syndrome-related protein 2
630	223	1681;1682;1683;1684	P50446	223	P50446	LRSEIDHVK	9	1	1095.6	yes	no	2;3	0.0051507	130.66	1636600		2			380	R	K	Krt6a	Keratin, type II cytoskeletal 6A
631	341	1685;1686;1687;1688;1689;1690;1691;1692;1693;1694	Q922U2	341	Q922U2	LRSEIDNVKK	10	2	1200.68	no	no	2;3	2.6226e-05	161.51	11528000	1	1	2	1	390	R	Q	Krt5	Keratin, type II cytoskeletal 5
632	274	1695;1696;1697	Q61790	274	Q61790	LRVGQASMIASPSGVLKLSDWVLLNCSFSR	30	2	3290.73	yes	yes	3	0.024945	32.266	0				3	160	R	P	Lag3	Lymphocyte activation gene 3 protein
633	99	1698	B6VJS2	99	B6VJS2	LSAAGMHEALK	11	0	1126.58	yes	no	2	0.041282	69.721	480580	1				413	K	L	Htr7	5-hydroxytryptamine receptor 7
634	295	1699;1700;1701;1702	Q80SU3	295	Q80SU3	LSCDSTFSFK	10	0	1190.53	yes	no	2	1.4991e-05	155.11	12243000			1	1	349	R	Y	Zar1	Zygote arrest protein 1
635	196;201	1703	P07901;P11499	196	P07901	LSELLR	6	0	729.438	no	no	2	0.031254	119.22	298450			1		460	K	Y	Hsp90aa1	Heat shock protein HSP 90-alpha
636	269;86	1704;1705;1706;1707	Q5SF07;A6X8Z3	269	Q5SF07	LSGHQFEDYSFK	12	0	1456.66	no	no	2;3	2.0006e-16	195.72	13424000			2		140	K	I	Igf2bp2	Insulin-like growth factor 2 mRNA-binding protein 2
637	234	1708;1709;1710;1711	P63017	234	P63017	LSKEDIER	8	1	988.519	yes	no	2	0.00012833	166.07	11232000	1		1	1	510	R	M	Hspa8	Heat shock cognate 71 kDa protein
638	280	1712;1713	Q6B966	280	Q6B966	LSNALQTNR	9	0	1015.54	yes	no	2	0.00013199	156.16	2835900			1		679	K	S	Nlrp14	NACHT, LRR and PYD domains-containing protein 14
640	143	1718;1719	E9Q0M0	143	E9Q0M0	LSSGCDYALFK	11	0	1259.59	yes	no	2	0.0019605	127.83	1782600			1		118	K	E	Eif4e1b	Eukaryotic translation initiation factor 4E type 1B (Fragment)
641	279	1720	Q6A0A2-3	279	Q6A0A2-3	LSSLIIGSSK	10	0	1003.59	yes	no	2	0.033658	100.69	260890			1		556	R	E	Larp4b	Isoform 3 of La-related protein 4B
643	261	1730	Q3UXD9	261	Q3UXD9	LTAAVDELR	9	0	986.54	yes	no	2	0.001428	139.38	244180			1		55	R	A	Pecr	Peroxisomal trans-2-enoyl-CoA reductase
644	152	1731	E9Q7G0	152	E9Q7G0	LTAQVEELSK	10	0	1116.6	yes	yes	2	0.040315	100.25	85518	1				1529	K	K	Numa1	Nuclear mitotic apparatus protein 1
645	48	1732	A0A0R4J243	48	A0A0R4J243	LTMELTGDSMEVKPIMTRK	19	2	2179.11	yes	no	2	0.018472	71.263	181610000			1		166	K	L	Suds3	Sin3 histone deacetylase corepressor complex component SDS3
646	342	1733	Q923T9-3	342	Q923T9-3	LTQYIDGQGR	10	0	1149.58	yes	no	2	0.038731	97.779	133750			1		451	R	P	Camk2g	Isoform 3 of Calcium/calmodulin-dependent protein kinase type II subunit gamma
647	342	1734;1735;1736	Q923T9-3	342	Q923T9-3	LTQYIDGQGRPR	12	1	1402.73	yes	no	2	0.00089832	137.4	3965900			1	1	451	R	T	Camk2g	Isoform 3 of Calcium/calmodulin-dependent protein kinase type II subunit gamma
648	207	1737	P18527	207	P18527	LVESGGGLVK	10	0	957.549	yes	no	2	0.0096323	116.52	1243200				1	4	K	P		Ig heavy chain V region 914
649	4	1738	A0A075B5Q4	4	A0A075B5Q4	LVESGGGLVQPGGSLK	16	0	1496.82	yes	no	2	7.3963e-06	130.87	1783500		1			23	K	L	Ighv5-12	Immunoglobulin heavy variable 5-12 (Fragment)
650	182	1739;1740;1741;1742	J3QNW0	182	J3QNW0	LVMAGEVTNSLGQR	14	0	1473.76	yes	no	2	3.2374e-62	250.81	4046600			1	1	1081	K	L	Dnmt1	DNA (cytosine-5)-methyltransferase
652	90	1749;1750	B1AXW5	90	B1AXW5	LVQAFQFTDK	10	0	1195.62	yes	no	2	0.024176	106.16	524370			1		159	R	H	Prdx1	Peroxiredoxin-1 (Fragment)
653	81	1751	A2ARM1	81	A2ARM1	LVTPYIQKPEVYESVVR	17	1	2019.1	yes	yes	2	1.0984e-05	126.42	396620			1		248	K	I	Patl2	Protein PAT1 homolog 2
654	276	1752	Q61990-2	276	Q61990-2	LVVPASQCGSLIGK	14	0	1427.78	yes	no	2	0.017367	92.939	765420			1		102	R	G	Pcbp2	Isoform 2 of Poly(rC)-binding protein 2
656	343	1760	Q924S2	343	Q924S2	LWNLIR	6	0	813.486	no	no	2	0.040019	117.54	232740			1		210	K	L	Oas1c	2',5'-oligoadenylate synthetase-like 5
657	269	1761;1762;1763;1764	Q5SF07	269	Q5SF07	LYIGNLSPAVTADDLR	16	0	1716.9	yes	yes	2;3	1.3499e-68	252.01	6590800			2		5	K	Q	Igf2bp2	Insulin-like growth factor 2 mRNA-binding protein 2
658	73	1765;1766;1767;1768	A2A5N3	73	A2A5N3	LYSLIHDACAPLTGK	15	0	1657.85	yes	yes	2;3	3.044e-23	173.33	484460			3		547	R	I	Pabpc1l	Polyadenylate-binding protein
659	217	1769;1770;1771;1772	P38647	217	P38647	LYSPSQIGAFVLMK	14	0	1552.83	yes	yes	2	0.0001639	132.51	864350	1		1		160	K	M	Hspa9	Stress-70 protein, mitochondrial
660	121	1773	D3Z2E1	121	D3Z2E1	MAAPLDLLPR	10	0	1095.61	yes	yes	3	0.035574	59.153	12468			1		1	_	P	Nox4	NADPH oxidase 4 (Fragment)
661	379	1774	Q9QXW4	379	Q9QXW4	MAEVDWIHR	9	0	1155.55	yes	yes	2	0.035092	69.825	93283			1		1	_	H	Fscn3	Fascin-3
662	228	1775	P55821	228	P55821	MAKTAMAYKEK	11	2	1270.64	yes	yes	2	0.038832	37.144	244190				1	1	_	M	Stmn2	Stathmin-2
663	308	1776	Q8BV66	308	Q8BV66	MAMRTRLTWQQEK	13	2	1677.84	yes	yes	2	0.038991	32.43	854840			1		1	_	C	Ifi44	Interferon-induced protein 44
664	28	1777	A0A0G2JEU0	28	A0A0G2JEU0	MANRELAFKAGDVIK	15	2	1661.89	yes	no	3	0.04066	41.838	129020	1				1	_	V	Arhgef9	Rho guanine nucleotide exchange factor 9 (Fragment)
665	10	1778	A0A087WSN4	10	A0A087WSN4	MCLRVK	6	1	805.43	yes	no	2	0.029339	64.398	0			1		1	_	D	1700015G11Rik	RIKEN cDNA 1700015G11 gene
666	243	1779	Q01853	243	Q01853	MDELQLFR	8	0	1050.52	yes	yes	2	0.0021139	150.36	947600			1		46	K	G	Vcp	Transitional endoplasmic reticulum ATPase
667	243	1780;1781;1782;1783	Q01853	243	Q01853	MDELQLFRGDTVLLK	15	1	1776.94	yes	yes	2;3	4.1289e-10	166.79	4120600			2		46	K	G	Vcp	Transitional endoplasmic reticulum ATPase
668	285	1784	Q6P9P0	285	Q6P9P0	MDISQEKDHLQTR	13	1	1599.77	yes	yes	4	0.040277	34.96	26746		1			423	K	G	Slf2	SMC5-SMC6 complex localization factor protein 2
669	109	1785	D3YV72	109	D3YV72	MDLNRIIK	8	1	1001.57	yes	yes	2	0.036663	72.789	65220				1	1	_	V	Cfap69	Cilia- and flagella-associated protein 69 (Fragment)
670	47	1786	A0A1L1ST73	47	A0A1L1ST73	MDPVVLSYMDSLLR	14	0	1637.82	yes	no	2	0.038302	43.761	159580	1				1	_	Q	Senp8	Sentrin-specific protease 8 (Fragment)
671	237;246	1787;1788;1789;1790;1791	P70166;Q059Z2	237	P70166	MDQEQAALAAVAPSPTSAPK	20	0	1981.98	no	no	2;3	3.1884e-08	124.1	2322100			2	1	232	R	R	Cpeb1	Cytoplasmic polyadenylation element-binding protein 1
672	280	1792;1793;1794;1795	Q6B966	280	Q6B966	MDYIHHLLK	9	0	1168.61	yes	yes	2;3	0.001216	141.48	1309100			2		239	R	D	Nlrp14	NACHT, LRR and PYD domains-containing protein 14
673	133	1796	E9PUD2	133	E9PUD2	MEALIPVINK	10	0	1126.64	yes	no	2	0.038248	56.404	31532	1				1	_	L	Dnm1l	Dynamin-1-like protein
674	280	1797;1798;1799	Q6B966	280	Q6B966	MEFLALDKK	9	1	1093.58	yes	no	2;3	0.00023758	150.81	1209800			2		946	K	E	Nlrp14	NACHT, LRR and PYD domains-containing protein 14
675	344	1800;1801;1802	Q925N2	344	Q925N2	MEGDLSGFNIDAPR	14	0	1520.69	yes	yes	2	0.024748	59.796	4921700			1	1	1	_	W	Sfxn2	Sideroflexin-2
676	296	1803;1804	Q80TF4-4	296	Q80TF4-4	MEGEYFFEENPFLEFLLK	18	0	2281.07	yes	yes	3	0.034584	41.695	1919500				2	1	_	L	Klhl13	Isoform 4 of Kelch-like protein 13
677	260	1805;1806	Q3UWS5	260	Q3UWS5	MEIHLPR	7	0	894.475	yes	no	2	0.019495	102.77	143440				1	1	_	L	Fbxw21	F-box and WD-40 domain protein 21
678	302	1807	Q8BI57	302	Q8BI57	MEIHLPSVPLMK	12	0	1393.75	yes	no	2	0.003044	103.44	43117				1	1	_	I	Fbxw13	F-box and WD-40 domain protein 13
679	169	1808;1809	Z4YJI3	169	Z4YJI3	MELIDDSTVVR	11	0	1276.63	yes	no	2	2.1924e-40	231.07	1037000			1		218	K	A	Esrp1	Epithelial-splicing regulatory protein 1
680	250	1810	Z4YJY0	250	Z4YJY0	MERSVFMPR	9	1	1151.56	yes	no	2	0.040684	36.447	489410				1	334	R	P	Fam175b	BRISC complex subunit Abro1
681	175	1811	G5E8J9	175	G5E8J9	MESMLNKLKSTVTK	14	2	1608.86	yes	no	3	0.038404	43.594	391720	1				1	_	V	Scyl2	SCY1-like protein 2
682	200	1812	P11370	200	P11370	MESPAFSKPLKDK	13	2	1476.76	yes	yes	3	0.038912	36.679	278130		1			1	_	T	Fv4	Retrovirus-related Env polyprotein from Fv-4 locus
683	61	1813	A0A1B0GQV2	61	A0A1B0GQV2	METPPLPPACTK	12	0	1340.65	yes	no	2	0.040829	39.73	625860				1	1	_	Q	Klhl2	Kelch-like protein 2
684	86	1814;1815;1816	A6X8Z3	86	A6X8Z3	MEVDYSVSKK	10	1	1184.57	yes	yes	2	1.7515e-09	169.58	801990			2		1	_	L	Igf2bp2	Insulin-like growth factor 2 mRNA-binding protein 2
685	21	1817	A0A0A6YXL2	21	A0A0A6YXL2	MEVMNWGYTHISVK	14	0	1693.8	yes	yes	2	0.041431	31.596	139880				1	1	_	E	Gm37596	Uncharacterized protein
686	81	1818;1819	A2ARM1	81	A2ARM1	MFLQLLK	7	0	891.525	yes	yes	2	0.0022359	164.1	736140			1		313	K	I	Patl2	Protein PAT1 homolog 2
687	295	1820;1821;1822;1823;1824;1825	Q80SU3	295	Q80SU3	MFPASTFHPCPHPYPQATK	19	0	2213.02	yes	yes	3	6.0615e-05	104.26	7523500			1	2	1	_	A	Zar1	Zygote arrest protein 1
688	307	1826;1827;1828	Q8BU47	307	Q8BU47	MFSCHPFSEECTK	13	0	1658.65	yes	yes	2	9.2382e-59	252.37	4504000			2		1	_	A	E330017A01Rik	Ferritin
689	101	1829	B8JK33	101	B8JK33	MGANSLER	8	0	876.412	yes	no	2	0.037185	111.95	168110			1		531	R	M	Hnrnpm	Heterogeneous nuclear ribonucleoprotein M
690	384	1830	Q9WVC6-3	384	Q9WVC6-3	MGEMQGALAR	10	0	1062.49	yes	yes	2	0.040933	29.743	13206				1	1	_	A	Sgk1	Isoform 3 of Serine/threonine-protein kinase Sgk1
691	122	1831	D3Z3F1	122	D3Z3F1	MGLEVIPVTSTTNK	14	0	1488.79	yes	no	2	0.033332	85.45	305460			1		181	R	I	Fip1l1	Pre-mRNA 3'-end-processing factor FIP1 (Fragment)
692	123	1832	Q5QNR3	123	Q5QNR3	MGNMREQTKVK	11	2	1320.66	yes	no	3	0.02489	54.198	0	1				1231	K	K	Ankrd36	Ankyrin repeat domain 36 (Fragment)
694	179	1835	H3BLD8	179	H3BLD8	MGPVMPASK	9	0	916.451	yes	no	2	0.027658	51.949	13029000	1				1	_	K	Foxn3	Forkhead box protein N3 (Fragment)
695	66	1836	A0A1D5RMF4	66	A0A1D5RMF4	MGSSSLSEDYRQCLERELR	19	2	2315.06	yes	no	4	0.041393	18.579	3634200				1	1	_	R	Spata2l	Spermatogenesis-associated protein 2-like protein (Fragment)
696	351	1837	Q9CQM1	351	Q9CQM1	MIGGNTTIISGAINASTEAPGLGTGGR	27	0	2515.27	yes	yes	3	0.039878	23.063	7209100	1				1	_	A		Type III endosome membrane protein TEMP
697	269;86	1838;1839;1840	Q5SF07;A6X8Z3	269	Q5SF07	MILEIMQK	8	0	1004.54	no	no	2	0.0003113	163.9	6050900			2		250	R	E	Igf2bp2	Insulin-like growth factor 2 mRNA-binding protein 2
698	234	1841;1842;1843;1844;1845;1846;1847;1848	P63017	234	P63017	MKEIAEAYLGK	11	1	1251.65	yes	no	2;3	3.6714e-06	163.51	10118000	1		3	1	127	K	T	Hspa8	Heat shock cognate 71 kDa protein
699	217	1849;1850;1851;1852	P38647	217	P38647	MKETAENYLGHTAK	14	1	1591.77	yes	yes	2;3	2.4262e-48	231.58	1952200			2		174	K	N	Hspa9	Stress-70 protein, mitochondrial
700	159	1853	E9QKB2	159	E9QKB2	MKGALGSPVAAAGAAMQETFGCVVANR	27	1	2663.3	yes	no	3	0.039426	25.684	20551000	1				1	_	F	Habp4	Intracellular hyaluronan-binding protein 4
701	197	1854	P08074	197	P08074	MKLNFSGLR	9	1	1064.58	yes	yes	3	0.03772	48.794	59274				1	1	_	A	Cbr2	Carbonyl reductase [NADPH] 2
702	79	1855;1856	A2AP89	79	A2AP89	MKMDSSLGDDFGPTIQNR	18	1	2010.91	yes	yes	3	0.039605	29.81	724720				1	1	_	A	Gm14025	Uncharacterized protein
703	300	1857	Q8BGE5-4	300	Q8BGE5-4	MKMIEGMR	8	1	994.476	yes	yes	2	0.040037	40.067	5553				1	1	_	H	Fancm	Isoform 4 of Fanconi anemia group M protein homolog
704	112	1858	D6RCG9	112	D6RCG9	MKPKLMYQELK	11	2	1407.76	yes	no	3	0.040844	32.329	1155900		1			1	_	V	Pld3	Phospholipase D3
705	353	1859;1860	Q9CQW2	353	Q9CQW2	MLALISR	7	0	802.473	yes	yes	2	0.021555	100.19	33803	1				1	_	L	Arl8b	ADP-ribosylation factor-like protein 8B
706	113	1861	D3YYG1	113	D3YYG1	MLAPIPEPK	9	0	994.552	yes	no	3	0.040319	40.352	14237				1	1	_	P	Pla2g16	HRAS-like suppressor 3 (Fragment)
707	205	1862	P16381	205	P16381	MLDMGFEPQIR	11	0	1335.63	yes	no	2	0.0383	96.067	113890			1		351	R	R	D1Pas1	Putative ATP-dependent RNA helicase Pl10
708	237;246	1863;1864	P70166;Q059Z2	237	P70166	MLFPTSAQESPR	12	0	1362.66	no	no	2	6.853e-10	171.62	3920700			1		76	R	G	Cpeb1	Cytoplasmic polyadenylation element-binding protein 1
709	188	1865;1866	Q8C2Q7	188	Q8C2Q7	MLGAEGGEGFVVK	13	0	1292.64	yes	no	2	8.1651e-05	131.69	62889				1	2	M	V	Hnrnph1	Heterogeneous nuclear ribonucleoprotein H
710	172	1867;1868	G3UWQ8	172	G3UWQ8	MLLQPACSPSVFPR	14	0	1601.81	yes	no	2	0.0016841	99.844	16688			1		1	_	P	Rbm38	RNA-binding protein 38
711	154	1869	F6W459	154	F6W459	MLMLQGLIAARKHMDK	16	2	1855	yes	no	3	0.023232	61.167	540260				1	121	K	V	Pi4kb	Phosphatidylinositol 4-kinase beta (Fragment)
712	185	1870;1871	L7N1W9	185	L7N1W9	MLPESSLLLSTTPETFEK	18	0	2022.02	yes	no	2	0.00026205	114.03	281980			1		267	K	M	Nlrp4f	NACHT, LRR and PYD domains-containing protein 4F
713	202	1872	P12968	202	P12968	MMCISK	6	0	768.333	yes	yes	2	0.037922	63.581	2563100		1			1	_	L	Iapp	Islet amyloid polypeptide
714	52	1873	A0A140LIH4	52	A0A140LIH4	MMFDTLGK	8	0	941.435	yes	no	2	0.032459	15.881	93587	1				1	_	R	Adgrg6	Adhesion G-protein-coupled receptor G6
715	188	1874	Q8C2Q7	188	Q8C2Q7	MMLGAEGGEGFVVK	14	0	1423.68	yes	no	2	0.020082	66.708	24706				1	1	_	V	Hnrnph1	Heterogeneous nuclear ribonucleoprotein H
716	134	1875	E9PUT5	134	E9PUT5	MMRWLMISR	9	1	1222.61	yes	yes	2	0.023317	72.325	0		1			690	R	A	Vmn2r59	Vomeronasal 2, receptor 59
717	22	1876	A0A0A6YY23	22	A0A0A6YY23	MNEYPK	6	0	780.348	yes	no	2	0.037411	28.254	3232600	1				1	_	K	Zfp639	Zinc finger protein 639 (Fragment)
718	249	1877	Q9R1G6	249	Q9R1G6	MNFKSRGCVFLSK	13	2	1572.79	yes	no	4	0.037363	43.502	618120		1			229	K	A	Klra10	Killer cell lectin-like receptor subfamily A, member 10
719	278	1878;1879;1880;1881	Q69AB2-2	278	Q69AB2-2	MNGTATVILHLNQQERVSSK	20	1	2225.16	yes	yes	3	0.038596	34.649	23764000	2	1			2	M	S	Txndc8	Isoform 2 of Thioredoxin domain-containing protein 8
720	137	1882	E9Q0P1	137	E9Q0P1	MNHDFQALALESR	13	0	1530.72	yes	no	3	0.037799	47.621	282520	1				1	_	G	Pum2	Pumilio homolog 2
721	270	1883;1884	Q5SW86	270	Q5SW86	MNPEYDYLFK	10	0	1318.59	yes	no	2	0.021192	72.2	92896	1		1		1	_	L	Rab1a	RAB1A, member RAS oncogene family
722	42	1885	A0A1D5RMB5	42	A0A1D5RMB5	MNTASPKPTSCAHPGWEAPEKEDSEHMEK	29	2	3280.42	yes	no	3	0.035926	10.365	0				1	654	R	S	Dnmbp	Dynamin-binding protein
723	245	1886	Q02739	245	Q02739	MNWSVFEGLLSGVNK	15	0	1679.83	yes	yes	2	0.0093629	68.168	0			1		1	_	Y	Gjb5	Gap junction beta-5 protein
725	161	1899	F5CSM7	161	F5CSM7	MPLCAFWFVYHMNAQCLK	18	0	2315.05	yes	yes	3	0.041521	19.669	221310		1			1	_	K	Clec2g	C-type lectin domain family 2 member G
726	286	1900	Q6RUU0-3	286	Q6RUU0-3	MPLRALSFCSWVR	13	1	1621.82	yes	yes	2	0.040758	59.227	266100		1			1	_	M	Ptx4	Isoform 3 of Pentraxin-4
727	374	1901;1902;1903	Q9JKB3	374	Q9JKB3	MQAGEIGEMKDGVPEGTQLQAHR	23	1	2481.17	yes	yes	3	8.2702e-12	127.5	1083300			1	1	251	R	N	Ybx3	Y-box-binding protein 3
728	290	1904;1905;1906;1907;1908;1909;1910	Q7M762	290	Q7M762	MQTTQRASSFAATEDNIAMDK	21	1	2315.05	yes	yes	3;4	0.039257	25.083	191250000	1	3	1	2	1	_	A	Adam39	A disintegrin and metallopeptidase domain 39
729	115	1911	S4R1Q4	115	S4R1Q4	MSEVEHFMPILMEK	14	0	1719.8	yes	no	2	0.037906	37.793	5548700				1	1	_	E	Ap1m1	AP-1 complex subunit mu-1 (Fragment)
730	346	1912	Q99L45	346	Q99L45	MSGDEMIFDPTMSK	14	0	1587.66	yes	yes	2	0.038106	39.581	387480	1				1	_	K	Eif2s2	Eukaryotic translation initiation factor 2 subunit 2
732	319	1916	Q8K363	319	Q8K363	MSQLQMK	7	0	864.42	yes	yes	2	0.041576	26.962	55679				1	1	_	L	Ddx18	ATP-dependent RNA helicase DDX18
733	118	1917	D3Z0P8	118	D3Z0P8	MTAGSPGDGGAR	12	0	1075.47	yes	yes	2	0.03657	68.786	5605.9				1	1	_	R	Tmem200b	Transmembrane protein 200B
734	369	1918	Q9EST1	369	Q9EST1	MTMFENVTR	9	0	1127.51	yes	yes	2	0.029095	43.442	7003200	1				1	_	A	Gsdma	Gasdermin-A
735	243	1919;1920;1921;1922	Q01853	243	Q01853	MTNGFSGADLTEICQR	16	0	1798.8	yes	yes	2	1.3707e-31	201.75	7104500			2		678	K	A	Vcp	Transitional endoplasmic reticulum ATPase
736	357	1923	Q9CSN1	357	Q9CSN1	MVEMQKEPMEPPR	13	1	1600.74	yes	yes	3	0.041538	33.761	31405				1	199	R	F	Snw1	SNW domain-containing protein 1
737	269;86;349	1924;1925;1926;1927;1928;1929	Q5SF07;A6X8Z3;Q9CPN8	269	Q5SF07	MVIITGPPEAQFK	13	0	1429.76	no	no	2	4.3547e-05	149.23	19534000			2	1	468	R	A	Igf2bp2	Insulin-like growth factor 2 mRNA-binding protein 2
738	234	1930;1931;1932;1933;1934;1935;1936;1937;1938	P63017	234	P63017	MVNHFIAEFK	10	0	1234.62	yes	no	2;3	7.8021e-06	160.77	9110500	2		3		237	R	R	Hspa8	Heat shock cognate 71 kDa protein
739	234	1939;1940	P63017	234	P63017	MVNHFIAEFKR	11	1	1390.72	yes	no	3	0.0083609	101.39	399610			1		237	R	K	Hspa8	Heat shock cognate 71 kDa protein
740	234	1941	P63017	234	P63017	MVQEAEKYK	9	1	1124.55	yes	no	2	0.017942	117.53	549220			1		518	R	A	Hspa8	Heat shock cognate 71 kDa protein
741	234	1942;1943;1944	P63017	234	P63017	MVQEAEKYKAEDEK	14	2	1696.8	yes	no	2;3	2.0778e-11	178.22	476020			2		518	R	Q	Hspa8	Heat shock cognate 71 kDa protein
742	177	1945	H3BKK6	177	H3BKK6	MVSLEACTMASSSSVPASSTPSK	23	0	2314.05	yes	no	2	0.039256	31.917	4009900		1			1	_	K	Tirap	Toll/interleukin-1 receptor domain-containing adapter protein (Fragment)
743	309	1946	Q8BY35-2	309	Q8BY35-2	MVTMCMRCQEPFNALTRR	18	2	2300.05	yes	no	4	0.038256	29.99	12073000				1	266	K	R	Fgd2	Isoform 2 of FYVE, RhoGEF and PH domain-containing protein 2
744	204	1947;1948	P16125	204	P16125	MVVDSAYEVIK	11	0	1252.64	yes	yes	2	0.020441	106.67	698700	1		1		234	K	L	Ldhb	L-lactate dehydrogenase B chain
745	372	1949	Q9JHU4	372	Q9JHU4	MVVLSLPR	8	0	913.542	yes	yes	2	0.02119	118.74	96637			1		989	K	I	Dync1h1	Cytoplasmic dynein 1 heavy chain 1
746	331	1950	Q8VDF2	331	Q8VDF2	MWIQVR	6	0	831.443	yes	no	2	0.032056	74.597	87925			1		1	_	T	Uhrf1	E3 ubiquitin-protein ligase UHRF1
747	130	1951	D6RH72	130	D6RH72	MYKRNVMILTNPVAAK	16	2	1848.01	yes	yes	3	0.041066	35.657	537650				1	1	_	K	Tes	Testin (Fragment)
748	375	1952	Q9JKB3-2	375	Q9JKB3-2	NAGEIGEMKDGVPEGTQLQAHR	22	1	2336.12	yes	yes	3	0.033269	72.864	1043100				1	183	R	N	Ybx3	Isoform 2 of Y-box-binding protein 3
749	280	1953;1954	Q6B966	280	Q6B966	NALDHESIK	9	0	1025.51	yes	no	2	7.5723e-05	160.77	962730			1		925	K	N	Nlrp14	NACHT, LRR and PYD domains-containing protein 14
750	280	1955;1956;1957	Q6B966	280	Q6B966	NALDHESIKNLCK	13	1	1540.77	yes	no	2;3	1.1534e-23	202.61	999470			2		925	K	V	Nlrp14	NACHT, LRR and PYD domains-containing protein 14
751	281	1958;1959	Q6GQT1	281	Q6GQT1	NALFCLDTAWK	11	0	1337.64	yes	yes	2	0.00079639	139.31	471820	1				1123	R	S	A2m	Alpha-2-macroglobulin-P
752	329	1960;1961;1962;1963	Q9CWY6	329	Q9CWY6	NALNGIRFDPENPQTLR	17	1	1954	yes	no	2;3	0.000863	107.82	2073700			2		80	K	L	Rbpms2	Putative uncharacterized protein
753	243	1964;1965	Q01853	243	Q01853	NAPAIIFIDELDAIAPK	17	0	1809.99	yes	yes	2	1.124e-05	123.14	124550			1		296	K	R	Vcp	Transitional endoplasmic reticulum ATPase
754	243	1966;1967	Q01853	243	Q01853	NAPAIIFIDELDAIAPKR	18	1	1966.09	yes	yes	2	0.018905	82.449	100060			1		296	K	E	Vcp	Transitional endoplasmic reticulum ATPase
755	217	1968;1969	P38647	217	P38647	NAVITVPAYFNDSQR	15	0	1693.84	yes	yes	2	0.0018617	113.11	1509700			1		188	K	Q	Hspa9	Stress-70 protein, mitochondrial
756	98;375;374	1970;1971;1972;1973;1974;1975;1976;1977;1978;1979;1980;1981	B2RUF0;Q9JKB3-2;Q9JKB3	98	B2RUF0	NDTKEDVFVHQTAIK	15	1	1743.88	no	no	2;3;4	2.338e-62	249.54	38335000			3	3	114	R	R	Ybx2	Y box protein 2
757	375;374	1982;1983;1984;1985;1986;1987;1988;1989;1990;1991	Q9JKB3-2;Q9JKB3	374	Q9JKB3	NDTKEDVFVHQTAIKK	16	2	1871.97	no	no	2;3;4	2.6832e-22	184.92	8141500			3	3	102	R	N	Ybx3	Y-box-binding protein 3
758	98	1992;1993;1994;1995;1996;1997;1998;1999;2000;2001;2002;2003;2004	B2RUF0	98	B2RUF0	NDTKEDVFVHQTAIKR	16	2	1899.98	yes	no	2;3;4	8.5108e-42	226.67	63877000	1		3	3	114	R	N	Ybx2	Y box protein 2
759	307	2005;2006	Q8BU47	307	Q8BU47	NEKEAQTEQPSTSSGVK	17	1	1818.86	yes	yes	2;3	2.9449e-08	140.96	395950			2		155	K	G	E330017A01Rik	Ferritin
760	257	2007	Q3URV1-2	257	Q3URV1-2	NESLSSVQQLGMK	13	0	1419.7	yes	no	3	0.03906	43.594	77845		1			1041	K	M	Tbc1d32	Isoform 2 of Protein broad-minded
761	88	2008	B1B0B3	88	B1B0B3	NETMATDSPR	10	0	1120.48	yes	no	3	0.033115	35.541	0			1		2	M	R	Bcas3	Breast carcinoma-amplified sequence 3 homolog (Fragment)
762	56	2009	V9GX35	56	V9GX35	NFGIGQDIQPK	11	0	1215.62	yes	no	2	0.0031466	120.86	214550			1		3	K	R	Gm14214	Uncharacterized protein (Fragment)
763	373	2010	Q9JIK5	373	Q9JIK5	NGNFGVLVATNVAARGLDIPEVDLVVQSCPPK	32	1	3348.75	yes	yes	3	0.032162	24.866	0				1	557	R	D	Ddx21	Nucleolar RNA helicase 2
765	98;375;374	2015;2016;2017;2018	B2RUF0;Q9JKB3-2;Q9JKB3	98	B2RUF0	NGYGFINR	8	0	939.456	no	no	2	1.2893e-05	171.38	23186000			1	1	106	R	N	Ybx2	Y box protein 2
766	182	2019	J3QNW0	182	J3QNW0	NGYSSTGALR	10	0	1024.49	yes	no	2	0.0023255	126.03	1498400			1		1348	K	G	Dnmt1	DNA (cytosine-5)-methyltransferase
767	388	2020;2021;2022	Q9Z2K1	388	Q9Z2K1	NHEEEMLALR	10	0	1240.59	yes	yes	2	0.0017484	129.88	1934000		2			250	K	G	Krt16	Keratin, type I cytoskeletal 16
768	313	2023	Q8C6J9	313	Q8C6J9	NIAQEAFSLIR	11	0	1260.68	yes	yes	2	0.019928	107.09	22082			1		313	R	E	Nlrp4b	NACHT, LRR and PYD domains-containing protein 4B
769	363	2024	Q9D8C3	363	Q9D8C3	NKHHALTASVEGSSDQK	17	1	1807.88	yes	yes	3	0.00086876	107.73	57322			1		389	R	S	Alg13	Putative bifunctional UDP-N-acetylglucosamine transferase and deubiquitinase ALG13
770	218	2025	P41105	218	P41105	NKQTYSTEPNNLK	13	1	1535.76	yes	yes	2	0.020314	100.22	90602			1		21	R	A	Rpl28	60S ribosomal protein L28
771	341;332	2026;2027;2028;2029;2030;2031;2032;2033	Q922U2;Q8VED5	332	Q8VED5	NKYEDEINKR	10	2	1307.65	no	no	2;3	9.835e-13	187.99	7649800	1		2	2	228	K	T	Krt79	Keratin, type II cytoskeletal 79
772	73	2034;2035;2036;2037	A2A5N3	73	A2A5N3	NLDDSINDER	10	0	1189.52	yes	yes	2	1.3577e-09	179.94	3935600			1	1	300	K	L	Pabpc1l	Polyadenylate-binding protein
773	73	2038;2039	A2A5N3	73	A2A5N3	NLDDSINDERLK	12	1	1430.7	yes	yes	2	0.0002797	147.33	2149100			1		300	K	E	Pabpc1l	Polyadenylate-binding protein
774	236	2040;2041;2042	P68373	236	P68373	NLDIERPTYTNLNR	14	1	1717.87	yes	no	2;3	0.0049089	109.95	1416800				2	216	R	L	Tuba1c	Tubulin alpha-1C chain
775	332	2043;2044;2045;2046;2047;2048;2049;2050	Q8VED5	332	Q8VED5	NLDLDSIIAEVK	12	0	1328.72	yes	yes	2	4.1155e-44	234.87	12629000	1	1	1	1	304	R	A	Krt79	Keratin, type II cytoskeletal 79
776	73	2051;2052;2053	A2A5N3	73	A2A5N3	NLENSIDNK	9	0	1045.5	yes	yes	2	0.0009059	144.55	6732700			1	1	105	K	A	Pabpc1l	Polyadenylate-binding protein
777	320	2054	Q8K3V4	320	Q8K3V4	NLGIPKPFGPK	11	1	1166.68	yes	yes	2	0.036306	102.06	314340			1		614	K	I	Padi6	Protein-arginine deiminase type-6
778	73	2055;2056;2057;2058;2059;2060;2061;2062	A2A5N3	73	A2A5N3	NLHANVDEQR	10	0	1194.57	yes	yes	2;3	0.00010382	149.94	3100000			2	2	197	K	L	Pabpc1l	Polyadenylate-binding protein
779	342	2063;2064;2065;2066	Q923T9-3	342	Q923T9-3	NLINQMLTINPAK	13	0	1468.81	yes	no	2	0.0002081	139.48	1311000			1	1	247	K	R	Camk2g	Isoform 3 of Calcium/calmodulin-dependent protein kinase type II subunit gamma
780	185	2067	L7N1W9	185	L7N1W9	NLMLAWSK	8	0	961.506	yes	no	2	0.036808	112.11	1440500			1		165	K	G	Nlrp4f	NACHT, LRR and PYD domains-containing protein 4F
781	293	2068;2069;2070	Q7TRN0	293	Q7TRN0	NLSFMEIGFNLVILPKMLR	19	1	2234.23	yes	yes	4;5	0.04125	31.677	19111000	1		2		66	R	T	Olfr714	Olfactory receptor
782	227	2071;2072;2073	P54823	227	P54823	NLVCTDLFTR	10	0	1237.61	yes	yes	2	5.6478e-21	203.03	24399000			1	1	387	R	G	Ddx6	Probable ATP-dependent RNA helicase DDX6
783	301	2074	Q8BHF7	301	Q8BHF7	NLVPEFGVSSSHVR	14	0	1526.78	yes	no	2	0.023679	89.136	306250			1		82	R	V	Pgs1	CDP-diacylglycerol--glycerol-3-phosphate 3-phosphatidyltransferase, mitochondrial
784	85	2075;2076;2077;2078;2079	A3QK59	85	A3QK59	NMLLVAEVR	9	0	1043.58	yes	no	3	0.035551	69.825	6307000	1	1		1	355	K	A	Dhx33	Putative ATP-dependent RNA helicase DHX33
785	297	2080;2081;2082;2083	Q80W85	297	Q80W85	NMLWGSELNQEK	12	0	1447.68	yes	yes	2	2.6158e-58	223.36	1551300	1		2		16	K	Q	Npm2	Nucleoplasmin-2
787	343	2089	Q924S2	343	Q924S2	NNTYAEPQFYNK	12	0	1487.67	yes	yes	2	0.01026	112.02	200070			1		162	R	V	Oas1c	2',5'-oligoadenylate synthetase-like 5
788	196	2090;2091	P07901	196	P07901	NPDDITNEEYGEFYK	15	0	1832.77	yes	yes	2	1.1619e-12	172.26	414070			1		301	R	S	Hsp90aa1	Heat shock protein HSP 90-alpha
789	210	2092;2093	P20029	210	P20029	NQLTSNPENTVFDAKR	16	1	1832.9	yes	yes	3	0.0090715	83.292	2421100	1		1		83	K	L	Hspa5	78 kDa glucose-regulated protein
790	338	2094;2095	Q91Z31	338	Q91Z31	NQPIYIQYSNHK	12	0	1503.75	yes	no	2	0.01678	105.25	329800				1	123	R	E	Ptbp2	Polypyrimidine tract-binding protein 2
791	234	2096;2097;2098;2099;2100	P63017	234	P63017	NQTAEKEEFEHQQK	14	1	1744.8	yes	no	2;3	4.1801e-28	212.24	1497100	1		2		584	K	E	Hspa8	Heat shock cognate 71 kDa protein
792	234	2101;2102;2103;2104;2105;2106	P63017	234	P63017	NQVAMNPTNTVFDAK	15	0	1648.79	yes	no	2	7.4373e-49	233.47	7388800	1		2		57	K	R	Hspa8	Heat shock cognate 71 kDa protein
793	234	2107;2108;2109	P63017	234	P63017	NQVAMNPTNTVFDAKR	16	1	1804.89	yes	no	2;3	2.3066e-16	171.15	5522100			2		57	K	L	Hspa8	Heat shock cognate 71 kDa protein
794	98	2110;2111;2112	B2RUF0	98	B2RUF0	NRPYFQR	7	1	979.499	yes	no	2	0.011059	138.48	44332000	1		1	1	322	R	R	Ybx2	Y box protein 2
795	16	2113	A0A0A0MQK8	16	A0A0A0MQK8	NRQGGKEAGK	10	2	1043.55	yes	no	2	0.037736	72.607	0	1				7	K	Q	Tmem53	Transmembrane protein 53 (Fragment)
796	227	2114	P54823	227	P54823	NRVFHDFR	8	1	1089.55	yes	yes	2	0.030072	117.89	1913500				1	374	R	N	Ddx6	Probable ATP-dependent RNA helicase DDX6
798	234	2128;2129;2130;2131;2132;2133	P63017	234	P63017	NSLESYAFNMK	11	0	1302.59	yes	no	2	6.2723e-81	280.38	9929300	1		2		540	K	A	Hspa8	Heat shock cognate 71 kDa protein
799	370;371	2134;2135;2136	Q9EST3;Q9EST3-2	371	Q9EST3-2	NSTPFMAEHLEETLSAASSNR	21	0	2291.05	no	no	3	0.00021466	96.012	1080900			2		452	K	Q	Eif4enif1	Isoform 2 of Eukaryotic translation initiation factor 4E transporter
800	77	2137	A2ALS2	77	A2ALS2	NTDLFEMIEK	10	0	1238.59	yes	no	2	0.040614	68.847	44039				1	47	K	M	Rap1gap	Rap1 GTPase-activating protein 1 (Fragment)
801	223	2138	P50446	223	P50446	NTKQEIAEINR	11	1	1314.69	yes	no	2	0.0030364	124.48	3459500		1			365	R	M	Krt6a	Keratin, type II cytoskeletal 6A
803	343	2141;2142	Q924S2	343	Q924S2	NVAGSDLQAWDLLAK	15	0	1599.83	no	no	2	3.4239e-49	238.64	695510			1		314	R	E	Oas1c	2',5'-oligoadenylate synthetase-like 5
804	370	2143;2144;2145	Q9EST3	370	Q9EST3	NVESHLLAPAEIPGQPVSK	19	0	1985.06	yes	no	2;3	5.3056e-08	122.3	2649700			2		505	R	N	Eif4enif1	Eukaryotic translation initiation factor 4E transporter
805	158	2146	E9QK48	158	E9QK48	NVEWATATCVLGFGVFGIWPEGADGTDINAVAR	33	0	3492.68	yes	no	3	0.033348	11.931	0		1			741	R	S	Eml2	Echinoderm microtubule-associated protein-like 2
806	139	2147;2148	E9PXM9	139	E9PXM9	NWNALASNDFLWR	13	0	1605.77	yes	yes	2	1.9073e-16	192.4	214480				1	31	K	K	Fbxw24	F-box and WD-40 domain protein 24
807	237;246	2149;2150	P70166;Q059Z2	237	P70166	NYKNPIYSCK	10	1	1285.61	no	no	2	2.368e-05	152.54	374440				1	302	R	V	Cpeb1	Cytoplasmic polyadenylation element-binding protein 1
808	3	2151;2152	A0A075B5N3	3	A0A075B5N3	NYLAWYQQK	9	0	1212.59	yes	no	2	0.0031562	132.76	282670	1				37	K	P	Igkv8-28	Immunoglobulin kappa variable 8-28
809	3	2153;2154;2155	A0A075B5N3	3	A0A075B5N3	NYLAWYQQKPGQPPK	15	1	1816.93	yes	no	2	1.1702e-12	174.46	1877100	1		1		37	K	L	Igkv8-28	Immunoglobulin kappa variable 8-28
811	155	2158	Q8C2Y5	155	Q8C2Y5	NYQQMSGYIIK	11	0	1343.65	yes	no	2	0.033713	104.07	272440				1	426	R	T	Fbxw14	F-box and WD-40 domain protein 14
812	185	2159;2160	L7N1W9	185	L7N1W9	NYSDFIVAAYCLK	13	0	1562.74	yes	no	2	2.3071e-10	170.95	151510			1		579	K	H	Nlrp4f	NACHT, LRR and PYD domains-containing protein 4F
813	98	2161;2162;2163;2164;2165;2166;2167;2168	B2RUF0	98	B2RUF0	PAAPPPMVAEAPSGGTEPGSEGER	24	0	2290.05	yes	no	2;3	3.1805e-24	158.53	5046100			2	2	190	R	A	Ybx2	Y box protein 2
814	98	2169;2170;2171;2172;2173;2174	B2RUF0	98	B2RUF0	PAAPPPMVAEAPSGGTEPGSEGERAEDSGQRPR	33	2	3286.53	yes	no	4	0.00067987	53.097	10791000			2	1	190	R	R	Ybx2	Y box protein 2
815	370;371	2175;2176	Q9EST3;Q9EST3-2	371	Q9EST3-2	PAHQLHPGLVQR	12	0	1351.75	no	no	2	0.025611	99.343	263900			1		796	R	L	Eif4enif1	Isoform 2 of Eukaryotic translation initiation factor 4E transporter
816	375;374	2177;2178	Q9JKB3-2;Q9JKB3	374	Q9JKB3	PAPAIGEAEDKENQQAANGPNQPSAR	26	1	2659.26	no	no	3	1.9536e-12	121.65	1472200			1		290	R	R	Ybx3	Y-box-binding protein 3
817	173	2179	G3X964	173	G3X964	PELILMLER	9	0	1112.63	yes	yes	1	0.041585	22.131	289060		1			56	K	E	2610008E11Rik	RIKEN cDNA 2610008E11 gene
818	306	2180	Q8BQU3	306	Q8BQU3	PGKHVSR	7	1	779.44	yes	yes	2	0.025763	88.029	0	1				2	M	V	Sdhaf3	Succinate dehydrogenase assembly factor 3, mitochondrial
819	370;371	2181;2182;2183	Q9EST3;Q9EST3-2	371	Q9EST3-2	PGTPLHLAVMQQQLQR	16	0	1815.98	no	no	2;3	4.8769e-55	229.56	1009300			2		864	R	S	Eif4enif1	Isoform 2 of Eukaryotic translation initiation factor 4E transporter
820	51	2184	A0A140LJI3	51	A0A140LJI3	PMLADEFQK	9	0	1077.52	yes	no	2	0.03567	108.74	11737			1		374	R	L	Tpcn2	Two pore calcium channel protein 2
821	209	2185;2186	P19157	209	P19157	PPYTIVYFPVR	11	0	1350.73	yes	yes	2	0.012925	112.83	118230			1		2	M	G	Gstp1	Glutathione S-transferase P 1
823	283	2188	Q6KCD5-2	283	Q6KCD5-2	PQLMVKHAMTMQPYLTTK	18	1	2117.08	yes	no	2	0.039148	23.226	511450	1				2011	R	C	Nipbl	Isoform 2 of Nipped-B-like protein
824	98	2189	B2RUF0	98	B2RUF0	PRPAAPPPMVAEAPSGGTEPGSEGER	26	1	2543.21	yes	no	3	4.0042e-13	133.41	1319200			1		188	R	A	Ybx2	Y box protein 2
825	375;374	2190	Q9JKB3-2;Q9JKB3	374	Q9JKB3	PRPAPAIGEAEDKENQQAANGPNQPSAR	28	2	2912.41	no	no	4	0.015188	48.331	365860				1	288	R	R	Ybx3	Y-box-binding protein 3
826	98	2191;2192	B2RUF0	98	B2RUF0	PSQGPTDGSRPEPQRPR	17	2	1860.92	yes	no	4	0.038662	42.958	199690			1		305	K	N	Ybx2	Y box protein 2
828	331	2194;2195;2196;2197	Q8VDF2	331	Q8VDF2	PVTTVCQHNVCK	12	0	1441.68	yes	no	2;3	1.1329e-44	240.8	999910			2		723	R	D	Uhrf1	E3 ubiquitin-protein ligase UHRF1
829	330	2198	Q8VCZ7	330	Q8VCZ7	PYFPLPDPWAAGLAGLPGLTGLNHVASMSEANN	33	0	3376.66	yes	yes	4	0.041045	16.611	1789300			1		587	R	_	Zbtb7c	Zinc finger and BTB domain-containing protein 7C
830	243	2199;2200;2201;2202	Q01853	243	Q01853	QAAPCVLFFDELDSIAK	17	0	1922.94	yes	yes	2;3	0.0068348	80.508	175050			2		568	R	A	Vcp	Transitional endoplasmic reticulum ATPase
831	217	2203;2204;2205;2206	P38647	217	P38647	QAASSLQQASLK	12	0	1230.66	yes	yes	2	0.00050335	141.34	6103100	1		1		635	R	L	Hspa9	Stress-70 protein, mitochondrial
832	81	2207	A2ARM1	81	A2ARM1	QADKELLGQK	10	1	1128.61	yes	yes	2	0.030024	106.88	773590			1		231	R	T	Patl2	Protein PAT1 homolog 2
833	217	2208;2209;2210;2211	P38647	217	P38647	QAVTNPNNTFYATK	14	0	1567.76	yes	yes	2	1.0844e-48	236.4	4323300	1		1		108	R	R	Hspa9	Stress-70 protein, mitochondrial
834	385	2212;2213	Q9Z0N1	385	Q9Z0N1	QDLATLDVTK	10	0	1102.59	yes	no	2	0.00062392	139.32	332350				1	18	R	L	Eif2s3x	Eukaryotic translation initiation factor 2 subunit 3, X-linked
835	323	2214	Q8R050-2	323	Q8R050-2	QDQVCIAR	8	0	988.476	yes	no	2	0.037675	111.74	262550	1				585	K	L	Gspt1	Isoform 2 of Eukaryotic peptide chain release factor GTP-binding subunit ERF3A
836	24	2215	A0A0G2JEI0	24	A0A0G2JEI0	QDVANTKMELK	11	1	1275.65	yes	no	2	0.036682	99.973	29078000		1			39	K	A	Odf2l	Outer dense fiber protein 2-like (Fragment)
837	8	2216	A0A087WPX8	8	A0A087WPX8	QEETTMMRR	9	1	1180.53	yes	yes	2	0.040747	39.547	122340	1				152	R	A	Prr29	Proline-rich protein 29
839	342	2219;2220;2221	Q923T9-3	342	Q923T9-3	QETVECLR	8	0	1033.49	yes	no	2	0.003055	141.52	1176600			1	1	285	R	K	Camk2g	Isoform 3 of Calcium/calmodulin-dependent protein kinase type II subunit gamma
840	342	2222;2223;2224;2225	Q923T9-3	342	Q923T9-3	QETVECLRK	9	1	1161.58	yes	no	2	0.001438	137.13	189250			2	1	285	R	F	Camk2g	Isoform 3 of Calcium/calmodulin-dependent protein kinase type II subunit gamma
841	182	2226;2227;2228;2229	J3QNW0	182	J3QNW0	QFSTLIPWCLPHTGNR	16	0	1925.96	yes	no	2;3	0.00019069	115.38	668700			2		1374	R	H	Dnmt1	DNA (cytosine-5)-methyltransferase
842	262	2230	Q3V132	262	Q3V132	QFTGLGDCIMK	11	0	1268.59	yes	yes	2	0.038389	99.343	98944			1		166	R	I	Slc25a31	ADP/ATP translocase 4
843	254	2231;2232;2233	Q3U1J4	254	Q3U1J4	QGQGQLVTCSGAFK	14	0	1479.71	yes	yes	2	0.0002119	131.08	1007900	1		1		370	R	E	Ddb1	DNA damage-binding protein 1
844	359	2234;2235	Q9CWU5-2	359	Q9CWU5-2	QGTLFEIIGEPK	12	0	1330.71	yes	no	2	0.00066652	137.95	388930				1	17	K	L	Khdc3	Isoform 2 of KH domain-containing protein 3
845	276	2236	Q61990-2	276	Q61990-2	QICVVMLESPPK	12	0	1399.72	yes	no	2	0.01567	81.239	0			1		161	K	G	Pcbp2	Isoform 2 of Poly(rC)-binding protein 2
846	169	2237	Z4YJI3	169	Z4YJI3	QILHPEASK	9	0	1021.56	yes	no	2	0.036896	104.42	99321			1		116	R	K	Esrp1	Epithelial-splicing regulatory protein 1
847	227	2238;2239;2240;2241;2242;2243	P54823	227	P54823	QILLYSATFPLSVQK	15	0	1706.96	yes	yes	2;3	7.3192e-49	233.62	10228000			1	2	272	R	F	Ddx6	Probable ATP-dependent RNA helicase DDX6
849	91	2252;2253	B1AXX9	91	B1AXX9	QISQAYEVLADSK	13	0	1450.73	yes	no	2	2.9159e-10	168	303700				1	47	K	K	Dnaja1	DnaJ homolog subfamily A member 1 (Fragment)
850	93	2254;2255;2256	B1AZS9	93	B1AZS9	QITLNDLPVGR	11	0	1224.68	yes	no	2	0.0080451	116.84	1287600	1		1		199	R	S	Prdx4	Peroxiredoxin-4 (Fragment)
851	244	2257;2258	Q02105	244	Q02105	QKHQSVFTVTR	11	1	1329.72	yes	yes	2	0.0023683	129	6231300	1				117	K	Q	C1qc	Complement C1q subcomponent subunit C
852	269	2259	Q5SF07	269	Q5SF07	QLFGDR	6	0	734.371	yes	yes	2	0.0079443	132.96	748270			1		21	R	K	Igf2bp2	Insulin-like growth factor 2 mRNA-binding protein 2
853	236	2260	P68373	236	P68373	QLFHPEQLITGKEDAANNYAR	21	1	2414.2	yes	no	3	0.010173	83.948	814250				1	85	R	G	Tuba1c	Tubulin alpha-1C chain
855	295	2262;2263;2264;2265;2266;2267;2268;2269;2270;2271;2272	Q80SU3	295	Q80SU3	QLMAAEYVDSHQR	13	0	1546.72	yes	yes	2;3	2.058e-103	293.76	31666000			3	3	44	R	A	Zar1	Zygote arrest protein 1
856	316	2273	Q8JZN7	316	Q8JZN7	QLRPACAQALTR	12	1	1383.74	yes	yes	2	0.033316	99.283	384200			1		180	K	I	Rhot2	Mitochondrial Rho GTPase 2
857	331	2274;2275;2276	Q8VDF2	331	Q8VDF2	QMEDGHTLFDYDVR	14	0	1724.75	yes	no	2;3	6.3738e-13	179.55	1688000			2		51	K	L	Uhrf1	E3 ubiquitin-protein ligase UHRF1
858	69	2277	A0A1L1SUH6	69	A0A1L1SUH6	QPEVHTSTGLDLRLMNGTSR	20	1	2211.11	yes	yes	2	0.019062	82.755	211880000	1				1395	R	C	5430419D17Rik	Uncharacterized protein
859	98	2278;2279;2280;2281;2282;2283;2284	B2RUF0	98	B2RUF0	QPIAAETSAPINSGDPPTTILE	22	0	2221.11	yes	no	2;3	1.3067e-23	180.03	6996400			2	2	338	R	_	Ybx2	Y box protein 2
860	269;86	2285;2286;2287	Q5SF07;A6X8Z3	269	Q5SF07	QQEQRYPQGVAPQR	14	1	1683.84	no	no	2;3	0.00056731	124.38	3433200			2		577	K	S	Igf2bp2	Insulin-like growth factor 2 mRNA-binding protein 2
861	310	2288	Q8BYK5-4	310	Q8BYK5-4	QQIEMKLSKR	10	2	1259.7	yes	no	3	0.039303	65.627	114930		1			394	R	L	Phactr3	Isoform 4 of Phosphatase and actin regulator 3
862	331	2289;2290	Q8VDF2	331	Q8VDF2	QSLALPLSTK	10	0	1056.62	yes	no	2	0.00074718	136.81	14093000			1		75	R	E	Uhrf1	E3 ubiquitin-protein ligase UHRF1
863	71	2291	A2A513	71	A2A513	QSLEASLAETEGR	13	0	1389.67	yes	no	2	4.9842e-05	148.85	526540			1		376	K	Y	Krt10	Keratin, type I cytoskeletal 10
864	187	2292	O08715-2	187	O08715-2	QSLEGASNPR	10	0	1057.52	yes	no	2	0.029702	102.95	76591			1		427	R	G	Akap1	Isoform 1 of A-kinase anchor protein 1, mitochondrial
865	383	2293	Q9WVB3	383	Q9WVB3	QSSDTFGGILPSTLSSR	17	0	1751.87	yes	no	2	0.0069127	94.973	424980			1		6	R	Y	Tle6	Transducin-like enhancer protein 6
866	328	2294	Q8VBT9	328	Q8VBT9	QSTSEPASAPFVPFSGGGQR	20	0	2005.95	yes	no	2	0.0017792	94.707	558090			1		247	K	L	Aspscr1	Tether containing UBX domain for GLUT4
867	71	2295;2296;2297;2298;2299;2300;2301;2302	A2A513	71	A2A513	QSVEADINGLRR	12	1	1356.71	no	no	2;3	7.2197e-05	150.09	12673000	1	2	1	1	235	R	V	Krt10	Keratin, type I cytoskeletal 10
869	243	2306;2307	Q01853	243	Q01853	QTNPSAMEVEEDDPVPEIR	19	0	2154.97	yes	yes	2	3.4217e-49	213.64	742190			1		714	R	R	Vcp	Transitional endoplasmic reticulum ATPase
870	243	2308;2309;2310	Q01853	243	Q01853	QTNPSAMEVEEDDPVPEIRR	20	1	2311.07	yes	yes	2;3	1.1204e-08	121.32	5212700			2		714	R	D	Vcp	Transitional endoplasmic reticulum ATPase
871	295	2311;2312	Q80SU3	295	Q80SU3	QTPTKGEGSPASSGTREPEPR	21	2	2168.05	yes	no	4	0.042186	40.047	1652300			1	1	153	R	E	Zar1	Zygote arrest protein 1
872	182	2313;2314;2315;2316	J3QNW0	182	J3QNW0	QTTITAHFTK	10	0	1146.6	yes	no	2;3	0.00023313	147.3	3147400			2		43	R	G	Dnmt1	DNA (cytosine-5)-methyltransferase
873	26	2317;2318	A0A0G2JER9	26	A0A0G2JER9	QVAEAYEVLSDAK	13	0	1421.7	yes	no	2	1.0847e-10	176.87	473140			1		48	K	K	Dnajb6	DnaJ homolog subfamily B member 6
874	117	2319	D3Z0F5	117	D3Z0F5	QVCEIIESPLFLK	13	0	1574.84	yes	no	2	0.001085	121.56	44188			1		111	K	L	Cops6	COP9 signalosome complex subunit 6
875	182	2320	J3QNW0	182	J3QNW0	QVGNAVPPPLAK	12	0	1189.68	yes	no	2	0.032371	94.82	1033500			1		1458	R	A	Dnmt1	DNA (cytosine-5)-methyltransferase
876	199	2321	Q8CBB6	199	Q8CBB6	QVHPDTGISSK	11	0	1167.59	yes	no	3	0.039468	62.799	87213	1				48	K	A	Hist1h2br	Histone H2B
877	65	2322	F6YZJ7	65	F6YZJ7	QVLCYELFQSKTR	13	1	1670.85	yes	no	2	0.034876	90.697	13286000			1		553	R	H	Cdc42bpa	Serine/threonine-protein kinase MRCK alpha (Fragment)
879	244	2325;2326	Q02105	244	Q02105	QVSSGGVLLR	10	0	1014.58	yes	yes	2	2.0348e-09	178.84	60530000	1				202	K	L	C1qc	Complement C1q subcomponent subunit C
880	287	2327	Q6ZPI3	287	Q6ZPI3	QYNSEILEEAISVVMSGK	18	0	1995.98	yes	yes	3	0.031708	57.703	2542000		1			348	R	M	Lcor	Ligand-dependent corepressor
881	205	2328;2329	P16381	205	P16381	QYPISLVLAPTR	12	0	1356.78	yes	no	2	2.122e-07	166.45	227680			1		264	K	E	D1Pas1	Putative ATP-dependent RNA helicase Pl10
882	331	2330;2331	Q8VDF2	331	Q8VDF2	RALSEDEPCSSSAVK	15	1	1634.76	yes	no	2	1.8079e-06	149.6	615690			1		158	K	T	Uhrf1	E3 ubiquitin-protein ligase UHRF1
883	295	2332;2333;2334;2335;2336;2337;2338	Q80SU3	295	Q80SU3	RDASVQCSLGR	11	1	1247.6	yes	yes	2;3	1.2052e-14	187.62	8804700			2	2	84	R	R	Zar1	Zygote arrest protein 1
884	331	2339;2340;2341;2342;2343;2344	Q8VDF2	331	Q8VDF2	RDDTEPEPWTR	11	1	1400.63	yes	no	2	3.5282e-16	197.07	8379000	1		1	1	586	R	E	Uhrf1	E3 ubiquitin-protein ligase UHRF1
885	243	2345;2346;2347;2348	Q01853	243	Q01853	RDHFEEAMR	9	1	1189.53	yes	yes	2;3	1.463e-11	194.12	1862300			2		733	R	F	Vcp	Transitional endoplasmic reticulum ATPase
886	234	2349;2350;2351;2352	P63017	234	P63017	RFDDAVVQSDMK	12	1	1409.66	yes	no	2;3	3.8924e-06	157.33	4790400			2		77	R	H	Hspa8	Heat shock cognate 71 kDa protein
887	73	2353;2354;2355;2356	A2A5N3	73	A2A5N3	RFEQMKQER	9	2	1250.62	yes	yes	2;3	0.0047992	144.17	2206800			2	2	279	R	Q	Pabpc1l	Polyadenylate-binding protein
892	92	2389;2390	B1AXZ0	92	B1AXZ0	RIEAEEAIK	9	1	1057.58	yes	no	2	0.00013745	154.01	1209800			1		176	K	G	Elavl2	ELAV-like protein
893	31	2391;2392;2393;2394;2395;2396	A0A0G2JGN7	31	A0A0G2JGN7	RIGDPHLVICMDCSADTMTNR	21	1	2461.1	yes	no	2	0.041256	34.649	34911000	1	1	1	1	135	R	L	Ak5	Adenylate kinase isoenzyme 5 (Fragment)
894	259	2397;2398	Q3UWK9	259	Q3UWK9	RKPIPEEALAYIHR	14	2	1691.95	yes	yes	4	0.0049768	85.554	1098900	1				6	R	I	Gm813	Ferritin
895	321	2399;2400	Q8K441	321	Q8K441	RLHCFPILMNVISNGILHMLNHTQYIR	27	1	3289.72	yes	yes	3;4	0.038744	36.627	2012500				2	970	K	I	Abca6	ATP-binding cassette sub-family A member 6
896	302	2401	Q8BI57	302	Q8BI57	RLPQQSFINK	10	1	1229.69	yes	yes	2	0.013516	112.3	296890				1	427	R	T	Fbxw13	F-box and WD-40 domain protein 13
897	146	2402	E9Q3G4	146	E9Q3G4	RMSQTLEIR	9	1	1132.6	yes	no	2	0.040921	68.846	8900.2	1				304	K	R	Samd3	Sterile alpha motif domain-containing protein 3
899	331	2414;2415;2416;2417;2418;2419	Q8VDF2	331	Q8VDF2	RPLIASPSQPPPALR	15	1	1598.93	yes	yes	2;3	0.00038661	120.32	22356000	1		2		284	R	N	Uhrf1	E3 ubiquitin-protein ligase UHRF1
901	98	2421;2422;2423;2424;2425;2426;2427;2428	B2RUF0	98	B2RUF0	RPPPFFYR	8	1	1078.57	yes	no	2;3	0.00083765	157.21	48509000			2	2	225	R	R	Ybx2	Y box protein 2
902	318	2429;2430	Q8K2F8	318	Q8K2F8	RPTWAEER	8	1	1043.51	yes	no	2	0.01432	104.01	0			2		381	R	R	Lsm14a	Protein LSM14 homolog A
903	328	2431	Q8VBT9	328	Q8VBT9	RQDFNPSEYDLK	12	1	1510.71	yes	no	2	0.041976	86.944	192080			1		42	R	F	Aspscr1	Tether containing UBX domain for GLUT4
904	194	2432	P01027	194	P01027	RQEALELIKK	10	2	1226.73	yes	yes	3	0.040073	115.91	3632100	1				1042	K	G	C3	Complement C3
905	186	2433	M0QWX6	186	M0QWX6	RQNSDFPSPSR	11	1	1289.61	yes	no	3	0.029766	73.951	383030			1		37	R	R	Cenpl	Centromere protein L
906	68	2434	Q9D5U9-2	68	Q9D5U9-2	RRFQSNSTPMNQR	13	2	1620.79	yes	no	3	0.039524	57.164	395630	1				58	R	A	Micalcl	Isoform 2 of MICAL C-terminal-like protein
907	98	2435	B2RUF0	98	B2RUF0	RRPPPFFYR	9	2	1234.67	yes	no	3	0.04148	62.107	4614100			1		224	R	R	Ybx2	Y box protein 2
908	73	2436	A2A5N3	73	A2A5N3	RSLGYAYINFQQPADAER	18	1	2098.02	yes	yes	3	9.584e-09	136.39	299550			1		50	R	A	Pabpc1l	Polyadenylate-binding protein
909	295	2437	Q80SU3	295	Q80SU3	RTLQPAGCR	9	1	1057.55	yes	yes	2	0.0060497	122.96	389270				1	95	R	A	Zar1	Zygote arrest protein 1
910	315	2438;2439	Q8CGC4	315	Q8CGC4	RTTWAEER	8	1	1047.51	yes	no	2	0.010229	125.97	3660700				1	332	R	K	Lsm14b	Protein LSM14 homolog B
911	217	2440;2441;2442	P38647	217	P38647	RYDDPEVQKDTK	12	2	1492.72	yes	yes	2	0.0042135	147.73	451710	1		1		127	R	N	Hspa9	Stress-70 protein, mitochondrial
912	92	2443;2444	B1AXZ0	92	B1AXZ0	RYPGPLAQQAQR	12	1	1383.74	yes	no	2	0.0011062	130.01	703270			1		225	R	F	Elavl2	ELAV-like protein
913	372	2445	Q9JHU4	372	Q9JHU4	SACDTVDTWLDDTAK	15	0	1696.72	yes	yes	2	0.014281	85.469	0			1		4212	R	G	Dync1h1	Cytoplasmic dynein 1 heavy chain 1
914	18	2446;2447	A0A0A6YVU1	18	A0A0A6YVU1	SADAVSVIPVLQR	13	0	1353.76	yes	no	2	5.0068e-16	184.34	391140			1		57	K	T	Nudt5	ADP-sugar pyrophosphatase (Fragment)
915	204	2448	P16125	204	P16125	SADTLWDIQK	10	0	1175.58	yes	yes	2	0.002702	123.51	157720			1		320	K	D	Ldhb	L-lactate dehydrogenase B chain
916	277	2449;2450	Q66X22	277	Q66X22	SAFSEESQTLLQDVEK	16	0	1809.86	yes	yes	2	1.789e-08	146.3	101090			1		958	K	K	Nlrp9b	NACHT, LRR and PYD domains-containing protein 9B
917	218	2451	P41105	218	P41105	SAHLQWMVVR	10	0	1225.64	yes	yes	2	0.031063	63.624	72323			1		2	M	N	Rpl28	60S ribosomal protein L28
918	307	2452;2453;2454;2455;2456;2457	Q8BU47	307	Q8BU47	SALLMAQNMEETLTK	15	0	1678.83	yes	yes	2	9.9466e-63	253.46	7490100	1		3		94	K	I	E330017A01Rik	Ferritin
919	190	2458	O55082	190	O55082	SAMRDCLNTLQKK	13	2	1563.79	yes	yes	2	0.022205	99.752	4365300	1				148	R	E	Ptpn20	Tyrosine-protein phosphatase non-receptor type 20
920	119	2459;2460	D3Z1C1	119	D3Z1C1	SATLAGWGELYGR	13	0	1379.68	yes	no	2	0.00055781	131.06	170760			1		103	R	S	Mtmr14	Myotubularin-related protein 14 (Fragment)
921	280	2461;2462	Q6B966	280	Q6B966	SCSFTPIGSEHLSTALLHNR	20	0	2226.09	yes	no	3	0.024033	60.764	2725000			1		782	R	S	Nlrp14	NACHT, LRR and PYD domains-containing protein 14
922	217	2463;2464	P38647	217	P38647	SDIGEVILVGGMTR	14	0	1445.75	yes	yes	2	1.1759e-12	177.38	230730			1		378	K	M	Hspa9	Stress-70 protein, mitochondrial
924	295	2467;2468;2469;2470;2471	Q80SU3	295	Q80SU3	SEEGDVQAAGQAGWEQQPPPEDR	23	0	2480.08	yes	no	2;3	3.1494e-72	241.25	7267500			1	2	186	R	N	Zar1	Zygote arrest protein 1
925	71	2472	A2A513	71	A2A513	SEITELRR	8	1	1002.55	yes	no	2	0.01066	125.31	3193800	1				352	K	T	Krt10	Keratin, type I cytoskeletal 10
926	382	2473;2474	Q9WTL4	382	Q9WTL4	SEVTELRR	8	1	988.53	yes	yes	2	0.025049	115.49	3622600		1			37	R	L	Insrr	Insulin receptor-related protein
927	280	2475;2476	Q6B966	280	Q6B966	SFAQLISK	8	0	892.502	yes	yes	2	0.0097771	128.6	2809200			1		131	K	H	Nlrp14	NACHT, LRR and PYD domains-containing protein 14
928	372	2477;2478	Q9JHU4	372	Q9JHU4	SFEWLSQMR	9	0	1182.55	yes	yes	2	8.4724e-06	154.85	0			2		1833	K	F	Dync1h1	Cytoplasmic dynein 1 heavy chain 1
929	315	2479;2480;2481;2482	Q8CGC4	315	Q8CGC4	SFFDNISSELK	11	0	1285.62	yes	no	2	1.4158e-42	242.97	20343000			1	1	317	K	T	Lsm14b	Protein LSM14 homolog B
930	370;371	2483;2484;2485;2486	Q9EST3;Q9EST3-2	371	Q9EST3-2	SFGGGCHVTAAVSSR	15	0	1491.69	no	no	2;3	2.1956e-07	151.49	3506700			2		119	R	R	Eif4enif1	Isoform 2 of Eukaryotic translation initiation factor 4E transporter
931	320	2487	Q8K3V4	320	Q8K3V4	SFREQNTYVEK	11	1	1399.67	yes	yes	3	0.02278	103.21	86290			1		542	K	C	Padi6	Protein-arginine deiminase type-6
932	328	2488	Q8VBT9	328	Q8VBT9	SFSGPGGPSKPK	12	1	1144.59	yes	no	2	0.010235	94.538	0			1		287	K	K	Aspscr1	Tether containing UBX domain for GLUT4
933	234	2489;2490;2491;2492;2493	P63017	234	P63017	SFYPEEVSSMVLTK	14	0	1615.78	yes	no	2;3	4.7881e-08	159.18	5842100	1		2		113	K	M	Hspa8	Heat shock cognate 71 kDa protein
934	227	2494	P54823	227	P54823	SGAYLIPLLER	11	0	1230.7	yes	yes	2	0.027425	102.4	22872000				1	147	K	L	Ddx6	Probable ATP-dependent RNA helicase DDX6
935	331	2495;2496;2497	Q8VDF2	331	Q8VDF2	SGFLVWR	7	0	863.465	yes	no	2	0.019189	124.34	12345000			1	1	575	K	Y	Uhrf1	E3 ubiquitin-protein ligase UHRF1
937	282	2502;2503	Q6HA09-2	282	Q6HA09-2	SGGMQVVSLAPTCLR	15	0	1574.79	yes	no	2	0.00025724	121.95	1330600			1		139	R	K	Astl	Isoform 2 of Astacin-like metalloendopeptidase
938	73	2504;2505;2506;2507	A2A5N3	73	A2A5N3	SGMGNIFIK	9	0	965.5	yes	yes	2	7.7777e-11	182.39	7316300			1	1	96	K	N	Pabpc1l	Polyadenylate-binding protein
939	370;371	2508;2509;2510;2511;2512;2513	Q9EST3;Q9EST3-2	371	Q9EST3-2	SGMPHMHSQLEHR	13	0	1545.69	no	no	2;3;4	2.3075e-10	170.95	1853400			4		906	R	T	Eif4enif1	Isoform 2 of Eukaryotic translation initiation factor 4E transporter
940	162	2514	F6QKK2	162	F6QKK2	SGQFNEDMIPTVGFNMRK	18	1	2069.97	yes	yes	3	0.019397	63.462	188440	1				21	R	I	Arl8a	ADP-ribosylation factor-like protein 8A (Fragment)
941	315	2515;2516	Q8CGC4	315	Q8CGC4	SGSSGTPYLGSK	12	0	1139.55	yes	yes	2	0.00010054	138.42	14101000				1	2	M	I	Lsm14b	Protein LSM14 homolog B
942	216	2517	P29341	216	P29341	SGVGNIFIK	9	0	933.528	yes	no	2	0.0069734	122.94	368920			1		96	K	N	Pabpc1	Polyadenylate-binding protein 1
943	301	2518;2519	Q8BHF7	301	Q8BHF7	SGVVTSATFEQPGR	14	0	1434.71	yes	yes	2	0.00033848	127.32	666680			1		523	R	Q	Pgs1	CDP-diacylglycerol--glycerol-3-phosphate 3-phosphatidyltransferase, mitochondrial
944	269	2520;2521	Q5SF07	269	Q5SF07	SGYAFVDYPDQNWAIR	16	0	1900.87	yes	yes	2	2.4097e-54	228.9	2863300			1		38	K	A	Igf2bp2	Insulin-like growth factor 2 mRNA-binding protein 2
946	322	2529	Q8K442	322	Q8K442	SHFFLIDYSFYIR	13	0	1706.85	yes	yes	4	0.041371	29.303	69684				1	437	K	T	Abca8a	ATP-binding cassette sub-family A member 8-A
947	227	2530;2531;2532;2533;2534	P54823	227	P54823	SIEEQLGTEIKPIPSNIDK	19	1	2110.12	yes	yes	2;3	3.576e-91	261.66	27932000			1	2	448	K	S	Ddx6	Probable ATP-dependent RNA helicase DDX6
948	349	2535;2536	Q9CPN8	349	Q9CPN8	SILEIMHK	8	0	969.532	yes	yes	2	3.9703e-05	166.68	691810			1		259	K	E	Igf2bp3	Insulin-like growth factor 2 mRNA-binding protein 3
949	170	2537;2538	F8WIK2	170	F8WIK2	SIPIRDRGFLVQTIEFAEQR	20	2	2374.28	yes	no	4	0.041484	36.127	11734000		1	1		519	K	I	Parp8	Poly [ADP-ribose] polymerase
954	185	2559	L7N1W9	185	L7N1W9	SKDIQELR	8	1	987.535	yes	no	2	0.0024905	148.94	654680			1		632	R	I	Nlrp4f	NACHT, LRR and PYD domains-containing protein 4F
955	331	2560;2561;2562;2563	Q8VDF2	331	Q8VDF2	SKLEPYTLSEQQANLIK	17	1	1961.05	yes	no	2;3	1.4605e-23	191.89	3315100			2		663	K	E	Uhrf1	E3 ubiquitin-protein ligase UHRF1
956	331	2564;2565;2566	Q8VDF2	331	Q8VDF2	SKLEPYTLSEQQANLIKEDK	20	2	2333.21	yes	no	2;3	8.4758e-38	199.31	1935100			2		663	K	G	Uhrf1	E3 ubiquitin-protein ligase UHRF1
957	361	2567;2568	Q9D3V1-2	361	Q9D3V1-2	SKLNTIEAK	9	1	1002.57	yes	no	2	0.0027454	135.43	6802000		1			40	K	R	Iqcd	Isoform 2 of IQ domain-containing protein D
958	315	2569;2570	Q8CGC4	315	Q8CGC4	SKSFFDNISSELK	13	1	1500.75	yes	no	2	0.004326	116.86	757050				1	315	K	T	Lsm14b	Protein LSM14 homolog B
959	216	2571	P29341	216	P29341	SKVDEAVAVLQAHQAK	16	1	1692.92	yes	no	3	0.0014792	106.3	282680			1		605	R	E	Pabpc1	Polyadenylate-binding protein 1
960	280	2572;2573;2574	Q6B966	280	Q6B966	SLCEVLENPNSSLER	15	0	1745.83	yes	no	2	9.2592e-63	253.79	4724200	1		1		706	K	L	Nlrp14	NACHT, LRR and PYD domains-containing protein 14
961	223;341	2575;2576;2577;2578;2579;2580;2581;2582	P50446;Q922U2	223	P50446	SLDLDSIIAEVK	12	0	1301.71	no	no	2	1.4941e-32	213.63	15524000	1	1	1	1	316	R	A	Krt6a	Keratin, type II cytoskeletal 6A
962	92	2583;2584	B1AXZ0	92	B1AXZ0	SLFGSIGEIESCK	13	0	1425.68	yes	no	2	4.3442e-25	212.1	856140			1		57	K	L	Elavl2	ELAV-like protein
963	73	2585;2586	A2A5N3	73	A2A5N3	SLGYAYINFQQPADAER	17	0	1941.92	yes	yes	2	2.8716e-42	214.81	2900600			1		51	R	A	Pabpc1l	Polyadenylate-binding protein
965	33	2599	A0A140LIE1	33	A0A140LIE1	SLHTQYLESFLR	12	0	1492.77	yes	no	2	0.019669	69.216	3042700			1		2	M	S	Sesn3	Sestrin-3
967	372	2601;2602	Q9JHU4	372	Q9JHU4	SLLQALNEVK	10	0	1113.64	yes	yes	2	4.5035e-10	181.4	263870			1		3746	K	G	Dync1h1	Cytoplasmic dynein 1 heavy chain 1
970	102	2617	B8JKK2	102	B8JKK2	SLQSVAEER	9	0	1017.51	yes	no	2	0.0066587	123.75	315680			1		97	R	A	Rpl15	Ribosomal protein L15 (Fragment)
971	157	2618	E9Q9K8	157	E9Q9K8	SLSNDAPSVAR	11	0	1115.56	yes	yes	3	0.040192	72.321	144030	1				1997	K	N	Akap6	A kinase (PRKA) anchor protein 6
972	280	2619;2620;2621;2622;2623	Q6B966	280	Q6B966	SLVHLDLGQNK	11	0	1222.67	yes	no	2;3	1.1898e-05	152.64	5184100	1		2		802	R	L	Nlrp14	NACHT, LRR and PYD domains-containing protein 14
975	227	2628;2629;2630;2631	P54823	227	P54823	SLYVAEYHSEPAEDEKP	17	1	1962.88	yes	yes	2;3	7.3126e-32	199.65	24679000				2	467	K	_	Ddx6	Probable ATP-dependent RNA helicase DDX6
976	261	2632;2633	Q3UXD9	261	Q3UXD9	SMALAWASSGVR	12	0	1234.61	yes	no	2	7.0872e-10	171.26	210250			1		184	K	I	Pecr	Peroxisomal trans-2-enoyl-CoA reductase
977	132	2634	F6XXH9	132	F6XXH9	SMMYSGELK	9	0	1044.46	yes	no	2	0.037788	54.722	169400				1	122	R	F	Impdh1	Inosine-5'-monophosphate dehydrogenase 1 (Fragment)
978	320	2635;2636	Q8K3V4	320	Q8K3V4	SMNHPTVALVR	11	0	1223.64	yes	yes	3	0.0049402	97.734	0			2		68	R	M	Padi6	Protein-arginine deiminase type-6
979	329	2637;2638	Q9CWY6	329	Q9CWY6	SNLKPDVEHCTGAGTGSPLEEEVR	24	1	2581.21	yes	no	3	1.296e-24	161.64	7385600			1		2	M	T	Rbpms2	Putative uncharacterized protein
980	333	2639	Q8VFJ5	333	Q8VFJ5	SNMEVENK	8	0	949.418	yes	yes	2	0.041186	44.349	7039.9				1	2	M	S	Olfr830	Olfactory receptor
981	336	2640	Q91W50	336	Q91W50	SPAAPGQSPTGSVCYER	17	0	1762.79	yes	yes	2	0.033237	79.92	151180			1		116	K	N	Csde1	Cold shock domain-containing protein E1
982	375;374	2641	Q9JKB3-2;Q9JKB3	374	Q9JKB3	SPAASGAPQAPAPAALLAGSPGGDAAPGPAPASSAPAGGEDAEKK	45	1	3889.91	no	no	4	0.0050228	36.655	483900				1	33	K	V	Ybx3	Y-box-binding protein 3
983	39	2642	Z4YKC4	39	Z4YKC4	SPAPVQTATTAPK	13	0	1267.68	yes	no	2	0.025126	92.151	85034			1		497	R	S	Eif4g3	Eukaryotic translation initiation factor 4 gamma 3
984	346	2643	Q99L45	346	Q99L45	SPDTILQK	8	0	900.492	yes	yes	2	0.034105	113.26	171410				1	284	R	D	Eif2s2	Eukaryotic translation initiation factor 2 subunit 2
985	205	2644;2645	P16381	205	P16381	SPILVATAVAAR	12	0	1167.7	yes	no	2	2.995e-23	202.05	646790			1		491	K	G	D1Pas1	Putative ATP-dependent RNA helicase Pl10
986	315	2646;2647;2648;2649;2650;2651;2652;2653;2654;2655;2656;2657	Q8CGC4	315	Q8CGC4	SPMVEQAVQTSSVDNLNAK	19	0	2016.98	yes	no	2;3	4.7162e-127	303.05	22451000			2	4	154	K	K	Lsm14b	Protein LSM14 homolog B
987	315	2658;2659;2660	Q8CGC4	315	Q8CGC4	SPMVEQAVQTSSVDNLNAKK	20	1	2145.07	yes	no	2;3	1.0415e-62	237.66	1867700				2	154	K	L	Lsm14b	Protein LSM14 homolog B
988	383	2661	Q9WVB3	383	Q9WVB3	SPSALLDYYQEDVSRPQPETQESSGR	26	1	2938.36	yes	yes	3	0.0048373	78.352	499500			1		221	K	A	Tle6	Transducin-like enhancer protein 6
989	243	2662;2663;2664;2665	Q01853	243	Q01853	SPVAKDVDLEFLAK	14	1	1530.83	yes	yes	2;3	3.8951e-12	169.98	1546800			2		664	K	M	Vcp	Transitional endoplasmic reticulum ATPase
990	58	2666;2667	A0A140T8L5	58	A0A140T8L5	SPYQEFTDHLVK	12	0	1462.71	yes	no	2;3	0.0085322	113.95	384550			2		192	K	T	Rps2-ps6	Uncharacterized protein
991	98	2668;2669;2670;2671;2672;2673;2674;2675	B2RUF0	98	B2RUF0	SQADKPVLAIQVLGTVK	17	1	1766.03	yes	no	2;3	3.8226e-42	214.46	17802000			2	2	84	R	W	Ybx2	Y box protein 2
992	210	2676;2677	P20029	210	P20029	SQIFSTASDNQPTVTIK	17	0	1835.93	yes	yes	2	7.7973e-17	177.07	785660			1		449	K	V	Hspa5	78 kDa glucose-regulated protein
993	234	2678;2679;2680;2681;2682;2683	P63017	234	P63017	SQIHDIVLVGGSTR	14	0	1480.8	yes	no	2;3	2.9892e-05	137.27	9811200	1		2		329	K	I	Hspa8	Heat shock cognate 71 kDa protein
994	381	2684	Q9R1M5-8	381	Q9R1M5-8	SQLVLENISNESDR	14	0	1602.78	yes	no	2	0.0035307	110.84	188780			1		349	R	I	Nlrp5	Isoform 8 of NACHT, LRR and PYD domains-containing protein 5
995	217	2685	P38647	217	P38647	SQVFSTAADGQTQVEIK	17	0	1807.9	yes	yes	2	1.6726e-16	171.29	237870			1		469	K	V	Hspa9	Stress-70 protein, mitochondrial
996	223;332	2686	P50446;Q8VED5	332	Q8VED5	SRAEAESWYQTK	12	1	1454.68	no	no	2	0.0024288	122.78	601180	1				325	K	Y	Krt79	Keratin, type II cytoskeletal 79
997	223	2687;2688	P50446	223	P50446	SRAEAESWYQTKYEELQVTAGR	22	2	2601.25	no	no	3	0.0017823	96.128	4620000		1			337	R	H	Krt6a	Keratin, type II cytoskeletal 6A
998	328	2689	Q8VBT9	328	Q8VBT9	SREGPENIVR	10	1	1155.6	yes	no	2	0.026195	108.98	209730			1		84	R	I	Aspscr1	Tether containing UBX domain for GLUT4
999	375;374	2690;2691;2692;2693	Q9JKB3-2;Q9JKB3	374	Q9JKB3	SRPLNAVSQDGK	12	1	1270.66	no	no	2	1.6741e-07	166.62	643470			1	1	328	R	E	Ybx3	Y-box-binding protein 3
1000	375;374	2694;2695;2696;2697;2698;2699;2700;2701;2702;2703	Q9JKB3-2;Q9JKB3	374	Q9JKB3	SRPLNAVSQDGKETK	15	2	1628.85	no	no	2;3;4	1.0485e-07	165.24	3274500			2	3	328	R	A	Ybx3	Y-box-binding protein 3
1001	129	2704;2705	D3Z7X0	129	D3Z7X0	SRVEIEQAR	9	1	1086.58	yes	no	2	0.0076298	125.74	349990				1	454	R	L	Acad12	Acyl-Coenzyme A dehydrogenase family, member 12
1002	370;371	2706;2707	Q9EST3;Q9EST3-2	371	Q9EST3-2	SSCSTPLSQTSR	12	0	1309.59	no	no	2	0.00050335	141.34	2026900			1		739	R	Y	Eif4enif1	Isoform 2 of Eukaryotic translation initiation factor 4E transporter
1004	370;371	2709;2710;2711;2712	Q9EST3;Q9EST3-2	371	Q9EST3-2	SSSLGSTPHEELER	14	0	1527.72	no	no	2;3	1.8923e-18	182.72	5467100			2		350	R	L	Eif4enif1	Isoform 2 of Eukaryotic translation initiation factor 4E transporter
1005	237;246	2713;2714	P70166;Q059Z2	237	P70166	SSSPSDSDTSGFSSGSDHLSDLISSLR	27	0	2727.21	no	no	3	0.0047581	69.27	431660			1	1	179	R	I	Cpeb1	Cytoplasmic polyadenylation element-binding protein 1
1006	169	2715;2716	Z4YJI3	169	Z4YJI3	STAAEVQQVLNR	12	0	1314.69	yes	no	2	1.4916e-23	207.34	1883500			1		404	R	F	Esrp1	Epithelial-splicing regulatory protein 1
1007	339	2717	Q920N7	339	Q920N7	STADPFVK	8	0	863.439	yes	yes	2	0.038268	90.37	714120				1	317	K	V	Syt12	Synaptotagmin-12
1008	234	2718;2719;2720;2721;2722;2723;2724	P63017	234	P63017	STAGDTHLGGEDFDNR	16	0	1690.72	yes	no	2;3	8.0709e-32	204.67	21555000	2		2		221	K	M	Hspa8	Heat shock cognate 71 kDa protein
1009	220	2725;2726	P47963	220	P47963	STESLQANVQR	11	0	1231.62	yes	no	2	2.1366e-21	199.19	768220			1		106	K	L	Rpl13	60S ribosomal protein L13
1010	188	2727;2728	Q8C2Q7	188	Q8C2Q7	STGEAFVQFASQEIAEK	17	0	1840.88	yes	no	2	3.683e-12	164.58	270970				1	151	R	A	Hnrnph1	Heterogeneous nuclear ribonucleoprotein H
1011	331	2729;2730	Q8VDF2	331	Q8VDF2	STGPTLSSPR	10	0	1001.51	yes	no	2	0.00063227	139.15	9198800			1	1	649	K	A	Uhrf1	E3 ubiquitin-protein ligase UHRF1
1012	323	2731	Q8R050-2	323	Q8R050-2	STIGGQIMYLTGMVDKR	17	1	1868.95	yes	no	3	0.040221	60.549	329770	1				224	K	T	Gspt1	Isoform 2 of Eukaryotic peptide chain release factor GTP-binding subunit ERF3A
1013	217	2732;2733;2734;2735;2736	P38647	217	P38647	STNGDTFLGGEDFDQALLR	19	0	2054.95	yes	yes	2;3	2.9392e-49	215.64	1881100	2		1		266	K	H	Hspa9	Stress-70 protein, mitochondrial
1014	282	2737;2738;2739;2740	Q6HA09-2	282	Q6HA09-2	STNMLVPYDYSSVMHYGR	18	0	2118.95	yes	no	2;3	0.00041508	102.08	948300	1		2		202	R	F	Astl	Isoform 2 of Astacin-like metalloendopeptidase
1015	198	2741	P10126	198	P10126	STTTGHLIYK	10	0	1119.59	yes	no	2	0.037183	101.66	617940				1	21	K	C	Eef1a1	Elongation factor 1-alpha 1
1016	342	2742;2743;2744;2745	Q923T9-3	342	Q923T9-3	STVASMMHR	9	0	1018.47	yes	no	2	0.00031882	150.36	1503800			1	1	276	R	Q	Camk2g	Isoform 3 of Calcium/calmodulin-dependent protein kinase type II subunit gamma
1017	370;371	2746;2747	Q9EST3;Q9EST3-2	371	Q9EST3-2	SVAETENGDAFLELK	15	0	1621.78	no	no	2	1.6503e-63	257.48	824640			1		4	K	K	Eif4enif1	Isoform 2 of Eukaryotic translation initiation factor 4E transporter
1018	98;375;374	2748;2749;2750	B2RUF0;Q9JKB3-2;Q9JKB3	98	B2RUF0	SVGDGETVEFDVVEGEK	17	0	1794.82	no	no	2	5.0311e-09	149.31	7235400			1	1	138	R	G	Ybx2	Y box protein 2
1019	98	2751;2752;2753	B2RUF0	98	B2RUF0	SVGDGETVEFDVVEGEKGAEAANVTGPGGVPVKGSR	36	2	3499.71	yes	no	3;4	3.8558e-06	89.145	4166700			1	2	138	R	Y	Ybx2	Y box protein 2
1020	318	2754;2755	Q8K2F8	318	Q8K2F8	SVKPQLAQGR	10	1	1082.62	yes	no	2;3	0.028276	102.06	465300			2		172	R	S	Lsm14a	Protein LSM14 homolog A
1021	370;371	2756;2757	Q9EST3;Q9EST3-2	371	Q9EST3-2	SVLHPPGSSSQAAAISVQTPQNVPSR	26	0	2614.35	no	no	3	9.4763e-06	96.128	3402300			1		880	R	S	Eif4enif1	Isoform 2 of Eukaryotic translation initiation factor 4E transporter
1022	345	2758;2759	Q99JZ0	345	Q99JZ0	SVLYPSLEDLK	11	0	1262.68	yes	yes	2	0.018281	72.152	41543			1		2	M	V	Sdcbp2	Syntenin-2
1023	103	2760;2761	C3VD30	103	C3VD30	SVQCSQGSQTLHSSSLSDR	19	0	2062.93	yes	yes	3	0.010062	72.207	613850			1		97	K	T	Zar1l	Zygote arrest 1-like
1024	325	2762	Q8R1Q8	325	Q8R1Q8	SVSSNVASVSPIPAGSK	17	0	1585.83	yes	yes	2	3.254e-06	132.62	274570				1	412	R	K	Dync1li1	Cytoplasmic dynein 1 light intermediate chain 1
1025	265	2763	Q59J78	265	Q59J78	SWWSGVWR	8	0	1062.5	yes	yes	2	0.0381	30.318	0	1				2	M	S	Ndufaf2	Mimitin, mitochondrial
1026	150;299	2764	E9Q5F4;Q8BFZ3	150	E9Q5F4	SYELPDGQVITIGNER	16	0	1789.88	no	no	2	9.6676e-10	151.39	1381900	1				239	K	F	Actb	Actin, cytoplasmic 1 (Fragment)
1027	0	2765	A0A075B5K0	0	A0A075B5K0	SYLSWYQQK	9	0	1201.58	yes	yes	2	0.026278	116.37	787680	1				53	K	P	Igkv14-126	Uncharacterized protein (Fragment)
1028	295	2766;2767;2768;2769	Q80SU3	295	Q80SU3	SYNPYRVEDITCQSCK	16	1	2018.88	yes	yes	2;3	2.3407e-11	159.64	2711100				2	302	K	R	Zar1	Zygote arrest protein 1
1029	295	2770;2771	Q80SU3	295	Q80SU3	SYNPYRVEDITCQSCKR	17	2	2174.98	yes	yes	3	0.0018932	114.58	2375300				1	302	K	T	Zar1	Zygote arrest protein 1
1030	223	2772;2773;2774;2775;2776;2777;2778	P50446	223	P50446	TAAENEFVTLKK	12	1	1349.72	yes	yes	2;3	4.7611e-10	173.72	9774300	1	2	1		250	R	D	Krt6a	Keratin, type II cytoskeletal 6A
1031	126	2779	E9QAT0	126	E9QAT0	TADGSLQSASSEGSR	15	0	1451.65	yes	no	2	5.805e-05	133.87	118990			1		547	R	L	Fmr1	Synaptic functional regulator FMR1
1032	127	2780	D3Z7A7	127	D3Z7A7	TAEEAYNAVVR	11	0	1221.6	yes	no	2	0.0053741	119.03	242270			1		890	K	Y	Fmnl3	Formin-like protein 3
1033	129	2781;2782	D3Z7X0	129	D3Z7X0	TAFGKPLVEQGTILADIAR	19	1	1999.11	yes	no	3	0.00069245	102.5	275270				1	435	R	S	Acad12	Acyl-Coenzyme A dehydrogenase family, member 12
1034	331	2783;2784;2785;2786;2787	Q8VDF2	331	Q8VDF2	TAGQSSDQKLTNNNR	15	1	1632.78	yes	no	2;3	3.1735e-28	212.03	489120	1		2		497	R	A	Uhrf1	E3 ubiquitin-protein ligase UHRF1
1035	185	2788;2789;2790;2791	L7N1W9	185	L7N1W9	TASLAELISR	10	0	1059.59	yes	no	2	6.1381e-09	172.21	2741200	1		1		196	K	E	Nlrp4f	NACHT, LRR and PYD domains-containing protein 4F
1036	75	2792	A2A7T3	75	A2A7T3	TASTPVNTPSR	11	0	1129.57	yes	no	2	0.038121	96.171	24835000	1				198	R	P	Rere	Arginine-glutamic acid dipeptide repeats protein
1037	185	2793;2794	L7N1W9	185	L7N1W9	TATAFDER	8	0	909.419	yes	no	2	0.0037254	137.13	427170			1		296	K	S	Nlrp4f	NACHT, LRR and PYD domains-containing protein 4F
1038	60	2795	A0A1B0GSF7	60	A0A1B0GSF7	TAVVVGTVTDDVR	13	0	1330.71	yes	no	2	8.6636e-05	146.67	322700			1		27	K	I	Rpl18	60S ribosomal protein L18
1040	224	2811;2812	P51881	224	P51881	TDAAVSFAK	9	0	908.46	yes	yes	2	0.014625	85.355	173610			1		2	M	D	Slc25a5	ADP/ATP translocase 2
1041	331	2813;2814;2815;2816;2817	Q8VDF2	331	Q8VDF2	TDSSEVVQAGEK	12	0	1248.58	yes	no	2	2.4748e-23	203.88	11527000	1		1	1	370	R	L	Uhrf1	E3 ubiquitin-protein ligase UHRF1
1042	331	2818;2819	Q8VDF2	331	Q8VDF2	TDSSEVVQAGEKLK	14	1	1489.76	yes	no	2	0.00021246	132.51	1206100			1		370	R	E	Uhrf1	E3 ubiquitin-protein ligase UHRF1
1043	341	2820	Q922U2	341	Q922U2	TEAESWYQTK	10	0	1241.56	yes	yes	2	0.019966	109.16	140060				1	349	R	Y	Krt5	Keratin, type II cytoskeletal 5
1044	378	2821	Q9QWL7	378	Q9QWL7	TEELNREVATNSELVQSGK	19	1	2103.04	no	no	2	6.2289e-05	107.18	603630		1			279	K	S	Krt17	Keratin, type I cytoskeletal 17
1045	227	2822;2823	P54823	227	P54823	TENPVIMGLSSQNGQLR	17	0	1842.93	yes	yes	3	0.0014562	95.073	641220				1	6	R	G	Ddx6	Probable ATP-dependent RNA helicase DDX6
1046	210	2824;2825;2826;2827	P20029	210	P20029	TFAPEEISAMVLTK	14	0	1535.79	yes	yes	2	7.553e-08	154.72	1129900	1		1		140	K	M	Hspa5	78 kDa glucose-regulated protein
1047	247	2828;2829	Q05A80	247	Q05A80	TFSALSQDLLK	11	0	1221.66	yes	no	2	0.0011312	135.1	338790			1		102	K	A	Caprin2	Caprin-2
1048	122	2830	D3Z3F1	122	D3Z3F1	TGAPQYGSYGTAPVNLNIK	19	0	1949.98	yes	no	2	1.3298e-13	151.03	385780			1		89	K	A	Fip1l1	Pre-mRNA 3'-end-processing factor FIP1 (Fragment)
1049	122	2831;2832	D3Z3F1	122	D3Z3F1	TGNSEKEAALPSTK	14	1	1431.72	yes	no	2	0.0042166	111.81	86080			1		225	R	A	Fip1l1	Pre-mRNA 3'-end-processing factor FIP1 (Fragment)
1050	261	2833;2834;2835	Q3UXD9	261	Q3UXD9	TGQSYLAAGLLK	12	0	1220.68	yes	no	2	2.1521e-06	162.31	711130	1		1		6	K	N	Pecr	Peroxisomal trans-2-enoyl-CoA reductase
1051	349	2836;2837	Q9CPN8	349	Q9CPN8	TGYAFVDCPDEGWALK	16	0	1827.81	yes	yes	2	2.2518e-16	172.82	955210			1		37	K	A	Igf2bp3	Insulin-like growth factor 2 mRNA-binding protein 3
1052	169	2838;2839;2840;2841	Z4YJI3	169	Z4YJI3	THGVHMVLNHQGR	13	0	1484.74	yes	no	3;4	0.0043598	96.067	360470			2		474	R	P	Esrp1	Epithelial-splicing regulatory protein 1
1055	114	2849	D3YYM6	114	D3YYM6	TIAECLADELINAAK	15	0	1630.82	yes	no	2	5.1132e-27	200.97	174150	1				168	K	_	Rps5	40S ribosomal protein S5 (Fragment)
1056	27	2850	A0A0G2JFQ3	27	A0A0G2JFQ3	TICSHVQNMIK	11	0	1329.65	yes	no	2	0.029948	100.93	178420			1		50	R	G	Rpl9	60S ribosomal protein L9 (Fragment)
1057	236	2851	P68373	236	P68373	TIGGGDDSFNTFFSETGAGK	20	0	2006.89	yes	no	2	3.9756e-18	166.34	2116000		1			41	K	H	Tuba1c	Tubulin alpha-1C chain
1058	143	2852;2853	E9Q0M0	143	E9Q0M0	TIIGYQAHADTAAK	14	0	1458.75	yes	no	2	0.0002326	130.47	3862300			1		226	K	S	Eif4e1b	Eukaryotic translation initiation factor 4E type 1B (Fragment)
1059	70	2854	A1BN54	70	A1BN54	TINEVENQILTR	12	0	1428.76	yes	no	2	0.017611	104.7	256020			1		727	R	D	Actn1	Alpha actinin 1a
1060	236	2855;2856	P68373	236	P68373	TIQFVDWCPTGFK	13	0	1597.76	yes	no	2	0.00020312	139.77	353250				1	340	R	V	Tuba1c	Tubulin alpha-1C chain
1061	320	2857;2858	Q8K3V4	320	Q8K3V4	TISQILADK	9	0	987.56	yes	yes	2	0.0033538	132.25	739160			1		533	K	S	Padi6	Protein-arginine deiminase type-6
1062	19	2859;2860;2861;2862	A0A0A6YW67	19	A0A0A6YW67	TITLEVEPSDTIENVK	16	0	1786.92	yes	no	2	2.8318e-16	170.42	7653000			1	1	12	K	A	Gm8797	MCG23377, isoform CRA_b
1063	389	2863;2864	Q9Z2T6	389	Q9Z2T6	TKEEINELNR	10	1	1244.64	yes	yes	2	9.1573e-14	182.92	778780		1			335	R	M	Krt85	Keratin, type II cuticular Hb5
1064	387	2865	Q9Z277-2	387	Q9Z277-2	TKMKQMTLLDMAK	13	2	1537.8	yes	no	3	0.039886	34.264	10719				1	136	K	G	Baz1b	Isoform 2 of Tyrosine-protein kinase BAZ1B
1065	182	2866	J3QNW0	182	J3QNW0	TKNFEDPPNHAR	12	1	1424.68	yes	no	2	0.0020285	126.5	446750			1		977	K	S	Dnmt1	DNA (cytosine-5)-methyltransferase
1067	302	2871	Q8BI57	302	Q8BI57	TLCDDMSIIR	10	0	1222.57	yes	yes	2	0.0026355	123.96	302750				1	437	K	V	Fbxw13	F-box and WD-40 domain protein 13
1068	289	2872;2873;2874;2875;2876;2877	Q792Z1	289	Q792Z1	TLDNDIMLIK	10	0	1174.63	yes	yes	2	6.2362e-21	202.03	4655500	1		1	1	103	K	L	Try10	MCG140784
1069	289	2878;2879	Q792Z1	289	Q792Z1	TLDNDIMLIKLSSPVTLNAR	20	1	2213.21	yes	yes	3	0.014672	69.081	281720			1		103	K	V	Try10	MCG140784
1070	329	2880	Q9CWY6	329	Q9CWY6	TLFVSGLPVDIKPR	14	1	1540.9	yes	no	3	0.012531	96.135	3576200			1		26	R	E	Rbpms2	Putative uncharacterized protein
1071	372	2881	Q9JHU4	372	Q9JHU4	TLINELVK	8	0	928.559	yes	yes	2	0.036808	112.11	351880			1		4448	R	G	Dync1h1	Cytoplasmic dynein 1 heavy chain 1
1072	227	2882;2883	P54823	227	P54823	TLKLPPKDLR	10	2	1179.73	yes	yes	2;3	0.031591	97.597	482360				2	75	K	I	Ddx6	Probable ATP-dependent RNA helicase DDX6
1073	53	2884	A0A140LIJ4	53	A0A140LIJ4	TLKTVLIMTEK	11	1	1275.75	yes	yes	2	0.012098	119.34	22125				1	1671	R	K	Dnah14	Dynein, axonemal, heavy chain 14
1075	184	2890	K4DID3	184	K4DID3	TLLSVLKDPIAK	12	1	1296.8	yes	no	2	0.018537	107.53	382720			1		81	R	M	Dppa3	Developmental pluripotency-associated protein 3 (Fragment)
1076	140	2891	E9PZ92	140	E9PZ92	TLNCMIGQMKHILAAEQKK	19	2	2213.15	yes	no	3	0.025025	60.489	4627200			1		474	R	T	Exoc5	Exocyst complex component 5
1077	19	2892;2893;2894	A0A0A6YW67	19	A0A0A6YW67	TLSDYNIQK	9	0	1080.55	yes	no	2	7.5079e-05	160.82	6413300			1	1	55	R	E	Gm8797	MCG23377, isoform CRA_b
1078	185	2895;2896;2897;2898	L7N1W9	185	L7N1W9	TLSHLDISSNDLKDEGLK	18	1	1984.01	yes	no	2;3;4	1.0263e-42	220.1	2073700			3		801	K	I	Nlrp4f	NACHT, LRR and PYD domains-containing protein 4F
1079	201	2899	P11499	201	P11499	TLTLVDTGIGMTK	13	0	1348.73	yes	yes	2	0.00022784	138.31	422380			1		83	R	A	Hsp90ab1	Heat shock protein HSP 90-beta
1080	255	2900	Q3UFM5	255	Q3UFM5	TLVRNAGSGSETR	13	1	1346.69	yes	yes	3	0.040178	52.071	0		1			574	R	L	Nom1	Nucleolar MIF4G domain-containing protein 1
1081	331	2901;2902;2903;2904;2905;2906;2907;2908	Q8VDF2	331	Q8VDF2	TMDGKETHTVNSLSR	15	1	1674.8	yes	no	2;3;4	1.1716e-48	231.41	6533800			5		7	R	L	Uhrf1	E3 ubiquitin-protein ligase UHRF1
1084	97	2930;2931	B2RT41	97	B2RT41	TNPDLLLAVFEDAVK	15	0	1643.88	yes	yes	3;4	0.020456	69.92	14955000		2			1574	K	A	Zfc3h1	Zinc finger, C3H1-type containing
1085	92	2932;2933	B1AXZ0	92	B1AXZ0	TNQAILSQLYQSPNR	15	0	1731.89	yes	no	2	6.8015e-77	264.85	2040600			1		210	K	R	Elavl2	ELAV-like protein
1086	92	2934	B1AXZ0	92	B1AXZ0	TNQAILSQLYQSPNRR	16	1	1887.99	yes	no	3	0.020348	72.681	561190			1		210	K	Y	Elavl2	ELAV-like protein
1087	98	2935;2936;2937;2938;2939;2940;2941;2942;2943;2944	B2RUF0	98	B2RUF0	TPGNQATAASGTPAPPAR	18	0	1663.83	yes	no	2;3	3.3631e-17	177.44	120120000	1		2	2	66	R	S	Ybx2	Y box protein 2
1088	176	2945	G5E8Y8	176	G5E8Y8	TPTLMMQPSLDIK	13	0	1473.76	yes	no	2	0.041145	77.597	276850				1	23	R	P	Zfp385b	Zinc finger protein 385B
1089	328	2946	Q8VBT9	328	Q8VBT9	TPVCVYMR	8	0	1024.48	yes	no	2	0.039867	110.81	361410			1		135	K	N	Aspscr1	Tether containing UBX domain for GLUT4
1090	370;371	2947;2948;2949;2950	Q9EST3;Q9EST3-2	371	Q9EST3-2	TQAASADYLHPR	12	0	1328.65	no	no	2;3	0.00035126	144.51	4520300			2		548	R	I	Eif4enif1	Isoform 2 of Eukaryotic translation initiation factor 4E transporter
1091	378;388	2951;2952	Q9QWL7;Q9Z2K1	378	Q9QWL7	TRLEQEIATYR	11	1	1378.72	no	no	2	1.1914e-05	155.88	3856800		1			375	K	R	Krt17	Keratin, type I cytoskeletal 17
1092	378;388	2953;2954	Q9QWL7;Q9Z2K1	378	Q9QWL7	TRLEQEIATYRR	12	2	1534.82	no	no	3	0.004057	132.56	2862600		1			375	K	L	Krt17	Keratin, type I cytoskeletal 17
1093	227	2955;2956;2957;2958;2959;2960	P54823	227	P54823	TSDVTSTKGNEFEDYCLKR	19	2	2249.03	yes	yes	2;3;4	3.6704e-11	143.43	18668000				3	87	K	E	Ddx6	Probable ATP-dependent RNA helicase DDX6
1094	331	2961;2962;2963	Q8VDF2	331	Q8VDF2	TSEDDIMYHVK	11	0	1336.6	yes	no	2;3	0.0031136	123.01	1400400			2		173	K	Y	Uhrf1	E3 ubiquitin-protein ligase UHRF1
1095	331	2964;2965	Q8VDF2	331	Q8VDF2	TSEDDIMYHVKYDDYPEHGVDIVK	24	1	2867.3	yes	no	4	0.012874	60.454	596910			1		173	K	A	Uhrf1	E3 ubiquitin-protein ligase UHRF1
1096	260	2966;2967	Q3UWS5	260	Q3UWS5	TSEFSAPVSTDLK	13	0	1380.68	no	no	2	2.2673e-06	152	649720				1	270	R	F	Fbxw21	F-box and WD-40 domain protein 21
1097	302	2968;2969	Q8BI57	302	Q8BI57	TSEFSAPVSTILK	13	0	1378.73	yes	no	2	0.00013938	143.55	707020				1	270	R	F	Fbxw13	F-box and WD-40 domain protein 13
1098	203	2970	P14869	203	P14869	TSFFQALGITTK	12	0	1312.7	yes	no	2	0.017447	104.81	154880			1		135	K	I	Rplp0	60S acidic ribosomal protein P0
1099	280	2971;2972;2973	Q6B966	280	Q6B966	TSLHGEFATLNCVITPK	17	0	1886.96	yes	yes	2;3	2.6698e-08	139.08	768220			2		45	K	D	Nlrp14	NACHT, LRR and PYD domains-containing protein 14
1100	253	2974;2975;2976;2977;2978;2979	Q3TZ89-2	253	Q3TZ89-2	TSSLLACVVK	10	0	1076.59	yes	no	2	0.0027477	123.21	27068000	1	1		1	447	K	K	Sec31b	Isoform 2 of Protein transport protein Sec31B
1101	272	2980;2981;2982	Q61142-2	272	Q61142-2	TSVGPSKPVSQPR	13	1	1338.73	yes	no	2	0.011198	106.54	555870	1		1		16	R	R	Spin1	Isoform 2 of Spindlin-1
1102	331	2983;2984	Q8VDF2	331	Q8VDF2	TTECTIVPANHFGPIPGVPVGTMWR	25	0	2736.35	yes	no	3	0.00040066	88.09	1501700			2		412	R	F	Uhrf1	E3 ubiquitin-protein ligase UHRF1
1103	211	2985;2986	Q3UX44	211	Q3UX44	TTFHPAGSSAAHSGHYQR	18	0	1910.88	yes	no	3	0.003524	85.176	211800	1				568	R	F	Zp2	Putative uncharacterized protein
1104	217	2987;2988;2989;2990	P38647	217	P38647	TTPSVVAFTADGER	14	0	1449.71	yes	yes	2	0.0001011	134.37	5246400	1		1		86	R	L	Hspa9	Stress-70 protein, mitochondrial
1105	234	2991	P63017	234	P63017	TTPSYVAFTDTER	13	0	1486.69	yes	no	2	0.0023774	118.73	3996800	1				37	R	L	Hspa8	Heat shock cognate 71 kDa protein
1106	57	2992	A0A140T8L4	57	A0A140T8L4	TTSSNTLNYTNVR	13	0	1469.71	yes	yes	3	0.040745	33.589	1458200		1			2	M	D	Olfr625-ps1	Olfactory receptor
1107	36	2993;2994	A0A0J9YVH1	36	A0A0J9YVH1	TVDFLEAYPGILGQK	15	0	1649.87	yes	no	2	0.011503	95.981	38015			1		53	K	F	Acox3	Peroxisomal acyl-coenzyme A oxidase 3 (Fragment)
1108	334	2995	Q8VHE6	334	Q8VHE6	TVKFHDK	7	1	873.471	yes	yes	2	0.030357	124.59	39792	1				1748	K	I	Dnah5	Dynein heavy chain 5, axonemal
1110	269;86	3005;3006;3007;3008	Q5SF07;A6X8Z3	269	Q5SF07	TVNELQNLTSAEVIVPR	17	0	1882.02	no	no	2;3	7.668e-84	270.95	8585900			2		524	K	D	Igf2bp2	Insulin-like growth factor 2 mRNA-binding protein 2
1111	320	3009;3010;3011	Q8K3V4	320	Q8K3V4	TVSLILDTPR	10	0	1113.64	yes	yes	2	2.5641e-14	192.12	995860	1		1		360	K	V	Padi6	Protein-arginine deiminase type-6
1112	234	3012;3013;3014;3015;3016	P63017	234	P63017	TVTNAVVTVPAYFNDSQR	18	0	1980.99	yes	yes	2;3	8.4838e-13	161.48	10691000	2		2		138	K	Q	Hspa8	Heat shock cognate 71 kDa protein
1113	331	3017	Q8VDF2	331	Q8VDF2	TVWEDTDLGLYK	12	0	1438.7	yes	no	2	0.0010936	132.17	186080			1		121	K	V	Uhrf1	E3 ubiquitin-protein ligase UHRF1
1114	210	3018;3019;3020	P20029	210	P20029	TWNDPSVQQDIK	12	0	1429.68	yes	yes	2	3.9804e-71	258.65	2002400	1		1		103	R	F	Hspa5	78 kDa glucose-regulated protein
1115	58	3021;3022	A0A140T8L5	58	A0A140T8L5	TYSYLTPDLWK	11	0	1385.69	yes	no	2	7.0941e-15	192.38	233450			1		175	K	E	Rps2-ps6	Uncharacterized protein
1116	12	3023	A0A087WS00	12	A0A087WS00	UAVMGR	6	0	683.233	yes	yes	2	0.035009	10.919	0			1		1	_	V	Ipo11	Importin-11 (Fragment)
1117	35	3024;3025	A0A0J9YV16	35	A0A0J9YV16	UVGRAMAIAALDMAECNPWPR	21	1	2379.02	yes	yes	3	0.041074	17.066	58292000	2				1	_	I	Agbl5	Cytosolic carboxypeptidase-like protein 5 (Fragment)
1118	303	3026	Q8BMF4	303	Q8BMF4	VAPAPAGVFTDIPISNIR	18	0	1837.01	yes	yes	2	0.0038621	96.805	338030	1				407	R	R	Dlat	Dihydrolipoyllysine-residue acetyltransferase component of pyruvate dehydrogenase complex, mitochondrial
1119	299	3027;3028	Q8BFZ3	299	Q8BFZ3	VAPDEHPILLTEAPLNPK	18	0	1953.06	yes	yes	3	0.01414	70.41	2510100	1			1	97	R	I	Actbl2	Beta-actin-like protein 2
1120	150	3029;3030;3031;3032;3033;3034	E9Q5F4	150	E9Q5F4	VAPEEHPVLLTEAPLNPK	18	0	1953.06	yes	no	2;3	8.207e-05	119.08	4478200	2		1	2	96	R	A	Actb	Actin, cytoplasmic 1 (Fragment)
1121	320	3035;3036	Q8K3V4	320	Q8K3V4	VASLDSIGNLMVSPPVK	17	0	1725.93	yes	yes	2	9.7486e-06	124.91	234570			1		398	R	A	Padi6	Protein-arginine deiminase type-6
1123	20	3052	A0A0A6YWK3	20	A0A0A6YWK3	VAVDLTDLEDL	11	0	1201.61	yes	no	3	0.037497	52.579	0		1			240	K	_	Traf5	TNF receptor-associated factor 5 (Fragment)
1124	349	3053;3054;3055;3056	Q9CPN8	349	Q9CPN8	VAYIPDETAAQQNPSPQLR	19	0	2097.05	yes	yes	2;3	4.6638e-13	149.42	3026100			2		151	K	G	Igf2bp3	Insulin-like growth factor 2 mRNA-binding protein 3
1125	234	3057	P63017	234	P63017	VCNPIITK	8	0	943.516	yes	no	2	0.028837	115.49	4485900			1		602	K	L	Hspa8	Heat shock cognate 71 kDa protein
1127	241	3060;3061;3062;3063	P97379-2	241	P97379-2	VDAKPEVQSQPPR	13	1	1449.76	yes	no	2;3	2.9906e-10	170.95	1031300			2		245	R	V	G3bp2	Isoform B of Ras GTPase-activating protein-binding protein 2
1128	370;371	3064;3065;3066	Q9EST3;Q9EST3-2	371	Q9EST3-2	VDLKPLLSSLSANK	14	1	1483.86	no	no	2;3	0.00033232	126.1	1741500			2		406	K	E	Eif4enif1	Isoform 2 of Eukaryotic translation initiation factor 4E transporter
1129	370;371	3067	Q9EST3;Q9EST3-2	371	Q9EST3-2	VDLKPLLSSLSANKEK	16	2	1741	no	no	3	0.024685	99.238	277590			1		406	K	L	Eif4enif1	Isoform 2 of Eukaryotic translation initiation factor 4E transporter
1130	230	3068;3069	P61982	230	P61982	VDREQLVQK	9	1	1113.61	yes	yes	2	0.012766	98.048	661400	1		1		2	M	A	Ywhag	14-3-3 protein gamma
1131	220	3070	P47963	220	P47963	VDTWFNQPAR	10	0	1232.59	yes	no	2	0.0023255	126.03	251890			1		22	R	K	Rpl13	60S ribosomal protein L13
1132	26	3071;3072	A0A0G2JER9	26	A0A0G2JER9	VDYYEVLGVQR	11	0	1339.68	yes	no	2	0.00094538	136.96	323080			1		2	M	H	Dnajb6	DnaJ homolog subfamily B member 6
1133	295	3073;3074;3075;3076	Q80SU3	295	Q80SU3	VEDITCQSCK	10	0	1238.53	yes	yes	2	5.4588e-42	242.97	2081700			1	1	308	R	R	Zar1	Zygote arrest protein 1
1134	295	3077;3078;3079;3080	Q80SU3	295	Q80SU3	VEDITCQSCKR	11	1	1394.63	yes	yes	2	4.4352e-07	166.29	2141900			1	1	308	R	T	Zar1	Zygote arrest protein 1
1135	103	3081;3082	C3VD30	103	C3VD30	VEEIQCQTCLR	11	0	1434.66	yes	yes	2	1.2931e-06	165.35	570830			1		241	R	V	Zar1l	Zygote arrest 1-like
1137	234;210	3086;3087;3088;3089	P63017;P20029	234	P63017	VEIIANDQGNR	11	0	1227.62	no	no	2	9.5459e-15	190.66	6720200	1		1		26	K	T	Hspa8	Heat shock cognate 71 kDa protein
1138	73	3090;3091	A2A5N3	73	A2A5N3	VFVGHFK	7	0	832.46	yes	yes	2	0.02163	121.68	4179900			1	1	168	K	S	Pabpc1l	Polyadenylate-binding protein
1139	242	3092	P97929	242	P97929	VFVPPFK	7	0	832.485	yes	yes	2	0.0068113	132.8	23073			1		2350	K	M	Brca2	Breast cancer type 2 susceptibility protein homolog
1140	251	3093;3094;3095	Q3TSA9	251	Q3TSA9	VFYMNSLLR	9	0	1141.6	yes	yes	2	7.5079e-05	160.82	289960			1	1	264	K	R	Fbxw18	Expressed sequence C85627
1141	302;139;260;155	3096;3097;3098;3099	Q8BI57;E9PXM9;Q3UWS5;Q8C2Y5	139	E9PXM9	VFYMSSLLR	9	0	1114.58	no	no	2	2.2117e-11	193.1	2719300			1	1	261	K	T	Fbxw24	F-box and WD-40 domain protein 24
1142	236	3100;3101	P68373	236	P68373	VGINYQPPTVVPGGDLAK	18	0	1823.98	yes	no	2	0.00041394	109.77	2271600				1	353	K	V	Tuba1c	Tubulin alpha-1C chain
1143	205	3102;3103	P16381	205	P16381	VGNLGLATSFFNER	14	0	1523.77	yes	no	2	0.00017335	132.23	444620			1		534	R	N	D1Pas1	Putative ATP-dependent RNA helicase Pl10
1144	385	3104	Q9Z0N1	385	Q9Z0N1	VGQEIEVRPGIVSK	14	1	1509.85	yes	no	2	0.0073678	105.19	336220				1	290	K	D	Eif2s3x	Eukaryotic translation initiation factor 2 subunit 3, X-linked
1145	205	3105	P16381	205	P16381	VGSTSENITQK	11	0	1162.58	yes	no	2	0.037378	96.604	218080			1		407	R	V	D1Pas1	Putative ATP-dependent RNA helicase Pl10
1146	227	3106;3107;3108;3109	P54823	227	P54823	VHCLNTLFSR	10	0	1245.63	yes	yes	2;3	5.3497e-08	166.86	9801500				2	322	K	L	Ddx6	Probable ATP-dependent RNA helicase DDX6
1147	359	3110;3111	Q9CWU5-2	359	Q9CWU5-2	VHEAATQPAPGK	12	0	1204.62	yes	no	2	0.00092646	134.18	155260		1		1	317	K	V	Khdc3	Isoform 2 of KH domain-containing protein 3
1150	204	3117;3118	P16125	204	P16125	VIGSGCNLDSAR	12	0	1247.59	yes	no	2	5.1045e-06	156	550370			1		159	R	F	Ldhb	L-lactate dehydrogenase B chain
1151	243	3119;3120;3121;3122	Q01853	243	Q01853	VINQILTEMDGMSTK	15	0	1678.83	yes	yes	2;3	6.3809e-37	213	2678500			2		600	R	K	Vcp	Transitional endoplasmic reticulum ATPase
1152	243	3123;3124;3125;3126	Q01853	243	Q01853	VINQILTEMDGMSTKK	16	1	1806.92	yes	yes	2;3	1.8308e-54	230.67	12504000			2		600	R	N	Vcp	Transitional endoplasmic reticulum ATPase
1153	284;25	3127;3128	Q6P5B5;A0A0G2JEP0	284	Q6P5B5	VIQEIVDK	8	0	942.539	no	no	2	0.011568	126.24	603250			1		313	K	S	Fxr2	Fragile X mental retardation syndrome-related protein 2
1154	284;25	3129	Q6P5B5;A0A0G2JEP0	284	Q6P5B5	VIQEIVDKSGVVR	13	1	1440.83	no	no	2	8.9922e-05	147.7	489450			1		313	K	V	Fxr2	Fragile X mental retardation syndrome-related protein 2
1155	92;238	3130;3131	B1AXZ0;P70372	92	B1AXZ0	VIRDFNTNK	9	1	1105.59	no	no	2	0.023758	114.86	605680			1		294	K	C	Elavl2	ELAV-like protein
1156	370;371	3132;3133;3134	Q9EST3;Q9EST3-2	371	Q9EST3-2	VISVDELEYRQ	11	1	1349.68	no	no	2	1.8852e-31	227.36	4434900			1	1	949	K	_	Eif4enif1	Isoform 2 of Eukaryotic translation initiation factor 4E transporter
1157	220	3135;3136	P47963	220	P47963	VITEEEKNFK	10	1	1235.64	yes	no	2	5.2033e-09	175.65	261160			1		168	R	A	Rpl13	60S ribosomal protein L13
1158	277	3137	Q66X22	277	Q66X22	VITMQGFSER	10	0	1166.58	yes	yes	2	0.030506	89.9	0			1		289	R	S	Nlrp9b	NACHT, LRR and PYD domains-containing protein 9B
1159	370;371	3138;3139	Q9EST3;Q9EST3-2	371	Q9EST3-2	VKEDDLDVVLSPQR	14	1	1611.85	no	no	2	1.084e-07	153.41	314540			1		104	R	R	Eif4enif1	Isoform 2 of Eukaryotic translation initiation factor 4E transporter
1160	370;371	3140;3141	Q9EST3;Q9EST3-2	371	Q9EST3-2	VKEDDLDVVLSPQRR	15	2	1767.95	no	no	4	0.021942	63.16	351840			1		104	R	S	Eif4enif1	Isoform 2 of Eukaryotic translation initiation factor 4E transporter
1161	273	3142	Q61361	273	Q61361	VKVNEAYRFR	10	2	1280.7	yes	yes	2	0.030401	82.645	0	1				97	R	V	Bcan	Brevican core protein
1162	378	3143;3144;3145;3146;3147;3148;3149;3150	Q9QWL7	378	Q9QWL7	VLDELTLAR	9	0	1028.59	no	no	2	1.536e-24	213.53	14417000	1	1	1	1	193	R	A	Krt17	Keratin, type I cytoskeletal 17
1163	217	3151;3152;3153;3154	P38647	217	P38647	VLENAEGAR	9	0	957.488	yes	yes	2	0.0001709	152.97	1393900	1		1		77	K	T	Hspa9	Stress-70 protein, mitochondrial
1164	182	3155;3156	J3QNW0	182	J3QNW0	VLEQIEEVDGR	11	0	1285.65	yes	no	2	6.5723e-30	213.84	3314200			1		795	K	V	Dnmt1	DNA (cytosine-5)-methyltransferase
1165	182	3157;3158;3159;3160	J3QNW0	182	J3QNW0	VLEQIEEVDGRVYCSSITK	19	1	2224.1	yes	no	2;3	8.0086e-13	148.69	812870			2		795	K	N	Dnmt1	DNA (cytosine-5)-methyltransferase
1166	320	3161;3162;3163	Q8K3V4	320	Q8K3V4	VLIGGSFYPSSEGR	14	0	1467.74	yes	yes	2	5.9309e-08	157.33	2739900	1		1		425	R	D	Padi6	Protein-arginine deiminase type-6
1167	149	3164	E9Q561	149	E9Q561	VLITTDLLAR	10	0	1113.68	yes	no	2	0.0054056	119.53	124810				1	231	R	G	Eif4a2	Eukaryotic initiation factor 4A-II
1168	372	3165;3166	Q9JHU4	372	Q9JHU4	VLLTTQGVDMISK	13	0	1403.77	yes	yes	2	0.00039145	134.06	800100			1		4328	R	M	Dync1h1	Cytoplasmic dynein 1 heavy chain 1
1169	185	3167;3168	L7N1W9	185	L7N1W9	VLNLASNNLNQGISSLCK	18	0	1944.01	yes	no	2	1.3925e-42	214.24	1232000			1		748	K	A	Nlrp4f	NACHT, LRR and PYD domains-containing protein 4F
1171	288	3170	Q6ZWV7	288	Q6ZWV7	VLTVINQTQK	10	0	1142.67	yes	yes	2	0.0019527	128.51	164970			1		57	R	E	Rpl35	60S ribosomal protein L35
1172	238	3171	P70372	238	P70372	VLVDQTTGLSR	11	0	1187.65	yes	yes	2	0.0023293	124.6	297860			1		137	R	G	Elavl1	ELAV-like protein 1
1173	185	3172	L7N1W9	185	L7N1W9	VLYESLKYPSFTLNK	15	1	1800.97	yes	no	3	0.0049064	103.13	445950			1		652	R	L	Nlrp4f	NACHT, LRR and PYD domains-containing protein 4F
1174	227	3173;3174	P54823	227	P54823	VMATTGGTNLR	11	0	1119.57	yes	yes	2	1.4543e-14	187.16	10024000				1	196	K	D	Ddx6	Probable ATP-dependent RNA helicase DDX6
1175	227	3175;3176;3177;3178	P54823	227	P54823	VMATTGGTNLRDDIMR	16	1	1749.85	yes	yes	2;3	1.5653e-05	127.32	22658000				3	196	K	L	Ddx6	Probable ATP-dependent RNA helicase DDX6
1176	301	3179	Q8BHF7	301	Q8BHF7	VMDVIHSAR	9	0	1026.53	yes	no	2	0.00081392	145.46	524690			1		304	R	A	Pgs1	CDP-diacylglycerol--glycerol-3-phosphate 3-phosphatidyltransferase, mitochondrial
1177	280	3180	Q6B966	280	Q6B966	VMLPESYLLVATR	13	0	1490.82	yes	yes	2	0.018699	100.73	59978			1		199	K	S	Nlrp14	NACHT, LRR and PYD domains-containing protein 14
1178	87	3181	E9Q223	87	E9Q223	VNADEVGGEALGR	13	0	1285.63	yes	no	2	0.0013614	107.11	0	1				19	K	L	Hbb-bs	Hemoglobin, beta adult s chain (Fragment)
1179	103	3182	C3VD30	103	C3VD30	VPANVSQSCMNPYNR	15	0	1735.78	yes	yes	2	6.564e-05	148.18	254180			1		46	R	A	Zar1l	Zygote arrest 1-like
1180	44	3183;3184	D3YTQ5	44	D3YTQ5	VPASNLILGEGR	12	0	1224.68	yes	no	2	0.00064925	138.31	540030			1		489	R	G	Acad11	Acyl-CoA dehydrogenase family member 11
1181	275	3185	Q61838	275	Q61838	VPDTITEWK	9	0	1087.56	yes	yes	2	0.032894	106.2	3254100	1				770	K	A	Pzp	Pregnancy zone protein
1182	359	3186;3187;3188;3189	Q9CWU5-2	359	Q9CWU5-2	VPETATQPAPVK	12	0	1236.67	yes	no	2	8.201e-16	190.66	1074100		1		1	154	K	V	Khdc3	Isoform 2 of KH domain-containing protein 3
1183	147	3190	E9Q3X0	147	E9Q3X0	VPHNAAVQVYDYR	13	0	1530.76	yes	no	3	0.0053099	92.247	423720	1				471	R	A	Mvp	Major vault protein
1185	349	3194	Q9CPN8	349	Q9CPN8	VPSFAAGR	8	0	803.429	yes	yes	2	0.041485	110.12	988160			1		494	R	V	Igf2bp3	Insulin-like growth factor 2 mRNA-binding protein 3
1186	13	3195	A0A087WS37	13	A0A087WS37	VQEQVMMTVKRQK	13	2	1603.85	yes	no	3	0.029893	66.326	16464000			1		41	R	S	Pkp1	Plakophilin-1
1187	81	3196;3197	A2ARM1	81	A2ARM1	VQMVQLQSENPR	12	0	1427.72	yes	yes	2	0.0072774	115.34	788270			1		203	R	L	Patl2	Protein PAT1 homolog 2
1188	217	3198;3199;3200;3201;3202	P38647	217	P38647	VQQTVQDLFGR	11	0	1289.67	yes	yes	2	2.0874e-14	182.71	5811100	1		1	1	395	K	A	Hspa9	Stress-70 protein, mitochondrial
1189	234	3203;3204;3205;3206;3207;3208;3209	P63017	234	P63017	VQVEYKGETK	10	1	1179.61	yes	no	2;3	2.346e-05	152.67	7916900	1		2	1	103	K	S	Hspa8	Heat shock cognate 71 kDa protein
1190	331	3210;3211;3212;3213;3214	Q8VDF2	331	Q8VDF2	VQVSESGVHRPHVAGIHGR	19	1	2021.07	yes	no	2;3;4	6.7773e-08	122.5	16492000			3		439	R	S	Uhrf1	E3 ubiquitin-protein ligase UHRF1
1191	243	3215	Q01853	243	Q01853	VRLGDVISIQPCPDVK	16	1	1794.97	yes	yes	2	0.039004	83.891	1275800			1		94	R	Y	Vcp	Transitional endoplasmic reticulum ATPase
1192	359	3216	Q9CWU5-2	359	Q9CWU5-2	VSDAATQSASVQESGR	16	0	1591.74	yes	yes	2	3.4225e-32	209.23	182110				1	329	K	T	Khdc3	Isoform 2 of KH domain-containing protein 3
1193	359	3217;3218	Q9CWU5-2	359	Q9CWU5-2	VSDAATQSASVQESGRTE	18	1	1821.83	yes	yes	2	2.5144e-18	181.86	1453700				1	329	K	_	Khdc3	Isoform 2 of KH domain-containing protein 3
1194	371	3219;3220	Q9EST3-2	371	Q9EST3-2	VSELLGQPVQR	11	0	1224.68	yes	yes	2	0.00079639	139.31	2051000			1		502	K	P	Eif4enif1	Isoform 2 of Eukaryotic translation initiation factor 4E transporter
1195	279	3221	Q6A0A2-3	279	Q6A0A2-3	VSELNPNAK	9	0	970.508	yes	no	2	0.037853	104.01	92028			1		53	K	V	Larp4b	Isoform 3 of La-related protein 4B
1196	366	3222;3223	Q9DB20	366	Q9DB20	VSLAVLNPYIK	11	0	1215.72	yes	no	2	7.4497e-06	157.97	228460			1		74	K	R	Atp5o	ATP synthase subunit O, mitochondrial
1197	165	3224;3225	F6VD35	165	F6VD35	VSVDTDVVR	9	0	988.519	yes	no	2	0.0013542	140.11	470130			1		71	R	F	Zp3	Zona pellucida sperm-binding protein 3 (Fragment)
1198	92	3226	B1AXZ0	92	B1AXZ0	VSYARPSSASIR	12	1	1292.68	yes	no	2	0.0049235	119.21	853030			1		112	K	D	Elavl2	ELAV-like protein
1199	237;246	3227	P70166;Q059Z2	237	P70166	VTFNNQR	7	0	877.441	no	no	2	0.0087948	139.68	491260			1		475	R	S	Cpeb1	Cytoplasmic polyadenylation element-binding protein 1
1200	210	3228	P20029	210	P20029	VTHAVVTVPAYFNDAQR	17	0	1886.96	yes	yes	3	0.00019649	108.66	337080			1		166	K	Q	Hspa5	78 kDa glucose-regulated protein
1201	254	3229;3230;3231;3232	Q3U1J4	254	Q3U1J4	VTLGTQPTVLR	11	0	1183.69	yes	yes	2	4.7647e-06	161.19	1015300	1		1		629	K	T	Ddb1	DNA damage-binding protein 1
1202	71;388	3233;3234;3235;3236;3237;3238;3239;3240;3241;3242	A2A513;Q9Z2K1	71	A2A513	VTMQNLNDR	9	0	1089.52	no	no	2	9.7687e-17	200.71	8227200	2	1	2	1	137	K	L	Krt10	Keratin, type I cytoskeletal 10
1203	160	3243	F7C521	160	F7C521	VTNLLMLK	8	0	930.557	yes	no	2	0.038343	111.46	228780				1	89	K	G	Ptbp3	Polypyrimidine tract-binding protein 3
1205	315	3245;3246;3247;3248	Q8CGC4	315	Q8CGC4	VTSATQLNGR	10	0	1045.55	yes	no	2	1.5856e-14	194.12	6279900			1	1	179	K	Q	Lsm14b	Protein LSM14 homolog B
1206	243	3249;3250	Q01853	243	Q01853	VVETDPSPYCIVAPDTVIHCEGEPIKR	27	1	3080.49	yes	yes	3	4.0728e-06	95.926	537530			1		165	K	E	Vcp	Transitional endoplasmic reticulum ATPase
1207	298	3251	Q80YE7-2	298	Q80YE7-2	VVLVATHADIMNIPR	15	0	1647.91	yes	no	3	0.040435	37.613	0		1			882	R	P	Dapk1	Isoform 2 of Death-associated protein kinase 1
1208	73	3252;3253	A2A5N3	73	A2A5N3	VVNIGTQTTGPGGEGSSIPGQLLVPHR	27	0	2670.41	yes	yes	3	3.4675e-10	111.99	5611300			1		476	R	G	Pabpc1l	Polyadenylate-binding protein
1209	182	3254;3255	J3QNW0	182	J3QNW0	VYCSSITK	8	0	956.464	yes	no	2	0.015764	121.05	783570			1		806	R	N	Dnmt1	DNA (cytosine-5)-methyltransferase
1210	210	3256;3257;3258;3259	P20029	210	P20029	VYEGERPLTK	10	1	1190.63	yes	yes	2	1.4726e-05	157.97	1744500	1		1		466	K	D	Hspa5	78 kDa glucose-regulated protein
1211	148	3260	E9Q4N6	148	E9Q4N6	VYELGNEPERKLWVDR	16	2	2002.03	yes	no	2	0.032504	58.824	0		1			573	K	Y	Arid1b	AT-rich interactive domain 1B (SWI-like)
1212	243	3261;3262;3263;3264	Q01853	243	Q01853	WALSQSNPSALR	12	0	1328.68	yes	yes	2	8.3573e-45	241.39	21245000			1	1	454	R	E	Vcp	Transitional endoplasmic reticulum ATPase
1213	124	3265	E9QNI0	124	E9QNI0	WCLDSK	6	0	807.359	yes	no	2	0.018784	88.627	21914			1		194	R	L	Dlec1	Deleted in lung and esophageal cancer protein 1 homolog
1215	295	3272;3273	Q80SU3	295	Q80SU3	WESAYVWCVQGTSK	14	0	1699.77	yes	yes	2	1.1974e-36	214.58	1943700				1	276	R	V	Zar1	Zygote arrest protein 1
1216	370;371	3274;3275;3276;3277;3278	Q9EST3;Q9EST3-2	371	Q9EST3-2	WFGSDVLQQPLPSMPTK	17	0	1929.97	no	no	2;3	5.0592e-32	204.81	721290			3		932	K	V	Eif4enif1	Isoform 2 of Eukaryotic translation initiation factor 4E transporter
1217	38	3279	A0A0N4SVJ7	38	A0A0N4SVJ7	WLEESQMKSKGTR	13	2	1578.78	yes	no	3	0.034003	58.511	255200	1				2	M	H	Clec4d	C-type lectin domain family 4 member D
1218	143	3280	E9Q0M0	143	E9Q0M0	WLLSIDK	7	0	873.496	yes	no	1	0.0058292	120.65	832230			1		146	R	Q	Eif4e1b	Eukaryotic translation initiation factor 4E type 1B (Fragment)
1219	342	3281;3282;3283	Q923T9-3	342	Q923T9-3	WLNVHYHCSGAPAAPLQ	17	0	1919.91	yes	no	2	0.004764	99.055	706720			1	1	479	K	_	Camk2g	Isoform 3 of Calcium/calmodulin-dependent protein kinase type II subunit gamma
1220	139	3284;3285;3286;3287;3288	E9PXM9	139	E9PXM9	WVLLSQNHPCIYPK	14	0	1753.9	yes	yes	2;3	1.0196e-05	146.79	1478300			1	2	247	K	V	Fbxw24	F-box and WD-40 domain protein 24
1221	232	3289	V9GWY0	232	V9GWY0	YALTGDEVK	9	0	994.497	yes	no	2	0.032517	106.42	122180			1		54	K	K	Gm15013	40S ribosomal protein S4
1222	208	3290	P18529	208	P18529	YAMSWVR	7	0	911.432	yes	yes	2	0.019189	124.34	1920900	1				51	K	Q		Ig heavy chain V region 5-76
1223	331	3291;3292	Q8VDF2	331	Q8VDF2	YAPAEGNRYDGIYK	14	1	1615.76	yes	no	2	0.0029902	115.09	4028200			1		551	K	V	Uhrf1	E3 ubiquitin-protein ligase UHRF1
1224	366	3293;3294;3295	Q9DB20	366	Q9DB20	YATALYSAASK	11	0	1144.58	yes	no	2	0.00011294	150.09	799120	1		1		41	R	E	Atp5o	ATP synthase subunit O, mitochondrial
1225	331	3296;3297;3298;3299	Q8VDF2	331	Q8VDF2	YDDYPEHGVDIVK	13	0	1548.71	yes	no	2;3	3.6856e-07	164.48	8865700			2		184	K	A	Uhrf1	E3 ubiquitin-protein ligase UHRF1
1227	223	3306	P50446	223	P50446	YEELQVTAGR	10	0	1164.58	no	no	2	0.026078	105.03	1136000	1				349	K	H	Krt6a	Keratin, type II cytoskeletal 6A
1228	315	3307;3308;3309;3310;3311	Q8CGC4	315	Q8CGC4	YEGILYTIDTDNSTVALAK	19	0	2086.05	yes	yes	2;3	3.3221e-76	245.74	2173800			1	2	24	R	V	Lsm14b	Protein LSM14 homolog B
1229	243	3312;3313	Q01853	243	Q01853	YEMFAQTLQQSR	12	0	1500.7	yes	yes	2	1.3857e-24	212.1	1015800			1		755	K	G	Vcp	Transitional endoplasmic reticulum ATPase
1230	367	3314	Q9EPU0-2	367	Q9EPU0-2	YGVIIVGNPK	10	0	1058.61	yes	no	2	0.0045267	120.15	213540			1		863	R	A	Upf1	Isoform 2 of Regulator of nonsense transcripts 1
1231	295	3315;3316	Q80SU3	295	Q80SU3	YGYYHCKDCK	10	1	1392.56	yes	yes	2	5.3559e-14	188.91	230370				1	264	K	I	Zar1	Zygote arrest protein 1
1232	76	3317	A2AL12	76	A2AL12	YHTINGHNCEVK	12	0	1470.67	yes	no	3	0.039328	61.419	79442			1		188	K	K	Hnrnpa3	Heterogeneous nuclear ribonucleoprotein A3
1233	221	3318	V9GXF8	221	V9GXF8	YHTVNGHNCEVR	12	0	1484.66	yes	no	2	0.0088351	113.61	36838			1		31	K	K	Gm5269	Uncharacterized protein
1235	196;201	3327;3328	P07901;P11499	196	P07901	YIDQEELNK	9	0	1150.55	no	no	2	0.00011264	157.75	616220			1		285	K	T	Hsp90aa1	Heat shock protein HSP 90-alpha
1236	291	3329	Q9CWF2	291	Q9CWF2	YLTVAAIFR	9	0	1052.6	yes	no	2	9.3954e-05	159.28	146600				1	310	R	G	Tubb2b	Tubulin beta-2B chain
1237	236	3330	P68373	236	P68373	YMACCLLYR	9	0	1248.55	yes	no	2	0.025014	117.4	300570				1	312	K	G	Tuba1c	Tubulin alpha-1C chain
1240	324	3341;3342	Q8R123	324	Q8R123	YNLQVLEAEGNMK	13	0	1507.73	yes	no	2	2.2674e-06	152	379600				1	361	R	Q	Flad1	FAD synthase
1241	269;86	3343;3344;3345	Q5SF07;A6X8Z3	269	Q5SF07	YPQGVAPQR	9	0	1014.52	no	no	2	0.025814	110.41	11208000			1	1	582	R	S	Igf2bp2	Insulin-like growth factor 2 mRNA-binding protein 2
1242	73;216	3346	A2A5N3;P29341	73	A2A5N3	YQGVNLYVK	9	0	1082.58	no	no	2	0.027378	109.48	10673000			1		291	R	N	Pabpc1l	Polyadenylate-binding protein
1243	182	3347;3348;3349	J3QNW0	182	J3QNW0	YQQHPEDAVDEPQMLTSEK	19	0	2244	yes	no	2;3	3.5958e-29	188.34	2097500			2		254	K	L	Dnmt1	DNA (cytosine-5)-methyltransferase
1245	370;371	3351	Q9EST3;Q9EST3-2	371	Q9EST3-2	YTKEELLDIK	10	1	1250.68	no	no	2	1.0661e-08	168.85	478470			1		29	R	E	Eif4enif1	Isoform 2 of Eukaryotic translation initiation factor 4E transporter
1246	350	3352;3353;3354;3355;3356;3357;3358;3359	Q9CPN9	350	Q9CPN9	YVNWIQQTIAAN	12	0	1419.71	yes	yes	2	2.6611e-44	237.76	7911600	1	1	1	1	236	K	_	2210010C04Rik	Putative uncharacterized protein
1247	5	3360;3361;3362;3363	A0A075B5R5	5	A0A075B5R5	YWMSWVR	7	0	1026.47	yes	no	2	0.0027985	163.34	3788300		1		2	50	R	R	Ighv4-1	Immunoglobulin heavy variable 4-1 (Fragment)
1248	135	3364	E9PUX4	135	E9PUX4	YYPTEDVPR	9	0	1138.53	yes	no	2	0.037853	104.01	399620			1		123	R	K	Rpl6l	60S ribosomal protein L6
