# Supplementary material for: LSM14B is an Oocyte‐Specific RNA‐Binding Protein Indispensable for Maternal mRNA Metabolism and Oocyte Development in Mice
Source: Adv Sci (Weinh). 2023 Apr 21;10(18):2300043. doi: 10.1002/advs.202300043 (PMC10288277; doi:10.1002/advs.202300043)
Supplement: Supplementary file 12 — Supplemental Table 7 [file ADVS-10-2300043-s003.xlsx]

## Sheet: Sheet1
Dataset S7. List of the overlapped proteins in both the LSM14B IP-MS dataset and the P-body protein dataset
Protein symbol	Protein name
BAZ1B	Bromodomain adjacent to zinc finger domain, 1b
DDX18	Dead box helicase 18
DDX21	Dexd box helicase 21
DDX6	Dead (asp-glu-ala-asp) box polypeptide 6
DHX9	Deah (asp-glu-ala-his) box polypeptide 9
EDC4	Enhancer of mrna decapping 4
EIF4ENIF1	Eukaryotic translation initiation factor 4e nuclear import factor 1
ELAVL1	Elav (embryonic lethal, abnormal vision)-like 1 (hu antigen r)
ELAVL2	Elav like rna binding protein 1
HNRNPM	Heterogeneous nuclear ribonucleoprotein m
IGF2BP2	Insulin-like growth factor 2 mrna binding protein 2
IGF2BP3	Insulin-like growth factor 2 mrna binding protein 3
LSM14A	Lsm14a mrna processing body assembly factor
LSM14B	Lsm family member 14b
LYZ	Lysozyme 1
RPS16	Ribosomal protein s16
RPS4X	Ribosomal protein s4, x-linked
SLC25A5	Solute carrier family 25 (mitochondrial carrier, adenine nucleotide translocator), member 5
STAU2	Staufen double-stranded rna binding protein 2
SYNCRIP	Synaptotagmin binding, cytoplasmic rna interacting protein
UPF1	Upf1 regulator of nonsense transcripts homolog (yeast)
